# Supplementary material for: Ecd promotes U5 snRNP maturation and Prp8 stability
Source: Nucleic Acids Res. 2021 Jan 14;49(3):1688–707. doi: 10.1093/nar/gkaa1274 (PMC7897482; doi:10.1093/nar/gkaa1274)
Supplement: gkaa1274_Supplemental_Files [file gkaa1274_supplemental_files.zip]

Archive with 5 entries (5 files):
- Erkelenz et al_Supplementary Dataset S1_NAR_R.xlsx
- Erkelenz et al_Supplementary Dataset S2_NAR_R.xlsx
- Erkelenz et al_Supplementary Dataset S3_NAR_R.xlsx
- Erkelenz et al_Supplementary Dataset S4_NAR_R.xlsx
- gkaa1274_Erkelenz et al_Supplementary Material_Figures-Tables_NAR_Proof.pdf
