# Supplementary material for: Ecd promotes U5 snRNP maturation and Prp8 stability
Source: Nucleic Acids Res. 2021 Jan 14;49(3):1688–707. doi: 10.1093/nar/gkaa1274 (PMC7897482; doi:10.1093/nar/gkaa1274)
Supplement: gkaa1274_Supplemental_Files [file gkaa1274_supplemental_files.zip › Erkelenz et al_Supplementary Dataset S1_NAR_R.xlsx]

## Sheet:  EcdWT interactome all
Majority protein IDs	FBgn Number	Gene Name	Gene Symbol	Myc::Ecd[WT] vs. Mock (log2 Difference)	Myc::Ecd[WT] vs. Mock p-value	GO_BIOLOGICAL_PROCESS	GO_CELLULAR_COMPONENT	GO_MOLECULAR_FUNCTION
Q9VK57	FBgn0032455	PIH1 domain containing 1	Pih1D1	7.56683	0.000205935
Q9VH07	FBgn0040078	pontin	pont	7.49917	0.000999962	histone exchange ; GO:0043486 | inferred from direct assay <newline> box C/D snoRNP assembly ; GO:0000492 | inferred from biological aspect of ancestor with PANTHER:PTN000120244 <newline> positive regulation of canonical Wnt signaling pathway ; GO:0090263 | inferred from mutant phenotype <newline> regulation of transcription by RNA polymerase II ; GO:0006357 | inferred from biological aspect of a…	nucleus ; GO:0005634 | inferred from direct assay <newline> Ino80 complex ; GO:0031011 | inferred from biological aspect of ancestor with PANTHER:PTN000120244 <newline> R2TP complex ; GO:0097255 | inferred from biological aspect of ancestor with PANTHER:PTN000120244 <newline> NuA4 histone acetyltransferase complex ; GO:0035267 | inferred from direct assay <newline> Swr1 complex ; GO:0000812 | inf…	ATP binding ; GO:0005524 | inferred from electronic annotation with InterPro:IPR010339 <newline> DNA helicase activity ; GO:0003678 | inferred from biological aspect of ancestor with PANTHER:PTN000120244 <newline> transcription coactivator activity ; GO:0003713 | inferred from mutant phenotype <newline> protein binding ; GO:0005515 | inferred from physical interaction with UniProtKB:Q9V3K3 inferr…
Q9VVM7	FBgn0036771	WD repeat domain 92	CG14353	6.76224	1.20799e-06	calcineurin-NFAT signaling cascade ; GO:0033173 | inferred from sequence or structural similarity with HGNC:9317 <newline> positive regulation of transcription by RNA polymerase II ; GO:0045944 | inferred from sequence or structural similarity with HGNC:9317	calcineurin complex ; GO:0005955 | inferred from sequence or structural similarity with HGNC:9317	ubiquitin binding ; GO:0043130 | inferred from biological aspect of ancestor with PANTHER:PTN000103837 <newline> protein domain specific binding ; GO:0019904 | inferred from sequence or structural similarity with HGNC:9317
A1Z8U0	FBgn0033688	pre-mRNA processing factor 8	Prp8	6.62663	0.000521876	mRNA splicing, via spliceosome ; GO:0000398 | inferred from sequence or structural similarity with SGD:S000001208 <newline> spliceosomal tri-snRNP complex assembly ; GO:0000244 | inferred from biological aspect of ancestor with PANTHER:PTN000124558 <newline> mRNA splicing, via spliceosome ; GO:0000398 | inferred by curator from GO:0071011,GO:0071013 <newline> ventral cord development ; GO:0007419…	catalytic step 2 spliceosome ; GO:0071013 | inferred from high throughput direct assay <newline> precatalytic spliceosome ; GO:0071011 | inferred from high throughput direct assay <newline> small nuclear ribonucleoprotein complex ; GO:0030532 | inferred from physical interaction with CG12320 inferred from physical interaction with CG4849 inferred from physical interaction with l(3)72Ab inferred f…	U1 snRNA binding ; GO:0030619 | inferred from biological aspect of ancestor with PANTHER:PTN000124558 <newline> pre-mRNA intronic binding ; GO:0097157 | inferred from biological aspect of ancestor with PANTHER:PTN000124558 <newline> U5 snRNA binding ; GO:0030623 | inferred from biological aspect of ancestor with PANTHER:PTN000124558 <newline> U2 snRNA binding ; GO:0030620 | inferred from biologic…
M9PF40;Q9VTE5	FBgn0010741	Prefoldin 2	Pfdn2	6.56864	1.61116e-05	protein folding ; GO:0006457 | inferred from biological aspect of ancestor with PANTHER:PTN000329566 <newline> establishment or maintenance of neuroblast polarity ; GO:0045196 | inferred from mutant phenotype	cytoplasm ; GO:0005737 | inferred from biological aspect of ancestor with PANTHER:PTN000329566 <newline> prefoldin complex ; GO:0016272 | inferred from direct assay	unfolded protein binding ; GO:0051082 | inferred from electronic annotation with InterPro:IPR002777 <newline> protein folding chaperone ; GO:0044183 | inferred from biological aspect of ancestor with PANTHER:PTN000329566
Q9VUV9	FBgn0263599	lethal (3) 72Ab/Brr2	l(3)72Ab	6.46328	6.55308e-06	ventral cord development ; GO:0007419 | inferred from high throughput mutant phenotype <newline> mRNA splicing, via spliceosome ; GO:0000398 | inferred from biological aspect of ancestor with PANTHER:PTN002375518 <newline> regulation of alternative mRNA splicing, via spliceosome ; GO:0000381 | inferred from mutant phenotype <newline> spliceosome conformational change to release U4 (or U4atac) and…	catalytic step 2 spliceosome ; GO:0071013 | inferred from high throughput direct assay <newline> precatalytic spliceosome ; GO:0071011 | inferred from high throughput direct assay <newline> nucleus ; GO:0005634 | inferred by curator from GO:0000381 <newline> nucleus ; GO:0005634 | inferred from direct assay <newline> small nuclear ribonucleoprotein complex ; GO:0030532 | inferred from physical in…	ATP binding ; GO:0005524 | inferred from electronic annotation with InterPro:IPR011545 <newline> RNA helicase activity ; GO:0003724 | inferred from sequence or structural similarity <newline> RNA helicase activity ; GO:0003724 | inferred from sequence or structural similarity with SGD:S000000974 <newline> RNA binding ; GO:0003723 | inferred from biological aspect of ancestor with PANTHER:PTN00194…
Q9V3E9	FBgn0015544	spaghetti	spag	6.34405	0.000587539	negative regulation of motor neuron apoptotic process ; GO:2000672 | inferred from mutant phenotype <newline> regulation of locomotor rhythm ; GO:1904059 | inferred from mutant phenotype	cytoplasm ; GO:0005737 | inferred from sequence or structural similarity with SGD:S000005553	Hsp70 protein binding ; GO:0030544 | inferred from sequence or structural similarity with SGD:S000005553 <newline> Hsp90 protein binding ; GO:0051879 | inferred from sequence or structural similarity with SGD:S000005553
Q9VJP9	FBgn0259982	Uxt prefoldin-like subunit	Uxt	5.87459	9.80449e-08	protein folding ; GO:0006457 | inferred from electronic annotation with InterPro:IPR011599 <newline> regulation of transcription by RNA polymerase II ; GO:0006357 | inferred from biological aspect of ancestor with PANTHER:PTN000331216	prefoldin complex ; GO:0016272 | inferred from electronic annotation with InterPro:IPR011599 <newline> gamma-tubulin complex ; GO:0000930 | colocalizes_with inferred from biological aspect of ancestor with PANTHER:PTN000331274 <newline> nucleus ; GO:0005634 | inferred from biological aspect of ancestor with PANTHER:PTN000331216 <newline> chromatin ; GO:0000785 | inferred from biological aspect of…	unfolded protein binding ; GO:0051082 | inferred from electronic annotation with InterPro:IPR011599 <newline> beta-tubulin binding ; GO:0048487 | inferred from biological aspect of ancestor with PANTHER:PTN000331274 <newline> transcription coregulator activity ; GO:0003712 | inferred from biological aspect of ancestor with PANTHER:PTN000331216 <newline> transcription corepressor activity ; GO:000…
P04052	FBgn0003277	RNA polymerase II 215kD subunit	RpII215	5.78119	3.83235e-07	transcription by RNA polymerase II ; GO:0006366 | inferred from sequence or structural similarity with HGNC:9187 inferred from sequence or structural similarity with SGD:S000002299	polytene chromosome ; GO:0005700 | inferred from direct assay <newline> polytene chromosome puff ; GO:0005703 | inferred from direct assay <newline> nucleus ; GO:0005634 | inferred from direct assay <newline> RNA polymerase II, core complex ; GO:0005665 | inferred from sequence or structural similarity with HGNC:9187 inferred from sequence or structural similarity with SGD:S000002299 <newline> RN…	DNA binding ; GO:0003677 | inferred from electronic annotation with InterPro:IPR000684, InterPro:IPR000722, InterPro:IPR006592, InterPro:IPR007066, InterPro:IPR007073, InterPro:IPR007075, InterPro:IPR007080, InterPro:IPR007081, InterPro:IPR007083 <newline> DNA-directed 5'-3' RNA polymerase activity ; GO:0003899 | inferred from direct assay <newline> RNA polymerase II activity ; GO:0001055 | contr…
Q4QQ01	FBgn0033467	Pdrg1 prefoldin-like subunit	CG15863	5.41036	1.30726e-05
Q7JZF5	FBgn0033571	Rpb5	Rpb5	5.24841	1.67456e-05	transcription by RNA polymerase II ; GO:0006366 | inferred from sequence or structural similarity with HGNC:9192 inferred from sequence or structural similarity with SGD:S000000358	RNA polymerase III complex ; GO:0005666 | inferred from biological aspect of ancestor with PANTHER:PTN000056681 <newline> RNA polymerase II, core complex ; GO:0005665 | inferred from sequence or structural similarity with HGNC:9192 inferred from sequence or structural similarity with SGD:S000000358 <newline> RNA polymerase I complex ; GO:0005736 | inferred from biological aspect of ancestor with …	DNA binding ; GO:0003677 | inferred from electronic annotation with InterPro:IPR000783, InterPro:IPR005571, InterPro:IPR020609 <newline> RNA polymerase II activity ; GO:0001055 | contributes_to inferred from sequence or structural similarity with SGD:S000000358 <newline> RNA polymerase I activity ; GO:0001054 | contributes_to inferred from biological aspect of ancestor with PANTHER:PTN000056681 <…
Q9W148	FBgn0035025	unconventional prefoldin RPB5 interactor	uri	5.15159	0.000219476	negative regulation of transcription by RNA polymerase II ; GO:0000122 | inferred from biological aspect of ancestor with PANTHER:PTN000387656 <newline> negative regulation of phosphatase activity ; GO:0010923 | inferred from biological aspect of ancestor with PANTHER:PTN000387656 <newline> spermatogenesis ; GO:0007283 | inferred from mutant phenotype <newline> negative regulation of catalytic ac…	cytoplasm ; GO:0005737 | inferred from direct assay <newline> polytene chromosome ; GO:0005700 | inferred from direct assay	chromatin binding ; GO:0003682 | inferred from biological aspect of ancestor with PANTHER:PTN000387656 <newline> phosphatase inhibitor activity ; GO:0019212 | inferred from direct assay <newline> transcription corepressor activity ; GO:0003714 | inferred from biological aspect of ancestor with PANTHER:PTN000387656 <newline> phosphatase inhibitor activity ; GO:0019212 | inferred from biological as…
Q9VPL0	FBgn0031229	CG3436/SNRNP40	CG3436	4.97587	5.42729e-06	mitotic cell cycle ; GO:0000278 | inferred from high throughput mutant phenotype <newline> mRNA splicing, via spliceosome ; GO:0000398 | inferred by curator from GO:0071011,GO:0071013	precatalytic spliceosome ; GO:0071011 | inferred from high throughput direct assay <newline> catalytic step 2 spliceosome ; GO:0071013 | inferred from high throughput direct assay	RNA binding ; GO:0003723 | inferred from sequence or structural similarity with HGNC:30857
Q9VAX8	FBgn0039566	Snu114	CG4849	4.94076	6.34504e-05	mRNA splicing, via spliceosome ; GO:0000398 | inferred from biological aspect of ancestor with PANTHER:PTN000562846 <newline> translational elongation ; GO:0006414 | inferred from sequence or structural similarity <newline> positive regulation of gene expression ; GO:0010628 | inferred from mutant phenotype <newline> mRNA splicing, via spliceosome ; GO:0000398 | inferred by curator from GO:007101…	small nuclear ribonucleoprotein complex ; GO:0030532 | inferred from physical interaction with Prp8 <newline> precatalytic spliceosome ; GO:0071011 | inferred from high throughput direct assay <newline> ribonucleoprotein complex ; GO:1990904 | inferred from biological aspect of ancestor with PANTHER:PTN000562745 <newline> U2-type catalytic step 2 spliceosome ; GO:0071007 | inferred from biologica…	GTP binding ; GO:0005525 | inferred from electronic annotation with InterPro:IPR000795, InterPro:IPR004161, InterPro:IPR005225, InterPro:IPR005517 <newline> U5 snRNA binding ; GO:0030623 | inferred from biological aspect of ancestor with PANTHER:PTN000562846 <newline> translation elongation factor activity ; GO:0003746 | inferred from sequence or structural similarity <newline> GTPase activity ; …
M9PFN1;Q9V3K3	FBgn0040075	reptin	rept	4.74037	0.0017491	histone acetylation ; GO:0016573 | inferred from biological aspect of ancestor with PANTHER:PTN000120244 <newline> negative regulation of gene expression ; GO:0010629 | inferred from mutant phenotype <newline> chromatin remodeling ; GO:0006338 | inferred from biological aspect of ancestor with PANTHER:PTN000120244 <newline> imaginal disc-derived leg morphogenesis ; GO:0007480 | inferred from muta…	NuA4 histone acetyltransferase complex ; GO:0035267 | inferred from biological aspect of ancestor with PANTHER:PTN000120244 <newline> nucleus ; GO:0005634 | inferred from direct assay <newline> Ino80 complex ; GO:0031011 | inferred from direct assay <newline> Ino80 complex ; GO:0031011 | inferred from biological aspect of ancestor with PANTHER:PTN000120244 <newline> NuA4 histone acetyltransferase…	ATP binding ; GO:0005524 | inferred from electronic annotation with InterPro:IPR010339 <newline> histone acetyltransferase activity ; GO:0004402 | contributes_to inferred from direct assay <newline> protein binding ; GO:0005515 | inferred from physical interaction with UniProtKB:Q9VH07 inferred from physical interaction with UniProtKB:Q9W4S7 <newline> transcription corepressor activity ; GO:00037…
M9PD09;Q9VW56	FBgn0036918	Prefoldin 6	CG7770	4.37038	6.60467e-05	chaperone-mediated protein complex assembly ; GO:0051131 | inferred from biological aspect of ancestor with PANTHER:PTN000484524 <newline> protein folding ; GO:0006457 | inferred from biological aspect of ancestor with PANTHER:PTN000484524	cytoplasm ; GO:0005737 | inferred from biological aspect of ancestor with PANTHER:PTN000484524 <newline> prefoldin complex ; GO:0016272 | inferred from biological aspect of ancestor with PANTHER:PTN000484524	unfolded protein binding ; GO:0051082 | inferred from electronic annotation with InterPro:IPR002777 <newline> chaperone binding ; GO:0051087 | inferred from biological aspect of ancestor with PANTHER:PTN000484524
Q9W032	FBgn0000543	ecdysoneless	ecd	4.34725	0.00198358	instar larval or pupal development ; GO:0002165 | traceable author statement <newline> chitin-based embryonic cuticle biosynthetic process ; GO:0008362 | inferred from mutant phenotype <newline> lymph gland development ; GO:0048542 | inferred from mutant phenotype <newline> molting cycle, chitin-based cuticle ; GO:0007591 | inferred from mutant phenotype <newline> instar larval development ; GO:0…	nucleus ; GO:0005634 | inferred from biological aspect of ancestor with PANTHER:PTN000316625 <newline> cytoplasm ; GO:0005737 | inferred from direct assay	snRNP binding ; GO:0070990 | inferred from physical interaction with Prp8 inferred from physical interaction with CG12320
A0A0B4LI86;P08266	FBgn0262955	RNA polymerase II 140kD subunit	RpII140	4.11961	2.37422e-05	transcription by RNA polymerase II ; GO:0006366 | non-traceable author statement <newline> transcription by RNA polymerase II ; GO:0006366 | inferred from sequence or structural similarity with HGNC:9188 inferred from sequence or structural similarity with SGD:S000005677	RNA polymerase II, core complex ; GO:0005665 | inferred from direct assay <newline> RNA polymerase II, core complex ; GO:0005665 | non-traceable author statement <newline> RNA polymerase II, core complex ; GO:0005665 | inferred from biological aspect of ancestor with PANTHER:PTN000466005 <newline> RNA polymerase II, core complex ; GO:0005665 | inferred from sequence or structural similarity with …	ribonucleoside binding ; GO:0032549 | inferred from electronic annotation with InterPro:IPR015712 <newline> DNA binding ; GO:0003677 | inferred from electronic annotation with InterPro:IPR007120, InterPro:IPR007121, InterPro:IPR007641, InterPro:IPR007642, InterPro:IPR007644, InterPro:IPR007645, InterPro:IPR007646 <newline> DNA-directed 5'-3' RNA polymerase activity ; GO:0003899 | contributes_to i…
Q9VKV5	FBgn0032250	hole-in-one	holn1	3.99682	4.33102e-06	compound eye development ; GO:0048749 | inferred from mutant phenotype <newline> positive regulation of wound healing ; GO:0090303 | inferred from mutant phenotype <newline> wound healing ; GO:0042060 | inferred from high throughput mutant phenotype <newline> chaeta development ; GO:0022416 | inferred from mutant phenotype <newline> wing disc development ; GO:0035220 | inferred from mutant phenot…	U5 snRNP ; GO:0005682 | inferred from sequence or structural similarity with HGNC:1656 <newline> U5 snRNP ; GO:0005682 | inferred from biological aspect of ancestor with PANTHER:PTN000320122 <newline> nucleus ; GO:0005634 | inferred from direct assay	molecular_function ; GO:0003674 | no biological data available
O44437	FBgn0023167	Small ribonucleoprotein particle protein SmD3	SmD3	3.6602	0.000453739	muscle organ development ; GO:0007517 | inferred from mutant phenotype <newline> pole plasm oskar mRNA localization ; GO:0045451 | inferred from mutant phenotype <newline> neuron differentiation ; GO:0030182 | inferred from mutant phenotype <newline> central nervous system development ; GO:0007417 | inferred from mutant phenotype <newline> peripheral nervous system development ; GO:0007422 | infe…	precatalytic spliceosome ; GO:0071011 | inferred from biological aspect of ancestor with PANTHER:PTN000596880 <newline> U4 snRNP ; GO:0005687 | inferred from biological aspect of ancestor with PANTHER:PTN000596880 <newline> precatalytic spliceosome ; GO:0071011 | inferred from high throughput direct assay <newline> commitment complex ; GO:0000243 | inferred from biological aspect of ancestor with…	RNA binding ; GO:0003723 | inferred from biological aspect of ancestor with PANTHER:PTN000596745 <newline> RNA binding ; GO:0003723 | inferred from sequence or structural similarity with HGNC:11160
Q9V8R9;A0A0B4LG23;A0A0B4LFX4	FBgn0010434	coracle	cora	3.36478	0.000241635	maintenance of imaginal disc-derived wing hair orientation ; GO:0035321 | inferred from mutant phenotype <newline> embryo development ending in birth or egg hatching ; GO:0009792 | inferred from mutant phenotype <newline> adult somatic muscle development ; GO:0007527 | inferred from mutant phenotype <newline> cell-cell junction organization ; GO:0045216 | traceable author statement <newline> cell…	septate junction ; GO:0005918 | traceable author statement <newline> septate junction ; GO:0005918 | non-traceable author statement <newline> plasma membrane ; GO:0005886 | inferred from direct assay <newline> septate junction ; GO:0005918 | inferred from direct assay <newline> smooth septate junction ; GO:0005920 | inferred from direct assay <newline> cytoskeleton ; GO:0005856 | inferred from bi…	actin binding ; GO:0003779 | inferred from electronic annotation with InterPro:IPR008379 <newline> structural molecule activity ; GO:0005198 | inferred from electronic annotation with InterPro:IPR008379
Q9VEA6	FBgn0038590	CG12320/Aar2	CG12320	3.35052	3.99401e-06	spliceosomal tri-snRNP complex assembly ; GO:0000244 | inferred from biological aspect of ancestor with PANTHER:PTN000294070	cytoplasm ; GO:0005737 | inferred from direct assay <newline> small nuclear ribonucleoprotein complex ; GO:0030532 | inferred from physical interaction with Prp8	-
H1UUJ8;A0A0B4KGX1;Q01989;A0A0B4LHV4	FBgn0011225	jaguar	jar	3.29175	0.123585	morphogenesis of follicular epithelium ; GO:0016333 | inferred from mutant phenotype <newline> actin filament-based movement ; GO:0030048 | inferred from direct assay <newline> oogenesis ; GO:0048477 | non-traceable author statement <newline> sperm individualization ; GO:0007291 | inferred from mutant phenotype <newline> dorsal closure ; GO:0007391 | inferred from expression pattern <newline> est…	basal part of cell ; GO:0045178 | inferred from direct assay <newline> germline ring canal ; GO:0045172 | inferred from direct assay <newline> sperm individualization complex ; GO:0070864 | inferred from direct assay <newline> unconventional myosin complex ; GO:0016461 | inferred from direct assay <newline> myosin VI complex ; GO:0031476 | inferred from physical interaction with Mlc-c <newline> i…	ATP binding ; GO:0005524 | inferred from electronic annotation with InterPro:IPR001609, InterPro:IPR004009 <newline> motor activity ; GO:0003774 | inferred from electronic annotation with InterPro:IPR001609, InterPro:IPR004009 <newline> calmodulin binding ; GO:0005516 | inferred from physical interaction with Cam <newline> motor activity ; GO:0003774 | non-traceable author statement <newline> mic…
Q9VT74;M9PHY9	FBgn0036063	CG6674/TSSC4	CG6674	3.29142	4.30716e-05
Q05856	FBgn0262601	Small ribonucleoprotein particle protein SmB	SmB	3.29132	8.43443e-05	mRNA splicing, via spliceosome ; GO:0000398 | inferred from biological aspect of ancestor with PANTHER:PTN000075760 <newline> spermatogenesis ; GO:0007283 | inferred from mutant phenotype <newline> germ cell development ; GO:0007281 | inferred from mutant phenotype <newline> mRNA splicing, via spliceosome ; GO:0000398 | inferred by curator from GO:0071011,GO:0071013 <newline> gonad development ; …	U2 snRNP ; GO:0005686 | inferred from biological aspect of ancestor with PANTHER:PTN000075760 <newline> U4/U6 x U5 tri-snRNP complex ; GO:0046540 | inferred from biological aspect of ancestor with PANTHER:PTN000075760 <newline> pole plasm ; GO:0045495 | inferred from direct assay <newline> catalytic step 2 spliceosome ; GO:0071013 | inferred from biological aspect of ancestor with PANTHER:PTN0000…	RNA binding ; GO:0003723 | inferred from sequence or structural similarity with HGNC:11153
A8JNN2;A8JNN1;M9PHR5;M9NE45;M9NFP2;A8JNN3;Q6IDD9	FBgn0262579	Sterile alpha and Armadillo motif	Sarm	3.1829	0.0002818	negative regulation of MyD88-independent toll-like receptor signaling pathway ; GO:0034128 | inferred from electronic annotation with InterPro:IPR039184 <newline> NAD catabolic process ; GO:0019677 | inferred from direct assay <newline> regulation of neuron death ; GO:1901214 | inferred from mutant phenotype <newline> response to axon injury ; GO:0048678 | inferred from mutant phenotype <newline>…	dendrite ; GO:0030425 | inferred from biological aspect of ancestor with PANTHER:PTN000543268 <newline> neuronal cell body ; GO:0043025 | inferred from direct assay <newline> neuron projection ; GO:0043005 | inferred from direct assay	signaling adaptor activity ; GO:0035591 | inferred from electronic annotation with InterPro:IPR039184 <newline> NAD+ nucleosidase activity ; GO:0003953 | inferred from direct assay
G7H829;Q9V3Z6	FBgn0000317	crinkled	ck	3.17891	0.0562978	antennal development ; GO:0007469 | inferred from mutant phenotype <newline> antennal morphogenesis ; GO:0048800 | inferred from mutant phenotype <newline> chitin-based larval cuticle pattern formation ; GO:0035293 | inferred from genetic interaction with wg <newline> actin filament-based movement ; GO:0030048 | inferred from direct assay <newline> actin filament organization ; GO:0007015 | infer…	microvillus ; GO:0005902 | inferred from direct assay <newline> micropyle ; GO:0070825 | inferred from direct assay <newline> myosin VII complex ; GO:0031477 | inferred from physical interaction with Mlc-c <newline> apical cortex ; GO:0045179 | inferred from direct assay <newline> cytoplasm ; GO:0005737 | inferred from direct assay <newline> female germline ring canal outer rim ; GO:0035182 | inf…	actin filament binding ; GO:0051015 | inferred from electronic annotation with InterPro:IPR008989 <newline> ATP binding ; GO:0005524 | inferred from direct assay <newline> myosin light chain binding ; GO:0032027 | inferred from physical interaction with Mlc-c <newline> actin-dependent ATPase activity ; GO:0030898 | inferred from direct assay <newline> cadherin binding ; GO:0045296 | inferred from…
Q9VI10	FBgn0261789	Small ribonucleoprotein particle protein SmD2	SmD2	3.0775	1.72415e-05	mRNA splicing, via spliceosome ; GO:0000398 | inferred from sequence or structural similarity with UniProtKB:Q02260 <newline> mitotic cell cycle ; GO:0000278 | inferred from high throughput mutant phenotype <newline> spliceosomal snRNP assembly ; GO:0000387 | inferred from biological aspect of ancestor with PANTHER:PTN000299609 <newline> mRNA splicing, via spliceosome ; GO:0000398 | inferred from…	precatalytic spliceosome ; GO:0071011 | inferred from high throughput direct assay <newline> catalytic step 2 spliceosome ; GO:0071013 | inferred from biological aspect of ancestor with PANTHER:PTN000299609 <newline> small nuclear ribonucleoprotein complex ; GO:0030532 | inferred from sequence or structural similarity with SGD:S000004265 <newline> U2 snRNP ; GO:0005686 | inferred from biological …	RNA binding ; GO:0003723 | inferred from sequence or structural similarity with HGNC:11159
O46084;X2JC94	FBgn0023517	Phosphoglycerate mutase 5	Pgam5	2.84667	0.000416527	positive regulation of mitochondrial fission ; GO:0090141 | inferred from direct assay <newline> response to heat ; GO:0009408 | inferred from mutant phenotype <newline> response to anesthetic ; GO:0072347 | inferred from mutant phenotype <newline> regulation of mitochondrion organization ; GO:0010821 | inferred from mutant phenotype inferred from genetic interaction with Pink1 <newline> protein …	mitochondrion ; GO:0005739 | inferred from sequence or structural similarity with UniProtKB:Q96HS1 <newline> integral component of membrane ; GO:0016021 | inferred from sequence model	protein serine/threonine phosphatase activity ; GO:0004722 | inferred from direct assay <newline> protein serine/threonine kinase activator activity ; GO:0043539 | inferred from direct assay <newline> protein binding ; GO:0005515 | inferred from physical interaction with Pink1 <newline> phosphoprotein phosphatase activity ; GO:0004721 | inferred from direct assay <newline> kinase binding ; GO:001…
Q9VXE0	FBgn0261791	Small nuclear ribonucleoprotein G	SNRPG	2.79343	4.93292e-05	spliceosomal snRNP assembly ; GO:0000387 | inferred from electronic annotation with InterPro:IPR034098 <newline> mRNA splicing, via spliceosome ; GO:0000398 | inferred by curator from GO:0071011,GO:0071013 <newline> mRNA splicing, via spliceosome ; GO:0000398 | inferred from biological aspect of ancestor with PANTHER:PTN000058285	P granule ; GO:0043186 | inferred from biological aspect of ancestor with PANTHER:PTN000058285 <newline> U2 snRNP ; GO:0005686 | inferred from biological aspect of ancestor with PANTHER:PTN000058285 <newline> U12-type spliceosomal complex ; GO:0005689 | inferred from biological aspect of ancestor with PANTHER:PTN000058284 <newline> spliceosomal tri-snRNP complex ; GO:0097526 | inferred from biolo…	RNA binding ; GO:0003723 | inferred from sequence or structural similarity with HGNC:11163 <newline> RNA binding ; GO:0003723 | contributes_to inferred from biological aspect of ancestor with PANTHER:PTN000058283
P12982;Q05547	FBgn0004103	Protein phosphatase 1 at 87B	Pp1-87B	2.56208	0.000791538	chromosome condensation ; GO:0030261 | inferred from mutant phenotype <newline> positive regulation of Ras protein signal transduction ; GO:0046579 | inferred from high throughput genetic interaction with Ras85D <newline> positive regulation of canonical Wnt signaling pathway ; GO:0090263 | inferred from genetic interaction with flw, Pp1α-96A <newline> visual learning ; GO:0008542 | inferred from…	protein phosphatase type 1 complex ; GO:0000164 | inferred from electronic annotation with InterPro:IPR037981 <newline> protein phosphatase type 1 complex ; GO:0000164 | inferred from sequence or structural similarity <newline> cytoplasm ; GO:0005737 | inferred from biological aspect of ancestor with PANTHER:PTN000185233 <newline> polytene chromosome ; GO:0005700 | inferred from direct assay <new…	myosin phosphatase activity ; GO:0017018 | inferred from direct assay <newline> protein binding ; GO:0005515 | inferred from physical interaction with UniProtKB:Q9XZ34 <newline> protein serine/threonine phosphatase activity ; GO:0004722 | inferred from mutant phenotype <newline> protein serine/threonine phosphatase activity ; GO:0004722 | inferred from biological aspect of ancestor with PANTHER:P…
M9NG50;M9PHG2;C7LAH9;P46150	FBgn0011661	Moesin	Moe	2.49953	0.0104681	oocyte anterior/posterior axis specification ; GO:0007314 | inferred from mutant phenotype <newline> regulation of cell shape ; GO:0008360 | inferred from mutant phenotype <newline> positive regulation of mitotic spindle elongation ; GO:1902846 | inferred from mutant phenotype <newline> pole plasm protein localization ; GO:0007318 | traceable author statement <newline> establishment or maintenanc…	cell cortex ; GO:0005938 | inferred from direct assay <newline> cytoplasm ; GO:0005737 | inferred from direct assay <newline> plasma membrane ; GO:0005886 | non-traceable author statement <newline> mitotic spindle midzone ; GO:1990023 | inferred from direct assay <newline> cytosol ; GO:0005829 | inferred from direct assay <newline> plasma membrane ; GO:0005886 | inferred from direct assay <newlin…	microtubule binding ; GO:0008017 | inferred from mutant phenotype <newline> phosphatidylinositol-4,5-bisphosphate binding ; GO:0005546 | inferred from direct assay <newline> actin binding ; GO:0003779 | non-traceable author statement <newline> actin binding ; GO:0003779 | inferred from direct assay <newline> protein binding ; GO:0005515 | inferred from physical interaction with Mer <newline> prot…
Q86BM5;Q9VLL3;Q8IPF5	FBgn0027932	A kinase anchor protein 200	Akap200	2.44408	0.000488193	cellular response to ethanol ; GO:0071361 | inferred from mutant phenotype <newline> positive regulation of Notch signaling pathway ; GO:0045747 | inferred from direct assay inferred from mutant phenotype <newline> circadian rhythm ; GO:0007623 | inferred from mutant phenotype <newline> positive regulation of protein localization to membrane ; GO:1905477 | inferred from mutant phenotype <newline>…	cytosol ; GO:0005829 | inferred from direct assay <newline> plasma membrane ; GO:0005886 | inferred from high throughput direct assay <newline> plasma membrane ; GO:0005886 | inferred from mutant phenotype <newline> cytoplasm ; GO:0005737 | inferred from high throughput direct assay <newline> cytoskeleton ; GO:0005856 | inferred from direct assay <newline> cytosol ; GO:0005829 | inferred from mut…	protein binding ; GO:0005515 | inferred from physical interaction with UniProtKB:P62152 <newline> Notch binding ; GO:0005112 | inferred from physical interaction with UniProtKB:P07207 <newline> protein kinase A regulatory subunit binding ; GO:0034237 | inferred from physical interaction with UniProtKB:P81900 <newline> actin filament binding ; GO:0051015 | inferred from direct assay <newline> prot…
Q9VW59	FBgn0036921	RhoGDI	RhoGDI	2.44314	0.00547492	Rho protein signal transduction ; GO:0007266 | inferred from biological aspect of ancestor with PANTHER:PTN000104723	membrane ; GO:0016020 | inferred from biological aspect of ancestor with PANTHER:PTN000104723 <newline> cytosol ; GO:0005829 | inferred from biological aspect of ancestor with PANTHER:PTN000104723	Rho GDP-dissociation inhibitor activity ; GO:0005094 | inferred from biological aspect of ancestor with PANTHER:PTN000104723 <newline> Rac GTPase binding ; GO:0048365 | inferred from biological aspect of ancestor with PANTHER:PTN000104723
Q9VAY9	FBgn0039555	mitochondrial ribosomal protein S22	mRpS22	2.31829	2.53587e-05	mitochondrial translation ; GO:0032543 | traceable author statement <newline> translation ; GO:0006412 | inferred from sequence or structural similarity with UniProtKB:Q9Y3D9 <newline> translation ; GO:0006412 | inferred from sequence or structural similarity with UniProtKB:P82650	mitochondrial small ribosomal subunit ; GO:0005763 | traceable author statement <newline> mitochondrial small ribosomal subunit ; GO:0005763 | inferred from sequence or structural similarity with UniProtKB:P82650 <newline> mitochondrial small ribosomal subunit ; GO:0005763 | inferred from sequence or structural similarity with UniProtKB:Q9Y3D9 <newline> mitochondrial small ribosomal subunit ; GO:…	structural constituent of ribosome ; GO:0003735 | traceable author statement <newline> structural constituent of ribosome ; GO:0003735 | inferred from sequence or structural similarity with UniProtKB:Q9Y3D9 <newline> structural constituent of ribosome ; GO:0003735 | inferred from sequence or structural similarity with UniProtKB:P82650 <newline> structural constituent of ribosome ; GO:0003735 | in…
A0A0B4LFL3;O96827	FBgn0028737	eukaryotic translation elongation factor 1 beta	CG6341	2.11265	0.000212286	translational elongation ; GO:0006414 | inferred from sequence or structural similarity <newline> translational elongation ; GO:0006414 | inferred from biological aspect of ancestor with PANTHER:PTN000174394	eukaryotic translation elongation factor 1 complex ; GO:0005853 | inferred from electronic annotation with InterPro:IPR001326, InterPro:IPR014038 <newline> cytosol ; GO:0005829 | inferred from biological aspect of ancestor with PANTHER:PTN000174394 <newline> eukaryotic translation elongation factor 1 complex ; GO:0005853 | inferred from sequence or structural similarity	translation elongation factor activity ; GO:0003746 | inferred from electronic annotation with InterPro:IPR001326, InterPro:IPR014038 <newline> translation elongation factor activity ; GO:0003746 | inferred from sequence or structural similarity <newline> guanyl-nucleotide exchange factor activity ; GO:0005085 | inferred from biological aspect of ancestor with PANTHER:PTN000174394
F0JAG6;P18091;M9MS06;M9PGA7	FBgn0000667	alpha actinin	Actn	2.08939	0.318269	actin filament bundle assembly ; GO:0051017 | inferred from mutant phenotype <newline> sarcomere organization ; GO:0045214 | inferred from direct assay <newline> cytoskeletal anchoring at plasma membrane ; GO:0007016 | inferred from sequence or structural similarity <newline> sarcomere organization ; GO:0045214 | inferred from mutant phenotype <newline> actin cytoskeleton reorganization ; GO:0031…	Z disc ; GO:0030018 | inferred from direct assay <newline> focal adhesion ; GO:0005925 | inferred from sequence or structural similarity <newline> Z disc ; GO:0030018 |	calcium ion binding ; GO:0005509 | inferred from electronic annotation with InterPro:IPR002048 <newline> actin binding ; GO:0003779 | inferred from sequence or structural similarity <newline> protein binding ; GO:0005515 | inferred from physical interaction with Lasp <newline> protein binding ; GO:0005515 | inferred from physical interaction with rols <newline> actin binding ; GO:0003779 | inferr…
P13060	FBgn0000559	eukaryotic translation elongation factor 2	eEF2	2.08608	0.0458812	translational elongation ; GO:0006414 | inferred from sequence or structural similarity <newline> translational elongation ; GO:0006414 | inferred from biological aspect of ancestor with PANTHER:PTN000562747	ribonucleoprotein complex ; GO:1990904 | inferred from biological aspect of ancestor with PANTHER:PTN000562745 <newline> cytosol ; GO:0005829 | inferred from sequence or structural similarity	GTP binding ; GO:0005525 | inferred from electronic annotation with InterPro:IPR000795, InterPro:IPR004161, InterPro:IPR005225, InterPro:IPR005517 <newline> ribosome binding ; GO:0043022 | inferred from biological aspect of ancestor with PANTHER:PTN000562749 <newline> GTPase activity ; GO:0003924 | inferred from biological aspect of ancestor with PANTHER:PTN000562745 <newline> translation elongat…
Q9VDI3	FBgn0038830		CG17272	1.96533	0.0176843	microtubule cytoskeleton organization ; GO:0000226 | inferred from biological aspect of ancestor with PANTHER:PTN000549861 <newline> calcium-mediated signaling ; GO:0019722 | inferred from biological aspect of ancestor with PANTHER:PTN000549861		calcium ion binding ; GO:0005509 | inferred from biological aspect of ancestor with PANTHER:PTN000549682 <newline> enzyme regulator activity ; GO:0030234 | inferred from biological aspect of ancestor with PANTHER:PTN000549861
P29613	FBgn0086355	Triose phosphate isomerase	Tpi	1.90062	0.00385554	glucose homeostasis ; GO:0042593 | inferred from mutant phenotype <newline> gluconeogenesis ; GO:0006094 | inferred from biological aspect of ancestor with PANTHER:PTN000474559 <newline> determination of adult lifespan ; GO:0008340 | inferred from mutant phenotype <newline> glycolytic process ; GO:0006096 | inferred from mutant phenotype <newline> glyceraldehyde-3-phosphate biosynthetic process ;…	Z disc ; GO:0030018 | inferred from direct assay <newline> M band ; GO:0031430 | inferred from direct assay <newline> cytosol ; GO:0005829 | inferred from biological aspect of ancestor with PANTHER:PTN000474559	triose-phosphate isomerase activity ; GO:0004807 | inferred from direct assay <newline> protein homodimerization activity ; GO:0042803 | inferred from direct assay <newline> triose-phosphate isomerase activity ; GO:0004807 | inferred from sequence or structural similarity with UniProtKB:P17751 <newline> triose-phosphate isomerase activity ; GO:0004807 | inferred from biological aspect of ancestor…
A1Z6Z9;A1Z6Z8;A1Z700	FBgn0261397	dilute class unconventional myosin	didum	1.9003	0.0182185	intracellular protein transport ; GO:0006886 | inferred from mutant phenotype inferred from genetic interaction with crb <newline> actin filament-based movement ; GO:0030048 | inferred from direct assay <newline> sperm individualization ; GO:0007291 | inferred from mutant phenotype <newline> positive regulation of pole plasm oskar mRNA localization ; GO:0045856 | inferred from mutant phenotype <n…	myosin V complex ; GO:0031475 | inferred from physical interaction with Cam <newline> myosin complex ; GO:0016459 | inferred from sequence or structural similarity with MGI:MGI:105976 <newline> neuronal cell body ; GO:0043025 | inferred from direct assay <newline> myosin V complex ; GO:0031475 | inferred from physical interaction with Mlc-c <newline> rhabdomere ; GO:0016028 | inferred from direct…	actin filament binding ; GO:0051015 | inferred from electronic annotation with InterPro:IPR008989 <newline> motor activity ; GO:0003774 | inferred from electronic annotation with InterPro:IPR001609, InterPro:IPR008989 <newline> ATP binding ; GO:0005524 | inferred from direct assay <newline> ATP binding ; GO:0005524 | inferred from sequence or structural similarity with MGI:MGI:105976 <newline> ac…
A8JNP1;A8JNP2;P48610	FBgn0000116	Arginine kinase	Argk	1.87558	3.96346e-05	phosphorylation ; GO:0016310 | inferred from sequence or structural similarity with UniProtKB:P51541 <newline> phosphocreatine biosynthetic process ; GO:0046314 | inferred from biological aspect of ancestor with PANTHER:PTN000167126	extracellular region ; GO:0005576 | inferred from high throughput direct assay <newline> cytosol ; GO:0005829 | inferred from high throughput direct assay <newline> plasma membrane ; GO:0005886 | inferred from high throughput direct assay <newline> cytoplasm ; GO:0005737 | inferred from high throughput direct assay	creatine kinase activity ; GO:0004111 | inferred from biological aspect of ancestor with PANTHER:PTN000167126 <newline> arginine kinase activity ; GO:0004054 | inferred from sequence or structural similarity with UniProtKB:P51541 <newline> kinase activity ; GO:0016301 | inferred from biological aspect of ancestor with PANTHER:PTN000167125
M9PBH8;Q8IRH5	FBgn0035213		CG2199	1.84205	0.108509	positive regulation of transcription by RNA polymerase II ; GO:0045944 | inferred from sequence or structural similarity with UniProtKB:P32338 <newline> negative regulation of transcription by RNA polymerase II ; GO:0000122 | inferred from sequence or structural similarity with UniProtKB:P32338	nucleus ; GO:0005634 | inferred from sequence or structural similarity with UniProtKB:P32338 <newline> nucleus ; GO:0005634 | inferred from biological aspect of ancestor with PANTHER:PTN001227969	sequence-specific DNA binding ; GO:0043565 | inferred from biological aspect of ancestor with PANTHER:PTN001227969 <newline> RNA polymerase II proximal promoter sequence-specific DNA binding ; GO:0000978 | inferred from sequence or structural similarity with UniProtKB:P32338 <newline> RNA polymerase II regulatory region sequence-specific DNA binding ; GO:0000977 | inferred from biological aspect …
M9MRS7;Q23978	FBgn0086347	Myosin 31DF	Myo31DF	1.7607	0.0544071	determination of left/right symmetry ; GO:0007368 | inferred from mutant phenotype <newline> determination of digestive tract left/right asymmetry ; GO:0071907 | inferred from mutant phenotype <newline> mesoderm development ; GO:0007498 | inferred from expression pattern <newline> imaginal disc-derived male genitalia morphogenesis ; GO:0048803 | inferred from mutant phenotype	myosin complex ; GO:0016459 | inferred from electronic annotation with InterPro:IPR001609, InterPro:IPR010926 <newline> cell cortex ; GO:0005938 | inferred from direct assay	ATP binding ; GO:0005524 | inferred from electronic annotation with InterPro:IPR001609 <newline> actin-dependent ATPase activity ; GO:0030898 | inferred from mutant phenotype <newline> phosphatidylinositol-4,5-bisphosphate binding ; GO:0005546 | inferred from direct assay <newline> microfilament motor activity ; GO:0000146 | inferred from direct assay
Q9VLT7	FBgn0031980	Ribosomal protein L36A	RpL36A	1.71544	0.00507598	translation ; GO:0006412 | inferred from electronic annotation with InterPro:IPR000552, InterPro:IPR011332 <newline> cytoplasmic translation ; GO:0002181 | traceable author statement	cytosolic large ribosomal subunit ; GO:0022625 | traceable author statement <newline> cytosolic large ribosomal subunit ; GO:0022625 | inferred from biological aspect of ancestor with PANTHER:PTN000042522	structural constituent of ribosome ; GO:0003735 | inferred from electronic annotation with InterPro:IPR000552 <newline> structural constituent of ribosome ; GO:0003735 | traceable author statement
Q9VDY6	FBgn0038692	Gdown1	CG3773	1.7011	0.000451883		RNA polymerase II, holoenzyme ; GO:0016591 | inferred from electronic annotation with InterPro:IPR026213	-
C6SUW3;P55935;Q95RG1	FBgn0010408	Ribosomal protein S9	RpS9	1.6564	0.0173723	cytoplasmic translation ; GO:0002181 | inferred by curator from GO:0022626 <newline> cytoplasmic translation ; GO:0002181 | traceable author statement <newline> positive regulation of translational fidelity ; GO:0045903 | inferred from biological aspect of ancestor with PANTHER:PTN000216478	cytosolic ribosome ; GO:0022626 | inferred from high throughput direct assay <newline> cytosol ; GO:0005829 | inferred from high throughput direct assay <newline> nuclear chromosome ; GO:0000228 | colocalizes_with inferred from direct assay <newline> nucleolus ; GO:0005730 | inferred from direct assay <newline> cytosolic small ribosomal subunit ; GO:0022627 | inferred from biological aspect of an…	structural constituent of ribosome ; GO:0003735 | traceable author statement <newline> rRNA binding ; GO:0019843 | inferred from biological aspect of ancestor with PANTHER:PTN000216478 <newline> structural constituent of ribosome ; GO:0003735 | inferred from biological aspect of ancestor with PANTHER:PTN000216478 <newline> structural constituent of ribosome ; GO:0003735 | inferred from high throu…
Q9VKW1	FBgn0032246	WD repeat and FYVE domain containing 2	Wdfy2	1.64425	0.00296927		endosome ; GO:0005768 | inferred from direct assay	metal ion binding ; GO:0046872 | inferred from electronic annotation with InterPro:IPR000306 <newline> protein kinase binding ; GO:0019901 | inferred from physical interaction with Lkb1
Q9V3I2	FBgn0014010	Rab5	Rab5	1.64381	0.00579908	axon extension ; GO:0048675 | inferred from mutant phenotype <newline> border follicle cell migration ; GO:0007298 | inferred from mutant phenotype <newline> regulation of endocytosis ; GO:0030100 | inferred from biological aspect of ancestor with PANTHER:PTN001179601 <newline> vesicle-mediated transport ; GO:0016192 | inferred from sequence or structural similarity with Rab11 <newline> endosomal…	synapse ; GO:0045202 | inferred from high throughput direct assay <newline> early endosome ; GO:0005769 | non-traceable author statement <newline> plasma membrane ; GO:0005886 | inferred from high throughput direct assay <newline> early endosome ; GO:0005769 | inferred from direct assay <newline> neuronal cell body ; GO:0043025 | inferred from high throughput direct assay <newline> cell cortex ; …	GTP binding ; GO:0005525 | inferred from electronic annotation with InterPro:IPR001806, InterPro:IPR003579, InterPro:IPR005225 <newline> protein binding ; GO:0005515 | inferred from physical interaction with hook inferred from physical interaction with Tbc1d15-17 inferred from physical interaction with CG6607 <newline> GTPase activity ; GO:0003924 | inferred from biological aspect of ancestor wit…
A0A0B4KES0;P24014	FBgn0264089	slit	sli	1.62514	0.023434	outflow tract morphogenesis ; GO:0003151 | inferred from mutant phenotype <newline> epithelial cell migration, open tracheal system ; GO:0007427 | inferred from mutant phenotype <newline> gonad development ; GO:0008406 | inferred from mutant phenotype <newline> axon guidance ; GO:0007411 | inferred from mutant phenotype <newline> axon midline choice point recognition ; GO:0016199 | inferred from …	Slit-Robo signaling complex ; GO:0071666 | inferred from direct assay <newline> extracellular region ; GO:0005576 | inferred from direct assay	calcium ion binding ; GO:0005509 | inferred from electronic annotation with InterPro:IPR001881, InterPro:IPR018097 <newline> Roundabout binding ; GO:0048495 | inferred from biological aspect of ancestor with PANTHER:PTN002911633 <newline> heparin binding ; GO:0008201 | inferred from direct assay <newline> Roundabout binding ; GO:0048495 | inferred from physical interaction with robo1 <newline> he…
X2JAI2;Q9VIM5	FBgn0032859	Actin-related protein 2/3 complex, subunit 2	Arpc2	1.61079	0.130309	Arp2/3 complex-mediated actin nucleation ; GO:0034314 | inferred from sequence or structural similarity with HGNC:705 <newline> cortical actin cytoskeleton organization ; GO:0030866 | inferred from mutant phenotype <newline> Arp2/3 complex-mediated actin nucleation ; GO:0034314 | inferred from biological aspect of ancestor with PANTHER:PTN000248611 <newline> cell projection assembly ; GO:0030031 …	Arp2/3 protein complex ; GO:0005885 | inferred from biological aspect of ancestor with PANTHER:PTN000248611 <newline> contractile ring ; GO:0070938 | colocalizes_with inferred from high throughput direct assay <newline> apical cortex ; GO:0045179 | inferred from high throughput direct assay <newline> Arp2/3 protein complex ; GO:0005885 | inferred from sequence or structural similarity with HGNC:7…	structural constituent of cytoskeleton ; GO:0005200 | inferred from biological aspect of ancestor with PANTHER:PTN000248611 <newline> structural constituent of cytoskeleton ; GO:0005200 | inferred from sequence or structural similarity with HGNC:705 <newline> actin filament binding ; GO:0051015 | inferred from biological aspect of ancestor with PANTHER:PTN000248611
A0A126GUT1;Q9VGS2	FBgn0037874	Translationally controlled tumor protein	Tctp	1.60178	0.0228586	positive regulation of multicellular organism growth ; GO:0040018 | inferred from mutant phenotype <newline> cellular response to gamma radiation ; GO:0071480 | inferred from mutant phenotype <newline> double-strand break repair ; GO:0006302 | inferred from mutant phenotype <newline> positive regulation of histone phosphorylation ; GO:0033129 | inferred from direct assay <newline> positive regula…	nucleus ; GO:0005634 | inferred from direct assay <newline> polytene chromosome ; GO:0005700 | inferred from direct assay <newline> plasma membrane ; GO:0005886 | inferred from high throughput direct assay <newline> cytoplasm ; GO:0005737 | inferred from biological aspect of ancestor with PANTHER:PTN000241815 <newline> cytoplasmic microtubule ; GO:0005881 | inferred from sequence or structural si…	guanyl-nucleotide exchange factor activity ; GO:0005085 | inferred from direct assay <newline> Ras guanyl-nucleotide exchange factor activity ; GO:0005088 | NOT inferred from direct assay <newline> calcium ion binding ; GO:0005509 | inferred from sequence or structural similarity with UniProtKB:P13693 <newline> calcium ion binding ; GO:0005509 | inferred from biological aspect of ancestor with PA…
Q59E30;Q95RI5;M9PFH6;M9PFW1;Q59E29;Q86BI4	FBgn0014163	failed axon connections	fax	1.55175	0.126633	axonogenesis ; GO:0007409 | traceable author statement <newline> axonogenesis ; GO:0007409 | inferred from genetic interaction with Abl <newline> female germ-line stem cell population maintenance ; GO:0036099 | inferred from mutant phenotype	cytoplasm ; GO:0005737 | inferred from high throughput direct assay <newline> plasma membrane ; GO:0005886 | inferred from high throughput direct assay	-
Q7JNE1	FBgn0014269	proliferation disrupter	prod	1.55006	0.00130281	mitotic chromosome condensation ; GO:0007076 | inferred from mutant phenotype <newline> lymph gland development ; GO:0048542 | inferred from mutant phenotype <newline> regulation of circadian rhythm ; GO:0042752 | inferred from mutant phenotype	heterochromatin ; GO:0000792 | inferred from direct assay <newline> chromocenter ; GO:0010369 | NOT inferred from direct assay <newline> pericentric heterochromatin ; GO:0005721 | inferred from direct assay <newline> chromosome, centromeric region ; GO:0000775 | inferred from direct assay <newline> nuclear euchromatin ; GO:0005719 | inferred from direct assay	-
O76994	FBgn0025366	Intronic Protein 259	Ip259	1.49758	0.00823081	maturation of LSU-rRNA ; GO:0000470 | inferred from biological aspect of ancestor with PANTHER:PTN000291059 <newline> maturation of 5.8S rRNA ; GO:0000460 | inferred from biological aspect of ancestor with PANTHER:PTN000291059	preribosome, large subunit precursor ; GO:0030687 | inferred from biological aspect of ancestor with PANTHER:PTN000291059	-
Q7JVY0;A0A0B4KEU5;A0A0B4KEJ7	FBgn0265935	Coronin	coro	1.49384	0.22605	defense response to fungus ; GO:0050832 | inferred from mutant phenotype <newline> actin filament organization ; GO:0007015 | inferred from biological aspect of ancestor with PANTHER:PTN000091698 <newline> adult somatic muscle development ; GO:0007527 | inferred from mutant phenotype		actin filament binding ; GO:0051015 | inferred from biological aspect of ancestor with PANTHER:PTN000091698
P45888	FBgn0011742	Actin-related protein 2	Arp2	1.49244	0.166467	terminal button organization ; GO:0072553 | inferred from mutant phenotype <newline> actin filament organization ; GO:0007015 | inferred from mutant phenotype <newline> Arp2/3 complex-mediated actin nucleation ; GO:0034314 | inferred from biological aspect of ancestor with PANTHER:PTN000233596 <newline> regulation of filopodium assembly ; GO:0051489 | inferred from mutant phenotype <newline> posi…	Arp2/3 protein complex ; GO:0005885 | inferred from biological aspect of ancestor with PANTHER:PTN000233596 <newline> actin filament ; GO:0005884 | inferred from sequence or structural similarity with SGD:S000002187 <newline> Arp2/3 protein complex ; GO:0005885 | inferred from sequence or structural similarity with HGNC:169 <newline> actin cortical patch ; GO:0030479 | inferred from biological as…	ATP binding ; GO:0005524 | inferred from electronic annotation with InterPro:IPR027306 <newline> actin filament binding ; GO:0051015 | contributes_to inferred from biological aspect of ancestor with PANTHER:PTN000233596 <newline> structural constituent of cytoskeleton ; GO:0005200 | inferred from sequence or structural similarity with HGNC:169
M9PBL3;P02828	FBgn0001233	Heat shock protein 83	Hsp83	1.48849	0.0152992	pole plasm mRNA localization ; GO:0019094 | inferred from mutant phenotype <newline> positive regulation of neuroblast proliferation ; GO:0002052 | inferred from mutant phenotype <newline> positive regulation of small RNA loading onto RISC ; GO:0106161 | inferred from genetic interaction with p23, Hsc70-4 <newline> centrosome cycle ; GO:0007098 | inferred from mutant phenotype <newline> negative …	cytoplasm ; GO:0005737 | inferred from high throughput direct assay <newline> centrosome ; GO:0005813 | inferred from direct assay <newline> cytoplasm ; GO:0005737 | inferred from direct assay <newline> protein-containing complex ; GO:0032991 | inferred from biological aspect of ancestor with PANTHER:PTN000163629 <newline> polytene chromosome interband ; GO:0005705 | inferred from direct assay <n…	disordered domain specific binding ; GO:0097718 | inferred from biological aspect of ancestor with PANTHER:PTN000163632 <newline> unfolded protein binding ; GO:0051082 | inferred from direct assay <newline> ATP binding ; GO:0005524 | inferred from biological aspect of ancestor with PANTHER:PTN000163632 <newline> unfolded protein binding ; GO:0051082 | inferred from biological aspect of ancestor w…
Q9VMH2	FBgn0284255	Actin-related protein 2/3 complex, subunit 4	Arpc4	1.48184	0.167081	regulation of cell shape ; GO:0008360 | inferred from mutant phenotype <newline> cell morphogenesis ; GO:0000902 | inferred from mutant phenotype <newline> wound healing ; GO:0042060 | inferred from high throughput mutant phenotype <newline> cortical actin cytoskeleton organization ; GO:0030866 | inferred from mutant phenotype <newline> Arp2/3 complex-mediated actin nucleation ; GO:0034314 | infe…	Arp2/3 protein complex ; GO:0005885 | inferred from sequence or structural similarity with HGNC:707	structural constituent of cytoskeleton ; GO:0005200 | inferred from sequence or structural similarity with HGNC:707
H1UUB1;P18489	FBgn0003660	Synaptobrevin	Syb	1.4635	0.0158878	vesicle-mediated transport ; GO:0016192 | non-traceable author statement <newline> synaptic vesicle docking ; GO:0016081 | inferred from sequence or structural similarity <newline> vesicle fusion ; GO:0006906 | inferred from biological aspect of ancestor with PANTHER:PTN005236497 <newline> vesicle-mediated transport ; GO:0016192 | inferred from sequence or structural similarity <newline> neurotra…	integral component of membrane ; GO:0016021 | inferred from electronic annotation with InterPro:IPR001388 <newline> synaptic vesicle ; GO:0008021 | non-traceable author statement <newline> plasma membrane ; GO:0005886 | non-traceable author statement <newline> plasma membrane ; GO:0005886 | inferred from biological aspect of ancestor with PANTHER:PTN005236497 <newline> SNARE complex ; GO:0031201 …	syntaxin binding ; GO:0019905 | inferred from biological aspect of ancestor with PANTHER:PTN005236497 <newline> SNAP receptor activity ; GO:0005484 | inferred from sequence or structural similarity <newline> SNAP receptor activity ; GO:0005484 | inferred from biological aspect of ancestor with PANTHER:PTN005236497 <newline> SNAP receptor activity ; GO:0005484 | non-traceable author statement
P25007	FBgn0004432	Cyclophilin 1	Cyp1	1.46189	0.0678167	protein peptidyl-prolyl isomerization ; GO:0000413 | inferred from electronic annotation with InterPro:IPR002130 <newline> protein refolding ; GO:0042026 | inferred from biological aspect of ancestor with PANTHER:PTN002594282	cytosol ; GO:0005829 | inferred from sequence or structural similarity <newline> cytoplasm ; GO:0005737 | inferred from high throughput direct assay <newline> nucleus ; GO:0005634 | inferred from high throughput direct assay	peptidyl-prolyl cis-trans isomerase activity ; GO:0003755 | inferred from biological aspect of ancestor with PANTHER:PTN002594282 <newline> peptidyl-prolyl cis-trans isomerase activity ; GO:0003755 | inferred from sequence or structural similarity <newline> unfolded protein binding ; GO:0051082 | inferred from biological aspect of ancestor with PANTHER:PTN002594282 <newline> cyclosporin A binding…
P32392	FBgn0262716	Actin-related protein 3	Arp3	1.43591	0.0776971	myoblast fusion ; GO:0007520 | inferred from mutant phenotype inferred from genetic interaction with WASp <newline> actin cytoskeleton organization ; GO:0030036 | inferred from mutant phenotype <newline> pseudocleavage involved in syncytial blastoderm formation ; GO:0030589 | inferred from physical interaction with Arpc1 <newline> chaeta development ; GO:0022416 | inferred from mutant phenotype <…	lamellipodium ; GO:0030027 | inferred from direct assay <newline> actin cortical patch ; GO:0030479 | inferred from biological aspect of ancestor with PANTHER:PTN000233796 <newline> Arp2/3 protein complex ; GO:0005885 | inferred from biological aspect of ancestor with PANTHER:PTN000233796 <newline> Arp2/3 protein complex ; GO:0005885 | inferred from sequence or structural similarity with HGNC:170…	ATP binding ; GO:0005524 | inferred from electronic annotation with InterPro:IPR015623 <newline> actin filament binding ; GO:0051015 | contributes_to inferred from biological aspect of ancestor with PANTHER:PTN000233796 <newline> structural constituent of cytoskeleton ; GO:0005200 | inferred from sequence or structural similarity with HGNC:170
X2JC80;P38979	FBgn0003517	stubarista	sta	1.4314	0.0196013	cytoplasmic translation ; GO:0002181 | traceable author statement <newline> cytoplasmic translation ; GO:0002181 | inferred by curator from GO:0022626 <newline> translation ; GO:0006412 | inferred from biological aspect of ancestor with PANTHER:PTN000160708 <newline> cytoplasmic translation ; GO:0002181 | inferred from biological aspect of ancestor with PANTHER:PTN000160709 <newline> ribosomal sm…	ribosome ; GO:0005840 | inferred from direct assay <newline> cytosolic small ribosomal subunit ; GO:0022627 | inferred from biological aspect of ancestor with PANTHER:PTN000160708 <newline> cytosolic small ribosomal subunit ; GO:0022627 | traceable author statement <newline> cytosolic ribosome ; GO:0022626 | inferred from high throughput direct assay	ribosome binding ; GO:0043022 | inferred from physical interaction with UniProtKB:O76927 <newline> structural constituent of ribosome ; GO:0003735 | inferred from biological aspect of ancestor with PANTHER:PTN000160708 <newline> structural constituent of ribosome ; GO:0003735 | inferred from high throughput direct assay <newline> structural constituent of ribosome ; GO:0003735 | traceable author …
O46231;E1JJ21;Q9VA56;Q9VA58;C7LAH8;A0A0B4KHF2;Q9VA59;A0A0B4K7R6;A0A0B4KHW6;A8JRH3;A0A0B4K6N4	FBgn0082582	tropomodulin	tmod	1.39519	0.143183	pointed-end actin filament capping ; GO:0051694 | inferred from electronic annotation with InterPro:IPR004934, InterPro:IPR030137 <newline> actin filament organization ; GO:0007015 | inferred from biological aspect of ancestor with PANTHER:PTN000096563 <newline> myofibril assembly ; GO:0030239 | inferred from biological aspect of ancestor with PANTHER:PTN000096564	cytoskeleton ; GO:0005856 | inferred from biological aspect of ancestor with PANTHER:PTN000096563 <newline> myofibril ; GO:0030016 | inferred from biological aspect of ancestor with PANTHER:PTN000096564 <newline> cell cortex ; GO:0005938 | inferred from high throughput direct assay <newline> fusome ; GO:0045169 | inferred from direct assay	tropomyosin binding ; GO:0005523 | inferred from biological aspect of ancestor with PANTHER:PTN000096563
A8DYY5	FBgn0085212		CG34183	1.38762	0.0221123	dephosphorylation of RNA polymerase II C-terminal domain ; GO:0070940 | inferred from biological aspect of ancestor with PANTHER:PTN000380633 <newline> dephosphorylation of RNA polymerase II C-terminal domain ; GO:0070940 | inferred from sequence or structural similarity with HGNC:25791 <newline> snRNA transcription ; GO:0009301 | inferred from sequence or structural similarity with HGNC:25791	nucleus ; GO:0005634 | inferred from biological aspect of ancestor with PANTHER:PTN000380633 <newline> cytoplasm ; GO:0005737 | inferred from biological aspect of ancestor with PANTHER:PTN000380633 <newline> cytoplasm ; GO:0005737 | inferred from sequence or structural similarity with HGNC:25791 <newline> nucleus ; GO:0005634 | inferred from sequence or structural similarity with HGNC:25791	RNA polymerase core enzyme binding ; GO:0043175 | inferred from electronic annotation with InterPro:IPR039693 <newline> RNA polymerase II CTD heptapeptide repeat phosphatase activity ; GO:0008420 | inferred from sequence or structural similarity with HGNC:25791 <newline> RNA polymerase II CTD heptapeptide repeat phosphatase activity ; GO:0008420 | inferred from biological aspect of ancestor with …
Q9VF28	FBgn0038369	Actin-related protein 2/3 complex, subunit 3A	Arpc3A	1.35417	0.102564	Arp2/3 complex-mediated actin nucleation ; GO:0034314 | inferred from sequence or structural similarity with HGNC:706 <newline> Arp2/3 complex-mediated actin nucleation ; GO:0034314 | inferred from biological aspect of ancestor with PANTHER:PTN000273425	Arp2/3 protein complex ; GO:0005885 | inferred from sequence or structural similarity with HGNC:706 <newline> Arp2/3 protein complex ; GO:0005885 | inferred from biological aspect of ancestor with PANTHER:PTN000273425	structural constituent of cytoskeleton ; GO:0005200 | inferred from sequence or structural similarity with HGNC:706 <newline> actin filament binding ; GO:0051015 | contributes_to inferred from biological aspect of ancestor with PANTHER:PTN000273425
O76902	FBgn0025381	rush hour	rush	1.32935	0.0167636	endocytosis ; GO:0006897 | inferred from genetic interaction with car inferred from genetic interaction with Rab5 inferred from genetic interaction with VhaSFD inferred from genetic interaction with Hrs <newline> endosome to lysosome transport ; GO:0008333 | inferred from mutant phenotype <newline> endosome organization ; GO:0007032 | inferred from mutant phenotype	early endosome ; GO:0005769 | inferred from direct assay <newline> early endosome ; GO:0005769 | inferred from biological aspect of ancestor with PANTHER:PTN000519483 <newline> late endosome ; GO:0005770 | inferred from direct assay	metal ion binding ; GO:0046872 | inferred from electronic annotation with InterPro:IPR000306 <newline> phosphatidylinositol binding ; GO:0035091 | inferred from biological aspect of ancestor with PANTHER:PTN001107322 <newline> phosphatidylinositol binding ; GO:0035091 | inferred from direct assay
G3M3A2;Q06559	FBgn0002622	Ribosomal protein S3	RpS3	1.32058	0.00151545	translation ; GO:0006412 | inferred from electronic annotation with InterPro:IPR001351, InterPro:IPR005703 <newline> cytoplasmic translation ; GO:0002181 | traceable author statement <newline> DNA repair ; GO:0006281 | inferred from direct assay <newline> mitotic cell cycle ; GO:0000278 | inferred from high throughput mutant phenotype <newline> negative regulation of neuron apoptotic process ; GO…	cytosolic small ribosomal subunit ; GO:0022627 | inferred from biological aspect of ancestor with PANTHER:PTN000205057 <newline> nuclear matrix ; GO:0016363 | inferred from direct assay <newline> cytosolic small ribosomal subunit ; GO:0022627 | traceable author statement <newline> nucleus ; GO:0005634 | inferred from direct assay <newline> nucleus ; GO:0005634 | inferred from biological aspect of…	RNA binding ; GO:0003723 | inferred from electronic annotation with InterPro:IPR004044, InterPro:IPR009019 <newline> DNA-(apurinic or apyrimidinic site) endonuclease activity ; GO:0003906 | inferred from biological aspect of ancestor with PANTHER:PTN000205060 <newline> damaged DNA binding ; GO:0003684 | inferred from biological aspect of ancestor with PANTHER:PTN000205060 <newline> oxidized purin…
M9PFF0;P41126	FBgn0011272	Ribosomal protein L13	RpL13	1.30461	0.00286406	translation ; GO:0006412 | inferred from electronic annotation with InterPro:IPR001380, InterPro:IPR018256 <newline> cytoplasmic translation ; GO:0002181 | inferred by curator from GO:0022626 <newline> cytoplasmic translation ; GO:0002181 | traceable author statement	cytosolic large ribosomal subunit ; GO:0022625 | inferred from biological aspect of ancestor with PANTHER:PTN000197497 <newline> cytosolic ribosome ; GO:0022626 | inferred from high throughput direct assay <newline> cytosolic large ribosomal subunit ; GO:0022625 | traceable author statement	structural constituent of ribosome ; GO:0003735 | inferred from electronic annotation with InterPro:IPR001380, InterPro:IPR018256 <newline> structural constituent of ribosome ; GO:0003735 | inferred from high throughput direct assay <newline> structural constituent of ribosome ; GO:0003735 | traceable author statement <newline> RNA binding ; GO:0003723 | inferred from biological aspect of ancesto…
P45594	FBgn0011726	twinstar	tsr	1.29753	0.0538406	mitotic cytokinesis ; GO:0000281 | inferred from mutant phenotype <newline> establishment of imaginal disc-derived wing hair orientation ; GO:0001737 | inferred from mutant phenotype <newline> mushroom body development ; GO:0016319 | inferred from mutant phenotype <newline> actin filament polymerization ; GO:0030041 | inferred from mutant phenotype <newline> regulation of lamellipodium assembly ;…	actin cytoskeleton ; GO:0015629 | inferred from electronic annotation with InterPro:IPR017904 <newline> nucleoplasm ; GO:0005654 | inferred from high throughput direct assay <newline> cytosol ; GO:0005829 | inferred from high throughput direct assay	actin binding ; GO:0003779 | inferred from sequence or structural similarity with HGNC:1874 inferred from sequence or structural similarity with SGD:S000003973 inferred from mutant phenotype
P02572	FBgn0000043	Actin 42A	Act42A	1.2637	0.132978	mitotic cytokinesis ; GO:0000281 | inferred from biological aspect of ancestor with PANTHER:PTN002631617 <newline> mitotic cytokinesis ; GO:0000281 | inferred from mutant phenotype	brahma complex ; GO:0035060 | inferred from direct assay <newline> actin cytoskeleton ; GO:0015629 | inferred from biological aspect of ancestor with PANTHER:PTN000232995	-
Q9VC49	FBgn0039218	Rpb10	Rpb10	1.19417	0.017405	transcription by RNA polymerase II ; GO:0006366 | inferred from sequence or structural similarity with HGNC:9187 inferred from sequence or structural similarity with SGD:S000005736 <newline> tRNA transcription by RNA polymerase III ; GO:0042797 | inferred from biological aspect of ancestor with PANTHER:PTN000602008 <newline> transcription by RNA polymerase I ; GO:0006360 | inferred from biologica…	RNA polymerase I complex ; GO:0005736 | inferred from biological aspect of ancestor with PANTHER:PTN000602008 <newline> RNA polymerase II, core complex ; GO:0005665 | inferred from biological aspect of ancestor with PANTHER:PTN000602008 <newline> RNA polymerase II, core complex ; GO:0005665 | inferred from sequence or structural similarity with HGNC:9187 inferred from sequence or structural simil…	DNA binding ; GO:0003677 | inferred from electronic annotation with InterPro:IPR000268, InterPro:IPR009057, InterPro:IPR020789 <newline> RNA polymerase II activity ; GO:0001055 | contributes_to inferred from sequence or structural similarity with SGD:S000005736 <newline> RNA polymerase I activity ; GO:0001054 | contributes_to inferred from biological aspect of ancestor with PANTHER:PTN000602008 <…
F3YDH0;P29844	FBgn0001218	Heat shock 70-kDa protein cognate 3	Hsc70-3	1.1881	0.00158942	response to unfolded protein ; GO:0006986 | inferred from biological aspect of ancestor with PANTHER:PTN002321897 <newline> RNA interference ; GO:0016246 | inferred from mutant phenotype <newline> endoplasmic reticulum unfolded protein response ; GO:0030968 | inferred from biological aspect of ancestor with PANTHER:PTN001834223 <newline> chaperone cofactor-dependent protein refolding ; GO:0051085…	endoplasmic reticulum ; GO:0005783 | inferred from direct assay <newline> endoplasmic reticulum lumen ; GO:0005788 | inferred from biological aspect of ancestor with PANTHER:PTN001834223 <newline> endoplasmic reticulum ; GO:0005783 | non-traceable author statement <newline> nucleus ; GO:0005634 | inferred from biological aspect of ancestor with PANTHER:PTN001834223 <newline> membrane ; GO:0016020…	unfolded protein binding ; GO:0051082 | inferred from biological aspect of ancestor with PANTHER:PTN002321897 <newline> protein binding ; GO:0005515 | inferred from physical interaction with UniProtKB:Q8SWV6 <newline> ATP binding ; GO:0005524 | inferred from biological aspect of ancestor with PANTHER:PTN002321897 <newline> ATPase activity ; GO:0016887 | inferred from biological aspect of ancestor…
Q9VXN3	FBgn0030699		CG8578	1.18177	0.274965	regulation of transcription, DNA-templated ; GO:0006355 | inferred from electronic annotation with InterPro:IPR019139 <newline> adult somatic muscle development ; GO:0007527 | inferred from mutant phenotype		Rab GTPase binding ; GO:0017137 | inferred from physical interaction with Rab6
Q0E9B6;A1Z8U9	FBgn0033699	Ribosomal protein S11	RpS11	1.17562	0.00328098	translation ; GO:0006412 | inferred from electronic annotation with InterPro:IPR000266, InterPro:IPR019979 <newline> cytoplasmic translation ; GO:0002181 | traceable author statement	cytoplasm ; GO:0005737 | inferred from direct assay <newline> nucleolus ; GO:0005730 | inferred from direct assay <newline> cytosolic small ribosomal subunit ; GO:0022627 | traceable author statement <newline> cytosolic small ribosomal subunit ; GO:0022627 | inferred from biological aspect of ancestor with PANTHER:PTN000078534 <newline> nuclear chromosome ; GO:0000228 | colocalizes_with inferred …	structural constituent of ribosome ; GO:0003735 | traceable author statement <newline> structural constituent of ribosome ; GO:0003735 | inferred from biological aspect of ancestor with PANTHER:PTN000078534
Q9VQD8	FBgn0031437	Actin-related protein 2/3 complex, subunit 5	Arpc5	1.17315	0.111319	Arp2/3 complex-mediated actin nucleation ; GO:0034314 | inferred from sequence or structural similarity with HGNC:708 <newline> Arp2/3 complex-mediated actin nucleation ; GO:0034314 | inferred from biological aspect of ancestor with PANTHER:PTN000291131 <newline> cell migration ; GO:0016477 | inferred from biological aspect of ancestor with PANTHER:PTN000974138 <newline> regulation of actin filam…	cytoplasm ; GO:0005737 | inferred from biological aspect of ancestor with PANTHER:PTN000291131 <newline> lamellipodium ; GO:0030027 | inferred from direct assay <newline> Arp2/3 protein complex ; GO:0005885 | inferred from biological aspect of ancestor with PANTHER:PTN000291131 <newline> Arp2/3 protein complex ; GO:0005885 | inferred from sequence or structural similarity with HGNC:708	structural constituent of cytoskeleton ; GO:0005200 | inferred from sequence or structural similarity with HGNC:708 <newline> actin filament binding ; GO:0051015 | inferred from biological aspect of ancestor with PANTHER:PTN000291131
Q9W2N0	FBgn0034577	capping protein alpha	cpa	1.16762	0.179868	negative regulation of filopodium assembly ; GO:0051490 | inferred from mutant phenotype <newline> cell morphogenesis ; GO:0000902 | inferred from mutant phenotype <newline> wing disc development ; GO:0035220 | inferred from mutant phenotype <newline> negative regulation of actin filament polymerization ; GO:0030837 | inferred from mutant phenotype <newline> regulation of filopodium assembly ; GO…	adherens junction ; GO:0005912 | colocalizes_with inferred from direct assay <newline> apical plasma membrane ; GO:0016324 | inferred from direct assay <newline> actin cortical patch ; GO:0030479 | inferred from biological aspect of ancestor with PANTHER:PTN000068943 <newline> WASH complex ; GO:0071203 | inferred from sequence or structural similarity with UniProtKB:P52907 <newline> F-actin cappi…	protein heterodimerization activity ; GO:0046982 | inferred from physical interaction with cpb <newline> actin filament binding ; GO:0051015 | inferred from biological aspect of ancestor with PANTHER:PTN000068943
A0A0B4K661;A0A0B4KG68;Q6NN28;A0A0B4KG06	FBgn0003721	Tropomyosin 1	Tm1	1.15574	0.066181	pole plasm oskar mRNA localization ; GO:0045451 | traceable author statement <newline> actin filament organization ; GO:0007015 | inferred from biological aspect of ancestor with PANTHER:PTN000443979 <newline> dendrite morphogenesis ; GO:0048813 | inferred from mutant phenotype <newline> pole plasm assembly ; GO:0007315 | non-traceable author statement <newline> pole plasm oskar mRNA localization…	sarcomere ; GO:0030017 | inferred from direct assay <newline> sarcoplasmic reticulum ; GO:0016529 | colocalizes_with inferred from direct assay <newline> investment cone ; GO:0070865 | inferred from direct assay <newline> stress fiber ; GO:0001725 | colocalizes_with inferred from mutant phenotype <newline> cytosol ; GO:0005829 | inferred from high throughput direct assay <newline> cortical actin …	actin filament binding ; GO:0051015 | inferred from biological aspect of ancestor with PANTHER:PTN000443979 <newline> actin binding ; GO:0003779 | traceable author statement <newline> actin filament binding ; GO:0051015 | inferred from direct assay <newline> protein kinase binding ; GO:0019901 | inferred from physical interaction with UniProtKB:A8DYP0 <newline> kinesin binding ; GO:0019894 | infe…
Q9VJE4	FBgn0032634	Rpb11	Rpb11	1.15545	0.00821888	transcription by RNA polymerase II ; GO:0006366 | inferred from sequence or structural similarity with HGNC:9187 inferred from sequence or structural similarity with SGD:S000005365	RNA polymerase II, core complex ; GO:0005665 | inferred from sequence or structural similarity with HGNC:9187 inferred from sequence or structural similarity with SGD:S000005365 <newline> RNA polymerase II, core complex ; GO:0005665 | inferred from biological aspect of ancestor with PANTHER:PTN000358883	DNA binding ; GO:0003677 | inferred from electronic annotation with InterPro:IPR008193 <newline> protein dimerization activity ; GO:0046983 | inferred from electronic annotation with InterPro:IPR009025 <newline> RNA polymerase II activity ; GO:0001055 | contributes_to inferred from sequence or structural similarity with SGD:S000005365 <newline> RNA polymerase II activity ; GO:0001055 | contribute…
M9PDQ0;M9PBI5;M9PGV6;P13395	FBgn0250789	alpha Spectrin	alpha-Spec	1.14718	0.205766	female germline ring canal formation, actin assembly ; GO:0008302 | NOT traceable author statement <newline> neuromuscular synaptic transmission ; GO:0007274 | inferred from mutant phenotype <newline> germ-line cyst formation ; GO:0048134 | traceable author statement <newline> ovarian follicle cell development ; GO:0030707 | traceable author statement <newline> maintenance of presynaptic active z…	plasma membrane ; GO:0005886 | inferred from direct assay <newline> cell cortex ; GO:0005938 | inferred from direct assay <newline> Golgi apparatus ; GO:0005794 | inferred from direct assay <newline> basolateral plasma membrane ; GO:0016323 | inferred from direct assay <newline> neuromuscular junction ; GO:0031594 | inferred from direct assay <newline> fusome ; GO:0045169 | inferred from direct a…	calcium ion binding ; GO:0005509 | inferred from electronic annotation with InterPro:IPR002048 <newline> microtubule binding ; GO:0008017 | inferred from direct assay <newline> actin binding ; GO:0003779 | inferred from direct assay <newline> actin binding ; GO:0003779 | inferred from sequence or structural similarity
M9PBL6;A8JNJ6;Q9VZQ3;Q7KV69;Q7KV70	FBgn0004167	karst	kst	1.07184	0.12632	endosome transport via multivesicular body sorting pathway ; GO:0032509 | inferred from mutant phenotype <newline> endocytosis ; GO:0006897 | inferred from mutant phenotype <newline> ovarian follicle cell development ; GO:0030707 | traceable author statement <newline> wound healing ; GO:0042060 | inferred from high throughput mutant phenotype <newline> plasma membrane organization ; GO:0007009 | …	apical plasma membrane ; GO:0016324 | inferred from direct assay <newline> plasma membrane ; GO:0005886 | inferred from high throughput direct assay <newline> actin filament bundle ; GO:0032432 | colocalizes_with inferred from direct assay <newline> apicolateral plasma membrane ; GO:0016327 | traceable author statement	phospholipid binding ; GO:0005543 | inferred from electronic annotation with InterPro:IPR001605 <newline> protein binding ; GO:0005515 | inferred from physical interaction with AnxB9 <newline> actin binding ; GO:0003779 | inferred from sequence or structural similarity <newline> actin binding ; GO:0003779 | inferred from direct assay <newline> microtubule binding ; GO:0008017 | inferred from dire…
M9PBN7;P48603	FBgn0011570	capping protein beta	cpb	1.06078	0.16675	actin cytoskeleton organization ; GO:0030036 | inferred from mutant phenotype <newline> negative regulation of filopodium assembly ; GO:0051490 | inferred from biological aspect of ancestor with PANTHER:PTN000835316 <newline> microtubule-based movement ; GO:0007018 | inferred by curator from GO:0005869 <newline> cell morphogenesis ; GO:0000902 | inferred from biological aspect of ancestor with PA…	F-actin capping protein complex ; GO:0008290 | inferred from direct assay <newline> adherens junction ; GO:0005912 | colocalizes_with inferred from direct assay <newline> F-actin capping protein complex ; GO:0008290 | inferred from biological aspect of ancestor with PANTHER:PTN000065509 <newline> WASH complex ; GO:0071203 | inferred from sequence or structural similarity with UniProtKB:P47756 <ne…	protein heterodimerization activity ; GO:0046982 | inferred from physical interaction with cpa <newline> actin filament binding ; GO:0051015 | inferred from biological aspect of ancestor with PANTHER:PTN000065509
Q9W499	FBgn0029785	Ribosomal protein L35	RpL35	1.05817	0.0231579	translation ; GO:0006412 | inferred from electronic annotation with InterPro:IPR001854, InterPro:IPR018254 <newline> cytoplasmic translation ; GO:0002181 | traceable author statement <newline> cytoplasmic translation ; GO:0002181 | inferred by curator from GO:0022626 <newline> maturation of LSU-rRNA from tricistronic rRNA transcript (SSU-rRNA, 5.8S rRNA, LSU-rRNA) ; GO:0000463 | inferred from bio…	cytosolic ribosome ; GO:0022626 | inferred from high throughput direct assay <newline> cytosolic large ribosomal subunit ; GO:0022625 | inferred from biological aspect of ancestor with PANTHER:PTN000356124 <newline> cytosolic large ribosomal subunit ; GO:0022625 | traceable author statement	structural constituent of ribosome ; GO:0003735 | inferred from electronic annotation with InterPro:IPR001854, InterPro:IPR018254, InterPro:IPR036049 <newline> structural constituent of ribosome ; GO:0003735 | inferred from high throughput direct assay <newline> structural constituent of ribosome ; GO:0003735 | traceable author statement <newline> mRNA binding ; GO:0003729 | inferred from biologi…
Q9VYR1;Q76NR6	FBgn0030362	regucalcin	regucalcin	1.04702	0.146524	multicellular organism reproduction ; GO:0032504 | inferred from high throughput expression pattern <newline> L-ascorbic acid biosynthetic process ; GO:0019853 | inferred from biological aspect of ancestor with PANTHER:PTN000097355	extracellular space ; GO:0005615 | inferred from high throughput direct assay <newline> extracellular region ; GO:0005576 | inferred from high throughput direct assay	calcium ion binding ; GO:0005509 | inferred from biological aspect of ancestor with PANTHER:PTN000097355 <newline> gluconolactonase activity ; GO:0004341 | inferred from biological aspect of ancestor with PANTHER:PTN000097355
Q24020	FBgn0000709	flightless I	fliI	1.01772	0.264374	actin filament severing ; GO:0051014 | inferred from electronic annotation with InterPro:IPR029919 <newline> adult somatic muscle development ; GO:0007527 | inferred from mutant phenotype <newline> myofibril assembly ; GO:0030239 | inferred from mutant phenotype <newline> gastrulation involving germ band extension ; GO:0010004 | inferred from mutant phenotype		actin filament binding ; GO:0051015 | inferred from electronic annotation with InterPro:IPR007122 <newline> calcium ion binding ; GO:0005509 | inferred from sequence or structural similarity with HGNC:12690 inferred from sequence or structural similarity with HGNC:4620 <newline> actin binding ; GO:0003779 | inferred from sequence or structural similarity with Gel inferred from sequence or structu…
X2JE06;Q9VJY6	FBgn0032518	Ribosomal protein L24	RpL24	1.00105	0.0163676	cytoplasmic translation ; GO:0002181 | inferred by curator from GO:0022626 <newline> cytoplasmic translation ; GO:0002181 | traceable author statement <newline> translation ; GO:0006412 | inferred from biological aspect of ancestor with PANTHER:PTN000846433 <newline> assembly of large subunit precursor of preribosome ; GO:1902626 | inferred from biological aspect of ancestor with PANTHER:PTN00084…	cytosolic ribosome ; GO:0022626 | inferred from high throughput direct assay <newline> cytosolic large ribosomal subunit ; GO:0022625 | traceable author statement <newline> cytosolic large ribosomal subunit ; GO:0022625 | inferred from biological aspect of ancestor with PANTHER:PTN000846433	structural constituent of ribosome ; GO:0003735 | traceable author statement <newline> structural constituent of ribosome ; GO:0003735 | inferred from high throughput direct assay <newline> structural constituent of ribosome ; GO:0003735 | inferred from biological aspect of ancestor with PANTHER:PTN000846433 <newline> RNA binding ; GO:0003723 | inferred from biological aspect of ancestor with PAN…
A0A0B4KEH0;P29310	FBgn0004907	14-3-3zeta	14-3-3zeta	0.998087	0.0440083	mitotic cell cycle, embryonic ; GO:0045448 | inferred from mutant phenotype <newline> thermosensory behavior ; GO:0040040 | inferred from mutant phenotype <newline> chromosome segregation ; GO:0007059 | inferred from mutant phenotype <newline> cytoplasmic sequestering of transcription factor ; GO:0042994 | inferred from mutant phenotype <newline> learning or memory ; GO:0007611 | inferred from mu…	plasma membrane ; GO:0005886 | inferred from high throughput direct assay <newline> nuclear membrane ; GO:0031965 | inferred from high throughput direct assay <newline> germline ring canal ; GO:0045172 | inferred from direct assay <newline> nucleus ; GO:0005634 | non-traceable author statement <newline> nucleus ; GO:0005634 | inferred from high throughput direct assay <newline> cytoplasm ; GO:000…	protein domain specific binding ; GO:0019904 | inferred from electronic annotation with InterPro:IPR000308 <newline> protein homodimerization activity ; GO:0042803 | inferred from direct assay <newline> protein binding ; GO:0005515 | inferred from physical interaction with Slob <newline> protein heterodimerization activity ; GO:0046982 | inferred from physical interaction with 14-3-3ε <newline> p…
P54397	FBgn0013269	FK506-binding protein 39kD	Fkbp39	0.99422	0.0206185	negative regulation of macroautophagy ; GO:0016242 | inferred from mutant phenotype <newline> negative regulation of autophagy ; GO:0010507 | inferred from mutant phenotype <newline> juvenile hormone mediated signaling pathway ; GO:0035626 | inferred from mutant phenotype	heterochromatin ; GO:0000792 | inferred from direct assay	juvenile hormone response element binding ; GO:0070594 | inferred from direct assay <newline> FK506 binding ; GO:0005528 | inferred from direct assay <newline> protein binding ; GO:0005515 | inferred from physical interaction with Chd64
Q59E59;A0A0B4K7Q4	FBgn0265434	zipper	zip	0.97361	0.0793067	imaginal disc-derived wing hair organization ; GO:0035317 | inferred from genetic interaction with dsh inferred from genetic interaction with fz <newline> muscle contraction ; GO:0006936 | inferred from mutant phenotype <newline> dorsal closure ; GO:0007391 | inferred from mutant phenotype <newline> mitotic cytokinesis ; GO:0000281 | inferred from mutant phenotype <newline> morphogenesis of an ep…	cleavage furrow ; GO:0032154 | inferred from direct assay <newline> myosin II complex ; GO:0016460 | inferred from direct assay <newline> cell-cell contact zone ; GO:0044291 | inferred from direct assay <newline> apical cortex ; GO:0045179 | colocalizes_with inferred from direct assay <newline> cell cortex ; GO:0005938 | inferred from direct assay <newline> cell cortex ; GO:0005938 | inferred fro…	ATP binding ; GO:0005524 | inferred from electronic annotation with InterPro:IPR001609, InterPro:IPR004009 <newline> actin filament binding ; GO:0051015 | inferred from electronic annotation with InterPro:IPR008989 <newline> protein binding ; GO:0005515 | inferred from physical interaction with UniProtKB:Q9W3N0 <newline> myosin light chain binding ; GO:0032027 | inferred from physical interaction…
M9PEL1;Q07327	FBgn0004574	Ras opposite	Rop	0.966853	0.0830038	vesicle docking involved in exocytosis ; GO:0006904 | inferred from electronic annotation with InterPro:IPR001619 <newline> secretion by cell ; GO:0032940 | inferred from direct assay <newline> chemical synaptic transmission ; GO:0007268 | traceable author statement <newline> regulation of pole plasm oskar mRNA localization ; GO:0007317 | inferred from mutant phenotype <newline> chemical synaptic…	membrane ; GO:0016020 | traceable author statement <newline> cytosol ; GO:0005829 | inferred from direct assay <newline> terminal bouton ; GO:0043195 | inferred from direct assay <newline> cytoplasm ; GO:0005737 | non-traceable author statement <newline> cytosol ; GO:0005829 | traceable author statement <newline> extrinsic component of membrane ; GO:0019898 | inferred from direct assay	SNARE binding ; GO:0000149 | inferred from sequence or structural similarity
X2JIQ5;Q9W3W8	FBgn0029897	Ribosomal protein L17	RpL17	0.965645	0.00889375	cytoplasmic translation ; GO:0002181 | inferred from biological aspect of ancestor with PANTHER:PTN000174131 <newline> cytoplasmic translation ; GO:0002181 | traceable author statement	cytosolic large ribosomal subunit ; GO:0022625 | inferred from biological aspect of ancestor with PANTHER:PTN000174131 <newline> cytosolic large ribosomal subunit ; GO:0022625 | traceable author statement	structural constituent of ribosome ; GO:0003735 | inferred from biological aspect of ancestor with PANTHER:PTN000174131 <newline> structural constituent of ribosome ; GO:0003735 | traceable author statement
P54622	FBgn0010438	mitochondrial single stranded DNA-binding protein	mtSSB	0.963017	0.0438906	mitochondrial genome maintenance ; GO:0000002 | inferred from mutant phenotype <newline> positive regulation of exodeoxyribonuclease activity ; GO:1902394 | inferred from direct assay <newline> positive regulation of DNA-directed DNA polymerase activity ; GO:1900264 | inferred from direct assay <newline> positive regulation of DNA-directed DNA polymerase activity ; GO:1900264 | inferred from muta…	mitochondrion ; GO:0005739 | inferred from biological aspect of ancestor with PANTHER:PTN000033809 <newline> mitochondrial chromosome ; GO:0000262 | inferred from direct assay <newline> mitochondrial nucleoid ; GO:0042645 | inferred from biological aspect of ancestor with PANTHER:PTN000033809 <newline> mitochondrion ; GO:0005739 | inferred from sequence or structural similarity with UniProtKB:Q04…	single-stranded DNA binding ; GO:0003697 | inferred from sequence or structural similarity with UniProtKB:Q04837 <newline> single-stranded DNA binding ; GO:0003697 | inferred from direct assay <newline> single-stranded DNA binding ; GO:0003697 | inferred from biological aspect of ancestor with PANTHER:PTN000033807
Q9V6Y3	FBgn0033907	mitochondrial ribosomal protein S16	mRpS16	0.959705	0.0392371	mitochondrial translation ; GO:0032543 | inferred from sequence or structural similarity with UniProtKB:P82915 <newline> translation ; GO:0006412 | inferred from sequence or structural similarity with UniProtKB:Q9Y3D3 <newline> mitochondrial translation ; GO:0032543 | traceable author statement	mitochondrial small ribosomal subunit ; GO:0005763 | inferred from sequence or structural similarity with UniProtKB:Q9Y3D3 <newline> mitochondrial small ribosomal subunit ; GO:0005763 | inferred from sequence or structural similarity with UniProtKB:P82915 <newline> mitochondrial small ribosomal subunit ; GO:0005763 | traceable author statement <newline> small ribosomal subunit ; GO:0015935 | infe…	structural constituent of ribosome ; GO:0003735 | inferred from sequence or structural similarity with UniProtKB:P82915 <newline> structural constituent of ribosome ; GO:0003735 | inferred from sequence or structural similarity with UniProtKB:Q9Y3D3 <newline> structural constituent of ribosome ; GO:0003735 | traceable author statement <newline> structural constituent of ribosome ; GO:0003735 | in…
O97182	FBgn0001961	Actin-related protein 2/3 complex, subunit 1	Arpc1	0.948105	0.195413	chaeta morphogenesis ; GO:0008407 | inferred from mutant phenotype <newline> cell morphogenesis ; GO:0000902 | inferred from mutant phenotype <newline> cell adhesion mediated by integrin ; GO:0033627 | inferred from mutant phenotype <newline> actin filament-based process ; GO:0030029 | inferred from mutant phenotype <newline> pseudocleavage involved in syncytial blastoderm formation ; GO:0030589 …	Arp2/3 protein complex ; GO:0005885 | inferred from sequence or structural similarity with HGNC:704 <newline> Arp2/3 protein complex ; GO:0005885 | inferred from biological aspect of ancestor with PANTHER:PTN000076207 <newline> Arp2/3 protein complex ; GO:0005885 | non-traceable author statement <newline> Arp2/3 protein complex ; GO:0005885 | traceable author statement	structural constituent of cytoskeleton ; GO:0005200 | inferred from sequence or structural similarity with HGNC:704 <newline> actin filament binding ; GO:0051015 | inferred from biological aspect of ancestor with PANTHER:PTN000076207
Q9VDH8	FBgn0038834	Ribosomal protein S30	RpS30	0.94532	0.475973	translation ; GO:0006412 | inferred from electronic annotation with InterPro:IPR006846 <newline> cytoplasmic translation ; GO:0002181 | traceable author statement	cytosolic small ribosomal subunit ; GO:0022627 | traceable author statement <newline> cytosolic small ribosomal subunit ; GO:0022627 | inferred from biological aspect of ancestor with PANTHER:PTN000291442	structural constituent of ribosome ; GO:0003735 | traceable author statement <newline> structural constituent of ribosome ; GO:0003735 | inferred from biological aspect of ancestor with PANTHER:PTN000291442
A1Z719;A8DY53;G4LU21;A0A0B4K702;A0A0B4K7U0;A1Z721;A0A0B4K7U2;A1Z718;A1Z720;A0A0B4KEE5	FBgn0263046		CG30492	0.938733	0.251024	biological_process ; GO:0008150 | no biological data available	cellular_component ; GO:0005575 | no biological data available	molecular_function ; GO:0003674 | no biological data available
Q9VFM9	FBgn0038206	twinfilin	twf	0.929235	0.0810899	actin filament depolymerization ; GO:0030042 | inferred from biological aspect of ancestor with PANTHER:PTN001011683 <newline> neuromuscular synaptic transmission ; GO:0007274 | inferred from mutant phenotype <newline> regulation of lamellipodium assembly ; GO:0010591 | inferred from biological aspect of ancestor with PANTHER:PTN001011684 <newline> sequestering of actin monomers ; GO:0042989 | in…	cytoplasm ; GO:0005737 | inferred from direct assay <newline> actin filament ; GO:0005884 | inferred from biological aspect of ancestor with PANTHER:PTN001011683 <newline> myofibril ; GO:0030016 | inferred from biological aspect of ancestor with PANTHER:PTN001011684 <newline> cytoplasm ; GO:0005737 | inferred from biological aspect of ancestor with PANTHER:PTN001011683 <newline> plasma membrane ;…	actin filament binding ; GO:0051015 | inferred from biological aspect of ancestor with PANTHER:PTN001011683 <newline> actin binding ; GO:0003779 | inferred from mutant phenotype <newline> actin monomer binding ; GO:0003785 | inferred from biological aspect of ancestor with PANTHER:PTN001011683
C9QP42;Q02748	FBgn0001942	eukaryotic translation initiation factor 4A	CG9075	0.910008	0.0956886	regulation of alternative mRNA splicing, via spliceosome ; GO:0000381 | inferred from high throughput mutant phenotype <newline> germ-line stem cell population maintenance ; GO:0030718 | inferred from mutant phenotype <newline> oogenesis ; GO:0048477 | inferred from mutant phenotype <newline> mitotic cell cycle ; GO:0000278 | inferred from high throughput mutant phenotype <newline> translational …	cytoplasmic stress granule ; GO:0010494 | inferred from biological aspect of ancestor with PANTHER:PTN002777147 <newline> eukaryotic translation initiation factor 4F complex ; GO:0016281 | inferred from sequence or structural similarity <newline> nucleus ; GO:0005634 | inferred by curator from GO:0000381 <newline> cytosol ; GO:0005829 | inferred from direct assay <newline> nucleus ; GO:0005634 | …	ATP binding ; GO:0005524 | inferred from electronic annotation with InterPro:IPR011545 <newline> SMAD binding ; GO:0046332 | inferred from physical interaction with Mad <newline> translation initiation factor activity ; GO:0003743 | inferred from biological aspect of ancestor with PANTHER:PTN002777147 <newline> RNA binding ; GO:0003723 | inferred from biological aspect of ancestor with PANTHER:PT…
P54357;M9NEW1	FBgn0004687	Myosin light chain cytoplasmic	Mlc-c	0.88908	0.108593	actin filament-based movement ; GO:0030048 | inferred by curator from GO:0016460 <newline> actin filament-based movement ; GO:0030048 | inferred from direct assay	myosin V complex ; GO:0031475 | inferred from physical interaction with didum <newline> myosin II complex ; GO:0016460 | inferred from physical interaction with zip <newline> myosin VII complex ; GO:0031477 | inferred from physical interaction with ck <newline> myosin VI complex ; GO:0031476 | inferred from physical interaction with jar	calcium ion binding ; GO:0005509 | inferred from electronic annotation with InterPro:IPR002048 <newline> protein binding ; GO:0005515 | inferred from physical interaction with asp <newline> myosin heavy chain binding ; GO:0032036 | inferred from physical interaction with didum <newline> myosin binding ; GO:0017022 | inferred from physical interaction with didum <newline> myosin heavy chain bindin…
M9PCH8;Q9VLU0	FBgn0031977	barrier to autointegration factor	baf	0.876395	0.136771	oocyte karyosome formation ; GO:0030717 | inferred from mutant phenotype <newline> chromosome condensation ; GO:0030261 | inferred from biological aspect of ancestor with PANTHER:PTN000985552 <newline> chromosome condensation ; GO:0030261 | inferred from mutant phenotype inferred from genetic interaction with ball <newline> chromosome segregation ; GO:0007059 | inferred from biological aspect of …	nucleoplasm ; GO:0005654 | inferred from biological aspect of ancestor with PANTHER:PTN000985552 <newline> nucleoplasm ; GO:0005654 | inferred from direct assay <newline> cytoplasm ; GO:0005737 | inferred from direct assay <newline> nuclear envelope ; GO:0005635 | inferred from direct assay	DNA binding ; GO:0003677 | inferred from biological aspect of ancestor with PANTHER:PTN000985552
P29327;Q95TP9	FBgn0261592	Ribosomal protein S6	RpS6	0.869992	0.0334482	translation ; GO:0006412 | inferred from electronic annotation with InterPro:IPR001377, InterPro:IPR014401, InterPro:IPR018282 <newline> cytoplasmic translation ; GO:0002181 | inferred by curator from GO:0022626 <newline> cytoplasmic translation ; GO:0002181 | traceable author statement <newline> immune response ; GO:0006955 | traceable author statement	ribosome ; GO:0005840 | inferred from electronic annotation with InterPro:IPR001377, InterPro:IPR014401, InterPro:IPR018282 <newline> cytosolic small ribosomal subunit ; GO:0022627 | traceable author statement <newline> cytosolic ribosome ; GO:0022626 | inferred from high throughput direct assay	structural constituent of ribosome ; GO:0003735 | inferred from electronic annotation with InterPro:IPR001377, InterPro:IPR014401, InterPro:IPR018282 <newline> structural constituent of ribosome ; GO:0003735 | traceable author statement <newline> structural constituent of ribosome ; GO:0003735 | inferred from high throughput direct assay
M9NEU5;P25843	FBgn0000308	chickadee	chic	0.86887	0.0932064	mitotic cytokinesis ; GO:0000281 | inferred from mutant phenotype <newline> maintenance of protein location in cell ; GO:0032507 | inferred from mutant phenotype <newline> cell morphogenesis ; GO:0000902 | inferred from mutant phenotype <newline> positive regulation of axon regeneration ; GO:0048680 | inferred from mutant phenotype <newline> larval central nervous system remodeling ; GO:0035193 |…	cell cortex ; GO:0005938 | inferred from biological aspect of ancestor with PANTHER:PTN000176159 <newline> perinuclear region of cytoplasm ; GO:0048471 | inferred from direct assay <newline> neuron projection ; GO:0043005 | inferred from direct assay <newline> cytoplasm ; GO:0005737 | inferred from direct assay	actin monomer binding ; GO:0003785 | inferred from biological aspect of ancestor with PANTHER:PTN000176159 <newline> protein binding ; GO:0005515 | inferred from physical interaction with dia <newline> protein binding ; GO:0005515 | inferred from physical interaction with UniProtKB:Q8T4F7
F6J1D0;P40423	FBgn0003514	spaghetti squash	sqh	0.84865	0.205966	ovarian follicle cell development ; GO:0030707 | traceable author statement <newline> wound healing ; GO:0042060 | inferred from mutant phenotype <newline> myosin II filament assembly ; GO:0031036 | inferred from mutant phenotype <newline> mitotic cytokinesis ; GO:0000281 | inferred from mutant phenotype <newline> tube formation ; GO:0035148 | inferred from mutant phenotype <newline> regulation o…	apical part of cell ; GO:0045177 | inferred from direct assay <newline> midbody ; GO:0030496 | inferred from direct assay <newline> cellularization cleavage furrow invagination front ; GO:0110071 | inferred from direct assay <newline> cleavage furrow ; GO:0032154 | inferred from direct assay <newline> perinuclear region of cytoplasm ; GO:0048471 | colocalizes_with inferred from direct assay <newl…	calcium ion binding ; GO:0005509 | inferred from electronic annotation with InterPro:IPR002048 <newline> myosin heavy chain binding ; GO:0032036 | inferred from physical interaction with zip
P92177	FBgn0020238	14-3-3epsilon	14-3-3epsilon	0.842247	0.0217835	mitotic cell cycle checkpoint ; GO:0007093 | traceable author statement <newline> pole cell migration ; GO:0007280 | inferred from mutant phenotype <newline> determination of adult lifespan ; GO:0008340 | inferred from mutant phenotype <newline> DNA damage checkpoint ; GO:0000077 | inferred from mutant phenotype <newline> positive regulation of Ras protein signal transduction ; GO:0046579 | infer…	cytoplasm ; GO:0005737 | inferred from high throughput direct assay <newline> nucleus ; GO:0005634 | inferred from direct assay <newline> germline ring canal ; GO:0045172 | inferred from direct assay <newline> nucleoplasm ; GO:0005654 | inferred from high throughput direct assay <newline> nucleus ; GO:0005634 | inferred from high throughput direct assay <newline> centrosome ; GO:0005813 | inferre…	protein domain specific binding ; GO:0019904 | inferred from electronic annotation with InterPro:IPR000308 <newline> phosphoserine residue binding ; GO:0050815 | inferred from physical interaction with PlexA <newline> protein binding ; GO:0005515 | inferred from physical interaction with UniProtKB:Q45VV3 <newline> transcription factor binding ; GO:0008134 | inferred from physical interaction with…
M9PI58;Q9VUE5	FBgn0003459	stonewall	stwl	0.834862	0.186672	heterochromatin organization ; GO:0070828 | inferred from mutant phenotype <newline> larval lymph gland hemopoiesis ; GO:0035167 | inferred from mutant phenotype <newline> female germ-line stem cell population maintenance ; GO:0036099 | inferred from mutant phenotype <newline> negative regulation of transcription, DNA-templated ; GO:0045892 | inferred from direct assay <newline> germ-line stem ce…	nucleolus ; GO:0005730 | inferred from direct assay <newline> nucleus ; GO:0005634 | inferred from biological aspect of ancestor with PANTHER:PTN000956409 <newline> polytene chromosome ; GO:0005700 | colocalizes_with inferred from direct assay <newline> nucleus ; GO:0005634 | inferred from direct assay <newline> transcription factor complex ; GO:0005667 | inferred from biological aspect of ancest…	DNA binding ; GO:0003677 | inferred from electronic annotation with InterPro:IPR004210
Q9VU02	FBgn0261933	Small ribonucleoprotein particle protein SmD1	SmD1	0.829315	0.219175	mRNA splicing, via spliceosome ; GO:0000398 | inferred from sequence or structural similarity with UniProtKB:Q02260 <newline> spliceosomal snRNP assembly ; GO:0000387 | inferred from biological aspect of ancestor with PANTHER:PTN000596745 <newline> mRNA splicing, via spliceosome ; GO:0000398 | inferred by curator from GO:0071011,GO:0071013 <newline> mRNA splicing, via spliceosome ; GO:0000398 | i…	U5 snRNP ; GO:0005682 | inferred from biological aspect of ancestor with PANTHER:PTN000596746 <newline> spliceosomal tri-snRNP complex ; GO:0097526 | inferred from biological aspect of ancestor with PANTHER:PTN000596746 <newline> spliceosomal complex ; GO:0005681 | inferred from sequence or structural similarity with SGD:S000003306 <newline> precatalytic spliceosome ; GO:0071011 | inferred from b…	RNA binding ; GO:0003723 | inferred from biological aspect of ancestor with PANTHER:PTN000596745 <newline> RNA binding ; GO:0003723 | inferred from sequence or structural similarity with HGNC:11158
A0A0C4DHG2;Q07171	FBgn0010225	Gelsolin	Gel	0.827663	0.176214	actin filament polymerization ; GO:0030041 | inferred from sequence or structural similarity with UniProtKB:P06396	extracellular region ; GO:0005576 | inferred from high throughput direct assay <newline> cytosol ; GO:0005829 | inferred from direct assay <newline> actin filament ; GO:0005884 | inferred from direct assay <newline> extracellular region ; GO:0005576 | inferred from direct assay	actin filament binding ; GO:0051015 | inferred from electronic annotation with InterPro:IPR007122 <newline> protein binding ; GO:0005515 | inferred from physical interaction with UniProtKB:Q9W3N0
X2JCP8;P10987	FBgn0000042	Actin 5C	Act5C	0.825525	0.104885	tube formation ; GO:0035148 | inferred from genetic interaction with eys inferred from genetic interaction with prom <newline> mitotic cytokinesis ; GO:0000281 | inferred from mutant phenotype <newline> chromatin remodeling ; GO:0006338 | inferred by curator from GO:0031011 <newline> sperm individualization ; GO:0007291 | inferred from expression pattern <newline> maintenance of protein location …	actin cytoskeleton ; GO:0015629 | inferred from biological aspect of ancestor with PANTHER:PTN000232995 <newline> brahma complex ; GO:0035060 | inferred from direct assay <newline> Ino80 complex ; GO:0031011 | inferred from direct assay	-
C6TP87;P08736;A4V3Q6;P05303	FBgn0284245	eukaryotic translation elongation factor 1 alpha 1	CG8280	0.825173	0.00623083	translational elongation ; GO:0006414 | inferred from electronic annotation with InterPro:IPR004539 <newline> determination of adult lifespan ; GO:0008340 | inferred from mutant phenotype <newline> translational elongation ; GO:0006414 | inferred from sequence or structural similarity	eukaryotic translation elongation factor 1 complex ; GO:0005853 | inferred from sequence or structural similarity	GTP binding ; GO:0005525 | inferred from electronic annotation with InterPro:IPR000795, InterPro:IPR004161, InterPro:IPR004539 <newline> translation elongation factor activity ; GO:0003746 | inferred from electronic annotation with InterPro:IPR004539 <newline> GTPase activity ; GO:0003924 | inferred from electronic annotation with InterPro:IPR000795 <newline> translation elongation factor activit…
A0A0B4K6N1;Q8MLY8	FBgn0039713	Ribosomal protein S8	RpS8	0.818885	0.0314051	translation ; GO:0006412 | inferred from electronic annotation with InterPro:IPR001047, InterPro:IPR018283 <newline> cytoplasmic translation ; GO:0002181 | inferred by curator from GO:0022626 <newline> maturation of SSU-rRNA from tricistronic rRNA transcript (SSU-rRNA, 5.8S rRNA, LSU-rRNA) ; GO:0000462 | inferred from biological aspect of ancestor with PANTHER:PTN000044490 <newline> cytoplasmic t…	cytosolic ribosome ; GO:0022626 | inferred from high throughput direct assay <newline> cytosolic small ribosomal subunit ; GO:0022627 | inferred from biological aspect of ancestor with PANTHER:PTN000044490 <newline> cytosolic small ribosomal subunit ; GO:0022627 | inferred from sequence or structural similarity <newline> cytosolic small ribosomal subunit ; GO:0022627 | traceable author statement	structural constituent of ribosome ; GO:0003735 | inferred from biological aspect of ancestor with PANTHER:PTN000044490 <newline> structural constituent of ribosome ; GO:0003735 | inferred from sequence or structural similarity <newline> structural constituent of ribosome ; GO:0003735 | inferred from high throughput direct assay <newline> structural constituent of ribosome ; GO:0003735 | traceabl…
P02299	FBgn0001199	Histone H3	His3	0.812785	0.0881539		RCAF complex ; GO:0035059 | inferred from direct assay <newline> nucleosome ; GO:0000786 | traceable author statement <newline> polytene chromosome ; GO:0005700 | inferred from direct assay <newline> nucleosome ; GO:0000786 | inferred from electronic annotation with InterPro:IPR000164 <newline> nuclear chromatin ; GO:0000790 | colocalizes_with inferred from direct assay <newline> condensed nuclea…	DNA binding ; GO:0003677 | inferred from electronic annotation with InterPro:IPR000164, InterPro:IPR007125 <newline> protein heterodimerization activity ; GO:0046982 | inferred from electronic annotation with InterPro:IPR009072
Q9VHG6	FBgn0037669	Insulator binding factor 2	Ibf2	0.791773	0.209411	regulation of gene expression ; GO:0010468 | inferred from mutant phenotype <newline> positive regulation of chromatin silencing ; GO:0031937 | inferred from genetic interaction with w	nucleus ; GO:0005634 | inferred from direct assay	chromatin insulator sequence binding ; GO:0043035 | inferred from direct assay <newline> protein binding ; GO:0005515 | inferred from physical interaction with Cp190 <newline> sequence-specific DNA binding ; GO:0043565 | inferred from direct assay
A4V4I0;P26308	FBgn0001105	G protein beta-subunit 13F	Gbeta13F	0.789235	0.258607	regulation of gastrulation ; GO:0010470 | inferred from mutant phenotype <newline> apical protein localization ; GO:0045176 | traceable author statement <newline> cell adhesion involved in heart morphogenesis ; GO:0061343 | inferred from mutant phenotype <newline> convergent extension involved in gastrulation ; GO:0060027 | inferred from mutant phenotype <newline> mesectoderm development ; GO:004…	plasma membrane ; GO:0005886 | inferred from direct assay <newline> heterotrimeric G-protein complex ; GO:0005834 | inferred from direct assay	molecular_function ; GO:0003674 | no biological data available
A0A0B4KI32;Q9VA36;Q86PF3;A0A0B4KI34;A0A0B4KHJ8;A0A0B4KHG1;Q9Y154;Q9VA35	FBgn0027598	CIN85 and CD2AP related	cindr	0.772825	0.40461	intercellular bridge organization ; GO:0043063 | inferred from mutant phenotype <newline> compound eye morphogenesis ; GO:0001745 | inferred from genetic interaction with UniProtKB:E1JIT7 inferred from genetic interaction with UniProtKB:Q7KTX2 inferred from genetic interaction with UniProtKB:Q9VNS2 <newline> compound eye development ; GO:0048749 | inferred from mutant phenotype <newline> actin fi…	apical cortex ; GO:0045179 | inferred from direct assay <newline> cleavage furrow ; GO:0032154 | inferred from direct assay <newline> midbody ; GO:0030496 | inferred from direct assay <newline> intercellular bridge ; GO:0045171 | inferred from direct assay <newline> fusome ; GO:0045169 | inferred from direct assay	cell adhesion molecule binding ; GO:0050839 | inferred from physical interaction with rst inferred from physical interaction with hbs <newline> SH3 domain binding ; GO:0017124 | inferred from direct assay <newline> GTPase activating protein binding ; GO:0032794 | inferred from physical interaction with UniProtKB:A1Z7A6 inferred from physical interaction with UniProtKB:Q9VNS2
E1JJM9;P48149;Q7KR04	FBgn0010198	Ribosomal protein S15Aa	RpS15Aa	0.76793	0.0458505	translation ; GO:0006412 | inferred from electronic annotation with InterPro:IPR000630 <newline> cytoplasmic translation ; GO:0002181 | inferred by curator from GO:0022626 <newline> cytoplasmic translation ; GO:0002181 | traceable author statement	cytosolic ribosome ; GO:0022626 | inferred from high throughput direct assay <newline> cytosolic small ribosomal subunit ; GO:0022627 | traceable author statement <newline> cytosolic small ribosomal subunit ; GO:0022627 | inferred from biological aspect of ancestor with PANTHER:PTN000204723	structural constituent of ribosome ; GO:0003735 | inferred from high throughput direct assay <newline> structural constituent of ribosome ; GO:0003735 | traceable author statement <newline> structural constituent of ribosome ; GO:0003735 | inferred from biological aspect of ancestor with PANTHER:PTN000204723
P41093	FBgn0010409	Ribosomal protein L18A	RpL18A	0.73655	0.0898343	translation ; GO:0006412 | inferred from electronic annotation with InterPro:IPR021138, InterPro:IPR023573 <newline> cytoplasmic translation ; GO:0002181 | traceable author statement	cytosolic large ribosomal subunit ; GO:0022625 | traceable author statement <newline> cytosolic large ribosomal subunit ; GO:0022625 | inferred from biological aspect of ancestor with PANTHER:PTN000006274	structural constituent of ribosome ; GO:0003735 | inferred from electronic annotation with InterPro:IPR021138, InterPro:IPR023573 <newline> structural constituent of ribosome ; GO:0003735 | traceable author statement
P55828	FBgn0019936	Ribosomal protein S20	RpS20	0.716023	0.170672	translation ; GO:0006412 | inferred from electronic annotation with InterPro:IPR001848, InterPro:IPR005729, InterPro:IPR018268 <newline> translation ; GO:0006412 | non-traceable author statement <newline> cytoplasmic translation ; GO:0002181 | traceable author statement	cytosolic small ribosomal subunit ; GO:0022627 | inferred from biological aspect of ancestor with PANTHER:PTN000193513 <newline> cytosolic small ribosomal subunit ; GO:0022627 | traceable author statement <newline> small ribosomal subunit ; GO:0015935 | non-traceable author statement <newline> small ribosomal subunit ; GO:0015935 | inferred from biological aspect of ancestor with PANTHER:PTN00019…	RNA binding ; GO:0003723 | inferred from electronic annotation with InterPro:IPR018268 <newline> structural constituent of ribosome ; GO:0003735 | non-traceable author statement <newline> structural constituent of ribosome ; GO:0003735 | inferred from biological aspect of ancestor with PANTHER:PTN000193512 <newline> structural constituent of ribosome ; GO:0003735 | traceable author statement
C7LA75;P11147	FBgn0266599	Heat shock protein cognate 4	Hsc70-4	0.714355	0.00384943	membrane bending ; GO:0097753 | inferred from direct assay <newline> chaperone cofactor-dependent protein refolding ; GO:0051085 | inferred from biological aspect of ancestor with PANTHER:PTN002321897 <newline> heterochromatin organization involved in chromatin silencing ; GO:0070868 | inferred from mutant phenotype <newline> protein refolding ; GO:0042026 | inferred from biological aspect of anc…	mitochondrion ; GO:0005739 | inferred from sequence or structural similarity with UniProtKB:P38646 <newline> catalytic step 2 spliceosome ; GO:0071013 | inferred from high throughput direct assay <newline> mitochondrial inner membrane ; GO:0005743 | colocalizes_with inferred from direct assay <newline> cytoplasm ; GO:0005737 | inferred from direct assay <newline> precatalytic spliceosome ; GO:007…	ATPase activity ; GO:0016887 | inferred from biological aspect of ancestor with PANTHER:PTN002321897 <newline> heat shock protein binding ; GO:0031072 | inferred from biological aspect of ancestor with PANTHER:PTN002321897 <newline> ATPase activity, coupled ; GO:0042623 | inferred from biological aspect of ancestor with PANTHER:PTN002321897 <newline> unfolded protein binding ; GO:0051082 | inferr…
M9PHM6;Q9VS34	FBgn0035753	Ribosomal protein L18	RpL18	0.71005	0.0216718	translation ; GO:0006412 | inferred from electronic annotation with InterPro:IPR000039, InterPro:IPR021132 <newline> cytoplasmic translation ; GO:0002181 | inferred by curator from GO:0022626 <newline> cytoplasmic translation ; GO:0002181 | traceable author statement	cytosolic large ribosomal subunit ; GO:0022625 | inferred from biological aspect of ancestor with PANTHER:PTN000859219 <newline> cytosolic large ribosomal subunit ; GO:0022625 | traceable author statement <newline> cytosolic ribosome ; GO:0022626 | inferred from high throughput direct assay	structural constituent of ribosome ; GO:0003735 | inferred from electronic annotation with InterPro:IPR000039, InterPro:IPR021132 <newline> RNA binding ; GO:0003723 | inferred from biological aspect of ancestor with PANTHER:PTN000859219 <newline> structural constituent of ribosome ; GO:0003735 | traceable author statement <newline> structural constituent of ribosome ; GO:0003735 | inferred from h…
M9PB84;P31009	FBgn0004867	Ribosomal protein S2	RpS2	0.69377	0.085417	cytoplasmic translation ; GO:0002181 | traceable author statement <newline> cytoplasmic translation ; GO:0002181 | inferred by curator from GO:0022626 <newline> translation ; GO:0006412 | inferred from biological aspect of ancestor with PANTHER:PTN000346706	nucleolus ; GO:0005730 | inferred from direct assay <newline> nuclear chromosome ; GO:0000228 | colocalizes_with inferred from direct assay <newline> cytosolic small ribosomal subunit ; GO:0022627 | inferred from biological aspect of ancestor with PANTHER:PTN000346706 <newline> cytosolic small ribosomal subunit ; GO:0022627 | traceable author statement <newline> cytosolic ribosome ; GO:0022626 | …	RNA binding ; GO:0003723 | inferred from electronic annotation with InterPro:IPR013810 <newline> structural constituent of ribosome ; GO:0003735 | inferred from biological aspect of ancestor with PANTHER:PTN000346706 <newline> structural constituent of ribosome ; GO:0003735 | inferred from high throughput direct assay <newline> structural constituent of ribosome ; GO:0003735 | traceable author st…
X2JDU0;P50882	FBgn0015756	Ribosomal protein L9	RpL9	0.68754	0.0194665	cytoplasmic translation ; GO:0002181 | traceable author statement <newline> cytoplasmic translation ; GO:0002181 | inferred from biological aspect of ancestor with PANTHER:PTN000183645 <newline> cytoplasmic translation ; GO:0002181 | inferred by curator from GO:0022626	cytosolic large ribosomal subunit ; GO:0022625 | traceable author statement <newline> cytosolic large ribosomal subunit ; GO:0022625 | inferred from biological aspect of ancestor with PANTHER:PTN000183647 <newline> cytosolic ribosome ; GO:0022626 | inferred from high throughput direct assay	rRNA binding ; GO:0019843 | inferred from electronic annotation with InterPro:IPR000702, InterPro:IPR020040 <newline> structural constituent of ribosome ; GO:0003735 | inferred from high throughput direct assay <newline> structural constituent of ribosome ; GO:0003735 | traceable author statement <newline> structural constituent of ribosome ; GO:0003735 | inferred from biological aspect of ancest…
Q9VK69	FBgn0032444	Chaperonin containing TCP1 subunit 4	CCT4	0.68622	0.0604949	protein folding ; GO:0006457 | inferred from electronic annotation with InterPro:IPR002194, InterPro:IPR012717	chaperonin-containing T-complex ; GO:0005832 | inferred from biological aspect of ancestor with PANTHER:PTN000143848 <newline> cytosol ; GO:0005829 | inferred from high throughput direct assay	ATP binding ; GO:0005524 | inferred from electronic annotation with InterPro:IPR002194, InterPro:IPR002423, InterPro:IPR012717 <newline> unfolded protein binding ; GO:0051082 | inferred from electronic annotation with InterPro:IPR002194, InterPro:IPR012717
M9MQH9;M9NDI6;H5V8B8;P36179	FBgn0260439	Protein phosphatase 2A at 29B	Pp2A-29B	0.664752	0.0864505	negative regulation of insulin receptor signaling pathway ; GO:0046627 | inferred from mutant phenotype <newline> chromosome segregation ; GO:0007059 | inferred from mutant phenotype <newline> centrosome cycle ; GO:0007098 | inferred from mutant phenotype <newline> centriole replication ; GO:0007099 | inferred from mutant phenotype <newline> negative regulation of hippo signaling ; GO:0035331 | i…	centriole ; GO:0005814 | inferred from direct assay <newline> cytoplasm ; GO:0005737 | inferred from biological aspect of ancestor with PANTHER:PTN000068663 <newline> protein serine/threonine phosphatase complex ; GO:0008287 | inferred from biological aspect of ancestor with PANTHER:PTN000068596 <newline> protein phosphatase type 2A complex ; GO:0000159 | inferred from biological aspect of ancest…	protein phosphatase regulator activity ; GO:0019888 | inferred from sequence or structural similarity <newline> protein serine/threonine phosphatase activity ; GO:0004722 | contributes_to inferred from biological aspect of ancestor with PANTHER:PTN000068596 <newline> protein phosphatase regulator activity ; GO:0019888 | inferred from biological aspect of ancestor with PANTHER:PTN000068596
Q9V9Q4	FBgn0032961		CG1416	0.657348	0.020382			ATPase activator activity ; GO:0001671 | inferred from electronic annotation with InterPro:IPR015310 <newline> chaperone binding ; GO:0051087 | inferred from electronic annotation with InterPro:IPR015310 <newline> Hsp90 protein binding ; GO:0051879 | inferred from electronic annotation with InterPro:IPR039981
Q99323	FBgn0265434	zipper	zip	0.6474	0.199562	imaginal disc-derived wing hair organization ; GO:0035317 | inferred from genetic interaction with dsh inferred from genetic interaction with fz <newline> muscle contraction ; GO:0006936 | inferred from mutant phenotype <newline> dorsal closure ; GO:0007391 | inferred from mutant phenotype <newline> mitotic cytokinesis ; GO:0000281 | inferred from mutant phenotype <newline> morphogenesis of an ep…	cleavage furrow ; GO:0032154 | inferred from direct assay <newline> myosin II complex ; GO:0016460 | inferred from direct assay <newline> cell-cell contact zone ; GO:0044291 | inferred from direct assay <newline> apical cortex ; GO:0045179 | colocalizes_with inferred from direct assay <newline> cell cortex ; GO:0005938 | inferred from direct assay <newline> cell cortex ; GO:0005938 | inferred fro…	ATP binding ; GO:0005524 | inferred from electronic annotation with InterPro:IPR001609, InterPro:IPR004009 <newline> actin filament binding ; GO:0051015 | inferred from electronic annotation with InterPro:IPR008989 <newline> protein binding ; GO:0005515 | inferred from physical interaction with UniProtKB:Q9W3N0 <newline> myosin light chain binding ; GO:0032027 | inferred from physical interaction…
X2JC35;P49630	FBgn0002579	Ribosomal protein L36	RpL36	0.632445	0.0316691	cytoplasmic translation ; GO:0002181 | traceable author statement <newline> cytoplasmic translation ; GO:0002181 | inferred by curator from GO:0022626 <newline> cytoplasmic translation ; GO:0002181 | inferred from biological aspect of ancestor with PANTHER:PTN000012121	nucleolus ; GO:0005730 | inferred from direct assay <newline> cytosolic large ribosomal subunit ; GO:0022625 | traceable author statement <newline> nuclear chromosome ; GO:0000228 | colocalizes_with inferred from direct assay <newline> cytosolic ribosome ; GO:0022626 | inferred from high throughput direct assay <newline> cytosolic large ribosomal subunit ; GO:0022625 | inferred from biological as…	structural constituent of ribosome ; GO:0003735 | inferred from biological aspect of ancestor with PANTHER:PTN000012121 <newline> structural constituent of ribosome ; GO:0003735 | traceable author statement <newline> structural constituent of ribosome ; GO:0003735 | inferred from high throughput direct assay
M9MRC9;P41092	FBgn0285948	Ribosomal protein L27A	RpL27A	0.626512	0.0858905	translation ; GO:0006412 | inferred from electronic annotation with InterPro:IPR001196, InterPro:IPR030878 <newline> cytoplasmic translation ; GO:0002181 | inferred by curator from GO:0022626 <newline> cytoplasmic translation ; GO:0002181 | traceable author statement	cytosolic large ribosomal subunit ; GO:0022625 | traceable author statement <newline> cytosolic ribosome ; GO:0022626 | inferred from high throughput direct assay <newline> cytosolic large ribosomal subunit ; GO:0022625 | inferred from biological aspect of ancestor with PANTHER:PTN000197373	structural constituent of ribosome ; GO:0003735 | traceable author statement <newline> structural constituent of ribosome ; GO:0003735 | inferred from biological aspect of ancestor with PANTHER:PTN000197373 <newline> structural constituent of ribosome ; GO:0003735 | inferred from high throughput direct assay
Q9W2X6	FBgn0028342	ATP synthase, delta subunit	ATPsyndelta	0.61516	0.116749	ATP synthesis coupled proton transport ; GO:0015986 | inferred from sequence or structural similarity with SGD:S000002162 <newline> proton transmembrane transport ; GO:1902600 | inferred from sequence or structural similarity with UniProtKB:P30049 <newline> ATP synthesis coupled proton transport ; GO:0015986 | inferred from biological aspect of ancestor with PANTHER:PTN000352454	mitochondrial proton-transporting ATP synthase complex, catalytic core F(1) ; GO:0000275 | inferred from biological aspect of ancestor with PANTHER:PTN000352457 <newline> mitochondrial proton-transporting ATP synthase complex, catalytic core F(1) ; GO:0000275 | inferred from sequence or structural similarity with UniProtKB:P30049 <newline> mitochondrion ; GO:0005739 | inferred from high throughpu…	proton-transporting ATP synthase activity, rotational mechanism ; GO:0046933 | contributes_to inferred from sequence or structural similarity with SGD:S000002162 <newline> proton-transporting ATP synthase activity, rotational mechanism ; GO:0046933 | contributes_to inferred from biological aspect of ancestor with PANTHER:PTN000352454
Q7KSF4;A0A0B4KHN1;Q9VEN1	FBgn0014141	cheerio	cher	0.612455	0.729493	female germline ring canal formation, actin assembly ; GO:0008302 | inferred from mutant phenotype <newline> motor neuron axon guidance ; GO:0008045 | inferred from mutant phenotype <newline> germline ring canal formation ; GO:0030725 | inferred from mutant phenotype <newline> germarium-derived female germ-line cyst encapsulation ; GO:0030708 | inferred from mutant phenotype <newline> cytoplasmic…	perinuclear region of cytoplasm ; GO:0048471 | colocalizes_with inferred from direct assay <newline> female germline ring canal inner rim ; GO:0035183 | inferred from direct assay <newline> Z disc ; GO:0030018 | inferred from direct assay <newline> actin filament ; GO:0005884 | colocalizes_with inferred from direct assay <newline> contractile ring ; GO:0070938 | colocalizes_with inferred from hig…	actin binding ; GO:0003779 | inferred from sequence or structural similarity with HGNC:3754
Q9VHN7;Q7KSU6	FBgn0037607		CG8036	0.600657	0.027723	regulation of chromatin silencing ; GO:0031935 | inferred from mutant phenotype	cytosol ; GO:0005829 | inferred from high throughput direct assay	transketolase activity ; GO:0004802 | inferred from sequence or structural similarity with UniProtKB:P29401
M9NCX1;P08111;M9PBJ2	FBgn0002121	lethal (2) giant larvae	l(2)gl	0.58372	0.299483	establishment of epithelial cell planar polarity ; GO:0090163 | inferred from mutant phenotype <newline> asymmetric protein localization involved in cell fate determination ; GO:0045167 | inferred from mutant phenotype inferred from physical interaction with par-6 <newline> basal protein localization ; GO:0045175 | inferred from genetic interaction with jar <newline> apical protein localization ;…	cell cortex ; GO:0005938 | inferred from direct assay <newline> apicolateral plasma membrane ; GO:0016327 | inferred from direct assay <newline> cortical cytoskeleton ; GO:0030863 | inferred from direct assay <newline> plasma membrane ; GO:0005886 | inferred from direct assay <newline> cytoplasm ; GO:0005737 | inferred from biological aspect of ancestor with PANTHER:PTN000028271 <newline> extrace…	SNARE binding ; GO:0000149 | inferred from physical interaction with MGI:MGI:893577 <newline> protein kinase inhibitor activity ; GO:0004860 | inferred from direct assay <newline> myosin II binding ; GO:0045159 | inferred from biological aspect of ancestor with PANTHER:PTN000028271 <newline> myosin II binding ; GO:0045159 | inferred from genetic interaction with zip <newline> Rab GTPase binding ;…
Q9VBU9	FBgn0039300	Ribosomal protein S27	RpS27	0.57521	0.145993	translation ; GO:0006412 | inferred from electronic annotation with InterPro:IPR000592, InterPro:IPR011332 <newline> cytoplasmic translation ; GO:0002181 | inferred by curator from GO:0022626 <newline> ribosomal small subunit assembly ; GO:0000028 | inferred from biological aspect of ancestor with PANTHER:PTN000174285 <newline> translation ; GO:0006412 | inferred by curator from GO:0003735 <newli…	cytosolic small ribosomal subunit ; GO:0022627 | traceable author statement <newline> cytosolic ribosome ; GO:0022626 | inferred from high throughput direct assay <newline> cytosolic small ribosomal subunit ; GO:0022627 | inferred from biological aspect of ancestor with PANTHER:PTN000174285	structural constituent of ribosome ; GO:0003735 | inferred from biological aspect of ancestor with PANTHER:PTN000174285 <newline> RNA binding ; GO:0003723 | inferred from biological aspect of ancestor with PANTHER:PTN000174285 <newline> structural constituent of ribosome ; GO:0003735 | traceable author statement <newline> structural constituent of ribosome ; GO:0003735 | inferred from high throug…
E2QD65;P39018	FBgn0010412	Ribosomal protein S19a	RpS19a	0.567523	0.0954756	translation ; GO:0006412 | inferred from electronic annotation with InterPro:IPR001266, InterPro:IPR018277 <newline> ribosomal small subunit assembly ; GO:0000028 | inferred from biological aspect of ancestor with PANTHER:PTN000194951 <newline> cytoplasmic translation ; GO:0002181 | traceable author statement <newline> cytoplasmic translation ; GO:0002181 | inferred by curator from GO:0022626	cytosolic ribosome ; GO:0022626 | inferred from high throughput direct assay <newline> cytosolic small ribosomal subunit ; GO:0022627 | inferred from biological aspect of ancestor with PANTHER:PTN000194951 <newline> cytosolic small ribosomal subunit ; GO:0022627 | traceable author statement	structural constituent of ribosome ; GO:0003735 | traceable author statement <newline> structural constituent of ribosome ; GO:0003735 | inferred from high throughput direct assay <newline> RNA binding ; GO:0003723 | inferred from biological aspect of ancestor with PANTHER:PTN000194951 <newline> structural constituent of ribosome ; GO:0003735 | inferred from biological aspect of ancestor with PAN…
M9PCF8;Q9VUC6	FBgn0267795	Formin-like	CG32138	0.547702	0.457828	mushroom body development ; GO:0016319 | inferred from mutant phenotype <newline> ommatidial rotation ; GO:0016318 | inferred from mutant phenotype <newline> cortical actin cytoskeleton organization ; GO:0030866 | inferred from biological aspect of ancestor with PANTHER:PTN002509302 <newline> regulation of cell shape ; GO:0008360 | inferred from biological aspect of ancestor with PANTHER:PTN00250…	cytosol ; GO:0005829 | inferred from biological aspect of ancestor with PANTHER:PTN002509302	GTPase binding ; GO:0051020 | inferred from physical interaction with UniProtKB:P40792 <newline> actin filament binding ; GO:0051015 | inferred from biological aspect of ancestor with PANTHER:PTN002509302 <newline> Rho GTPase binding ; GO:0017048 | inferred from physical interaction with UniProtKB:P40793
P06605;P06603;P06604	FBgn0003885	alpha-Tubulin at 84D	alphaTub84D	0.54216	0.143171	spermatogenesis ; GO:0007283 | inferred from mutant phenotype <newline> mitotic cytokinesis ; GO:0000281 | inferred from mutant phenotype <newline> microtubule cytoskeleton organization ; GO:0000226 | inferred from biological aspect of ancestor with PANTHER:PTN000172598 <newline> microtubule-based process ; GO:0007017 | inferred from biological aspect of ancestor with PANTHER:PTN000172598 <newlin…	perinuclear region of cytoplasm ; GO:0048471 | inferred from direct assay <newline> cytoplasm ; GO:0005737 | inferred from biological aspect of ancestor with PANTHER:PTN000172598 <newline> microtubule ; GO:0005874 | inferred from biological aspect of ancestor with PANTHER:PTN000172598 <newline> neuromuscular junction ; GO:0031594 | <newline> microtubule ; GO:0005874 |	GTPase activity ; GO:0003924 | inferred from electronic annotation with InterPro:IPR003008, InterPro:IPR008280 <newline> structural constituent of cytoskeleton ; GO:0005200 | inferred from biological aspect of ancestor with PANTHER:PTN000172598 <newline> myosin binding ; GO:0017022 | inferred from physical interaction with Myo10A <newline> GTP binding ; GO:0005525 | inferred from biological aspec…
X2JB48;Q26365	FBgn0003360	stress-sensitive B	sesB	0.541802	0.0301389	transmembrane transport ; GO:0055085 | inferred from electronic annotation with InterPro:IPR002067, InterPro:IPR002113 <newline> mitochondrial transport ; GO:0006839 | inferred from mutant phenotype <newline> oogenesis ; GO:0048477 | inferred from mutant phenotype <newline> action potential ; GO:0001508 | inferred from direct assay <newline> ATP transport ; GO:0015867 | inferred from sequence or …	mitochondrion ; GO:0005739 | inferred from high throughput direct assay <newline> mitochondrial inner membrane ; GO:0005743 | inferred from sequence or structural similarity with UniProtKB:P12235 <newline> mitochondrial inner membrane ; GO:0005743 | inferred from direct assay	ATP:ADP antiporter activity ; GO:0005471 | inferred from sequence or structural similarity with UniProtKB:P12235 <newline> ATP:ADP antiporter activity ; GO:0005471 | inferred from mutant phenotype <newline> ATP:ADP antiporter activity ; GO:0005471 | inferred from biological aspect of ancestor with PANTHER:PTN000640051
Q8T0Q4	FBgn0086656	shrub	shrb	0.521272	0.556046	vacuolar transport ; GO:0007034 | inferred from electronic annotation with InterPro:IPR005024 <newline> female germ-line stem cell asymmetric division ; GO:0048132 | inferred from mutant phenotype <newline> endosome transport via multivesicular body sorting pathway ; GO:0032509 | inferred from mutant phenotype <newline> dendrite morphogenesis ; GO:0048813 | inferred from mutant phenotype <newline…	neuronal cell body ; GO:0043025 | inferred from direct assay <newline> midbody ; GO:0030496 | inferred from direct assay <newline> fusome ; GO:0045169 | inferred from direct assay <newline> proximal dendrite ; GO:1990635 | inferred from direct assay <newline> ESCRT III complex ; GO:0000815 | inferred from sequence or structural similarity with SGD:S000004015 <newline> contractile ring ; GO:007093…	protein binding ; GO:0005515 | inferred from physical interaction with borr
P15348	FBgn0284220	Topoisomerase 2	Top2	0.519278	0.546476	male meiosis chromosome segregation ; GO:0007060 | inferred from mutant phenotype <newline> meiotic cell cycle ; GO:0051321 | traceable author statement <newline> mitotic DNA integrity checkpoint ; GO:0044774 | inferred from biological aspect of ancestor with PANTHER:PTN000018888 <newline> chromatin silencing ; GO:0006342 | inferred from direct assay <newline> DNA topological change ; GO:0006265 …	ACF complex ; GO:0016590 | NOT inferred from direct assay <newline> nucleus ; GO:0005634 | inferred from direct assay <newline> chromosome ; GO:0005694 | inferred from direct assay <newline> nucleus ; GO:0005634 | inferred from biological aspect of ancestor with PANTHER:PTN000018888 <newline> condensed chromosome ; GO:0000793 | colocalizes_with inferred from direct assay <newline> CHRAC ; GO:0008…	ATP binding ; GO:0005524 | inferred from electronic annotation with InterPro:IPR001154, InterPro:IPR001241, InterPro:IPR002205, InterPro:IPR013506, InterPro:IPR013757, InterPro:IPR013758, InterPro:IPR013759, InterPro:IPR013760, InterPro:IPR018522 <newline> four-way junction DNA binding ; GO:0000400 | inferred from direct assay <newline> mRNA binding ; GO:0003729 | inferred from direct assay <newl…
Q9W229	FBgn0261596	Ribosomal protein S24	RpS24	0.512933	0.0783328	translation ; GO:0006412 | inferred from electronic annotation with InterPro:IPR001976, InterPro:IPR012678 <newline> cytoplasmic translation ; GO:0002181 | traceable author statement <newline> cytoplasmic translation ; GO:0002181 | inferred by curator from GO:0022626	ribosome ; GO:0005840 | inferred from electronic annotation with InterPro:IPR001976, InterPro:IPR012678 <newline> cytosolic ribosome ; GO:0022626 | inferred from high throughput direct assay <newline> cytosolic small ribosomal subunit ; GO:0022627 | traceable author statement	structural constituent of ribosome ; GO:0003735 | inferred from electronic annotation with InterPro:IPR001976, InterPro:IPR012678 <newline> structural constituent of ribosome ; GO:0003735 | traceable author statement <newline> structural constituent of ribosome ; GO:0003735 | inferred from high throughput direct assay
P50887	FBgn0015288	Ribosomal protein L22	RpL22	0.510615	0.248797	cytoplasmic translation ; GO:0002181 | inferred by curator from GO:0022626 <newline> cytoplasmic translation ; GO:0002181 | traceable author statement <newline> cytoplasmic translation ; GO:0002181 | inferred from biological aspect of ancestor with PANTHER:PTN000007073	ribosome ; GO:0005840 | inferred from electronic annotation with InterPro:IPR002671 <newline> cytosolic ribosome ; GO:0022626 | inferred from high throughput direct assay <newline> cytosolic large ribosomal subunit ; GO:0022625 | traceable author statement	structural constituent of ribosome ; GO:0003735 | inferred from electronic annotation with InterPro:IPR002671 <newline> structural constituent of ribosome ; GO:0003735 | traceable author statement <newline> RNA binding ; GO:0003723 | inferred from biological aspect of ancestor with PANTHER:PTN000007073 <newline> structural constituent of ribosome ; GO:0003735 | inferred from high throughput direc…
A0A0B4KFZ9;P84040	FBgn0001200	Histone H4	His4	0.49508	0.171619	female meiosis chromosome segregation ; GO:0016321 | inferred from mutant phenotype <newline> DNA-templated transcription, initiation ; GO:0006352 | inferred from electronic annotation with InterPro:IPR004823	RCAF complex ; GO:0035059 | inferred from direct assay <newline> nucleosome ; GO:0000786 | traceable author statement <newline> nucleosome ; GO:0000786 | inferred from electronic annotation with InterPro:IPR001951, InterPro:IPR019809 <newline> chromosome ; GO:0005694 | inferred from direct assay <newline> nuclear chromosome ; GO:0000228 | inferred from direct assay	DNA binding ; GO:0003677 | inferred from electronic annotation with InterPro:IPR001951, InterPro:IPR019809 <newline> protein heterodimerization activity ; GO:0046982 | inferred from electronic annotation with InterPro:IPR009072
P04359	FBgn0002626	Ribosomal protein L32	RpL32	0.480337	0.0133869	translation ; GO:0006412 | inferred from electronic annotation with InterPro:IPR001515, InterPro:IPR018263 <newline> cytoplasmic translation ; GO:0002181 | traceable author statement	nuclear chromosome ; GO:0000228 | colocalizes_with inferred from direct assay <newline> cytosolic large ribosomal subunit ; GO:0022625 | traceable author statement <newline> nucleolus ; GO:0005730 | inferred from direct assay <newline> cytosolic large ribosomal subunit ; GO:0022625 | inferred from biological aspect of ancestor with PANTHER:PTN000601894 <newline> cytoplasm ; GO:0005737 | inferred …	structural constituent of ribosome ; GO:0003735 | inferred from electronic annotation with InterPro:IPR001515, InterPro:IPR018263 <newline> structural constituent of ribosome ; GO:0003735 | traceable author statement
M9PG47;P13008	FBgn0261597	Ribosomal protein S26	RpS26	0.473168	0.142839	cytoplasmic translation ; GO:0002181 | inferred from sequence or structural similarity with UniProtKB:P62854 <newline> cytoplasmic translation ; GO:0002181 | traceable author statement	polysomal ribosome ; GO:0042788 | inferred from sequence or structural similarity with UniProtKB:P62854 <newline> cytoplasmic side of rough endoplasmic reticulum membrane ; GO:0098556 | inferred from sequence or structural similarity with UniProtKB:P49171 <newline> cytosolic small ribosomal subunit ; GO:0022627 | traceable author statement <newline> cytosolic small ribosomal subunit ; GO:0022627 …	structural constituent of ribosome ; GO:0003735 | inferred from biological aspect of ancestor with PANTHER:PTN000283756 <newline> mRNA binding ; GO:0003729 | inferred from biological aspect of ancestor with PANTHER:PTN000283756 <newline> structural constituent of ribosome ; GO:0003735 | traceable author statement
P55841	FBgn0017579	Ribosomal protein L14	RpL14	0.463047	0.318229	translation ; GO:0006412 | inferred from electronic annotation with InterPro:IPR002784 <newline> cytoplasmic translation ; GO:0002181 | inferred by curator from GO:0022626 <newline> negative regulation of neuron apoptotic process ; GO:0043524 | inferred from mutant phenotype <newline> cytoplasmic translation ; GO:0002181 | traceable author statement <newline> ribosomal large subunit biogenesis ; …	cytosolic large ribosomal subunit ; GO:0022625 | traceable author statement <newline> cytosolic ribosome ; GO:0022626 | inferred from high throughput direct assay <newline> cytosolic large ribosomal subunit ; GO:0022625 | inferred from biological aspect of ancestor with PANTHER:PTN000874665	structural constituent of ribosome ; GO:0003735 | inferred from electronic annotation with InterPro:IPR002784 <newline> RNA binding ; GO:0003723 | inferred from biological aspect of ancestor with PANTHER:PTN000874665 <newline> structural constituent of ribosome ; GO:0003735 | inferred from high throughput direct assay <newline> structural constituent of ribosome ; GO:0003735 | traceable author st…
Q0E8E8	FBgn0026409	Mitochondrial phosphate carrier protein 2	Mpcp2	0.438002	0.0627437	phosphate ion transmembrane transport ; GO:0035435 | inferred from biological aspect of ancestor with PANTHER:PTN002903451 <newline> phosphate ion transport ; GO:0006817 | inferred from sequence or structural similarity with UniProtKB:Q00325 <newline> wing disc dorsal/ventral pattern formation ; GO:0048190 | inferred from genetic interaction with Bx, ap	integral component of mitochondrial inner membrane ; GO:0031305 | inferred from biological aspect of ancestor with PANTHER:PTN002903451 <newline> mitochondrion ; GO:0005739 | inferred from high throughput direct assay <newline> mitochondrial envelope ; GO:0005740 | inferred from sequence or structural similarity with UniProtKB:Q00325	phosphate ion transmembrane transporter activity ; GO:0015114 | inferred from sequence or structural similarity with UniProtKB:Q00325 <newline> inorganic phosphate transmembrane transporter activity ; GO:0005315 | inferred from biological aspect of ancestor with PANTHER:PTN002903451
Q9VDL2;Q86BR8	FBgn0038805	mitochondrial transcription factor A	TFAM	0.435405	0.622735	positive regulation of transcription, DNA-templated ; GO:0045893 | inferred from sequence or structural similarity with UniProtKB:Q00059 <newline> response to oxidative stress ; GO:0006979 | inferred from direct assay	mitochondrion ; GO:0005739 | inferred from sequence or structural similarity with UniProtKB:Q00059 <newline> mitochondrion ; GO:0005739 | inferred from high throughput direct assay <newline> mitochondrion ; GO:0005739 | inferred from direct assay	DNA-binding transcription factor activity ; GO:0003700 | inferred from sequence or structural similarity with UniProtKB:Q00059
O01666	FBgn0020235	ATP synthase, gamma subunit	CG7610	0.42905	0.134878	ATP synthesis coupled proton transport ; GO:0015986 | inferred from sequence or structural similarity with SGD:S000000243 <newline> ATP biosynthetic process ; GO:0006754 | inferred from biological aspect of ancestor with PANTHER:PTN000190379 <newline> proton transmembrane transport ; GO:1902600 | inferred from sequence or structural similarity with UniProtKB:P36542 <newline> ATP synthesis coupled…	mitochondrial proton-transporting ATP synthase complex, catalytic core F(1) ; GO:0000275 | inferred from biological aspect of ancestor with PANTHER:PTN000914644 <newline> mitochondrion ; GO:0005739 | inferred from high throughput direct assay <newline> mitochondrial proton-transporting ATP synthase complex, catalytic core F(1) ; GO:0000275 | inferred from sequence or structural similarity with Un…	proton-transporting ATP synthase activity, rotational mechanism ; GO:0046933 | contributes_to inferred from sequence or structural similarity with SGD:S000000243 <newline> proton-transporting ATP synthase activity, rotational mechanism ; GO:0046933 | contributes_to inferred from biological aspect of ancestor with PANTHER:PTN000190379
O18332	FBgn0285937	Rab1	Rab1	0.41635	0.218884	regulation of cell migration ; GO:0030334 | inferred from mutant phenotype <newline> positive regulation of insulin secretion ; GO:0032024 | inferred from mutant phenotype <newline> vesicle-mediated transport ; GO:0016192 | inferred from sequence or structural similarity with Rab11 <newline> positive regulation of dendrite morphogenesis ; GO:0050775 | inferred from mutant phenotype <newline> ante…	Golgi apparatus ; GO:0005794 | inferred from mutant phenotype <newline> endomembrane system ; GO:0012505 | inferred from biological aspect of ancestor with PANTHER:PTN001292747 <newline> cleavage furrow ; GO:0032154 | inferred from mutant phenotype <newline> vesicle ; GO:0031982 | inferred from sequence or structural similarity with Rab11 <newline> cytoplasm ; GO:0005737 | inferred from high thro…	GTP binding ; GO:0005525 | inferred from electronic annotation with InterPro:IPR001806, InterPro:IPR003579, InterPro:IPR005225 <newline> GTPase activity ; GO:0003924 | inferred from sequence or structural similarity with Rab11 <newline> GTPase activity ; GO:0003924 | inferred from mutant phenotype <newline> GTPase activity ; GO:0003924 | inferred from sequence or structural similarity <newline> G…
Q9VBH8	FBgn0039406	Ribosomal protein L34a	RpL34a	0.4157	0.251897	translation ; GO:0006412 | inferred from electronic annotation with InterPro:IPR008195 <newline> translation ; GO:0006412 | inferred from sequence model <newline> cytoplasmic translation ; GO:0002181 | traceable author statement <newline> ribosome biogenesis ; GO:0042254 | inferred from biological aspect of ancestor with PANTHER:PTN000079601	cytosolic large ribosomal subunit ; GO:0022625 | traceable author statement <newline> cytosolic large ribosomal subunit ; GO:0022625 | inferred from biological aspect of ancestor with PANTHER:PTN000079601	structural constituent of ribosome ; GO:0003735 | inferred from electronic annotation with InterPro:IPR008195 <newline> myosin binding ; GO:0017022 | inferred from physical interaction with Myo10A <newline> structural constituent of ribosome ; GO:0003735 | traceable author statement
M9ND19;Q9W0P5	FBgn0035147	UDP-galactose 4'-epimerase	Gale	0.40877	0.0958594	galactose catabolic process ; GO:0019388 | inferred from biological aspect of ancestor with PANTHER:PTN000041817 <newline> larval lymph gland hemopoiesis ; GO:0035167 | inferred from mutant phenotype <newline> galactose metabolic process ; GO:0006012 | inferred from mutant phenotype <newline> galactose catabolic process via UDP-galactose ; GO:0033499 | inferred from biological aspect of ancestor …	cytosol ; GO:0005829 | inferred from biological aspect of ancestor with PANTHER:PTN000041817	UDP-N-acetylglucosamine 4-epimerase activity ; GO:0003974 | inferred from mutant phenotype <newline> UDP-glucose 4-epimerase activity ; GO:0003978 | inferred from biological aspect of ancestor with PANTHER:PTN000041817 <newline> UDP-glucose 4-epimerase activity ; GO:0003978 | inferred from mutant phenotype
Q9XZ57;Q7JZD3;A1Z6P3	FBgn0027066	Eb1	Eb1	0.407928	0.262747	spindle assembly ; GO:0051225 | inferred from direct assay <newline> pseudocleavage involved in syncytial blastoderm formation ; GO:0030589 | inferred from mutant phenotype <newline> protein localization to microtubule ; GO:0035372 | inferred from biological aspect of ancestor with PANTHER:PTN000065701 <newline> microtubule-based process ; GO:0007017 | traceable author statement <newline> spindle…	spindle midzone ; GO:0051233 | inferred from biological aspect of ancestor with PANTHER:PTN000065701 <newline> microtubule associated complex ; GO:0005875 | traceable author statement <newline> cytoplasm ; GO:0005737 | inferred from direct assay <newline> microtubule ; GO:0005874 | inferred from direct assay <newline> axonal growth cone ; GO:0044295 | inferred from direct assay <newline> microtub…	microtubule plus-end binding ; GO:0051010 | inferred from biological aspect of ancestor with PANTHER:PTN000065701 <newline> protein binding ; GO:0005515 | inferred from physical interaction with dia <newline> protein binding ; GO:0005515 | inferred from physical interaction with UniProtKB:O77291 <newline> microtubule binding ; GO:0008017 | inferred from biological aspect of ancestor with PANTHER:…
O97183	FBgn0026373	RNA polymerase II 33kD subunit	RpII33	0.403365	0.568384	transcription by RNA polymerase II ; GO:0006366 | inferred from sequence or structural similarity with HGNC:9189 inferred from sequence or structural similarity with SGD:S000001283 <newline> cellular response to heat ; GO:0034605 | inferred from expression pattern	RNA polymerase II, core complex ; GO:0005665 | inferred from sequence or structural similarity with HGNC:9189 inferred from sequence or structural similarity with SGD:S000001283 <newline> nucleus ; GO:0005634 | inferred from direct assay <newline> RNA polymerase II, core complex ; GO:0005665 | inferred from biological aspect of ancestor with PANTHER:PTN000210281 <newline> cytoplasm ; GO:0005737 |…	DNA binding ; GO:0003677 | inferred from electronic annotation with InterPro:IPR001514 <newline> protein dimerization activity ; GO:0046983 | inferred from electronic annotation with InterPro:IPR009025, InterPro:IPR011262 <newline> DNA-directed 5'-3' RNA polymerase activity ; GO:0003899 | contributes_to inferred from biological aspect of ancestor with PANTHER:PTN000210279 <newline> RNA polymerase…
A0A0B4LH50;P53501;P10981;P83967;M9PFZ6;P02574	FBgn0000046	Actin 87E	Act87E	0.393722	0.698799	histone acetylation ; GO:0016573 | inferred from direct assay <newline> histone exchange ; GO:0043486 | inferred from direct assay <newline> mitotic cytokinesis ; GO:0000281 | inferred from biological aspect of ancestor with PANTHER:PTN002631617	actin cytoskeleton ; GO:0015629 | inferred from biological aspect of ancestor with PANTHER:PTN000232995 <newline> NuA4 histone acetyltransferase complex ; GO:0035267 | inferred from direct assay	-
A0A0B4K6B8;A0A0B4K7A6;Q86B87	FBgn0002781	modifier of mdg4	mod(mdg4)	0.335712	0.359867	male meiosis I ; GO:0007141 | inferred from mutant phenotype <newline> oogenesis ; GO:0048477 | inferred from mutant phenotype <newline> apoptotic process ; GO:0006915 | inferred from mutant phenotype <newline> regulation of chromatin assembly or disassembly ; GO:0001672 | inferred from mutant phenotype <newline> male meiosis chromosome segregation ; GO:0007060 | inferred from mutant phenotype <n…	nucleus ; GO:0005634 | inferred from direct assay <newline> polytene chromosome band ; GO:0005704 | inferred from direct assay <newline> nucleolus ; GO:0005730 | colocalizes_with inferred from direct assay <newline> polytene chromosome ; GO:0005700 | inferred from direct assay <newline> chromatin ; GO:0000785 | inferred from mutant phenotype <newline> condensed nuclear chromosome ; GO:0000794 | c…	protein binding ; GO:0005515 | inferred from physical interaction with UniProtKB:Q24478 <newline> POZ domain binding ; GO:0031208 | inferred from direct assay <newline> protein homodimerization activity ; GO:0042803 | inferred from direct assay <newline> DNA binding ; GO:0003677 | inferred from direct assay <newline> chromatin binding ; GO:0003682 | inferred from mutant phenotype <newline> protei…
A0A0B4JD46;Q8T8R1	FBgn0034802	CCHC-type zinc finger nucleic acid binding protein	CG3800	0.332515	0.126215	positive regulation of cytoplasmic translation ; GO:2000767 | inferred from biological aspect of ancestor with PANTHER:PTN000543537	cytoplasm ; GO:0005737 | inferred from biological aspect of ancestor with PANTHER:PTN000543537	zinc ion binding ; GO:0008270 | inferred from electronic annotation with InterPro:IPR001878 <newline> translation regulator activity ; GO:0045182 | inferred from biological aspect of ancestor with PANTHER:PTN000543537 <newline> single-stranded RNA binding ; GO:0003727 | inferred from biological aspect of ancestor with PANTHER:PTN000543537 <newline> mRNA binding ; GO:0003729 | inferred from biolog…
Q9W140	FBgn0035033		CG3548	0.314155	0.677942
X2J6X1;Q9VJ26	FBgn0032731	Swiprosin-1	Swip-1	0.287615	0.484803	mesoderm development ; GO:0007498 | inferred from expression pattern	plasma membrane ; GO:0005886 | inferred from direct assay <newline> muscle tendon junction ; GO:0005927 | inferred from direct assay	calcium ion binding ; GO:0005509 | inferred from electronic annotation with InterPro:IPR002048
P36241	FBgn0285950	Ribosomal protein L19	RpL19	0.265362	0.393918	translation ; GO:0006412 | inferred from electronic annotation with InterPro:IPR000196, InterPro:IPR015972, InterPro:IPR015974 <newline> cytoplasmic translation ; GO:0002181 | inferred by curator from GO:0022626 <newline> cytoplasmic translation ; GO:0002181 | traceable author statement	cytosolic large ribosomal subunit ; GO:0022625 | traceable author statement <newline> cytosolic ribosome ; GO:0022626 | inferred from high throughput direct assay <newline> cytosolic large ribosomal subunit ; GO:0022625 | inferred from biological aspect of ancestor with PANTHER:PTN000076564	structural constituent of ribosome ; GO:0003735 | inferred from high throughput direct assay <newline> structural constituent of ribosome ; GO:0003735 | traceable author statement <newline> structural constituent of ribosome ; GO:0003735 | inferred from biological aspect of ancestor with PANTHER:PTN000076564 <newline> RNA binding ; GO:0003723 | inferred from biological aspect of ancestor with PAN…
Q8IMI7;Q9VA91	FBgn0039757	Ribosomal protein S7	RpS7	0.24752	0.422987	translation ; GO:0006412 | inferred from electronic annotation with InterPro:IPR000554 <newline> ribosomal small subunit biogenesis ; GO:0042274 | inferred from biological aspect of ancestor with PANTHER:PTN000138848 <newline> rRNA processing ; GO:0006364 | inferred from biological aspect of ancestor with PANTHER:PTN000138848 <newline> cytoplasmic translation ; GO:0002181 | traceable author state…	cytosolic small ribosomal subunit ; GO:0022627 | inferred from biological aspect of ancestor with PANTHER:PTN000138848 <newline> small-subunit processome ; GO:0032040 | inferred from biological aspect of ancestor with PANTHER:PTN000138848 <newline> cytosolic small ribosomal subunit ; GO:0022627 | traceable author statement <newline> nucleus ; GO:0005634 | inferred from high throughput direct assay	structural constituent of ribosome ; GO:0003735 | inferred from electronic annotation with InterPro:IPR000554 <newline> structural constituent of ribosome ; GO:0003735 | traceable author statement
Q9VPX6;Q9VPX7	FBgn0261458	capulet	capt	0.227832	0.770575	oocyte microtubule cytoskeleton polarization ; GO:0008103 | inferred from mutant phenotype <newline> actin polymerization or depolymerization ; GO:0008154 | inferred from biological aspect of ancestor with PANTHER:PTN000068843 <newline> photoreceptor cell axon guidance ; GO:0072499 | inferred from mutant phenotype <newline> actin filament organization ; GO:0007015 | inferred from mutant phenotype…	cytoplasm ; GO:0005737 | inferred from direct assay <newline> cortical actin cytoskeleton ; GO:0030864 | inferred from biological aspect of ancestor with PANTHER:PTN000068843	adenylate cyclase binding ; GO:0008179 | inferred from biological aspect of ancestor with PANTHER:PTN000068843 <newline> actin binding ; GO:0003779 | inferred from biological aspect of ancestor with PANTHER:PTN000068843
M9PIM0;O61231	FBgn0024733	Ribosomal protein L10	RpL10	0.22618	0.570892	translation ; GO:0006412 | inferred from electronic annotation with InterPro:IPR001197, InterPro:IPR016180, InterPro:IPR018255 <newline> ribosomal large subunit assembly ; GO:0000027 | inferred from biological aspect of ancestor with PANTHER:PTN000197715 <newline> cytoplasmic translation ; GO:0002181 | inferred by curator from GO:0022626 <newline> cytoplasmic translation ; GO:0002181 | traceable …	cytoplasm ; GO:0005737 | inferred from direct assay <newline> cytosolic ribosome ; GO:0022626 | inferred from high throughput direct assay <newline> neuronal cell body ; GO:0043025 | inferred from direct assay <newline> cytosolic large ribosomal subunit ; GO:0022625 | inferred from biological aspect of ancestor with PANTHER:PTN000197715 <newline> cytosolic large ribosomal subunit ; GO:0022625 | t…	structural constituent of ribosome ; GO:0003735 | inferred from biological aspect of ancestor with PANTHER:PTN000197715 <newline> structural constituent of ribosome ; GO:0003735 | inferred from high throughput direct assay <newline> structural constituent of ribosome ; GO:0003735 | traceable author statement
A0A0C4DHG6	FBgn0010225	Gelsolin	Gel	0.216915	0.752456	actin filament polymerization ; GO:0030041 | inferred from sequence or structural similarity with UniProtKB:P06396	extracellular region ; GO:0005576 | inferred from high throughput direct assay <newline> cytosol ; GO:0005829 | inferred from direct assay <newline> actin filament ; GO:0005884 | inferred from direct assay <newline> extracellular region ; GO:0005576 | inferred from direct assay	actin filament binding ; GO:0051015 | inferred from electronic annotation with InterPro:IPR007122 <newline> protein binding ; GO:0005515 | inferred from physical interaction with UniProtKB:Q9W3N0
P15357	FBgn0003942	Ribosomal protein S27A	RpS27A	0.21373	0.151093	translation ; GO:0006412 | inferred from electronic annotation with InterPro:IPR002906, InterPro:IPR011332 <newline> modification-dependent protein catabolic process ; GO:0019941 | inferred from biological aspect of ancestor with PANTHER:PTN000071508 <newline> cytoplasmic translation ; GO:0002181 | traceable author statement <newline> protein ubiquitination ; GO:0016567 | inferred from biological…	nucleus ; GO:0005634 | inferred from biological aspect of ancestor with PANTHER:PTN000071508 <newline> cytosolic small ribosomal subunit ; GO:0022627 | inferred from biological aspect of ancestor with PANTHER:PTN002241455 <newline> cytosolic small ribosomal subunit ; GO:0022627 | traceable author statement <newline> cytoplasm ; GO:0005737 | inferred from biological aspect of ancestor with PANTHER…	structural constituent of ribosome ; GO:0003735 | inferred from electronic annotation with InterPro:IPR002906 <newline> protein tag ; GO:0031386 | inferred from sequence or structural similarity with SGD:S000003962 <newline> structural constituent of ribosome ; GO:0003735 | traceable author statement <newline> protein tag ; GO:0031386 | inferred from biological aspect of ancestor with PANTHER:PTN…
M9PJN8;P07487;P07486	FBgn0001092	Glyceraldehyde 3 phosphate dehydrogenase 2	Gapdh2	0.210755	0.598625	oxidation-reduction process ; GO:0055114 | inferred from electronic annotation with InterPro:IPR006424, InterPro:IPR020828, InterPro:IPR020829, InterPro:IPR020830, InterPro:IPR020831 <newline> glucose metabolic process ; GO:0006006 | inferred from electronic annotation with InterPro:IPR006424 <newline> glycolytic process ; GO:0006096 | inferred from expression pattern <newline> glycolytic process…	cytosol ; GO:0005829 | inferred from biological aspect of ancestor with PANTHER:PTN000089473	NADP binding ; GO:0050661 | inferred from electronic annotation with InterPro:IPR006424 <newline> NAD binding ; GO:0051287 | inferred from electronic annotation with InterPro:IPR006424 <newline> glyceraldehyde-3-phosphate dehydrogenase (NAD+) (phosphorylating) activity ; GO:0004365 | inferred from direct assay <newline> peptidyl-cysteine S-nitrosylase activity ; GO:0035605 | inferred from sequenc…
A4V3G8;Q7KRY6	FBgn0027889	ballchen	ball	0.205038	0.713757	mitotic spindle organization ; GO:0007052 | inferred from mutant phenotype <newline> sarcomere organization ; GO:0045214 | inferred from mutant phenotype <newline> neuronal stem cell population maintenance ; GO:0097150 | inferred from mutant phenotype <newline> Wnt signaling pathway ; GO:0016055 | inferred from biological aspect of ancestor with PANTHER:PTN000226268 <newline> mitotic sister chrom…	nucleus ; GO:0005634 | inferred from biological aspect of ancestor with PANTHER:PTN000225966 <newline> chromatin ; GO:0000785 | inferred from direct assay <newline> sarcomere ; GO:0030017 | inferred from direct assay <newline> Z disc ; GO:0030018 | inferred from direct assay <newline> cytoplasm ; GO:0005737 | inferred from biological aspect of ancestor with PANTHER:PTN000225966 <newline> nucleus …	ATP binding ; GO:0005524 | inferred from electronic annotation with InterPro:IPR000719, InterPro:IPR017441 <newline> protein kinase activity ; GO:0004672 | inferred from direct assay <newline> protein serine/threonine kinase activity ; GO:0004674 | inferred from biological aspect of ancestor with PANTHER:PTN000225966 <newline> protein kinase binding ; GO:0019901 | inferred from physical interacti…
X2JAL9;Q7KV98;Q9W016;X2J8M7;E1JIC0;E1JIB9;X2JC02;M9PDU5;X2JCG0;M9NFH6;M9MRN5;M9MRZ4;X2JAM4;M9MRP8;X2JG79;M9MRU6	FBgn0266696	Supervillin	CG45186	0.202663	0.862483	cytoskeleton organization ; GO:0007010 | inferred from electronic annotation with InterPro:IPR003128, InterPro:IPR015628 <newline> biological_process ; GO:0008150 | no biological data available	cellular_component ; GO:0005575 | no biological data available	actin filament binding ; GO:0051015 | inferred from electronic annotation with InterPro:IPR007122
P48159	FBgn0010078	Ribosomal protein L23	RpL23	0.181877	0.436605	translation ; GO:0006412 | inferred from electronic annotation with InterPro:IPR000218 <newline> cytoplasmic translation ; GO:0002181 | traceable author statement	cytosolic large ribosomal subunit ; GO:0022625 | traceable author statement <newline> cytosolic large ribosomal subunit ; GO:0022625 | inferred from biological aspect of ancestor with PANTHER:PTN000205184	structural constituent of ribosome ; GO:0003735 | traceable author statement <newline> large ribosomal subunit rRNA binding ; GO:0070180 | inferred from biological aspect of ancestor with PANTHER:PTN000205184 <newline> structural constituent of ribosome ; GO:0003735 | inferred from biological aspect of ancestor with PANTHER:PTN000205184 <newline> myosin binding ; GO:0017022 | inferred from physic…
Q9W0B8	FBgn0025725	Coat Protein (coatomer) alpha	alphaCOP	0.178875	0.491847	endoplasmic reticulum to Golgi vesicle-mediated transport ; GO:0006888 | inferred from biological aspect of ancestor with PANTHER:PTN000458798 <newline> intracellular protein transport ; GO:0006886 | inferred from biological aspect of ancestor with PANTHER:PTN000458798 <newline> male meiosis cytokinesis ; GO:0007112 | inferred from mutant phenotype <newline> retrograde vesicle-mediated transport,…	COPI vesicle coat ; GO:0030126 | inferred from biological aspect of ancestor with PANTHER:PTN000458798 <newline> endoplasmic reticulum-Golgi intermediate compartment ; GO:0005793 | inferred from direct assay <newline> COPI vesicle coat ; GO:0030126 | inferred from direct assay	structural molecule activity ; GO:0005198 | inferred from electronic annotation with InterPro:IPR006692, InterPro:IPR010714
Q9W392	FBgn0030086	Chaperonin containing TCP1 subunit 2	CCT2	0.17601	0.463297	protein folding ; GO:0006457 | inferred from electronic annotation with InterPro:IPR002194, InterPro:IPR012716	cytoplasm ; GO:0005737 | inferred from high throughput direct assay <newline> chaperonin-containing T-complex ; GO:0005832 | inferred from biological aspect of ancestor with PANTHER:PTN000144135	ATP binding ; GO:0005524 | inferred from electronic annotation with InterPro:IPR002194, InterPro:IPR002423, InterPro:IPR012716 <newline> unfolded protein binding ; GO:0051082 | inferred from electronic annotation with InterPro:IPR002194, InterPro:IPR012716
E1JHR5;P15007	FBgn0000579	Enolase	Eno	0.174115	0.182676	glycolytic process ; GO:0006096 | inferred from electronic annotation with InterPro:IPR000941, InterPro:IPR020809, InterPro:IPR020810, InterPro:IPR020811 <newline> glucose homeostasis ; GO:0042593 | inferred from mutant phenotype	phosphopyruvate hydratase complex ; GO:0000015 | inferred from electronic annotation with InterPro:IPR000941, InterPro:IPR020809, InterPro:IPR020810, InterPro:IPR020811 <newline> cytoplasm ; GO:0005737 | inferred from high throughput direct assay <newline> plasma membrane ; GO:0005886 | inferred from high throughput direct assay	phosphopyruvate hydratase activity ; GO:0004634 | inferred from electronic annotation with InterPro:IPR000941 <newline> magnesium ion binding ; GO:0000287 | inferred from electronic annotation with InterPro:IPR000941, InterPro:IPR020809, InterPro:IPR020810, InterPro:IPR020811
Q9VRJ5	FBgn0035589	Charged multivesicular body protein 2b	CHMP2B	0.136907	0.819732	late endosome to vacuole transport ; GO:0045324 | inferred from biological aspect of ancestor with PANTHER:PTN000049603 <newline> endosome transport via multivesicular body sorting pathway ; GO:0032509 | inferred from biological aspect of ancestor with PANTHER:PTN000049603 <newline> protein transport ; GO:0015031 | inferred from biological aspect of ancestor with PANTHER:PTN000049603 <newline> en…	multivesicular body ; GO:0005771 | inferred from biological aspect of ancestor with PANTHER:PTN000049603 <newline> ESCRT III complex ; GO:0000815 | inferred from biological aspect of ancestor with PANTHER:PTN000049603 <newline> ESCRT III complex ; GO:0000815 | inferred from sequence or structural similarity with SGD:S000001485	molecular_function ; GO:0003674 | no biological data available
X2J950;Q03334	FBgn0010265	Ribosomal protein S13	RpS13	0.13333	0.705171	translation ; GO:0006412 | inferred from electronic annotation with InterPro:IPR000589, InterPro:IPR012606 <newline> cytoplasmic translation ; GO:0002181 | inferred by curator from GO:0022626 <newline> cytoplasmic translation ; GO:0002181 | traceable author statement	cytosolic ribosome ; GO:0022626 | inferred from high throughput direct assay <newline> cytoplasm ; GO:0005737 | inferred from direct assay <newline> nucleolus ; GO:0005730 | inferred from biological aspect of ancestor with PANTHER:PTN000223268 <newline> cytosolic small ribosomal subunit ; GO:0022627 | inferred from biological aspect of ancestor with PANTHER:PTN000223267 <newline> nuclear chromoso…	structural constituent of ribosome ; GO:0003735 | inferred from biological aspect of ancestor with PANTHER:PTN000223267 <newline> structural constituent of ribosome ; GO:0003735 | inferred from high throughput direct assay <newline> structural constituent of ribosome ; GO:0003735 | traceable author statement <newline> small ribosomal subunit rRNA binding ; GO:0070181 | inferred from biological as…
Q8T6I0;Q8T8W3	FBgn0016693	Putative Achaete Scute Target 1	Past1	0.11243	0.898916	endocytic recycling ; GO:0032456 | inferred from electronic annotation with InterPro:IPR029952 <newline> endocytosis ; GO:0006897 | inferred from mutant phenotype <newline> R7 cell differentiation ; GO:0045466 | inferred from mutant phenotype <newline> retinal cone cell differentiation ; GO:0042670 | inferred from mutant phenotype <newline> imaginal disc-derived wing vein specification ; GO:00074…	subsynaptic reticulum ; GO:0071212 | inferred from direct assay	calcium ion binding ; GO:0005509 | inferred from electronic annotation with InterPro:IPR002048 <newline> GTP binding ; GO:0005525 | inferred from electronic annotation with InterPro:IPR030381
Q9VHG5;A0A0B4LGV6	FBgn0037670	Insulator binding factor 1	Ibf1	0.0874075	0.874894	positive regulation of chromatin silencing ; GO:0031937 | inferred from genetic interaction with w	nucleus ; GO:0005634 | inferred from direct assay	protein heterodimerization activity ; GO:0046982 | inferred from direct assay <newline> chromatin insulator sequence binding ; GO:0043035 | inferred from direct assay <newline> protein binding ; GO:0005515 | inferred from physical interaction with Cp190 <newline> sequence-specific DNA binding ; GO:0043565 | inferred from direct assay
M9PH59;Q9VXX8	FBgn0030616	Ribosomal protein L37a	RpL37a	0.0772525	0.865851	translation ; GO:0006412 | inferred from electronic annotation with InterPro:IPR001569, InterPro:IPR011331, InterPro:IPR011332, InterPro:IPR018267 <newline> cytoplasmic translation ; GO:0002181 | traceable author statement	cytosolic large ribosomal subunit ; GO:0022625 | inferred from biological aspect of ancestor with PANTHER:PTN000080456 <newline> cytosolic large ribosomal subunit ; GO:0022625 | traceable author statement	structural constituent of ribosome ; GO:0003735 | inferred from electronic annotation with InterPro:IPR001569, InterPro:IPR011331, InterPro:IPR018267 <newline> RNA binding ; GO:0003723 | inferred from biological aspect of ancestor with PANTHER:PTN000080456 <newline> structural constituent of ribosome ; GO:0003735 | traceable author statement
Q9VFB5	FBgn0051155	Rpb7	Rpb7	0.0772225	0.780459	nuclear-transcribed mRNA catabolic process, exonucleolytic ; GO:0000291 | inferred from biological aspect of ancestor with PANTHER:PTN000295290 <newline> transcription by RNA polymerase II ; GO:0006366 | inferred from sequence or structural similarity with HGNC:9194 inferred from sequence or structural similarity with SGD:S000002812 <newline> transcription initiation from RNA polymerase II promot…	P-body ; GO:0000932 | inferred from biological aspect of ancestor with PANTHER:PTN000295290 <newline> RNA polymerase II, core complex ; GO:0005665 | inferred from physical interaction with Rpb4 <newline> RNA polymerase II, core complex ; GO:0005665 | inferred from sequence or structural similarity with HGNC:9194 inferred from sequence or structural similarity with SGD:S000002812 <newline> RNA pol…	single-stranded DNA binding ; GO:0003697 | inferred from biological aspect of ancestor with PANTHER:PTN000295290 <newline> single-stranded RNA binding ; GO:0003727 | inferred from biological aspect of ancestor with PANTHER:PTN000295290 <newline> protein binding ; GO:0005515 | inferred from physical interaction with Rpb4 <newline> translation initiation factor binding ; GO:0031369 | inferred from …
A0A0B4JD39;P17789	FBgn0003870	tramtrack	ttk	0.062065	0.903658	branching involved in open tracheal system development ; GO:0060446 | inferred from mutant phenotype <newline> negative regulation of transcription by RNA polymerase II ; GO:0000122 | inferred from mutant phenotype <newline> branch fusion, open tracheal system ; GO:0035147 | inferred from mutant phenotype <newline> negative regulation of photoreceptor cell differentiation ; GO:0046533 | inferred …	nucleus ; GO:0005634 | inferred from direct assay <newline> nucleus ; GO:0005634 | inferred from biological aspect of ancestor with PANTHER:PTN001135010 <newline> transcriptional repressor complex ; GO:0017053 | inferred from physical interaction with CoRest <newline> polytene chromosome ; GO:0005700 | inferred from direct assay	DNA-binding transcription repressor activity, RNA polymerase II-specific ; GO:0001227 | inferred from direct assay <newline> protein binding ; GO:0005515 | inferred from physical interaction with UniProtKB:Q08605 <newline> protein homodimerization activity ; GO:0042803 | inferred from physical interaction with UniProtKB:P17789 <newline> RNA polymerase II proximal promoter sequence-specific DNA bi…
Q9VBI3	FBgn0039402	Vacuolar protein sorting 2	Vps2	0.0412975	0.920805	protein transport ; GO:0015031 | inferred from biological aspect of ancestor with PANTHER:PTN000049603 <newline> endosome transport via multivesicular body sorting pathway ; GO:0032509 | inferred from mutant phenotype <newline> late endosome to vacuole transport ; GO:0045324 | inferred from biological aspect of ancestor with PANTHER:PTN000049603 <newline> endosome transport via multivesicular bod…	multivesicular body ; GO:0005771 | colocalizes_with inferred from direct assay <newline> ESCRT III complex ; GO:0000815 | inferred from biological aspect of ancestor with PANTHER:PTN000049603 <newline> early endosome ; GO:0005769 | colocalizes_with inferred from direct assay <newline> ESCRT III complex ; GO:0000815 | inferred from sequence or structural similarity with SGD:S000004409	molecular_function ; GO:0003674 | no biological data available
Q9W4C1	FBgn0029766		CG15784	0.022765	0.962748	biological_process ; GO:0008150 | no biological data available	cellular_component ; GO:0005575 | no biological data available	molecular_function ; GO:0003674 | no biological data available
O62619	FBgn0267385	Pyruvate kinase	PyK	-0.0272475	0.848585	pyruvate metabolic process ; GO:0006090 | inferred from sequence or structural similarity with UniProtKB:P00549 <newline> glycolytic process ; GO:0006096 | inferred from biological aspect of ancestor with PANTHER:PTN000212670 <newline> glycolytic process ; GO:0006096 | inferred from sequence or structural similarity with UniProtKB:P00549 <newline> response to sucrose ; GO:0009744 | inferred from …	P granule ; GO:0043186 | inferred from physical interaction with tud inferred from physical interaction with vas <newline> cytoplasm ; GO:0005737 | inferred from biological aspect of ancestor with PANTHER:PTN000212670 <newline> cytosol ; GO:0005829 | inferred from direct assay	magnesium ion binding ; GO:0000287 | inferred from electronic annotation with InterPro:IPR001697, InterPro:IPR015793, InterPro:IPR015794 <newline> potassium ion binding ; GO:0030955 | inferred from electronic annotation with InterPro:IPR001697, InterPro:IPR015793, InterPro:IPR015794 <newline> pyruvate kinase activity ; GO:0004743 | inferred from biological aspect of ancestor with PANTHER:PTN00021…
Q8IML6	FBgn0039635	Pyruvate dehydrogenase E1 beta subunit	Pdhb	-0.027515	0.973884	acetyl-CoA biosynthetic process from pyruvate ; GO:0006086 | inferred from biological aspect of ancestor with PANTHER:PTN000178974 <newline> pyruvate metabolic process ; GO:0006090 | inferred from sequence or structural similarity with UniProtKB:P29803	mitochondrion ; GO:0005739 | inferred from high throughput direct assay <newline> pyruvate dehydrogenase complex ; GO:0045254 | inferred from sequence or structural similarity with UniProtKB:P08559 <newline> mitochondrion ; GO:0005739 | inferred from direct assay <newline> mitochondrial pyruvate dehydrogenase complex ; GO:0005967 | inferred from biological aspect of ancestor with PANTHER:PTN00017…	pyruvate dehydrogenase (acetyl-transferring) activity ; GO:0004739 | inferred from biological aspect of ancestor with PANTHER:PTN000178974 <newline> pyruvate dehydrogenase (acetyl-transferring) activity ; GO:0004739 | inferred from sequence or structural similarity with UniProtKB:P08559
Q9VBN5	FBgn0039359	Ribosomal protein L27	RpL27	-0.0319225	0.907958	translation ; GO:0006412 | inferred from electronic annotation with InterPro:IPR001141, InterPro:IPR018262 <newline> cytoplasmic translation ; GO:0002181 | traceable author statement	cytosolic large ribosomal subunit ; GO:0022625 | traceable author statement <newline> cytosolic large ribosomal subunit ; GO:0022625 | inferred from biological aspect of ancestor with PANTHER:PTN000052145	structural constituent of ribosome ; GO:0003735 | inferred from biological aspect of ancestor with PANTHER:PTN000052145 <newline> structural constituent of ribosome ; GO:0003735 | traceable author statement
O76742	FBgn0015795	Rab7	Rab7	-0.03956	0.922031	Rab protein signal transduction ; GO:0032482 | inferred from biological aspect of ancestor with PANTHER:PTN001292747 <newline> dsRNA transport ; GO:0033227 | inferred from mutant phenotype <newline> border follicle cell migration ; GO:0007298 | inferred from mutant phenotype <newline> Rab protein signal transduction ; GO:0032482 | inferred from sequence or structural similarity with Rab11 <newlin…	late endosome ; GO:0005770 | inferred from direct assay <newline> vesicle ; GO:0031982 | inferred from sequence or structural similarity with Rab11 <newline> endomembrane system ; GO:0012505 | inferred from biological aspect of ancestor with PANTHER:PTN001292747 <newline> late endosome ; GO:0005770 | inferred from biological aspect of ancestor with PANTHER:PTN000635769 <newline> synapse ; GO:0045…	GTP binding ; GO:0005525 | inferred from electronic annotation with InterPro:IPR001806, InterPro:IPR003579, InterPro:IPR005225 <newline> GTPase activity ; GO:0003924 | inferred from sequence or structural similarity <newline> protein-containing complex binding ; GO:0044877 | inferred from physical interaction with Vps35 <newline> GTPase activity ; GO:0003924 | inferred from biological aspect of a…
A4V4A5;Q9VZ23	FBgn0020255	Ran	Ran	-0.06668	0.751461	protein import into nucleus ; GO:0006606 | inferred from biological aspect of ancestor with PANTHER:PTN000632582 <newline> establishment of mitotic spindle orientation ; GO:0000132 | inferred from mutant phenotype inferred from genetic interaction with dlg1 inferred from genetic interaction with cno <newline> regulation of mitotic cell cycle ; GO:0007346 | inferred from direct assay <newline> mei…	mitotic spindle microtubule ; GO:1990498 | inferred from direct assay <newline> nucleus ; GO:0005634 | inferred from biological aspect of ancestor with PANTHER:PTN000632582 <newline> nucleus ; GO:0005634 | inferred from direct assay <newline> cytoplasm ; GO:0005737 | inferred from direct assay <newline> mitotic spindle ; GO:0072686 | colocalizes_with inferred from direct assay <newline> cell cort…	GTPase activity ; GO:0003924 | inferred from biological aspect of ancestor with PANTHER:PTN000632582 <newline> protein binding ; GO:0005515 | inferred from physical interaction with cno <newline> GTP binding ; GO:0005525 | inferred from direct assay <newline> GTPase activity ; GO:0003924 | inferred from sequence or structural similarity with SGD:S000005711 <newline> protein binding ; GO:0005515 |…
A0A0B4LFD9;Q8T3U2	FBgn0033912	Ribosomal protein S23	RpS23	-0.068175	0.836066	cytoplasmic translation ; GO:0002181 | traceable author statement <newline> cytoplasmic translation ; GO:0002181 | inferred by curator from GO:0022626 <newline> translation ; GO:0006412 | inferred from biological aspect of ancestor with PANTHER:PTN000182999 <newline> cytoplasmic translation ; GO:0002181 | inferred from sequence or structural similarity with UniProtKB:P62266	cytosolic small ribosomal subunit ; GO:0022627 | inferred from biological aspect of ancestor with PANTHER:PTN000183001 <newline> cytosol ; GO:0005829 | inferred from high throughput direct assay <newline> cytosolic small ribosomal subunit ; GO:0022627 | inferred from sequence or structural similarity with UniProtKB:P62266 <newline> cytosolic ribosome ; GO:0022626 | inferred from high throughput d…	structural constituent of ribosome ; GO:0003735 | traceable author statement <newline> structural constituent of ribosome ; GO:0003735 | inferred from biological aspect of ancestor with PANTHER:PTN000182999 <newline> structural constituent of ribosome ; GO:0003735 | inferred from high throughput direct assay
Q9VLJ9	FBgn0032053	mitochondrial ribosomal protein L51	mRpL51	-0.132012	0.712736	translation ; GO:0006412 | inferred from sequence or structural similarity with UniProtKB:P0C2B6 <newline> translation ; GO:0006412 | inferred from biological aspect of ancestor with PANTHER:PTN000334228 <newline> mitochondrial translation ; GO:0032543 | traceable author statement <newline> mitochondrial translation ; GO:0032543 | inferred from sequence or structural similarity with UniProtKB:P0C…	mitochondrial large ribosomal subunit ; GO:0005762 | traceable author statement <newline> mitochondrial ribosome ; GO:0005761 | inferred from sequence or structural similarity with UniProtKB:P0C2B6 <newline> mitochondrial large ribosomal subunit ; GO:0005762 | inferred from biological aspect of ancestor with PANTHER:PTN000334228 <newline> mitochondrial large ribosomal subunit ; GO:0005762 | infer…	structural constituent of ribosome ; GO:0003735 | inferred from biological aspect of ancestor with PANTHER:PTN000334228 <newline> structural constituent of ribosome ; GO:0003735 | inferred from sequence or structural similarity with UniProtKB:P0C2B6 <newline> structural constituent of ribosome ; GO:0003735 | traceable author statement
Q9VNB9	FBgn0037328	Ribosomal protein L35A	RpL35A	-0.13502	0.50429	ribosomal large subunit biogenesis ; GO:0042273 | inferred from biological aspect of ancestor with PANTHER:PTN000096770 <newline> cytoplasmic translation ; GO:0002181 | inferred by curator from GO:0022626 <newline> cytoplasmic translation ; GO:0002181 | traceable author statement <newline> cytoplasmic translation ; GO:0002181 | inferred from biological aspect of ancestor with PANTHER:PTN000096770	cytosolic large ribosomal subunit ; GO:0022625 | inferred from biological aspect of ancestor with PANTHER:PTN000096770 <newline> cytosolic large ribosomal subunit ; GO:0022625 | traceable author statement <newline> cytosolic ribosome ; GO:0022626 | inferred from high throughput direct assay	structural constituent of ribosome ; GO:0003735 | inferred from biological aspect of ancestor with PANTHER:PTN000096770 <newline> structural constituent of ribosome ; GO:0003735 | inferred from high throughput direct assay <newline> structural constituent of ribosome ; GO:0003735 | traceable author statement
X2JGM9;P41042	FBgn0011284	Ribosomal protein S4	RpS4	-0.14412	0.609586	cytoplasmic translation ; GO:0002181 | traceable author statement <newline> translation ; GO:0006412 | inferred from biological aspect of ancestor with PANTHER:PTN000171891 <newline> cytoplasmic translation ; GO:0002181 | inferred by curator from GO:0022626	cytosolic ribosome ; GO:0022626 | inferred from high throughput direct assay <newline> cytosolic small ribosomal subunit ; GO:0022627 | inferred from biological aspect of ancestor with PANTHER:PTN000171891 <newline> cytosolic small ribosomal subunit ; GO:0022627 | traceable author statement	structural constituent of ribosome ; GO:0003735 | inferred from high throughput direct assay <newline> structural constituent of ribosome ; GO:0003735 | traceable author statement <newline> RNA binding ; GO:0003723 | inferred from biological aspect of ancestor with PANTHER:PTN000171891 <newline> structural constituent of ribosome ; GO:0003735 | inferred from biological aspect of ancestor with PAN…
P17704	FBgn0005533	Ribosomal protein S17	RpS17	-0.159845	0.72433	translation ; GO:0006412 | inferred from electronic annotation with InterPro:IPR001210, InterPro:IPR018273 <newline> cytoplasmic translation ; GO:0002181 | inferred by curator from GO:0022626 <newline> cytoplasmic translation ; GO:0002181 | traceable author statement	ribosome ; GO:0005840 | inferred from electronic annotation with InterPro:IPR001210, InterPro:IPR018273, InterPro:IPR036401 <newline> cytosolic small ribosomal subunit ; GO:0022627 | traceable author statement <newline> cytosolic ribosome ; GO:0022626 | inferred from high throughput direct assay	structural constituent of ribosome ; GO:0003735 | inferred from electronic annotation with InterPro:IPR001210, InterPro:IPR018273, InterPro:IPR036401 <newline> structural constituent of ribosome ; GO:0003735 | traceable author statement <newline> structural constituent of ribosome ; GO:0003735 | inferred from high throughput direct assay
Q7JZW2;A1ZAH8	FBgn0034138	Ribosomal protein S15	RpS15	-0.168408	0.797807	translation ; GO:0006412 | inferred from electronic annotation with InterPro:IPR002222, InterPro:IPR005713, InterPro:IPR023575 <newline> cytoplasmic translation ; GO:0002181 | traceable author statement <newline> ribosomal small subunit assembly ; GO:0000028 | inferred from biological aspect of ancestor with PANTHER:PTN000222938	cytoplasm ; GO:0005737 | inferred from direct assay <newline> cytosolic small ribosomal subunit ; GO:0022627 | inferred from biological aspect of ancestor with PANTHER:PTN000222938 <newline> cytosolic small ribosomal subunit ; GO:0022627 | traceable author statement <newline> nucleolus ; GO:0005730 | inferred from direct assay <newline> nuclear chromosome ; GO:0000228 | colocalizes_with inferred …	RNA binding ; GO:0003723 | inferred from electronic annotation with InterPro:IPR020934 <newline> structural constituent of ribosome ; GO:0003735 | inferred from biological aspect of ancestor with PANTHER:PTN000222938 <newline> structural constituent of ribosome ; GO:0003735 | traceable author statement
X2JKU5;Q24186;Q9VFE4	FBgn0002590	Ribosomal protein S5a	RpS5a	-0.182095	0.583941	ribosomal small subunit assembly ; GO:0000028 | inferred from biological aspect of ancestor with PANTHER:PTN000128889 <newline> cytoplasmic translation ; GO:0002181 | traceable author statement <newline> translation ; GO:0006412 | inferred from biological aspect of ancestor with PANTHER:PTN000128889 <newline> cytoplasmic translation ; GO:0002181 | inferred by curator from GO:0022626	cytosolic small ribosomal subunit ; GO:0022627 | traceable author statement <newline> cytosolic small ribosomal subunit ; GO:0022627 | inferred from biological aspect of ancestor with PANTHER:PTN000128891 <newline> cytoplasm ; GO:0005737 | inferred from direct assay <newline> cytosolic ribosome ; GO:0022626 | inferred from high throughput direct assay <newline> nucleolus ; GO:0005730 | inferred f…	structural constituent of ribosome ; GO:0003735 | inferred from biological aspect of ancestor with PANTHER:PTN000128889 <newline> structural constituent of ribosome ; GO:0003735 | inferred from high throughput direct assay <newline> rRNA binding ; GO:0019843 | inferred from biological aspect of ancestor with PANTHER:PTN000128889 <newline> structural constituent of ribosome ; GO:0003735 | traceabl…
O16130	FBgn0023170	Ribosomal protein L39	RpL39	-0.185987	0.749756	translation ; GO:0006412 | inferred from electronic annotation with InterPro:IPR000077, InterPro:IPR020083 <newline> cytoplasmic translation ; GO:0002181 | traceable author statement	cytosolic large ribosomal subunit ; GO:0022625 | inferred from biological aspect of ancestor with PANTHER:PTN000463054 <newline> cytosolic large ribosomal subunit ; GO:0022625 | traceable author statement	structural constituent of ribosome ; GO:0003735 | inferred from electronic annotation with InterPro:IPR000077, InterPro:IPR020083 <newline> structural constituent of ribosome ; GO:0003735 | traceable author statement
Q9VVU2	FBgn0036825	Ribosomal protein L26	RpL26	-0.200787	0.349982	ribosomal large subunit biogenesis ; GO:0042273 | inferred from biological aspect of ancestor with PANTHER:PTN000124940 <newline> cytoplasmic translation ; GO:0002181 | inferred from biological aspect of ancestor with PANTHER:PTN000124940 <newline> cytoplasmic translation ; GO:0002181 | traceable author statement <newline> cytoplasmic translation ; GO:0002181 | inferred by curator from GO:0022626	cytosolic large ribosomal subunit ; GO:0022625 | inferred from biological aspect of ancestor with PANTHER:PTN000124940 <newline> cytosolic ribosome ; GO:0022626 | inferred from high throughput direct assay <newline> cytosolic large ribosomal subunit ; GO:0022625 | traceable author statement	RNA binding ; GO:0003723 | inferred from biological aspect of ancestor with PANTHER:PTN000124940 <newline> structural constituent of ribosome ; GO:0003735 | inferred from high throughput direct assay <newline> structural constituent of ribosome ; GO:0003735 | inferred from biological aspect of ancestor with PANTHER:PTN000124940 <newline> structural constituent of ribosome ; GO:0003735 | traceable…
Q3YMU0	FBgn0033663	Endoplasmic reticulum p60	ERp60	-0.20868	0.774961	cell redox homeostasis ; GO:0045454 | inferred from electronic annotation with InterPro:IPR013766, InterPro:IPR017937 <newline> response to endoplasmic reticulum stress ; GO:0034976 | inferred from biological aspect of ancestor with PANTHER:PTN000432607 <newline> protein folding ; GO:0006457 | inferred from biological aspect of ancestor with PANTHER:PTN000432607	endomembrane system ; GO:0012505 | inferred from high throughput direct assay <newline> endoplasmic reticulum ; GO:0005783 | inferred from biological aspect of ancestor with PANTHER:PTN000432607	protein disulfide isomerase activity ; GO:0003756 | inferred from biological aspect of ancestor with PANTHER:PTN000432607 <newline> peptide disulfide oxidoreductase activity ; GO:0015037 | inferred from sequence or structural similarity with UniProtKB:P30101
Q9V405;Q9VH79	FBgn0028686	Regulatory particle triple-A ATPase 3	Rpt3	-0.220815	0.425215	protein catabolic process ; GO:0030163 | inferred from electronic annotation with InterPro:IPR005937 <newline> proteasome-mediated ubiquitin-dependent protein catabolic process ; GO:0043161 | inferred by curator from GO:0005838 <newline> positive regulation of RNA polymerase II transcriptional preinitiation complex assembly ; GO:0045899 | inferred from biological aspect of ancestor with PANTHER:P…	male germ cell nucleus ; GO:0001673 | inferred from direct assay <newline> proteasome regulatory particle, base subcomplex ; GO:0008540 | inferred from biological aspect of ancestor with PANTHER:PTN000553195 <newline> proteasome regulatory particle ; GO:0005838 | inferred from sequence or structural similarity with HGNC:9551 inferred from direct assay <newline> proteasome regulatory particle ; GO…	ATP binding ; GO:0005524 | inferred from electronic annotation with InterPro:IPR001270, InterPro:IPR003959, InterPro:IPR003960 <newline> proteasome-activating ATPase activity ; GO:0036402 | inferred from electronic annotation with InterPro:IPR035256 <newline> ATPase activity ; GO:0016887 | inferred from sequence model
Q4AB57;P84051	FBgn0001196	Histone H2A	His2A	-0.230485	0.623419	larval somatic muscle development ; GO:0007526 | inferred from mutant phenotype	chromosome ; GO:0005694 | inferred from direct assay <newline> nucleosome ; GO:0000786 | traceable author statement <newline> nucleus ; GO:0005634 | inferred from direct assay <newline> polytene chromosome ; GO:0005700 | inferred from direct assay <newline> polytene chromosome band ; GO:0005704 | inferred from direct assay <newline> nucleosome ; GO:0000786 | inferred from electronic annotation wi…	DNA binding ; GO:0003677 | inferred from electronic annotation with InterPro:IPR002119, InterPro:IPR007125 <newline> protein heterodimerization activity ; GO:0046982 | inferred from electronic annotation with InterPro:IPR009072
P41094	FBgn0010411	Ribosomal protein S18	RpS18	-0.247585	0.413669	translation ; GO:0006412 | inferred from electronic annotation with InterPro:IPR001892, InterPro:IPR018269 <newline> cytoplasmic translation ; GO:0002181 | traceable author statement	nuclear chromosome ; GO:0000228 | colocalizes_with inferred from direct assay <newline> cytosolic small ribosomal subunit ; GO:0022627 | traceable author statement <newline> cytosol ; GO:0005829 | inferred from biological aspect of ancestor with PANTHER:PTN000093238 <newline> cytosolic small ribosomal subunit ; GO:0022627 | inferred from sequence or structural similarity with UniProtKB:P62269 <ne…	structural constituent of ribosome ; GO:0003735 | inferred from electronic annotation with InterPro:IPR001892, InterPro:IPR018269 <newline> RNA binding ; GO:0003723 | inferred from electronic annotation with InterPro:IPR001892, InterPro:IPR018269 <newline> structural constituent of ribosome ; GO:0003735 | traceable author statement
Q7KN62	FBgn0286784		TER94	-0.273015	0.472674	negative regulation of smoothened signaling pathway ; GO:0045879 | inferred from mutant phenotype <newline> proteolysis ; GO:0006508 | inferred from mutant phenotype <newline> muscle cell cellular homeostasis ; GO:0046716 | inferred from mutant phenotype <newline> regulation of neuron apoptotic process ; GO:0043523 | inferred from mutant phenotype <newline> autophagosome maturation ; GO:0097352 |…	proteasome complex ; GO:0000502 | non-traceable author statement <newline> plasma membrane ; GO:0005886 | inferred from high throughput direct assay <newline> nuclear membrane ; GO:0031965 | inferred from high throughput direct assay <newline> nucleus ; GO:0005634 | inferred from high throughput direct assay <newline> cytoplasm ; GO:0005737 | inferred from direct assay <newline> P granule ; GO:00…	ATP binding ; GO:0005524 | inferred from electronic annotation with InterPro:IPR003959, InterPro:IPR003960 <newline> protein binding ; GO:0005515 | inferred from physical interaction with UniProtKB:Q9VBP9 <newline> protein binding ; GO:0005515 | inferred from physical interaction with papi <newline> hydrolase activity ; GO:0016787 | inferred from electronic annotation with InterPro:IPR005938
Q8SZ28;C6SV36	FBgn0265186		CG3884	-0.28497	0.661361	biological_process ; GO:0008150 | no biological data available	cellular_component ; GO:0005575 | no biological data available	molecular_function ; GO:0003674 | no biological data available
Q7KKI0;A1Z8U4	FBgn0010621	Chaperonin containing TCP1 subunit 5	CG8439	-0.287575	0.273203	protein folding ; GO:0006457 | inferred from electronic annotation with InterPro:IPR002194, InterPro:IPR012718	chaperonin-containing T-complex ; GO:0005832 | inferred from biological aspect of ancestor with PANTHER:PTN000144283	ATP binding ; GO:0005524 | inferred from electronic annotation with InterPro:IPR002194, InterPro:IPR002423, InterPro:IPR012718 <newline> unfolded protein binding ; GO:0051082 | inferred from electronic annotation with InterPro:IPR002194, InterPro:IPR012718
Q8IQZ8;O61604;Q8IQZ7	FBgn0024238	Fimbrin	Fim	-0.317023	0.306713	actin filament bundle assembly ; GO:0051017 | inferred from biological aspect of ancestor with PANTHER:PTN000462453 <newline> actin filament network formation ; GO:0051639 | inferred from biological aspect of ancestor with PANTHER:PTN000462453	apical cortex ; GO:0045179 | inferred from high throughput direct assay <newline> actin filament ; GO:0005884 | inferred from biological aspect of ancestor with PANTHER:PTN000462453 <newline> actin filament bundle ; GO:0032432 | inferred from biological aspect of ancestor with PANTHER:PTN000462453 <newline> contractile ring ; GO:0070938 | colocalizes_with inferred from high throughput direct assa…	calcium ion binding ; GO:0005509 | inferred from electronic annotation with InterPro:IPR002048 <newline> actin filament binding ; GO:0051015 | inferred from biological aspect of ancestor with PANTHER:PTN000462453
A0A0B4LGZ5;P46222	FBgn0013325	Ribosomal protein L11	RpL11	-0.344003	0.394725	translation ; GO:0006412 | inferred from electronic annotation with InterPro:IPR002132, InterPro:IPR020929 <newline> ribosomal large subunit assembly ; GO:0000027 | inferred from biological aspect of ancestor with PANTHER:PTN000242048 <newline> cytoplasmic translation ; GO:0002181 | inferred by curator from GO:0022626 <newline> cytoplasmic translation ; GO:0002181 | traceable author statement	cytosolic large ribosomal subunit ; GO:0022625 | traceable author statement <newline> cytosolic ribosome ; GO:0022626 | inferred from high throughput direct assay <newline> cytoplasm ; GO:0005737 | inferred from direct assay <newline> polytene chromosome puff ; GO:0005703 | colocalizes_with inferred from direct assay <newline> cytosolic large ribosomal subunit ; GO:0022625 | inferred from biologi…	structural constituent of ribosome ; GO:0003735 | traceable author statement <newline> structural constituent of ribosome ; GO:0003735 | inferred from high throughput direct assay <newline> RNA binding ; GO:0003723 | inferred from biological aspect of ancestor with PANTHER:PTN000242048 <newline> structural constituent of ribosome ; GO:0003735 | inferred from biological aspect of ancestor with PAN…
Q9W002;M9PH19;Q7KV90;M9PBJ7;Q7KV89;Q7KV88	FBgn0010909	misshapen	msn	-0.349108	0.478549	JNK cascade ; GO:0007254 | inferred from sequence or structural similarity inferred from mutant phenotype inferred from genetic interaction with bsk inferred from genetic interaction with hep <newline> oogenesis ; GO:0048477 | non-traceable author statement <newline> regulation of embryonic cell shape ; GO:0016476 | inferred from mutant phenotype <newline> neuron projection morphogenesis ; GO:004…	contractile ring ; GO:0070938 | colocalizes_with inferred from high throughput direct assay <newline> cytoplasm ; GO:0005737 | inferred from biological aspect of ancestor with PANTHER:PTN000684825 <newline> cell cortex ; GO:0005938 | inferred from direct assay	ATP binding ; GO:0005524 | inferred from electronic annotation with InterPro:IPR000719, InterPro:IPR002290, InterPro:IPR017441 <newline> MAP kinase kinase kinase kinase activity ; GO:0008349 | inferred from electronic annotation with InterPro:IPR021160 <newline> protein serine/threonine kinase activity ; GO:0004674 | inferred from biological aspect of ancestor with PANTHER:PTN000684825 <newline> …
A0A0B4LFD2;P29845	FBgn0001220	Heat shock protein cognate 5	Hsc70-5	-0.396535	0.184979	cellular response to unfolded protein ; GO:0034620 | inferred from biological aspect of ancestor with PANTHER:PTN002321897 <newline> protein folding ; GO:0006457 | inferred from sequence or structural similarity with UniProtKB:P38646 <newline> chaperone cofactor-dependent protein refolding ; GO:0051085 | inferred from biological aspect of ancestor with PANTHER:PTN002321897 <newline> positive regu…	mitochondrion ; GO:0005739 | inferred from biological aspect of ancestor with PANTHER:PTN000452554 <newline> mitochondrion ; GO:0005739 | inferred from high throughput direct assay <newline> cytoplasm ; GO:0005737 | inferred from biological aspect of ancestor with PANTHER:PTN002321897 <newline> mitochondrion ; GO:0005739 | inferred from sequence or structural similarity with UniProtKB:P38646	protein folding chaperone ; GO:0044183 | inferred from biological aspect of ancestor with PANTHER:PTN002321897 <newline> ATPase activity, coupled ; GO:0042623 | inferred from biological aspect of ancestor with PANTHER:PTN002321897 <newline> misfolded protein binding ; GO:0051787 | inferred from biological aspect of ancestor with PANTHER:PTN002321897 <newline> unfolded protein binding ; GO:0051082…
P09180	FBgn0003279	Ribosomal protein L4	RpL4	-0.406498	0.341961	translation ; GO:0006412 | inferred from electronic annotation with InterPro:IPR002136, InterPro:IPR023574 <newline> cytoplasmic translation ; GO:0002181 | inferred by curator from GO:0022626 <newline> cytoplasmic translation ; GO:0002181 | traceable author statement	cytosolic large ribosomal subunit ; GO:0022625 | traceable author statement <newline> cytosolic ribosome ; GO:0022626 | inferred from high throughput direct assay <newline> cytosolic large ribosomal subunit ; GO:0022625 | inferred from biological aspect of ancestor with PANTHER:PTN000454620	RNA binding ; GO:0003723 | inferred from biological aspect of ancestor with PANTHER:PTN000454620 <newline> structural constituent of ribosome ; GO:0003735 | inferred from high throughput direct assay <newline> structural constituent of ribosome ; GO:0003735 | traceable author statement <newline> structural constituent of ribosome ; GO:0003735 | inferred from biological aspect of ancestor with PAN…
M9PFB2;M9PCB7;M9PFF9;M9PFG3;Q9VTZ0;M9PI44;M9PF14;M9PF20	FBgn0041775	trailer hitch	tral	-0.411737	0.213125	actin cytoskeleton organization ; GO:0030036 | inferred from mutant phenotype <newline> positive regulation of determination of dorsal identity ; GO:2000017 | inferred from mutant phenotype <newline> positive regulation of protein exit from endoplasmic reticulum ; GO:0070863 | inferred from mutant phenotype <newline> endoplasmic reticulum organization ; GO:0007029 | inferred from mutant phenotype…	endoplasmic reticulum ; GO:0005783 | colocalizes_with inferred from direct assay <newline> cytosol ; GO:0005829 | inferred from high throughput direct assay <newline> messenger ribonucleoprotein complex ; GO:1990124 | inferred from direct assay <newline> fusome ; GO:0045169 | inferred from direct assay <newline> P granule ; GO:0043186 | inferred from direct assay <newline> P-body ; GO:0000932 | i…	DEAD/H-box RNA helicase binding ; GO:0017151 | inferred from physical interaction with UniProtKB:P23128 <newline> protein binding ; GO:0005515 | inferred from physical interaction with UniProtKB:Q95RE4 inferred from physical interaction with UniProtKB:Q9VMA3 <newline> protein binding ; GO:0005515 | inferred from physical interaction with papi
Q9VZI1;M9PE30	FBgn0035499	Chd64	Chd64	-0.43895	0.554786	juvenile hormone mediated signaling pathway ; GO:0035626 | inferred from mutant phenotype <newline> smooth muscle contraction ; GO:0006939 | inferred from sequence or structural similarity	striated muscle thin filament ; GO:0005865 | inferred from sequence or structural similarity	juvenile hormone response element binding ; GO:0070594 | inferred from direct assay <newline> protein binding ; GO:0005515 | inferred from physical interaction with Fkbp39
Q24560;A1ZBL0;P61857	FBgn0284243	beta-Tubulin at 56D	betaTub56D	-0.441958	0.143599	muscle attachment ; GO:0016203 | traceable author statement <newline> microtubule-based process ; GO:0007017 | inferred from biological aspect of ancestor with PANTHER:PTN000172598 <newline> mitotic cell cycle ; GO:0000278 | inferred from biological aspect of ancestor with PANTHER:PTN000172598 <newline> microtubule cytoskeleton organization ; GO:0000226 | inferred from biological aspect of ancest…	microtubule ; GO:0005874 | non-traceable author statement <newline> microtubule ; GO:0005874 | inferred from direct assay <newline> cytoplasm ; GO:0005737 | inferred from biological aspect of ancestor with PANTHER:PTN000172598 <newline> cytoplasm ; GO:0005737 | inferred from high throughput direct assay <newline> microtubule ; GO:0005874 | inferred from biological aspect of ancestor with PANTHER:…	GTPase activity ; GO:0003924 | inferred from electronic annotation with InterPro:IPR003008, InterPro:IPR008280 <newline> GTP binding ; GO:0005525 | inferred from biological aspect of ancestor with PANTHER:PTN000172598 <newline> structural constituent of cytoskeleton ; GO:0005200 | inferred from biological aspect of ancestor with PANTHER:PTN000172598 <newline> structural constituent of cytoskeleto…
B7Z0Z1;Q9VXG1	FBgn0026575	hangover	hang	-0.501275	0.224377	behavioral response to ethanol ; GO:0048149 | inferred from mutant phenotype <newline> response to heat ; GO:0009408 | inferred from mutant phenotype <newline> response to ethanol ; GO:0045471 | inferred from mutant phenotype <newline> cAMP-mediated signaling ; GO:0019933 | inferred from mutant phenotype <newline> response to oxidative stress ; GO:0006979 | inferred from mutant phenotype	nucleus ; GO:0005634 | inferred from direct assay	zinc ion binding ; GO:0008270 | inferred from electronic annotation with InterPro:IPR012934 <newline> nucleic acid binding ; GO:0003676 | non-traceable author statement <newline> RNA binding ; GO:0003723 | inferred from direct assay
O18335	FBgn0015790	Rab11	Rab11	-0.50173	0.378622	positive regulation of Golgi to plasma membrane protein transport ; GO:0042998 | inferred from mutant phenotype <newline> germ-line stem cell division ; GO:0042078 | inferred from mutant phenotype <newline> protein localization to membrane ; GO:0072657 | inferred from direct assay <newline> adherens junction maintenance ; GO:0034334 | inferred from mutant phenotype <newline> actin cytoskeleton re…	recycling endosome ; GO:0055037 | inferred from biological aspect of ancestor with PANTHER:PTN000633981 <newline> recycling endosome ; GO:0055037 | inferred from direct assay <newline> cytoplasm ; GO:0005737 | inferred from direct assay <newline> dense core granule membrane ; GO:0032127 | inferred from direct assay <newline> cleavage furrow ; GO:0032154 | inferred from direct assay <newline> Golg…	GTP binding ; GO:0005525 | inferred from electronic annotation with InterPro:IPR001806, InterPro:IPR003579, InterPro:IPR005225 <newline> GTPase activity ; GO:0003924 | inferred from biological aspect of ancestor with PANTHER:PTN001292747 <newline> GTPase activity ; GO:0003924 | inferred from sequence or structural similarity <newline> GTPase activating protein binding ; GO:0032794 | inferred from…
A0A0B4KH34;P22464	FBgn0000083	Annexin B9	AnxB9	-0.512683	0.527933	wing disc dorsal/ventral pattern formation ; GO:0048190 | inferred from genetic interaction with Bx, ap <newline> endosome transport via multivesicular body sorting pathway ; GO:0032509 | inferred from mutant phenotype <newline> maintenance of cell polarity ; GO:0030011 | inferred from mutant phenotype <newline> regulation of multivesicular body size involved in endosome transport ; GO:0010797 | …	endomembrane system ; GO:0012505 | inferred from direct assay <newline> cell cortex ; GO:0005938 | inferred from direct assay	calcium ion binding ; GO:0005509 | inferred from electronic annotation with InterPro:IPR001464, InterPro:IPR018252, InterPro:IPR018502 <newline> spectrin binding ; GO:0030507 | inferred from physical interaction with kst <newline> protein binding ; GO:0005515 | inferred from physical interaction with kst <newline> calcium-dependent phospholipid binding ; GO:0005544 | inferred from sequence or str…
P35381	FBgn0011211	bellwether	blw	-0.53193	0.257257	electron transport chain ; GO:0022900 | inferred from direct assay <newline> regulation of choline O-acetyltransferase activity ; GO:1902769 | inferred from direct assay <newline> ATP synthesis coupled proton transport ; GO:0015986 | inferred from sequence or structural similarity with SGD:S000000195 <newline> lipid storage ; GO:0019915 | inferred from mutant phenotype <newline> ATP synthesis cou…	plasma membrane ; GO:0005886 | inferred from biological aspect of ancestor with PANTHER:PTN000389972 <newline> mitochondrial proton-transporting ATP synthase complex, catalytic core F(1) ; GO:0000275 | inferred from sequence or structural similarity with UniProtKB:P25705 <newline> mitochondrion ; GO:0005739 | inferred from high throughput direct assay <newline> proton-transporting ATP synthase co…	proton-transporting ATP synthase activity, rotational mechanism ; GO:0046933 | inferred from sequence or structural similarity with MGI:MGI:88115 <newline> ATP binding ; GO:0005524 | inferred from biological aspect of ancestor with PANTHER:PTN000389891 <newline> ADP binding ; GO:0043531 | inferred from biological aspect of ancestor with PANTHER:PTN000389891 <newline> proton-transporting ATP synth…
M9PD75;Q94920	FBgn0004363	porin	porin	-0.540495	0.177753	anion transmembrane transport ; GO:0098656 | inferred from electronic annotation with InterPro:IPR001925 <newline> ion transport ; GO:0006811 | inferred from direct assay <newline> mitochondrial transport ; GO:0006839 | inferred from sequence or structural similarity with UniProtKB:P21796 <newline> sperm mitochondrion organization ; GO:0030382 | inferred from mutant phenotype <newline> mitochondr…	Nebenkern ; GO:0016006 | inferred from direct assay <newline> mitochondrial outer membrane ; GO:0005741 | inferred from biological aspect of ancestor with PANTHER:PTN000201897 <newline> mitochondrion ; GO:0005739 | inferred from high throughput direct assay <newline> mitochondrial outer membrane ; GO:0005741 | inferred from sequence or structural similarity with UniProtKB:P21796 <newline> mitocho…	voltage-gated anion channel activity ; GO:0008308 | inferred from biological aspect of ancestor with PANTHER:PTN000201897 <newline> voltage-gated anion channel activity ; GO:0008308 | inferred from direct assay <newline> voltage-gated anion channel activity ; GO:0008308 | inferred from sequence or structural similarity with UniProtKB:P21796
Q9VB05	FBgn0086346	ALG-2 interacting protein X	ALiX	-0.543847	0.263792	actin filament polymerization ; GO:0030041 | inferred from mutant phenotype <newline> mitotic cytokinesis ; GO:0000281 | inferred from mutant phenotype <newline> female germ-line stem cell asymmetric division ; GO:0048132 | inferred from mutant phenotype <newline> positive regulation of JNK cascade ; GO:0046330 | inferred from direct assay <newline> exosomal secretion ; GO:1990182 | inferred from…	endosome ; GO:0005768 | inferred from sequence or structural similarity with SGD:S000006005 <newline> intercellular bridge ; GO:0045171 | inferred from direct assay <newline> midbody ; GO:0030496 | inferred from direct assay <newline> contractile ring ; GO:0070938 | inferred from direct assay <newline> centrosome ; GO:0005813 | inferred from direct assay	thiol-dependent ubiquitin-specific protease activity ; GO:0004843 | contributes_to inferred from sequence or structural similarity with SGD:S000006005
A0A0C4DHE8;Q9VH69	FBgn0261599	Ribosomal protein S29	RpS29	-0.56912	0.12377	cytoplasmic translation ; GO:0002181 | traceable author statement <newline> cytoplasmic translation ; GO:0002181 | inferred from sequence or structural similarity with UniProtKB:P62273	cytosolic small ribosomal subunit ; GO:0022627 | inferred from biological aspect of ancestor with PANTHER:PTN000244187 <newline> polysomal ribosome ; GO:0042788 | inferred from sequence or structural similarity with UniProtKB:P62273 <newline> cytosolic small ribosomal subunit ; GO:0022627 | inferred from direct assay <newline> cytosolic small ribosomal subunit ; GO:0022627 | traceable author stat…	structural constituent of ribosome ; GO:0003735 | traceable author statement <newline> zinc ion binding ; GO:0008270 | inferred from sequence or structural similarity with UniProtKB:P62273 <newline> zinc ion binding ; GO:0008270 | inferred from biological aspect of ancestor with PANTHER:PTN000244187 <newline> structural constituent of ribosome ; GO:0003735 | inferred from biological aspect of anc…
P02283	FBgn0001198	Histone H2B	His2B	-0.673675	0.0377977		nucleosome ; GO:0000786 | traceable author statement <newline> nucleosome ; GO:0000786 | inferred from electronic annotation with InterPro:IPR000558	DNA binding ; GO:0003677 | inferred from electronic annotation with InterPro:IPR000558, InterPro:IPR007125 <newline> protein heterodimerization activity ; GO:0046982 | inferred from electronic annotation with InterPro:IPR009072
E1JJ68;C7LAE4;P19109;A0A0B4K624;A0A0B4K6A3;A0A0B4K6K1;A0A0B4K6T7	FBgn0003261	Rm62	Rm62	-0.674815	0.0670264	regulation of defense response to virus ; GO:0050688 | inferred from mutant phenotype <newline> RNA interference ; GO:0016246 | inferred from biological aspect of ancestor with PANTHER:PTN002774068 <newline> regulation of alternative mRNA splicing, via spliceosome ; GO:0000381 | inferred from high throughput mutant phenotype <newline> RNA interference ; GO:0016246 | inferred from mutant phenotype…	precatalytic spliceosome ; GO:0071011 | inferred from high throughput direct assay <newline> nucleus ; GO:0005634 | inferred by curator from GO:0000381 <newline> polytene chromosome puff ; GO:0005703 | inferred from direct assay <newline> ribonucleoprotein complex ; GO:1990904 | inferred from biological aspect of ancestor with PANTHER:PTN002773962 <newline> nucleus ; GO:0005634 | inferred from hi…	ATP binding ; GO:0005524 | inferred from electronic annotation with InterPro:IPR011545 <newline> RNA binding ; GO:0003723 | inferred from biological aspect of ancestor with PANTHER:PTN002772338 <newline> RNA helicase activity ; GO:0003724 | inferred from biological aspect of ancestor with PANTHER:PTN002772338 <newline> protein binding ; GO:0005515 | inferred from physical interaction with Fmr1 <n…
X2JCX8;C0HKA1;C0HKA0	FBgn0004404	Ribosomal protein S14b	RpS14b	-0.69848	0.0199983	maturation of SSU-rRNA from tricistronic rRNA transcript (SSU-rRNA, 5.8S rRNA, LSU-rRNA) ; GO:0000462 | inferred from biological aspect of ancestor with PANTHER:PTN000204884 <newline> cytoplasmic translation ; GO:0002181 | traceable author statement <newline> translation ; GO:0006412 | inferred from biological aspect of ancestor with PANTHER:PTN000204884 <newline> ribosomal small subunit assembly…	cytosolic small ribosomal subunit ; GO:0022627 | traceable author statement <newline> ribosome ; GO:0005840 | inferred from electronic annotation with InterPro:IPR001971, InterPro:IPR036967	small ribosomal subunit rRNA binding ; GO:0070181 | inferred from biological aspect of ancestor with PANTHER:PTN000204884 <newline> structural constituent of ribosome ; GO:0003735 | traceable author statement <newline> mRNA 5'-UTR binding ; GO:0048027 | inferred from biological aspect of ancestor with PANTHER:PTN000204884 <newline> structural constituent of ribosome ; GO:0003735 | inferred from b…
Q24154	FBgn0016726	Ribosomal protein L29	RpL29	-0.708465	0.0702018	cytoplasmic translation ; GO:0002181 | traceable author statement <newline> cytoplasmic translation ; GO:0002181 | inferred from biological aspect of ancestor with PANTHER:PTN000306390	cytosolic large ribosomal subunit ; GO:0022625 | traceable author statement <newline> cytosolic large ribosomal subunit ; GO:0022625 | inferred from biological aspect of ancestor with PANTHER:PTN000306390	structural constituent of ribosome ; GO:0003735 | traceable author statement <newline> structural constituent of ribosome ; GO:0003735 | inferred from biological aspect of ancestor with PANTHER:PTN000306390 <newline> chromatin binding ; GO:0003682 | inferred from genetic interaction with His1
A8Y560;O17445	FBgn0028697	Ribosomal protein L15	RpL15	-0.728283	0.0289599	cytoplasmic translation ; GO:0002181 | traceable author statement <newline> cytoplasmic translation ; GO:0002181 | inferred from biological aspect of ancestor with PANTHER:PTN000217960	cytosolic large ribosomal subunit ; GO:0022625 | inferred from biological aspect of ancestor with PANTHER:PTN000217960 <newline> cytosolic large ribosomal subunit ; GO:0022625 | traceable author statement	structural constituent of ribosome ; GO:0003735 | traceable author statement <newline> structural constituent of ribosome ; GO:0003735 | inferred from biological aspect of ancestor with PANTHER:PTN000217960 <newline> RNA binding ; GO:0003723 | inferred from biological aspect of ancestor with PANTHER:PTN000217960
O18413	FBgn0020369	Regulatory particle triple-A ATPase 6	Rpt6	-0.766758	0.101608	proteasome-mediated ubiquitin-dependent protein catabolic process ; GO:0043161 | inferred from mutant phenotype <newline> positive regulation of RNA polymerase II transcriptional preinitiation complex assembly ; GO:0045899 | inferred from biological aspect of ancestor with PANTHER:PTN000553334 <newline> proteasome-mediated ubiquitin-dependent protein catabolic process ; GO:0043161 | inferred by c…	proteasome regulatory particle ; GO:0005838 | inferred from direct assay <newline> proteasome regulatory particle, base subcomplex ; GO:0008540 | inferred from sequence or structural similarity with SGD:S000003016 <newline> proteasome regulatory particle ; GO:0005838 | inferred from sequence or structural similarity with HGNC:9552 inferred from direct assay <newline> nucleus ; GO:0005634 | inferr…	ATP binding ; GO:0005524 | inferred from electronic annotation with InterPro:IPR003959, InterPro:IPR003960 <newline> ATPase activity ; GO:0016887 | inferred from sequence model <newline> TBP-class protein binding ; GO:0017025 | inferred from biological aspect of ancestor with PANTHER:PTN000553334 <newline> hydrolase activity ; GO:0016787 | inferred from electronic annotation with InterPro:IPR0059…
Q02427	FBgn0260944	RNA-binding protein 1	Rbp1	-0.76968	0.0277454	mRNA cis splicing, via spliceosome ; GO:0045292 | inferred from biological aspect of ancestor with PANTHER:PTN000567445 <newline> regulation of mRNA 3'-end processing ; GO:0031440 | inferred from mutant phenotype <newline> regulation of transcriptional start site selection at RNA polymerase II promoter ; GO:0001178 | inferred from mutant phenotype <newline> RNA splicing ; GO:0008380 | inferred fr…	transcriptionally active chromatin ; GO:0035327 | inferred from direct assay <newline> nucleus ; GO:0005634 | inferred from direct assay <newline> nucleus ; GO:0005634 | inferred from biological aspect of ancestor with PANTHER:PTN000567445 <newline> nuclear speck ; GO:0016607 | inferred from biological aspect of ancestor with PANTHER:PTN000567445	mRNA binding ; GO:0003729 | inferred from sequence or structural similarity <newline> RNA binding ; GO:0003723 | inferred from biological aspect of ancestor with PANTHER:PTN000567445 <newline> mRNA binding ; GO:0003729 | inferred from direct assay
X2J5G6;P32100	FBgn0005593	Ribosomal protein L7	RpL7	-0.799345	0.00460701	pupariation ; GO:0035073 | inferred from mutant phenotype <newline> cytoplasmic translation ; GO:0002181 | traceable author statement <newline> cytoplasmic translation ; GO:0002181 | inferred by curator from GO:0022626 <newline> maturation of LSU-rRNA from tricistronic rRNA transcript (SSU-rRNA, 5.8S rRNA, LSU-rRNA) ; GO:0000463 | inferred from biological aspect of ancestor with PANTHER:PTN000897…	cytosolic large ribosomal subunit ; GO:0022625 | traceable author statement <newline> cytosolic large ribosomal subunit ; GO:0022625 | inferred from biological aspect of ancestor with PANTHER:PTN000897517 <newline> cytosolic ribosome ; GO:0022626 | inferred from high throughput direct assay	RNA binding ; GO:0003723 | inferred from biological aspect of ancestor with PANTHER:PTN000897517 <newline> structural constituent of ribosome ; GO:0003735 | traceable author statement <newline> structural constituent of ribosome ; GO:0003735 | inferred from high throughput direct assay <newline> structural constituent of ribosome ; GO:0003735 | inferred from biological aspect of ancestor with PAN…
A4V2K7;P22058	FBgn0000412	D1 chromosomal protein	D1	-0.819025	0.339816		polytene chromosome ; GO:0005700 | inferred from direct assay <newline> nucleosome ; GO:0000786 | inferred from direct assay <newline> nucleus ; GO:0005634 | inferred from direct assay <newline> cytoplasm ; GO:0005737 | inferred from direct assay <newline> heterochromatin ; GO:0000792 | inferred from direct assay	satellite DNA binding ; GO:0003696 | inferred from direct assay <newline> AT DNA binding ; GO:0003680 | inferred from direct assay
O16043	FBgn0022893	Decondensation factor 31	Df31	-0.869057	0.416558	nucleosome assembly ; GO:0006334 | inferred from direct assay <newline> chromatin organization ; GO:0006325 | inferred from mutant phenotype	chromatin ; GO:0000785 | inferred from direct assay <newline> polytene chromosome ; GO:0005700 | colocalizes_with inferred from direct assay <newline> nucleus ; GO:0005634 | inferred from high throughput direct assay <newline> cytoplasm ; GO:0005737 | inferred from high throughput direct assay <newline> nucleus ; GO:0005634 | inferred from direct assay	histone binding ; GO:0042393 | inferred from direct assay
M9PC85;Q9V3V0	FBgn0028554	x16 splicing factor	x16	-0.892385	0.0775472	mRNA cis splicing, via spliceosome ; GO:0045292 | inferred from biological aspect of ancestor with PANTHER:PTN000567445 <newline> regulation of alternative mRNA splicing, via spliceosome ; GO:0000381 | inferred from biological aspect of ancestor with PANTHER:PTN000567445 <newline> regulation of alternative mRNA splicing, via spliceosome ; GO:0000381 | inferred from mutant phenotype <newline> mRNA…	nucleus ; GO:0005634 | inferred from direct assay <newline> nucleus ; GO:0005634 | inferred from biological aspect of ancestor with PANTHER:PTN000567445 <newline> precatalytic spliceosome ; GO:0071011 | inferred from high throughput direct assay <newline> catalytic step 2 spliceosome ; GO:0071013 | inferred from high throughput direct assay <newline> nuclear speck ; GO:0016607 | inferred from bio…	zinc ion binding ; GO:0008270 | inferred from electronic annotation with InterPro:IPR001878 <newline> RNA binding ; GO:0003723 | inferred from biological aspect of ancestor with PANTHER:PTN000567445 <newline> mRNA binding ; GO:0003729 | inferred from sequence or structural similarity <newline> mRNA binding ; GO:0003729 | inferred from direct assay <newline> RNA binding ; GO:0003723 | inferred fro…
Q9V3G1	FBgn0261602	Ribosomal protein L8	RpL8	-0.903168	0.0722858	cytoplasmic translation ; GO:0002181 | traceable author statement <newline> cytoplasmic translation ; GO:0002181 | inferred by curator from GO:0022626 <newline> cytoplasmic translation ; GO:0002181 | inferred from biological aspect of ancestor with PANTHER:PTN000343556	cytosolic large ribosomal subunit ; GO:0022625 | traceable author statement <newline> cytosolic large ribosomal subunit ; GO:0022625 | inferred from biological aspect of ancestor with PANTHER:PTN000343558 <newline> nucleolus ; GO:0005730 | inferred from direct assay <newline> cytosolic ribosome ; GO:0022626 | inferred from high throughput direct assay <newline> nuclear chromosome ; GO:0000228 | c…	RNA binding ; GO:0003723 | inferred from biological aspect of ancestor with PANTHER:PTN000343556 <newline> structural constituent of ribosome ; GO:0003735 | traceable author statement <newline> structural constituent of ribosome ; GO:0003735 | inferred from biological aspect of ancestor with PANTHER:PTN000343556 <newline> structural constituent of ribosome ; GO:0003735 | inferred from high throug…
P55830	FBgn0017545	Ribosomal protein S3A	RpS3A	-0.936127	0.00342574	translation ; GO:0006412 | inferred from electronic annotation with InterPro:IPR001593, InterPro:IPR018281, InterPro:IPR027500 <newline> cytoplasmic translation ; GO:0002181 | traceable author statement	ribosome ; GO:0005840 | inferred from electronic annotation with InterPro:IPR001593, InterPro:IPR018281, InterPro:IPR027500 <newline> cytosolic small ribosomal subunit ; GO:0022627 | traceable author statement <newline> cytosol ; GO:0005829 | inferred from biological aspect of ancestor with PANTHER:PTN000216320	structural constituent of ribosome ; GO:0003735 | inferred from electronic annotation with InterPro:IPR001593, InterPro:IPR018281, InterPro:IPR027500 <newline> structural constituent of ribosome ; GO:0003735 | traceable author statement
A0A0B4LI25;P20480	FBgn0002924	non-claret disjunctional	ncd	-0.945615	0.000798613	distributive segregation ; GO:0032837 | inferred from mutant phenotype inferred from genetic interaction with Axs <newline> microtubule bundle formation ; GO:0001578 | inferred from direct assay <newline> mitotic spindle assembly ; GO:0090307 | inferred from biological aspect of ancestor with PANTHER:PTN001537590 <newline> regulation of mitotic spindle assembly ; GO:1901673 | inferred from geneti…	nucleus ; GO:0005634 | inferred from biological aspect of ancestor with PANTHER:PTN001537590 <newline> spindle ; GO:0005819 | inferred from direct assay <newline> perinuclear region of cytoplasm ; GO:0048471 | colocalizes_with inferred from direct assay <newline> microtubule ; GO:0005874 | inferred from biological aspect of ancestor with PANTHER:PTN000648413 <newline> meiotic spindle ; GO:0072687…	ATP binding ; GO:0005524 | inferred from electronic annotation with InterPro:IPR001752, InterPro:IPR019821 <newline> ATP-dependent microtubule motor activity, minus-end-directed ; GO:0008569 | non-traceable author statement <newline> protein homodimerization activity ; GO:0042803 | inferred from direct assay <newline> ATPase activity ; GO:0016887 | inferred from biological aspect of ancestor with…
Q9W0A8	FBgn0026372	Ribosomal protein L23A	RpL23A	-0.962685	0.00268675	translation ; GO:0006412 | inferred from electronic annotation with InterPro:IPR012678, InterPro:IPR013025 <newline> ribosomal large subunit assembly ; GO:0000027 | inferred from biological aspect of ancestor with PANTHER:PTN000178698 <newline> cytoplasmic translation ; GO:0002181 | traceable author statement <newline> cytoplasmic translation ; GO:0002181 | inferred by curator from GO:0022626	cytosolic large ribosomal subunit ; GO:0022625 | traceable author statement <newline> cytosolic large ribosomal subunit ; GO:0022625 | inferred from biological aspect of ancestor with PANTHER:PTN000178698 <newline> cytosolic ribosome ; GO:0022626 | inferred from high throughput direct assay	structural constituent of ribosome ; GO:0003735 | inferred from high throughput direct assay <newline> structural constituent of ribosome ; GO:0003735 | traceable author statement <newline> structural constituent of ribosome ; GO:0003735 | inferred from biological aspect of ancestor with PANTHER:PTN000178698
Q9VGN9	FBgn0037899	Ribosomal protein L24-like	RpL24-like	-0.968608	0.0551307	translation ; GO:0006412 | inferred from biological aspect of ancestor with PANTHER:PTN000846433 <newline> assembly of large subunit precursor of preribosome ; GO:1902626 | inferred from biological aspect of ancestor with PANTHER:PTN000846433 <newline> ribosomal large subunit assembly ; GO:0000027 | inferred from biological aspect of ancestor with PANTHER:PTN000846433 <newline> cytoplasmic transl…	cytosolic large ribosomal subunit ; GO:0022625 | inferred from biological aspect of ancestor with PANTHER:PTN000846433 <newline> cytosolic large ribosomal subunit ; GO:0022625 | traceable author statement	structural constituent of ribosome ; GO:0003735 | inferred from biological aspect of ancestor with PANTHER:PTN000846433 <newline> structural constituent of ribosome ; GO:0003735 | traceable author statement <newline> RNA binding ; GO:0003723 | inferred from biological aspect of ancestor with PANTHER:PTN000846433
Q95SH2	FBgn0036805	Charged multivesicular body protein 1	Chmp1	-0.987385	0.0467607	protein transport ; GO:0015031 | inferred from biological aspect of ancestor with PANTHER:PTN000049603 <newline> late endosome to vacuole transport ; GO:0045324 | inferred from biological aspect of ancestor with PANTHER:PTN000049603 <newline> endosome transport via multivesicular body sorting pathway ; GO:0032509 | inferred from sequence or structural similarity with SGD:S000006435 <newline> endo…	late endosome ; GO:0005770 | inferred from sequence or structural similarity with SGD:S000006435 <newline> late endosome ; GO:0005770 | inferred from direct assay <newline> apical part of cell ; GO:0045177 | inferred from direct assay <newline> multivesicular body ; GO:0005771 | inferred from biological aspect of ancestor with PANTHER:PTN000049603 <newline> ESCRT III complex ; GO:0000815 | inferr…	molecular_function ; GO:0003674 | no biological data available
X2JH42;L0MQ04;Q05825	FBgn0010217	ATP synthase, beta subunit	ATPsynbeta	-1.01424	0.484321	proton transmembrane transport ; GO:1902600 | inferred from sequence or structural similarity with UniProtKB:P06576 <newline> ATP synthesis coupled proton transport ; GO:0015986 | inferred from sequence or structural similarity with SGD:S000003882 <newline> mitochondrial ATP synthesis coupled proton transport ; GO:0042776 | inferred from biological aspect of ancestor with PANTHER:PTN000390017	mitochondrion ; GO:0005739 | inferred from high throughput direct assay <newline> mitochondrial proton-transporting ATP synthase complex ; GO:0005753 | inferred from biological aspect of ancestor with PANTHER:PTN000390017 <newline> proton-transporting ATP synthase complex, catalytic core F(1) ; GO:0045261 | inferred from biological aspect of ancestor with PANTHER:PTN000390016 <newline> mitochondr…	ATP binding ; GO:0005524 | inferred from electronic annotation with InterPro:IPR000194, InterPro:IPR020003 <newline> proton-transporting ATPase activity, rotational mechanism ; GO:0046961 | inferred from sequence or structural similarity with SGD:S000003882 <newline> ATPase activity ; GO:0016887 | contributes_to inferred from biological aspect of ancestor with PANTHER:PTN000390016 <newline> proto…
Q9V597	FBgn0285949	Ribosomal protein L31	RpL31	-1.01637	0.00063334	cytoplasmic translation ; GO:0002181 | traceable author statement <newline> cytoplasmic translation ; GO:0002181 | inferred by curator from GO:0022626 <newline> cytoplasmic translation ; GO:0002181 | inferred from biological aspect of ancestor with PANTHER:PTN000102776	cytosolic ribosome ; GO:0022626 | inferred from high throughput direct assay <newline> cytosolic large ribosomal subunit ; GO:0022625 | inferred from biological aspect of ancestor with PANTHER:PTN000102776 <newline> cytosolic large ribosomal subunit ; GO:0022625 | traceable author statement	structural constituent of ribosome ; GO:0003735 | inferred from high throughput direct assay <newline> structural constituent of ribosome ; GO:0003735 | traceable author statement <newline> structural constituent of ribosome ; GO:0003735 | inferred from biological aspect of ancestor with PANTHER:PTN000102776
M9MRF2;Q9VMU4	FBgn0261608	Ribosomal protein L37A	RpL37A	-1.02385	0.0348843	translation ; GO:0006412 | inferred from electronic annotation with InterPro:IPR002674, InterPro:IPR011331, InterPro:IPR011332 <newline> cytoplasmic translation ; GO:0002181 | traceable author statement	ribosome ; GO:0005840 | inferred from electronic annotation with InterPro:IPR002674, InterPro:IPR011331 <newline> cytosolic large ribosomal subunit ; GO:0022625 | traceable author statement	structural constituent of ribosome ; GO:0003735 | inferred from electronic annotation with InterPro:IPR002674, InterPro:IPR011331 <newline> structural constituent of ribosome ; GO:0003735 | traceable author statement
P06754;Q8IGY1;P49455	FBgn0003721	Tropomyosin 1	Tm1	-1.02571	0.0689661	pole plasm oskar mRNA localization ; GO:0045451 | traceable author statement <newline> actin filament organization ; GO:0007015 | inferred from biological aspect of ancestor with PANTHER:PTN000443979 <newline> dendrite morphogenesis ; GO:0048813 | inferred from mutant phenotype <newline> pole plasm assembly ; GO:0007315 | non-traceable author statement <newline> pole plasm oskar mRNA localization…	sarcomere ; GO:0030017 | inferred from direct assay <newline> sarcoplasmic reticulum ; GO:0016529 | colocalizes_with inferred from direct assay <newline> investment cone ; GO:0070865 | inferred from direct assay <newline> stress fiber ; GO:0001725 | colocalizes_with inferred from mutant phenotype <newline> cytosol ; GO:0005829 | inferred from high throughput direct assay <newline> cortical actin …	actin filament binding ; GO:0051015 | inferred from biological aspect of ancestor with PANTHER:PTN000443979 <newline> actin binding ; GO:0003779 | traceable author statement <newline> actin filament binding ; GO:0051015 | inferred from direct assay <newline> protein kinase binding ; GO:0019901 | inferred from physical interaction with UniProtKB:A8DYP0 <newline> kinesin binding ; GO:0019894 | infe…
Q9VN21	FBgn0263594	lost	lost	-1.06459	0.0276306	pole plasm mRNA localization ; GO:0019094 | inferred from mutant phenotype <newline> pole plasm oskar mRNA localization ; GO:0045451 | inferred from genetic interaction with rump <newline> pole cell development ; GO:0007277 | inferred from genetic interaction with rump <newline> mRNA splicing, via spliceosome ; GO:0000398 | inferred by curator from GO:0071011,GO:0071013 <newline> anterior/posteri…	precatalytic spliceosome ; GO:0071011 | inferred from high throughput direct assay <newline> cytoplasm ; GO:0005737 | inferred from biological aspect of ancestor with PANTHER:PTN000314151 <newline> catalytic step 2 spliceosome ; GO:0071013 | inferred from high throughput direct assay <newline> ribonucleoprotein complex ; GO:1990904 | inferred from direct assay <newline> cytoplasm ; GO:0005737 | i…	-
Q9VV52	FBgn0036624	RING-associated factor 2	RAF2	-1.07006	0.0458611	regulation of transcription by RNA polymerase II ; GO:0006357 | inferred from biological aspect of ancestor with PANTHER:PTN000812953	PcG protein complex ; GO:0031519 | inferred from physical interaction with Sce, Psc <newline> nucleus ; GO:0005634 | inferred from biological aspect of ancestor with PANTHER:PTN000812953	DNA-binding transcription factor activity ; GO:0003700 | inferred from biological aspect of ancestor with PANTHER:PTN000812953
X2J5T3;O18334	FBgn0015797	Rab6	Rab6	-1.08109	0.0194728	Rab protein signal transduction ; GO:0032482 | inferred from sequence or structural similarity with Rab11 <newline> Rab protein signal transduction ; GO:0032482 | inferred from biological aspect of ancestor with PANTHER:PTN001292747 <newline> compound eye morphogenesis ; GO:0001745 | inferred from genetic interaction with N <newline> oocyte microtubule cytoskeleton polarization ; GO:0008103 | inf…	Golgi apparatus ; GO:0005794 | inferred from biological aspect of ancestor with PANTHER:PTN001178908 <newline> Golgi apparatus ; GO:0005794 | inferred from direct assay <newline> neuronal cell body ; GO:0043025 | inferred from high throughput direct assay <newline> endomembrane system ; GO:0012505 | inferred from biological aspect of ancestor with PANTHER:PTN001292747 <newline> synapse ; GO:00452…	GTP binding ; GO:0005525 | inferred from electronic annotation with InterPro:IPR001806, InterPro:IPR003579, InterPro:IPR005225 <newline> GTPase activity ; GO:0003924 | inferred from direct assay <newline> protein binding ; GO:0005515 | inferred from physical interaction with BicD <newline> protein binding ; GO:0005515 | inferred from physical interaction with Rich <newline> protein binding ; GO:0…
Q9VVU1	FBgn0036824		CG3902	-1.09701	0.00418048	oxidation-reduction process ; GO:0055114 | inferred from electronic annotation with InterPro:IPR006089, InterPro:IPR006091, InterPro:IPR009075, InterPro:IPR009100, InterPro:IPR013786	cytosol ; GO:0005829 | inferred from high throughput direct assay <newline> mitochondrion ; GO:0005739 | inferred from high throughput direct assay	acyl-CoA dehydrogenase activity ; GO:0003995 | inferred from electronic annotation with InterPro:IPR006089, InterPro:IPR006091 <newline> flavin adenine dinucleotide binding ; GO:0050660 | inferred from electronic annotation with InterPro:IPR013786
Q9V3W7	FBgn0283477	Splicing factor 2	SF2	-1.12052	0.0108216	RNA export from nucleus ; GO:0006405 | inferred from mutant phenotype <newline> mRNA splicing, via spliceosome ; GO:0000398 | inferred by curator from GO:0071011,GO:0071013 <newline> regulation of mRNA 3'-end processing ; GO:0031440 | inferred from mutant phenotype <newline> regulation of alternative mRNA splicing, via spliceosome ; GO:0000381 | inferred from mutant phenotype <newline> regulation…	precatalytic spliceosome ; GO:0071011 | inferred from high throughput direct assay <newline> nuclear speck ; GO:0016607 | inferred from biological aspect of ancestor with PANTHER:PTN000567445 <newline> nucleus ; GO:0005634 | inferred from direct assay <newline> catalytic step 2 spliceosome ; GO:0071013 | inferred from high throughput direct assay <newline> nucleus ; GO:0005634 | inferred from bio…	DNA binding ; GO:0003677 | inferred from direct assay <newline> RNA binding ; GO:0003723 | inferred from biological aspect of ancestor with PANTHER:PTN000567445 <newline> mRNA binding ; GO:0003729 | inferred from sequence or structural similarity <newline> mRNA binding ; GO:0003729 | inferred from direct assay <newline> protein binding ; GO:0005515 | inferred from physical interaction with tra2
Q9W1V3	FBgn0003062	Fibrillarin	Fib	-1.14942	0.0277365	histone glutamine methylation ; GO:1990258 | inferred from biological aspect of ancestor with PANTHER:PTN000036740 <newline> rRNA methylation ; GO:0031167 | inferred from biological aspect of ancestor with PANTHER:PTN000036740 <newline> box C/D snoRNA 3'-end processing ; GO:0000494 | inferred from biological aspect of ancestor with PANTHER:PTN000036740	dense fibrillar component ; GO:0001651 | inferred from sequence or structural similarity with UniProtKB:P22509 <newline> small-subunit processome ; GO:0032040 | inferred from biological aspect of ancestor with PANTHER:PTN000036740 <newline> small nucleolar ribonucleoprotein complex ; GO:0005732 | inferred from sequence or structural similarity <newline> nucleolus ; GO:0005730 | inferred from dire…	RNA binding ; GO:0003723 | inferred from biological aspect of ancestor with PANTHER:PTN000036740 <newline> rRNA methyltransferase activity ; GO:0008649 | inferred from biological aspect of ancestor with PANTHER:PTN000036740 <newline> histone-glutamine methyltransferase activity ; GO:1990259 | inferred from biological aspect of ancestor with PANTHER:PTN000036740
O16797	FBgn0020910	Ribosomal protein L3	RpL3	-1.15271	0.0476867	translation ; GO:0006412 | inferred from electronic annotation with InterPro:IPR000597 <newline> cytoplasmic translation ; GO:0002181 | traceable author statement <newline> ribosomal large subunit assembly ; GO:0000027 | inferred from biological aspect of ancestor with PANTHER:PTN000146039	cytosolic large ribosomal subunit ; GO:0022625 | inferred from biological aspect of ancestor with PANTHER:PTN000146039 <newline> cytosolic large ribosomal subunit ; GO:0022625 | traceable author statement	RNA binding ; GO:0003723 | inferred from biological aspect of ancestor with PANTHER:PTN000146039 <newline> structural constituent of ribosome ; GO:0003735 | inferred from biological aspect of ancestor with PANTHER:PTN000146039 <newline> structural constituent of ribosome ; GO:0003735 | traceable author statement
Q9VKZ6;M9PCK1	FBgn0032218		CG5381	-1.15916	0.0811715
Q9I7Q9	FBgn0042112	mitochondrial ribosomal protein L36	mRpL36	-1.16098	0.11393	mitochondrial translation ; GO:0032543 | inferred from sequence or structural similarity with SGD:S000000326 <newline> mitochondrial translation ; GO:0032543 | traceable author statement <newline> ribosome biogenesis ; GO:0042254 | inferred from biological aspect of ancestor with PANTHER:PTN000428162	mitochondrial large ribosomal subunit ; GO:0005762 | inferred from sequence or structural similarity with SGD:S000000326 <newline> mitochondrial large ribosomal subunit ; GO:0005762 | traceable author statement <newline> mitochondrial large ribosomal subunit ; GO:0005762 | inferred from biological aspect of ancestor with PANTHER:PTN000428162 <newline> mitochondrion ; GO:0005739 | inferred from se…	structural constituent of ribosome ; GO:0003735 | traceable author statement <newline> structural constituent of ribosome ; GO:0003735 | inferred from sequence or structural similarity with SGD:S000000326
B6IDV6;E1JHB8;Q7KTI7;M9PCJ1;M9MRE1;Q7KTI8;Q9VLQ8;Q8IPG1;E1JHB6;M9PCX2;E1JHB7	FBgn0032006	PDGF- and VEGF-receptor related	Pvr	-1.17805	0.00835816	anterior Malpighian tubule development ; GO:0061327 | inferred from mutant phenotype <newline> positive regulation of border follicle cell migration ; GO:1903688 | inferred from mutant phenotype <newline> vascular endothelial growth factor receptor signaling pathway ; GO:0048010 | inferred from direct assay <newline> positive regulation of ERK1 and ERK2 cascade ; GO:0070374 | inferred from mutant…	integral component of plasma membrane ; GO:0005887 | inferred from direct assay <newline> receptor complex ; GO:0043235 | inferred from biological aspect of ancestor with PANTHER:PTN002356460 <newline> integral component of plasma membrane ; GO:0005887 | inferred from biological aspect of ancestor with PANTHER:PTN002356460	ATP binding ; GO:0005524 | inferred from electronic annotation with InterPro:IPR000719, InterPro:IPR017441 <newline> vascular endothelial growth factor binding ; GO:0038085 | inferred from physical interaction with Pvf1 <newline> transmembrane receptor protein tyrosine kinase activity ; GO:0004714 | inferred from biological aspect of ancestor with PANTHER:PTN002356460 <newline> transmembrane rece…
Q9V9W2;Q9V9W3	FBgn0039857	Ribosomal protein L6	RpL6	-1.17856	0.0683482	ribosomal large subunit assembly ; GO:0000027 | inferred from biological aspect of ancestor with PANTHER:PTN000076315 <newline> cytoplasmic translation ; GO:0002181 | traceable author statement <newline> cytoplasmic translation ; GO:0002181 | inferred from biological aspect of ancestor with PANTHER:PTN000076315 <newline> cytoplasmic translation ; GO:0002181 | inferred by curator from GO:0022626	cytosolic large ribosomal subunit ; GO:0022625 | traceable author statement <newline> cytosolic ribosome ; GO:0022626 | inferred from high throughput direct assay <newline> cytosolic large ribosomal subunit ; GO:0022625 | inferred from biological aspect of ancestor with PANTHER:PTN000076315	RNA binding ; GO:0003723 | inferred from biological aspect of ancestor with PANTHER:PTN000076315 <newline> structural constituent of ribosome ; GO:0003735 | inferred from high throughput direct assay <newline> structural constituent of ribosome ; GO:0003735 | traceable author statement <newline> structural constituent of ribosome ; GO:0003735 | inferred from biological aspect of ancestor with PAN…
A0A0B4LG52;Q9W237	FBgn0034743	Ribosomal protein S16	RpS16	-1.18389	0.0592495	translation ; GO:0006412 | inferred from electronic annotation with InterPro:IPR000754, InterPro:IPR020574 <newline> cytoplasmic translation ; GO:0002181 | inferred by curator from GO:0022626 <newline> cytoplasmic translation ; GO:0002181 | traceable author statement <newline> maturation of SSU-rRNA from tricistronic rRNA transcript (SSU-rRNA, 5.8S rRNA, LSU-rRNA) ; GO:0000462 | inferred from bio…	small ribosomal subunit ; GO:0015935 | inferred from biological aspect of ancestor with PANTHER:PTN000490829 <newline> cytosolic small ribosomal subunit ; GO:0022627 | traceable author statement <newline> cytosolic ribosome ; GO:0022626 | inferred from high throughput direct assay <newline> cytosolic small ribosomal subunit ; GO:0022627 | inferred from biological aspect of ancestor with PANTHER:P…	structural constituent of ribosome ; GO:0003735 | traceable author statement <newline> structural constituent of ribosome ; GO:0003735 | inferred from biological aspect of ancestor with PANTHER:PTN000490829 <newline> RNA binding ; GO:0003723 | inferred from biological aspect of ancestor with PANTHER:PTN000490829 <newline> structural constituent of ribosome ; GO:0003735 | inferred from high throug…
O61380;A8DZ29	FBgn0023213	eukaryotic translation initiation factor 4G1	eIF4G1	-1.18679	0.00642058	mitotic cell cycle ; GO:0000278 | inferred from high throughput mutant phenotype <newline> regulation of translation ; GO:0006417 | inferred from mutant phenotype <newline> translation ; GO:0006412 | inferred from direct assay <newline> translational initiation ; GO:0006413 | inferred from sequence or structural similarity with HGNC:3296,SGD:S000003394 <newline> translational initiation ; GO:0006…	eukaryotic translation initiation factor 4F complex ; GO:0016281 | inferred from biological aspect of ancestor with PANTHER:PTN000583430 <newline> eukaryotic translation initiation factor 4F complex ; GO:0016281 | inferred from direct assay <newline> cytosol ; GO:0005829 | inferred from sequence or structural similarity <newline> cytosol ; GO:0005829 | inferred from high throughput direct assay <…	eukaryotic initiation factor 4E binding ; GO:0008190 | inferred from physical interaction with eIF4E1 inferred from physical interaction with eIF4E4 inferred from physical interaction with eIF4E5 inferred from physical interaction with eIF4E7 inferred from physical interaction with eIF4E3 <newline> translation initiation factor activity ; GO:0003743 | inferred from sequence or structural similari…
X2J5E8;Q9VL78	FBgn0029174	FK506-binding protein 59kD	CG4535	-1.20155	0.00213244	chaperone-mediated protein folding ; GO:0061077 | inferred from biological aspect of ancestor with PANTHER:PTN000054102 <newline> detection of light stimulus involved in visual perception ; GO:0050908 | inferred from physical interaction with inaD inferred from physical interaction with trpl <newline> protein peptidyl-prolyl isomerization ; GO:0000413 | inferred from biological aspect of ancestor…	inaD signaling complex ; GO:0016027 | inferred from physical interaction with inaD <newline> cytoplasm ; GO:0005737 | inferred from biological aspect of ancestor with PANTHER:PTN000054102	heat shock protein binding ; GO:0031072 | inferred from electronic annotation with InterPro:IPR031212 <newline> FK506 binding ; GO:0005528 | inferred from sequence or structural similarity with HGNC:3720 <newline> protein binding ; GO:0005515 | inferred from physical interaction with inaD inferred from physical interaction with trpl <newline> peptidyl-prolyl cis-trans isomerase activity ; GO:0003…
Q9VHE5	FBgn0037686	Ribosomal protein L34b	RpL34b	-1.20997	0.00795129	translation ; GO:0006412 | inferred from electronic annotation with InterPro:IPR008195 <newline> ribosome biogenesis ; GO:0042254 | inferred from biological aspect of ancestor with PANTHER:PTN000079601 <newline> cytoplasmic translation ; GO:0002181 | inferred by curator from GO:0022626 <newline> cytoplasmic translation ; GO:0002181 | traceable author statement	cytosolic large ribosomal subunit ; GO:0022625 | traceable author statement <newline> cytosolic large ribosomal subunit ; GO:0022625 | inferred from biological aspect of ancestor with PANTHER:PTN000079601 <newline> cytosolic ribosome ; GO:0022626 | inferred from high throughput direct assay	structural constituent of ribosome ; GO:0003735 | inferred from electronic annotation with InterPro:IPR008195 <newline> structural constituent of ribosome ; GO:0003735 | traceable author statement <newline> structural constituent of ribosome ; GO:0003735 | inferred from high throughput direct assay
A0A0B4K849;A0A0B4K7A5;A8DYJ2;Q02645	FBgn0263391	hu li tai shao	hts	-1.22423	0.00657037	female germline ring canal formation, actin assembly ; GO:0008302 | traceable author statement <newline> barbed-end actin filament capping ; GO:0051016 | inferred from biological aspect of ancestor with PANTHER:PTN000072560 <newline> adult somatic muscle development ; GO:0007527 | inferred from mutant phenotype <newline> germarium-derived oocyte fate determination ; GO:0007294 | traceable author …	fusome ; GO:0045169 | inferred from direct assay <newline> plasma membrane ; GO:0005886 | inferred from high throughput direct assay <newline> cytoskeleton ; GO:0005856 | inferred from biological aspect of ancestor with PANTHER:PTN000072560 <newline> female germline ring canal inner rim ; GO:0035183 | traceable author statement <newline> fusome ; GO:0045169 | traceable author statement <newline> …	spectrin binding ; GO:0030507 | inferred from biological aspect of ancestor with PANTHER:PTN000072560 <newline> actin filament binding ; GO:0051015 | inferred from biological aspect of ancestor with PANTHER:PTN000072560 <newline> structural molecule activity ; GO:0005198 | inferred from biological aspect of ancestor with PANTHER:PTN000072560
Q9VGM2;Q8INK3;Q8INK2	FBgn0037913	fatty acid binding protein	fabp	-1.24269	0.00658648	long-term memory ; GO:0007616 | inferred from mutant phenotype	cytosol ; GO:0005829 | inferred from high throughput direct assay <newline> nucleoplasm ; GO:0005654 | inferred from high throughput direct assay	lipid binding ; GO:0008289 | inferred from electronic annotation with InterPro:IPR000463, InterPro:IPR031259
P05389	FBgn0003274	Ribosomal protein LP2	RpLP2	-1.25404	0.0163551	translational elongation ; GO:0006414 | inferred from electronic annotation with InterPro:IPR027534 <newline> cytoplasmic translation ; GO:0002181 | traceable author statement <newline> cytoplasmic translation ; GO:0002181 | inferred by curator from GO:0022626	ribosome ; GO:0005840 | inferred from electronic annotation with InterPro:IPR027534 <newline> cytosolic ribosome ; GO:0022626 | inferred from high throughput direct assay <newline> cytosolic large ribosomal subunit ; GO:0022625 | traceable author statement	structural constituent of ribosome ; GO:0003735 | inferred from electronic annotation with InterPro:IPR027534 <newline> structural constituent of ribosome ; GO:0003735 | traceable author statement <newline> structural constituent of ribosome ; GO:0003735 | inferred from high throughput direct assay
Q53YH3;P29413	FBgn0000370	cryptocephal	crc	-1.26189	0.0103646	response to starvation ; GO:0042594 | inferred from mutant phenotype <newline> molting cycle, chitin-based cuticle ; GO:0007591 | inferred from mutant phenotype <newline> positive regulation of transcription by RNA polymerase II ; GO:0045944 | inferred from mutant phenotype <newline> triglyceride metabolic process ; GO:0006641 | inferred from mutant phenotype <newline> trehalose metabolic process…	nucleus ; GO:0005634 | inferred from biological aspect of ancestor with PANTHER:PTN000315883 <newline> nucleus ; GO:0005634 | inferred by curator from GO:0003713,GO:0045944 <newline> integral component of endoplasmic reticulum membrane ; GO:0030176 | inferred from direct assay	transcription coactivator activity ; GO:0003713 | inferred from mutant phenotype inferred from physical interaction with EcR <newline> RNA polymerase II proximal promoter sequence-specific DNA binding ; GO:0000978 | inferred from mutant phenotype <newline> DNA-binding transcription factor activity, RNA polymerase II-specific ; GO:0000981 | inferred from biological aspect of ancestor with PANTHER:…
Q9VLM8	FBgn0027094	Alanyl-tRNA synthetase	AlaRS	-1.28699	0.00418126	alanyl-tRNA aminoacylation ; GO:0006419 | traceable author statement <newline> alanyl-tRNA aminoacylation ; GO:0006419 | inferred from biological aspect of ancestor with PANTHER:PTN000206950 <newline> tRNA modification ; GO:0006400 | inferred from biological aspect of ancestor with PANTHER:PTN000206950	mitochondrion ; GO:0005739 | inferred from biological aspect of ancestor with PANTHER:PTN000206953 <newline> cytoplasm ; GO:0005737 | traceable author statement	nucleic acid binding ; GO:0003676 | inferred from electronic annotation with InterPro:IPR003156, InterPro:IPR018165 <newline> ATP binding ; GO:0005524 | inferred from biological aspect of ancestor with PANTHER:PTN000206950 <newline> alanine-tRNA ligase activity ; GO:0004813 | traceable author statement <newline> amino acid binding ; GO:0016597 | inferred from biological aspect of ancestor with PA…
Q9VPN5	FBgn0004864	hopscotch	hop	-1.291	0.0074142	positive regulation of heterochromatin assembly ; GO:0031453 | inferred from mutant phenotype <newline> open tracheal system development ; GO:0007424 | inferred from mutant phenotype <newline> larval lymph gland hemopoiesis ; GO:0035167 | inferred from mutant phenotype <newline> receptor signaling pathway via JAK-STAT ; GO:0007259 | inferred from mutant phenotype <newline> defense response to vir…	cytoskeleton ; GO:0005856 | inferred from electronic annotation with InterPro:IPR000299 <newline> cytosol ; GO:0005829 | inferred from direct assay <newline> cytoplasmic side of plasma membrane ; GO:0009898 | inferred from direct assay	ATP binding ; GO:0005524 | inferred from electronic annotation with InterPro:IPR000719, InterPro:IPR017441 <newline> cytokine receptor binding ; GO:0005126 | inferred from physical interaction with UniProtKB:M9NE35 inferred from physical interaction with UniProtKB:Q9VWE0 <newline> protein tyrosine kinase activity ; GO:0004713 | inferred from direct assay
Q24492	FBgn0010173	Replication Protein A 70	RpA-70	-1.29269	0.0204963	DNA replication ; GO:0006260 | inferred from sequence or structural similarity with UniProtKB:P27694 <newline> DNA repair ; GO:0006281 | inferred from biological aspect of ancestor with PANTHER:PTN000588618 <newline> telomere maintenance ; GO:0000723 | inferred from biological aspect of ancestor with PANTHER:PTN000588618 <newline> DNA unwinding involved in DNA replication ; GO:0006268 | inferred …	DNA replication factor A complex ; GO:0005662 | inferred from direct assay <newline> nuclear chromosome, telomeric region ; GO:0000784 | inferred from biological aspect of ancestor with PANTHER:PTN000588618 <newline> nucleus ; GO:0005634 | inferred from direct assay <newline> DNA replication factor A complex ; GO:0005662 | inferred from biological aspect of ancestor with PANTHER:PTN000588618	damaged DNA binding ; GO:0003684 | inferred from biological aspect of ancestor with PANTHER:PTN000588618 <newline> single-stranded DNA binding ; GO:0003697 | inferred from biological aspect of ancestor with PANTHER:PTN000588618 <newline> single-stranded DNA binding ; GO:0003697 | inferred from direct assay <newline> single-stranded telomeric DNA binding ; GO:0043047 | inferred from biological asp…
Q9VAC9;A0A0B4KI59	FBgn0039730		CG7903	-1.31168	0.106255			nucleic acid binding ; GO:0003676 | inferred from electronic annotation with InterPro:IPR000504 <newline> mRNA binding ; GO:0003729 | inferred from sequence or structural similarity
Q9V9M7	FBgn0032987	Ribosomal protein L21	RpL21	-1.3147	0.00151915	translation ; GO:0006412 | inferred from electronic annotation with InterPro:IPR001147, InterPro:IPR018259 <newline> cytoplasmic translation ; GO:0002181 | traceable author statement <newline> cytoplasmic translation ; GO:0002181 | inferred by curator from GO:0022626	cytosolic large ribosomal subunit ; GO:0022625 | inferred from biological aspect of ancestor with PANTHER:PTN001463935 <newline> cytosolic large ribosomal subunit ; GO:0022625 | traceable author statement <newline> cytosolic ribosome ; GO:0022626 | inferred from high throughput direct assay	structural constituent of ribosome ; GO:0003735 | inferred from high throughput direct assay <newline> structural constituent of ribosome ; GO:0003735 | traceable author statement <newline> structural constituent of ribosome ; GO:0003735 | inferred from biological aspect of ancestor with PANTHER:PTN001463935
P08120	FBgn0000299	Collagen type IV alpha 1	Col4a1	-1.32372	0.0410113	oviduct morphogenesis ; GO:0035848 | inferred from mutant phenotype <newline> intestinal epithelial structure maintenance ; GO:0060729 | inferred from mutant phenotype <newline> dorsal closure ; GO:0007391 | traceable author statement <newline> cardiac muscle cell development ; GO:0055013 | inferred from mutant phenotype <newline> basement membrane organization ; GO:0071711 | inferred from mutant…	basement membrane ; GO:0005604 | inferred from direct assay <newline> collagen type IV trimer ; GO:0005587 | inferred from biological aspect of ancestor with PANTHER:PTN002770666 <newline> extracellular matrix ; GO:0031012 | inferred from biological aspect of ancestor with PANTHER:PTN002513067 <newline> collagen type IV trimer ; GO:0005587 | traceable author statement <newline> extracellular spac…	extracellular matrix structural constituent ; GO:0005201 | inferred from mutant phenotype <newline> extracellular matrix structural constituent ; GO:0005201 | inferred from biological aspect of ancestor with PANTHER:PTN002513067
Q23979	FBgn0010246	Myosin 61F	Myo61F	-1.33301	0.0785802	microvillus organization ; GO:0032528 | inferred from mutant phenotype <newline> determination of left/right symmetry ; GO:0007368 | inferred from mutant phenotype <newline> mesoderm development ; GO:0007498 | inferred from expression pattern <newline> imaginal disc-derived male genitalia morphogenesis ; GO:0048803 | inferred from mutant phenotype <newline> defense response to bacterium ; GO:0042…	myosin complex ; GO:0016459 | inferred from electronic annotation with InterPro:IPR001609, InterPro:IPR010926 <newline> brush border ; GO:0005903 | inferred from direct assay <newline> cell cortex ; GO:0005938 | inferred from direct assay	ATP binding ; GO:0005524 | inferred from electronic annotation with InterPro:IPR001609 <newline> motor activity ; GO:0003774 | inferred from electronic annotation with InterPro:IPR001609, InterPro:IPR010926 <newline> phosphatidylinositol-4,5-bisphosphate binding ; GO:0005546 | inferred from direct assay
Q9W5W8	FBgn0031092		CG9577	-1.3714	0.0310204	fatty acid beta-oxidation ; GO:0006635 | non-traceable author statement	peroxisome ; GO:0005777 | inferred from sequence model <newline> mitochondrion ; GO:0005739 | inferred from biological aspect of ancestor with PANTHER:PTN000234585	delta3,5-delta2,4-dienoyl-CoA isomerase activity ; GO:0051750 | inferred from biological aspect of ancestor with PANTHER:PTN000234584
A1Z9J3;E1JH64;A1Z9J2;A1Z9J0;B7YZG4;B7YZG2;B7YZG3;A1Z9I8;E1JH62;A1Z9I9;A0A0B4K7P8;A0A0B4K7Y9;A0A0B4K869;E1JH65;A0A0B4K788;A0A0B4K867;B7YZG6;B7YZG5;E1JH63;A1Z9J1;A0A0B4K718	FBgn0013733	short stop	shot	-1.37495	0.00155857	branch fusion, open tracheal system ; GO:0035147 | inferred from mutant phenotype <newline> negative regulation of microtubule depolymerization ; GO:0007026 | inferred from mutant phenotype <newline> lumen formation, open tracheal system ; GO:0035149 | inferred from mutant phenotype <newline> dendrite morphogenesis ; GO:0048813 | traceable author statement <newline> branch fusion, open tracheal s…	hemidesmosome ; GO:0030056 | inferred from biological aspect of ancestor with PANTHER:PTN002753891 <newline> cytoplasm ; GO:0005737 | inferred from high throughput direct assay <newline> growth cone ; GO:0030426 | inferred from direct assay <newline> adherens junction ; GO:0005912 | traceable author statement <newline> cytoskeleton ; GO:0005856 | non-traceable author statement <newline> muscle te…	microtubule binding ; GO:0008017 | inferred from electronic annotation with InterPro:IPR003108 <newline> calcium ion binding ; GO:0005509 | inferred from electronic annotation with InterPro:IPR002048 <newline> microtubule binding ; GO:0008017 | traceable author statement <newline> structural molecule activity ; GO:0005198 | inferred from biological aspect of ancestor with PANTHER:PTN002753757 <ne…
A0A0B4LF57;P62152	FBgn0000253	Calmodulin	Cam	-1.38225	0.0757303	centriole replication ; GO:0007099 | inferred from mutant phenotype <newline> rhodopsin mediated signaling pathway ; GO:0016056 | inferred from mutant phenotype <newline> deactivation of rhodopsin mediated signaling ; GO:0016059 | traceable author statement <newline> metarhodopsin inactivation ; GO:0016060 | inferred from genetic interaction with Gαq <newline> cellular response to ethanol ; GO:00…	plasma membrane ; GO:0005886 | colocalizes_with inferred from high throughput direct assay <newline> midbody ; GO:0030496 | inferred from direct assay <newline> cytoplasm ; GO:0005737 | inferred from direct assay <newline> myosin VI complex ; GO:0031476 | inferred from physical interaction with jar <newline> mitotic spindle ; GO:0072686 | inferred from direct assay <newline> myosin V complex ; GO…	protein binding ; GO:0005515 | inferred from physical interaction with UniProtKB:Q9VLL3 <newline> protein binding ; GO:0005515 | inferred from physical interaction with Crag <newline> myosin V binding ; GO:0031489 | inferred from physical interaction with didum <newline> calcium ion binding ; GO:0005509 | inferred from biological aspect of ancestor with PANTHER:PTN000549682 <newline> calcium ion …
R9Q794;Q9W5R8	FBgn0064225	Ribosomal protein L5	RpL5	-1.42506	0.00710425	translation ; GO:0006412 | inferred from electronic annotation with InterPro:IPR005484, InterPro:IPR005485 <newline> ribosomal large subunit assembly ; GO:0000027 | inferred from biological aspect of ancestor with PANTHER:PTN000601661 <newline> ribosomal large subunit assembly ; GO:0000027 | inferred from sequence or structural similarity with UniProtKB:P26321 <newline> cytoplasmic translation ; …	cytosolic large ribosomal subunit ; GO:0022625 | non-traceable author statement <newline> cytosolic large ribosomal subunit ; GO:0022625 | inferred from biological aspect of ancestor with PANTHER:PTN000601661 <newline> cytosolic ribosome ; GO:0022626 | inferred from high throughput direct assay <newline> cytosolic large ribosomal subunit ; GO:0022625 | traceable author statement	structural constituent of ribosome ; GO:0003735 | inferred from electronic annotation with InterPro:IPR005485 <newline> 5S rRNA binding ; GO:0008097 | inferred from biological aspect of ancestor with PANTHER:PTN000601661 <newline> RNA binding ; GO:0003723 | inferred from sequence or structural similarity with UniProtKB:P26321 <newline> protein binding ; GO:0005515 | inferred from physical interac…
A0A0S0WIA2;Q9I7N0;Q7KTD0;Q7KTC9;Q7KTC8;Q7KTC7;Q7KTC6;Q7KTC5;Q7KTC4;Q7KTC3;Q7KTC2;Q7KTC1;Q7KTB9;Q7KTB8;Q7KTB7;Q9VK56;Q7KTC0	FBgn0032456	Multidrug-Resistance like Protein 1	MRP	-1.47011	0.00502384	response to toxic substance ; GO:0009636 | inferred from expression pattern <newline> anion transmembrane transport ; GO:0098656 | inferred from direct assay <newline> renal tubular secretion ; GO:0097254 | inferred from expression pattern <newline> transmembrane transport ; GO:0055085 | inferred from biological aspect of ancestor with PANTHER:PTN000657997	integral component of plasma membrane ; GO:0005887 | inferred from direct assay <newline> plasma membrane ; GO:0005886 | inferred from high throughput direct assay <newline> membrane ; GO:0016020 | inferred from biological aspect of ancestor with PANTHER:PTN000657997	ATP binding ; GO:0005524 | inferred from electronic annotation with InterPro:IPR003439, InterPro:IPR011527, InterPro:IPR017871 <newline> ATPase activity ; GO:0016887 | inferred from electronic annotation with InterPro:IPR003439, InterPro:IPR017871 <newline> ATPase-coupled inorganic anion transmembrane transporter activity ; GO:0043225 | inferred from direct assay <newline> ATPase-coupled transmem…
D1Z3A1;Q9VZS5	FBgn0035422	Ribosomal protein L28	RpL28	-1.47579	0.00509288	translation ; GO:0006412 | inferred from electronic annotation with InterPro:IPR002672 <newline> cytoplasmic translation ; GO:0002181 | traceable author statement	cytosolic large ribosomal subunit ; GO:0022625 | inferred from biological aspect of ancestor with PANTHER:PTN000057380 <newline> cytosolic large ribosomal subunit ; GO:0022625 | traceable author statement	structural constituent of ribosome ; GO:0003735 | inferred from electronic annotation with InterPro:IPR002672 <newline> structural constituent of ribosome ; GO:0003735 | traceable author statement
A0A0B4JD48;Q95029	FBgn0013770	Cysteine proteinase-1	Cp1	-1.47624	0.0320576	proteolysis ; GO:0006508 | inferred from direct assay <newline> proteolysis involved in cellular protein catabolic process ; GO:0051603 | inferred from biological aspect of ancestor with PANTHER:PTN000274640 <newline> proteolysis ; GO:0006508 | inferred from direct assay inferred from mutant phenotype	lysosome ; GO:0005764 | inferred from biological aspect of ancestor with PANTHER:PTN000274640 <newline> extracellular space ; GO:0005615 | inferred from biological aspect of ancestor with PANTHER:PTN000274640 <newline> fusome ; GO:0045169 | inferred from direct assay <newline> lysosome ; GO:0005764 | inferred from direct assay	peptidase activity ; GO:0008233 | inferred from direct assay <newline> cysteine-type endopeptidase activity ; GO:0004197 | inferred from biological aspect of ancestor with PANTHER:PTN000274640 <newline> cysteine-type endopeptidase activity ; GO:0004197 | inferred from direct assay
Q9VMV5	FBgn0016075	viking	vkg	-1.48498	0.142077	extracellular matrix organization ; GO:0030198 | inferred from biological aspect of ancestor with PANTHER:PTN002513067 <newline> skeletal muscle tissue development ; GO:0007519 | inferred from mutant phenotype <newline> Malpighian tubule morphogenesis ; GO:0007443 | inferred from mutant phenotype <newline> anterior Malpighian tubule development ; GO:0061327 | inferred from mutant phenotype <newli…	collagen trimer ; GO:0005581 | inferred from electronic annotation with InterPro:IPR001442 <newline> extracellular space ; GO:0005615 | inferred from biological aspect of ancestor with PANTHER:PTN002513067 <newline> extracellular matrix ; GO:0031012 | inferred from biological aspect of ancestor with PANTHER:PTN002513067 <newline> basement membrane ; GO:0005604 | inferred from direct assay <newlin…	extracellular matrix structural constituent ; GO:0005201 | inferred from biological aspect of ancestor with PANTHER:PTN002513067 <newline> extracellular matrix structural constituent ; GO:0005201 | inferred by curator from GO:0005604
Q9VJ43	FBgn0015808	Sterol carrier protein X-related thiolase	ScpX	-1.57245	5.51987e-05	positive regulation of intracellular cholesterol transport ; GO:0032385 | inferred from biological aspect of ancestor with PANTHER:PTN001211927 <newline> phospholipid transport ; GO:0015914 | inferred from sequence or structural similarity with UniProtKB:P22307	mitochondrion ; GO:0005739 | inferred from sequence or structural similarity with UniProtKB:P22307 <newline> peroxisome ; GO:0005777 | inferred from sequence model <newline> cytoplasm ; GO:0005737 | inferred from sequence or structural similarity with UniProtKB:P22307 <newline> peroxisome ; GO:0005777 | inferred from sequence or structural similarity with UniProtKB:P22307	transferase activity, transferring acyl groups other than amino-acyl groups ; GO:0016747 | inferred from electronic annotation with InterPro:IPR002155, InterPro:IPR020613, InterPro:IPR020615, InterPro:IPR020616, InterPro:IPR020617 <newline> phospholipid transporter activity ; GO:0005548 | inferred from sequence or structural similarity with UniProtKB:P22307
P45437	FBgn0008635	Coat Protein (coatomer) beta	CG6223	-1.57658	0.00423116	intracellular protein transport ; GO:0006886 | inferred from electronic annotation with InterPro:IPR002553, InterPro:IPR011710, InterPro:IPR016460 <newline> intra-Golgi vesicle-mediated transport ; GO:0006891 | inferred from biological aspect of ancestor with PANTHER:PTN000067242 <newline> regulation of lipid storage ; GO:0010883 | inferred from direct assay <newline> positive regulation of innat…	COPI vesicle coat ; GO:0030126 | inferred from biological aspect of ancestor with PANTHER:PTN000067242 <newline> Golgi apparatus ; GO:0005794 | inferred from direct assay <newline> cis-Golgi network membrane ; GO:0033106 |	structural molecule activity ; GO:0005198 | inferred from electronic annotation with InterPro:IPR011710
X2JCS6;P46223	FBgn0014026	Ribosomal protein L7A	RpL7A	-1.5785	0.0260264	maturation of LSU-rRNA ; GO:0000470 | inferred from biological aspect of ancestor with PANTHER:PTN000559990 <newline> cytoplasmic translation ; GO:0002181 | inferred by curator from GO:0022626 <newline> cytoplasmic translation ; GO:0002181 | traceable author statement	cytosolic large ribosomal subunit ; GO:0022625 | inferred from biological aspect of ancestor with PANTHER:PTN000559990 <newline> cytosolic large ribosomal subunit ; GO:0022625 | traceable author statement <newline> cytosolic ribosome ; GO:0022626 | inferred from high throughput direct assay	structural constituent of ribosome ; GO:0003735 | traceable author statement <newline> structural constituent of ribosome ; GO:0003735 | inferred from high throughput direct assay <newline> RNA binding ; GO:0003723 | inferred from biological aspect of ancestor with PANTHER:PTN000559990
Q9W106	FBgn0035065		CG3589	-1.5968	0.0025207	proteolysis ; GO:0006508 | inferred from sequence or structural similarity with HGNC:28531 <newline> protein processing ; GO:0016485 | inferred from biological aspect of ancestor with PANTHER:PTN000470278 <newline> regulation of fatty acid beta-oxidation ; GO:0031998 | inferred from biological aspect of ancestor with PANTHER:PTN001077148	peroxisome ; GO:0005777 | inferred from biological aspect of ancestor with PANTHER:PTN000470278 <newline> peroxisome ; GO:0005777 | inferred from sequence or structural similarity with HGNC:28531 inferred from sequence model	serine-type endopeptidase activity ; GO:0004252 | inferred from sequence or structural similarity with HGNC:28531 <newline> serine-type endopeptidase activity ; GO:0004252 | inferred from biological aspect of ancestor with PANTHER:PTN000470278
Q9W047	FBgn0026570		CG5704	-1.6007	0.0082446	biological_process ; GO:0008150 | no biological data available	cellular_component ; GO:0005575 | no biological data available	molecular_function ; GO:0003674 | no biological data available
M9PFP4;M9PFA3;M9PCK2;M9PFA8;M9PFP0;M9ND93;M9NFV3;M9PFJ2;M9PI63;M9PCJ5;Q400N2;Q400N1	FBgn0086690	Pericentrin-like protein	Plp	-1.62108	0.019239	sensory perception of sound ; GO:0007605 | inferred from mutant phenotype <newline> microtubule nucleation ; GO:0007020 | inferred from direct assay <newline> cilium-dependent cell motility ; GO:0060285 | inferred from mutant phenotype <newline> centrosome cycle ; GO:0007098 | inferred from mutant phenotype <newline> signal transduction ; GO:0007165 | inferred from electronic annotation with Inte…	centriole ; GO:0005814 | inferred from direct assay <newline> ciliary basal body ; GO:0036064 | inferred from direct assay <newline> centrosome ; GO:0005813 |	protein binding ; GO:0005515 | inferred from physical interaction with Sas-4
X2JF59;Q9V3P0	FBgn0040309	thioredoxin peroxidase 1	Jafrac1	-1.65129	0.00643756	oxidation-reduction process ; GO:0055114 | inferred from electronic annotation with InterPro:IPR000866, InterPro:IPR019479 <newline> cell adhesion ; GO:0007155 | inferred from mutant phenotype <newline> response to oxidative stress ; GO:0006979 | inferred from mutant phenotype <newline> response to oxidative stress ; GO:0006979 | inferred from biological aspect of ancestor with PANTHER:PTN0000738…	cytosol ; GO:0005829 | inferred from direct assay <newline> cytosol ; GO:0005829 | inferred from biological aspect of ancestor with PANTHER:PTN000073874	thioredoxin peroxidase activity ; GO:0008379 | inferred from direct assay <newline> thioredoxin peroxidase activity ; GO:0008379 | non-traceable author statement <newline> thioredoxin peroxidase activity ; GO:0008379 | inferred from biological aspect of ancestor with PANTHER:PTN000073874
A1Z7X7	FBgn0050005	Glutathione S transferase T2	GstT2	-1.70264	0.00436489	glutathione metabolic process ; GO:0006749 | inferred from direct assay <newline> glutathione metabolic process ; GO:0006749 | inferred from biological aspect of ancestor with PANTHER:PTN001679972	cytoplasm ; GO:0005737 | inferred from biological aspect of ancestor with PANTHER:PTN001679972 <newline> cytoplasm ; GO:0005737 | inferred from sequence or structural similarity with RGD:70952	glutathione peroxidase activity ; GO:0004602 | inferred from sequence or structural similarity with UniProtKB:P30711 <newline> glutathione transferase activity ; GO:0004364 | inferred from biological aspect of ancestor with PANTHER:PTN001679972 <newline> glutathione transferase activity ; GO:0004364 | inferred from direct assay
Q9W2M4	FBgn0034583		CG10527	-1.72362	0.040158		cytoplasm ; GO:0005737 | inferred from direct assay	farnesoic acid O-methyltransferase activity ; GO:0019010 | NOT inferred from direct assay
Q9VTF8	FBgn0036135	mitochondrial ribosomal protein L2	mRpL2	-1.8893	0.00636908	mitochondrial translation ; GO:0032543 | inferred from biological aspect of ancestor with PANTHER:PTN000343651 <newline> mitochondrial translation ; GO:0032543 | inferred from sequence or structural similarity with UniProtKB:P32611 <newline> mitochondrial translation ; GO:0032543 | traceable author statement	mitochondrial large ribosomal subunit ; GO:0005762 | inferred from sequence or structural similarity with UniProtKB:P32611 <newline> mitochondrial large ribosomal subunit ; GO:0005762 | traceable author statement <newline> mitochondrial large ribosomal subunit ; GO:0005762 | inferred from biological aspect of ancestor with PANTHER:PTN000343651	structural constituent of ribosome ; GO:0003735 | traceable author statement <newline> RNA binding ; GO:0003723 | inferred from biological aspect of ancestor with PANTHER:PTN000343556 <newline> structural constituent of ribosome ; GO:0003735 | inferred from biological aspect of ancestor with PANTHER:PTN000343556 <newline> structural constituent of ribosome ; GO:0003735 | inferred from sequence or…
E1JHA4;P48809	FBgn0004838	Heterogeneous nuclear ribonucleoprotein at 27C	Hrb27C	-1.89532	0.00214339	pole plasm oskar mRNA localization ; GO:0045451 | inferred from mutant phenotype <newline> negative regulation of oskar mRNA translation ; GO:0007319 | traceable author statement <newline> spermatogenesis ; GO:0007283 | inferred from biological aspect of ancestor with PANTHER:PTN001924359 <newline> regulation of RNA metabolic process ; GO:0051252 | inferred from biological aspect of ancestor with…	nucleus ; GO:0005634 | inferred from high throughput direct assay <newline> protein-containing complex ; GO:0032991 | inferred from physical interaction with glo <newline> cytoplasm ; GO:0005737 | inferred from high throughput direct assay <newline> cytoplasm ; GO:0005737 | inferred from direct assay <newline> P granule ; GO:0043186 | inferred from physical interaction with tud inferred from phys…	mRNA 5'-UTR binding ; GO:0048027 | non-traceable author statement <newline> poly(U) RNA binding ; GO:0008266 | inferred from biological aspect of ancestor with PANTHER:PTN002689981 <newline> protein binding ; GO:0005515 | inferred from physical interaction with glo <newline> mRNA 5'-UTR binding ; GO:0048027 | traceable author statement <newline> mRNA 3'-UTR binding ; GO:0003730 | inferred from di…
Q9VB10	FBgn0039537		CG5590	-1.91476	0.00016518		peroxisome ; GO:0005777 | inferred from sequence or structural similarity with HGNC:18572 inferred from sequence model	-
X2JFD6;Q9VXJ0	FBgn0030731	peroxisomal Multifunctional enzyme type 2	Mfe2	-1.92878	0.000626478	fatty acid beta-oxidation using acyl-CoA oxidase ; GO:0033540 | inferred by curator from GO:0004300,GO:0080023	peroxisome ; GO:0005777 | inferred by curator from GO:0004300,GO:0080023 <newline> peroxisome ; GO:0005777 | inferred from sequence or structural similarity with HGNC:5213 inferred from sequence model	protein homodimerization activity ; GO:0042803 | inferred from direct assay <newline> 3-hydroxyacyl-CoA dehydrogenase activity ; GO:0003857 | inferred from sequence or structural similarity with UniProtKB:P51659 <newline> 3R-hydroxyacyl-CoA dehydratase activity ; GO:0080023 | inferred from direct assay <newline> enoyl-CoA hydratase activity ; GO:0004300 | inferred from direct assay <newline> 17-b…
A0A0B4KGU4;Q9VHP0	FBgn0263231	belle	bel	-1.95878	0.0132329	spermatogenesis ; GO:0007283 | inferred from mutant phenotype <newline> regulation of gene expression ; GO:0010468 | inferred from mutant phenotype <newline> ecdysone-mediated induction of salivary gland cell autophagic cell death ; GO:0035072 | inferred from mutant phenotype <newline> gamete generation ; GO:0007276 | inferred from biological aspect of ancestor with PANTHER:PTN002774652 <newline>…	P granule ; GO:0043186 | inferred from direct assay <newline> neuronal cell body ; GO:0043025 | inferred from direct assay <newline> cytoplasm ; GO:0005737 | inferred from direct assay <newline> P granule ; GO:0043186 | inferred from biological aspect of ancestor with PANTHER:PTN002774649 <newline> nucleus ; GO:0005634 | inferred from biological aspect of ancestor with PANTHER:PTN002774649 <newli…	ATP binding ; GO:0005524 | inferred from electronic annotation with InterPro:IPR011545 <newline> RNA helicase activity ; GO:0003724 | inferred from sequence or structural similarity with SGD:S000005730 <newline> RNA helicase activity ; GO:0003724 | inferred from biological aspect of ancestor with PANTHER:PTN002772338 <newline> RNA binding ; GO:0003723 | inferred from biological aspect of ancestor…
Q9VCC6	FBgn0039156		CG6178	-1.96521	0.00134761	fatty-acyl-CoA biosynthetic process ; GO:0046949 | inferred from direct assay <newline> acyl-CoA metabolic process ; GO:0006637 | inferred from direct assay <newline> long-chain fatty acid metabolic process ; GO:0001676 | inferred from direct assay <newline> fatty acid biosynthetic process ; GO:0006633 | traceable author statement	peroxisome ; GO:0005777 | inferred from sequence model	luciferin monooxygenase activity ; GO:0045289 | NOT inferred from direct assay <newline> fatty acid ligase activity ; GO:0015645 | traceable author statement <newline> long-chain fatty acid-CoA ligase activity ; GO:0004467 | inferred from direct assay <newline> fatty-acyl-CoA synthase activity ; GO:0004321 | inferred from direct assay <newline> CoA-ligase activity ; GO:0016405 | traceable author …
Q9VUQ5	FBgn0087035	Argonaute 2	AGO2	-1.97791	4.10555e-05	syncytial nuclear migration ; GO:0035190 | inferred from mutant phenotype <newline> RNA interference ; GO:0016246 | inferred from mutant phenotype <newline> cellularization ; GO:0007349 | inferred from mutant phenotype <newline> negative regulation of viral genome replication ; GO:0045071 | inferred from mutant phenotype <newline> targeting of mRNA for destruction involved in RNA interference ; G…	cytoplasm ; GO:0005737 | inferred from direct assay <newline> cytosol ; GO:0005829 | inferred from high throughput direct assay <newline> RISC complex ; GO:0016442 | inferred from direct assay <newline> RISC complex ; GO:0016442 | traceable author statement <newline> RISC-loading complex ; GO:0070578 | inferred from genetic interaction with r2d2, Dcr-2 <newline> messenger ribonucleoprotein comple…	siRNA binding ; GO:0035197 | inferred from direct assay <newline> protein binding ; GO:0005515 | inferred from physical interaction with UniProtKB:Q9NFU0,UniProtKB:Q9V426,UniProtKB:Q9W0S7 <newline> protein binding ; GO:0005515 | inferred from physical interaction with AGO1 <newline> protein binding ; GO:0005515 | inferred from physical interaction with Fmr1 <newline> protein binding ; GO:0005515 …
Q9VY92	FBgn0030519		CG11151	-1.98232	0.00269958		peroxisome ; GO:0005777 | inferred from sequence model <newline> cytosol ; GO:0005829 | inferred from biological aspect of ancestor with PANTHER:PTN001297169	-
P21187	FBgn0265297	poly(A) binding protein	pAbp	-1.99913	0.00460202	spermatid nucleus differentiation ; GO:0007289 | inferred from mutant phenotype <newline> positive regulation of translation ; GO:0045727 | traceable author statement <newline> positive regulation of translation ; GO:0045727 | inferred from genetic interaction with grk <newline> regulation of compound eye photoreceptor development ; GO:0045314 | inferred from genetic interaction with pAbp <newlin…	precatalytic spliceosome ; GO:0071011 | inferred from high throughput direct assay <newline> cytoplasm ; GO:0005737 | inferred from biological aspect of ancestor with PANTHER:PTN000610044 <newline> cytosol ; GO:0005829 | inferred from high throughput direct assay <newline> cytoplasmic stress granule ; GO:0010494 | inferred from biological aspect of ancestor with PANTHER:PTN000610046 <newline> cyt…	mRNA 3'-UTR binding ; GO:0003730 | inferred from biological aspect of ancestor with PANTHER:PTN000610044 <newline> poly(A) binding ; GO:0008143 | traceable author statement <newline> poly(A) binding ; GO:0008143 | inferred from sequence or structural similarity with SGD:S000000967 <newline> mRNA binding ; GO:0003729 | inferred from sequence or structural similarity <newline> mRNA 3'-UTR binding ;…
Q9VFU8;A0T1Z5;B7Z0J2;A0T1Z4	FBgn0004049	yurt	yrt	-2.02607	8.15951e-05	eye photoreceptor cell development ; GO:0042462 | inferred from mutant phenotype <newline> establishment or maintenance of apical/basal cell polarity ; GO:0035088 | inferred from mutant phenotype <newline> amnioserosa maintenance ; GO:0046665 | inferred from mutant phenotype <newline> germ-band shortening ; GO:0007390 | inferred from mutant phenotype <newline> establishment of epithelial cell api…	nuclear envelope ; GO:0005635 | inferred from direct assay <newline> cytoskeleton ; GO:0005856 | inferred from biological aspect of ancestor with PANTHER:PTN001150527 <newline> zonula adherens ; GO:0005915 | inferred from direct assay <newline> septate junction ; GO:0005918 | inferred from direct assay <newline> basolateral plasma membrane ; GO:0016323 | inferred from direct assay	cytoskeletal protein binding ; GO:0008092 | inferred from electronic annotation with InterPro:IPR000798
Q9W0M0	FBgn0035169	Dodecenoyl-CoA delta-isomerase	Dci	-2.08936	0.00114715	defense response to Gram-negative bacterium ; GO:0050829 | inferred from mutant phenotype	peroxisome ; GO:0005777 | inferred from sequence or structural similarity with HGNC:14601 inferred from sequence model	dodecenoyl-CoA delta-isomerase activity ; GO:0004165 | inferred from sequence or structural similarity with UniProtKB:Q05871
Q9VPB8	FBgn0037020	Peroxin 14	Pex14	-2.09683	0.0037868	peroxisome organization ; GO:0007031 | inferred from mutant phenotype <newline> protein import into peroxisome matrix, docking ; GO:0016560 | inferred from biological aspect of ancestor with PANTHER:PTN000551635 <newline> protein targeting to peroxisome ; GO:0006625 | inferred from sequence or structural similarity with HGNC:8856,SGD:S000003121	peroxisomal membrane ; GO:0005778 | inferred from biological aspect of ancestor with PANTHER:PTN000551635 <newline> peroxisomal importomer complex ; GO:1990429 | inferred from biological aspect of ancestor with PANTHER:PTN000551635 <newline> peroxisome ; GO:0005777 | inferred from sequence or structural similarity with HGNC:8856 <newline> peroxisomal membrane ; GO:0005778 | inferred from sequence…	signaling receptor binding ; GO:0005102 | inferred from biological aspect of ancestor with PANTHER:PTN000551635
Q94901	FBgn0011640	lark	lark	-2.10032	0.00244785	negative regulation of eclosion ; GO:0045804 | inferred from mutant phenotype <newline> eclosion ; GO:0007562 | traceable author statement <newline> locomotor rhythm ; GO:0045475 | inferred from mutant phenotype <newline> eclosion rhythm ; GO:0008062 | inferred from mutant phenotype <newline> embryo development ending in birth or egg hatching ; GO:0009792 | inferred from mutant phenotype <newline…	nucleus ; GO:0005634 | inferred from biological aspect of ancestor with PANTHER:PTN000567445 <newline> nucleus ; GO:0005634 | inferred from direct assay <newline> nuclear speck ; GO:0016607 | inferred from biological aspect of ancestor with PANTHER:PTN000567445 <newline> catalytic step 2 spliceosome ; GO:0071013 | inferred from high throughput direct assay <newline> precatalytic spliceosome ; GO:…	zinc ion binding ; GO:0008270 | inferred from electronic annotation with InterPro:IPR001878 <newline> RNA binding ; GO:0003723 | non-traceable author statement <newline> mRNA binding ; GO:0003729 | inferred from sequence or structural similarity <newline> RNA binding ; GO:0003723 | inferred from direct assay <newline> RNA binding ; GO:0003723 | inferred from biological aspect of ancestor with PAN…
Q9W1I6	FBgn0021895	yantar	ytr	-2.15453	0.00288686	RNA splicing ; GO:0008380 | inferred from electronic annotation with InterPro:IPR013957 <newline> hemopoiesis ; GO:0030097 | non-traceable author statement <newline> hemocyte differentiation ; GO:0042386 | inferred from mutant phenotype <newline> mRNA splicing, via spliceosome ; GO:0000398 | inferred by curator from GO:0071011	precatalytic spliceosome ; GO:0071011 | inferred from high throughput direct assay	mRNA binding ; GO:0003729 | non-traceable author statement
Q9VA82	FBgn0039764		CG15535	-2.19288	0.0122103	biological_process ; GO:0008150 | no biological data available	cellular_component ; GO:0005575 | no biological data available	molecular_function ; GO:0003674 | no biological data available
Q9VAC1	FBgn0039737		CG7920	-2.30772	0.00661333	acetyl-CoA metabolic process ; GO:0006084 | inferred from electronic annotation with InterPro:IPR003702	cytosol ; GO:0005829 | inferred from high throughput direct assay <newline> mitochondrion ; GO:0005739 | inferred from high throughput direct assay	catalytic activity ; GO:0003824 | inferred from electronic annotation with InterPro:IPR003702
Q9W045	FBgn0035312		CG15820	-2.35743	0.000120336	biological_process ; GO:0008150 | no biological data available	cellular_component ; GO:0005575 | no biological data available	molecular_function ; GO:0003674 | no biological data available
P48588	FBgn0086472	Ribosomal protein S25	RpS25	-2.37169	0.000607719	cytoplasmic translation ; GO:0002181 | traceable author statement <newline> cytoplasmic translation ; GO:0002181 | inferred by curator from GO:0022626	cytosolic ribosome ; GO:0022626 | inferred from high throughput direct assay <newline> cytosolic small ribosomal subunit ; GO:0022627 | traceable author statement <newline> cytosolic small ribosomal subunit ; GO:0022627 | inferred from biological aspect of ancestor with PANTHER:PTN000982949	structural constituent of ribosome ; GO:0003735 | traceable author statement <newline> structural constituent of ribosome ; GO:0003735 | inferred from biological aspect of ancestor with PANTHER:PTN000982949 <newline> structural constituent of ribosome ; GO:0003735 | inferred from high throughput direct assay
Q9V397	FBgn0028479	Mitochondrial trifunctional protein alpha subunit	Mtpalpha	-2.40585	0.012095	wound healing ; GO:0042060 | inferred from high throughput mutant phenotype <newline> fatty acid beta-oxidation ; GO:0006635 | inferred from sequence or structural similarity with UniProtKB:P40939 <newline> fatty acid beta-oxidation ; GO:0006635 | inferred from mutant phenotype <newline> fatty acid beta-oxidation ; GO:0006635 | inferred from biological aspect of ancestor with PANTHER:PTN000592895…	peroxisome ; GO:0005777 | inferred from sequence or structural similarity with HGNC:3247 inferred from sequence model inferred from direct assay <newline> mitochondrion ; GO:0005739 | inferred from biological aspect of ancestor with PANTHER:PTN000592780 <newline> mitochondrion ; GO:0005739 | inferred from high throughput direct assay <newline> mitochondrial fatty acid beta-oxidation multienzyme c…	long-chain-3-hydroxyacyl-CoA dehydrogenase activity ; GO:0016509 | inferred from sequence or structural similarity with UniProtKB:Q64428 <newline> long-chain-3-hydroxyacyl-CoA dehydrogenase activity ; GO:0016509 | inferred from sequence or structural similarity with UniProtKB:P40939 <newline> enoyl-CoA hydratase activity ; GO:0004300 | inferred from biological aspect of ancestor with PANTHER:PTN0…
X2JB24;A0A0S0WH10;Q9VU58	FBgn0287423	Neuropeptide-like precursor 2	Nplp2	-2.41782	0.0126599	neuropeptide signaling pathway ; GO:0007218 | non-traceable author statement <newline> humoral immune response ; GO:0006959 | inferred from expression pattern <newline> defense response ; GO:0006952 | inferred from direct assay	extracellular region ; GO:0005576 | non-traceable author statement <newline> extracellular space ; GO:0005615 | inferred from direct assay <newline> extracellular region ; GO:0005576 | inferred from direct assay	neuropeptide hormone activity ; GO:0005184 | non-traceable author statement
P17336	FBgn0000261	Catalase	Cat	-2.45164	0.000559822	oxidation-reduction process ; GO:0055114 | inferred from electronic annotation with InterPro:IPR011614, InterPro:IPR018028, InterPro:IPR020835, InterPro:IPR024711 <newline> response to hydrogen peroxide ; GO:0042542 | inferred from mutant phenotype <newline> regulation of synaptic plasticity ; GO:0048167 | inferred from mutant phenotype <newline> response to hydrogen peroxide ; GO:0042542 | infer…	cytoplasm ; GO:0005737 | inferred from biological aspect of ancestor with PANTHER:PTN000157250 <newline> peroxisome ; GO:0005777 | inferred from biological aspect of ancestor with PANTHER:PTN000157252 <newline> mitochondrion ; GO:0005739 | inferred from biological aspect of ancestor with PANTHER:PTN000157252 <newline> peroxisome ; GO:0005777 | inferred from sequence or structural similarity with …	catalase activity ; GO:0004096 | inferred from direct assay <newline> antioxidant activity ; GO:0016209 | non-traceable author statement <newline> catalase activity ; GO:0004096 | inferred from biological aspect of ancestor with PANTHER:PTN000157250 <newline> catalase activity ; GO:0004096 | inferred from mutant phenotype <newline> heme binding ; GO:0020037 | inferred from biological aspect of an…
Q8IQ94	FBgn0052368		CG32368	-2.45725	4.26382e-06	biological_process ; GO:0008150 | no biological data available	cellular_component ; GO:0005575 | no biological data available	molecular_function ; GO:0003674 | no biological data available
Q9VLC5	FBgn0012036	Aldehyde dehydrogenase	Aldh	-2.4724	3.34994e-05	oxidation-reduction process ; GO:0055114 | inferred from electronic annotation with InterPro:IPR015590, InterPro:IPR016160, InterPro:IPR016161, InterPro:IPR016162, InterPro:IPR016163, InterPro:IPR029510 <newline> pyruvate metabolic process ; GO:0006090 | inferred from sequence or structural similarity with UniProtKB:P05091 <newline> response to ethanol ; GO:0045471 | inferred from mutant phenotyp…	mitochondrion ; GO:0005739 | inferred from high throughput direct assay <newline> mitochondrial matrix ; GO:0005759 | inferred from sequence or structural similarity with UniProtKB:P05091 <newline> mitochondrion ; GO:0005739 | inferred from direct assay <newline> cytoplasm ; GO:0005737 | inferred from direct assay	aldehyde dehydrogenase (NAD+) activity ; GO:0004029 | inferred from biological aspect of ancestor with PANTHER:PTN000192421 <newline> acetaldehyde dehydrogenase (acetylating) activity ; GO:0008774 | inferred from direct assay <newline> aldehyde dehydrogenase (NAD+) activity ; GO:0004029 | inferred from sequence or structural similarity with UniProtKB:P05091 <newline> aldehyde dehydrogenase (NAD+)…
Q9VKC1	FBgn0032404	Ribosomal protein L7-like	RpL7-like	-2.52454	0.0022595	maturation of LSU-rRNA from tricistronic rRNA transcript (SSU-rRNA, 5.8S rRNA, LSU-rRNA) ; GO:0000463 | inferred from biological aspect of ancestor with PANTHER:PTN000897517 <newline> cytoplasmic translation ; GO:0002181 | traceable author statement	cytosolic large ribosomal subunit ; GO:0022625 | inferred from biological aspect of ancestor with PANTHER:PTN000897517 <newline> cytosolic large ribosomal subunit ; GO:0022625 | traceable author statement	RNA binding ; GO:0003723 | inferred from biological aspect of ancestor with PANTHER:PTN000897517 <newline> structural constituent of ribosome ; GO:0003735 | traceable author statement <newline> structural constituent of ribosome ; GO:0003735 | inferred from biological aspect of ancestor with PANTHER:PTN000897517
Q9VI82	FBgn0037489		CG1234	-2.52826	0.00011055		nucleus ; GO:0005634 | inferred from biological aspect of ancestor with PANTHER:PTN000374010 <newline> nucleus ; GO:0005634 | inferred from sequence or structural similarity with UniProtKB:Q07896	chromatin binding ; GO:0003682 | inferred from biological aspect of ancestor with PANTHER:PTN000374010
B7YZL1;Q0E919;B7YZL8;B7YZL3;B7YZL2;B7YZL7;Q1RKY1;A0A0B4LG19;A0A0B4J401	FBgn0034420		CG10737	-2.58262	8.02383e-05	intracellular signal transduction ; GO:0035556 | inferred from electronic annotation with InterPro:IPR002219
Q9VWL0	FBgn0030993	Mec2	Mec2	-2.68573	0.00503309	nephrocyte filtration ; GO:0097206 | inferred from mutant phenotype	nephrocyte diaphragm ; GO:0005917 | inferred by curator from GO:0005515 <newline> plasma membrane ; GO:0005886 | inferred from biological aspect of ancestor with PANTHER:PTN000029715	protein binding ; GO:0005515 | inferred from physical interaction with sns
Q9VWH4	FBgn0027291	Isocitrate dehydrogenase 3a	Idh3a	-2.7442	0.00085221	isocitrate metabolic process ; GO:0006102 | inferred from biological aspect of ancestor with PANTHER:PTN000216787 <newline> tricarboxylic acid cycle ; GO:0006099 | inferred from biological aspect of ancestor with PANTHER:PTN000216787 <newline> tricarboxylic acid cycle ; GO:0006099 | inferred from sequence or structural similarity with UniProtKB:P56471 <newline> tricarboxylic acid cycle ; GO:00060…	mitochondrion ; GO:0005739 | inferred from high throughput direct assay <newline> mitochondrion ; GO:0005739 | inferred from sequence or structural similarity with UniProtKB:P50213 <newline> mitochondrion ; GO:0005739 | inferred from sequence or structural similarity with UniProtKB:P56471 <newline> mitochondrion ; GO:0005739 | inferred from biological aspect of ancestor with PANTHER:PTN000216786	NAD binding ; GO:0051287 | inferred from electronic annotation with InterPro:IPR001804, InterPro:IPR019818 <newline> magnesium ion binding ; GO:0000287 | inferred from electronic annotation with InterPro:IPR001804, InterPro:IPR019818 <newline> isocitrate dehydrogenase (NAD+) activity ; GO:0004449 | inferred from sequence or structural similarity with UniProtKB:P50213 <newline> isocitrate dehydrog…
Q8MZI3;Q7KU78	FBgn0035720		CG10077	-2.75274	6.52455e-05	RNA interference ; GO:0016246 | inferred from biological aspect of ancestor with PANTHER:PTN002774068	nucleus ; GO:0005634 | inferred from biological aspect of ancestor with PANTHER:PTN002773962 <newline> ribonucleoprotein complex ; GO:1990904 | inferred from biological aspect of ancestor with PANTHER:PTN002773962 <newline> cytoplasm ; GO:0005737 | inferred from biological aspect of ancestor with PANTHER:PTN002773962	ATP binding ; GO:0005524 | inferred from electronic annotation with InterPro:IPR011545 <newline> RNA binding ; GO:0003723 | inferred from biological aspect of ancestor with PANTHER:PTN002772338 <newline> RNA helicase activity ; GO:0003724 | inferred from sequence or structural similarity with SGD:S000005056 <newline> RNA helicase activity ; GO:0003724 | inferred from biological aspect of ancestor…
Q9VN39	FBgn0037261		CG9775	-2.76663	0.00800854
Q9VM14;Q7KTK9;M9PCU4;M9PCG1;M9PCA2	FBgn0283658	midline uncoordinated	muc	-2.83394	0.000320101	grooming behavior ; GO:0007625 | inferred from mutant phenotype <newline> acetyl-CoA biosynthetic process from pyruvate ; GO:0006086 | inferred from sequence or structural similarity with UniProtKB:P10515	mitochondrial pyruvate dehydrogenase complex ; GO:0005967 | inferred from sequence or structural similarity with UniProtKB:P10515	dihydrolipoyllysine-residue acetyltransferase activity ; GO:0004742 | inferred from sequence or structural similarity with UniProtKB:P10515
Q9VIX4	FBgn0032775		CG17544	-3.00678	0.000114621	fatty acid beta-oxidation using acyl-CoA oxidase ; GO:0033540 | inferred from biological aspect of ancestor with PANTHER:PTN000097533 <newline> fatty acid beta-oxidation ; GO:0006635 | inferred from sequence or structural similarity with HGNC:119 <newline> lipid homeostasis ; GO:0055088 | inferred from biological aspect of ancestor with PANTHER:PTN000097533	peroxisome ; GO:0005777 | inferred from biological aspect of ancestor with PANTHER:PTN000097533 <newline> peroxisome ; GO:0005777 | inferred from sequence or structural similarity with HGNC:119,HGNC:120 inferred from sequence model inferred from direct assay	FAD binding ; GO:0071949 | inferred from electronic annotation with InterPro:IPR012258 <newline> acyl-CoA oxidase activity ; GO:0003997 | inferred from biological aspect of ancestor with PANTHER:PTN000097533 <newline> flavin adenine dinucleotide binding ; GO:0050660 | inferred from biological aspect of ancestor with PANTHER:PTN000097533 <newline> pristanoyl-CoA oxidase activity ; GO:0016402 | inf…
Q8MT06	FBgn0038473	Nucleostemin 1	Ns1	-3.03681	0.00955085	ribosomal large subunit biogenesis ; GO:0042273 | inferred from mutant phenotype <newline> regulation of multicellular organism growth ; GO:0040014 | inferred from mutant phenotype <newline> regulation of cell population proliferation ; GO:0042127 | inferred from mutant phenotype	granular component ; GO:0001652 | inferred from direct assay <newline> nucleolus ; GO:0005730 | inferred from direct assay <newline> nucleolus ; GO:0005730 | inferred from biological aspect of ancestor with PANTHER:PTN000119956	GTPase activity ; GO:0003924 | inferred from direct assay <newline> ATPase activity ; GO:0016887 | inferred from direct assay <newline> GTP binding ; GO:0005525 | inferred from sequence or structural similarity with UniProtKB:Q811S9
Q9VEX6	FBgn0287225	belphegor	bor	-3.12805	0.000394964	mitochondrion organization ; GO:0007005 | inferred from mutant phenotype	mitochondrion ; GO:0005739 | inferred from electronic annotation with InterPro:IPR039188 <newline> mitochondrion ; GO:0005739 | inferred from high throughput direct assay	ATP binding ; GO:0005524 | inferred from electronic annotation with InterPro:IPR003959
Q9VBQ6;A0A0B4KHK0	FBgn0040212	Dihydroxyacetone phosphate acyltransferase	Dhap-at	-3.22303	0.00276551	fatty acid metabolic process ; GO:0006631 | inferred from biological aspect of ancestor with PANTHER:PTN000285868 <newline> ether lipid biosynthetic process ; GO:0008611 | inferred from sequence or structural similarity with HGNC:4416 <newline> ether lipid biosynthetic process ; GO:0008611 | inferred from biological aspect of ancestor with PANTHER:PTN002488810 <newline> phospholipid biosynthetic …	peroxisomal membrane ; GO:0005778 | inferred from sequence or structural similarity with HGNC:4416 <newline> mitochondrial membrane ; GO:0031966 | inferred from biological aspect of ancestor with PANTHER:PTN000285763 <newline> peroxisome ; GO:0005777 | inferred from sequence model <newline> peroxisomal membrane ; GO:0005778 | inferred from biological aspect of ancestor with PANTHER:PTN002488810	glycerone-phosphate O-acyltransferase activity ; GO:0016287 | inferred from biological aspect of ancestor with PANTHER:PTN002488810 <newline> glycerone-phosphate O-acyltransferase activity ; GO:0016287 | inferred from sequence or structural similarity with HGNC:4416
X2JGP4;P54399	FBgn0286818	Protein disulfide isomerase	Pdi	-3.28842	1.45897e-05	cell redox homeostasis ; GO:0045454 | inferred from electronic annotation with InterPro:IPR013766, InterPro:IPR017937	endoplasmic reticulum ; GO:0005783 | inferred from direct assay <newline> fusome ; GO:0045169 | inferred from direct assay <newline> perinuclear region of cytoplasm ; GO:0048471 | inferred from direct assay <newline> nuclear envelope ; GO:0005635 | inferred from direct assay <newline> rough endoplasmic reticulum ; GO:0005791 | inferred from direct assay <newline> endoplasmic reticulum ; GO:000578…	peptide disulfide oxidoreductase activity ; GO:0015037 | inferred from sequence or structural similarity with UniProtKB:P07237 <newline> protein disulfide isomerase activity ; GO:0003756 | inferred from electronic annotation with InterPro:IPR005792
Q2M1E6;A0A0C4DHA1;A8JQT5;Q9VN68	FBgn0265082	Chondrocyte-derived ezrin-like domain containing protein	Cdep	-3.58425	0.000793211	regulation of Rho protein signal transduction ; GO:0035023 | inferred from electronic annotation with InterPro:IPR000219 <newline> Rac protein signal transduction ; GO:0016601 | inferred from sequence or structural similarity with HGNC:16460	cytoskeleton ; GO:0005856 | inferred from electronic annotation with InterPro:IPR000299 <newline> cellular_component ; GO:0005575 | no biological data available	cytoskeletal protein binding ; GO:0008092 | inferred from electronic annotation with InterPro:IPR000798 <newline> DNA binding ; GO:0003677 | inferred from electronic annotation with InterPro:IPR009057, InterPro:IPR025898 <newline> Rho guanyl-nucleotide exchange factor activity ; GO:0005089 | inferred from sequence or structural similarity with HGNC:16460 <newline> Rac guanyl-nucleotide exchange f…
Q9VWF8	FBgn0031040		CG14210	-3.86511	8.24682e-05
A0A0B4KED0;Q9W5N2	FBgn0040007	Ribosomal protein L38	RpL38	-4.05372	3.39489e-06	translation ; GO:0006412 | inferred from electronic annotation with InterPro:IPR002675 <newline> cytoplasmic translation ; GO:0002181 | inferred by curator from GO:0022626 <newline> ribonucleoprotein complex assembly ; GO:0022618 | inferred from biological aspect of ancestor with PANTHER:PTN000103359 <newline> cytoplasmic translation ; GO:0002181 | traceable author statement	cytosolic large ribosomal subunit ; GO:0022625 | inferred from biological aspect of ancestor with PANTHER:PTN000103359 <newline> cytosolic ribosome ; GO:0022626 | inferred from high throughput direct assay <newline> cytosolic large ribosomal subunit ; GO:0022625 | traceable author statement	structural constituent of ribosome ; GO:0003735 | traceable author statement <newline> structural constituent of ribosome ; GO:0003735 | inferred from biological aspect of ancestor with PANTHER:PTN000103359 <newline> structural constituent of ribosome ; GO:0003735 | inferred from high throughput direct assay
Q9VZV8	FBgn0035393		CG16753	-4.18625	0.0010606	maturation of SSU-rRNA from tricistronic rRNA transcript (SSU-rRNA, 5.8S rRNA, LSU-rRNA) ; GO:0000462 | inferred from electronic annotation with InterPro:IPR028160	preribosome, small subunit precursor ; GO:0030688 | inferred from electronic annotation with InterPro:IPR028160 <newline> 90S preribosome ; GO:0030686 | inferred from electronic annotation with InterPro:IPR028160 <newline> nucleolus ; GO:0005730 | inferred from electronic annotation with InterPro:IPR028160	-
Q9VIF6	FBgn0032919		CG9253	-4.2595	6.60091e-05	rRNA processing ; GO:0006364 | inferred from biological aspect of ancestor with PANTHER:PTN002776205	nucleus ; GO:0005634 | inferred from biological aspect of ancestor with PANTHER:PTN002776205	ATP binding ; GO:0005524 | inferred from electronic annotation with InterPro:IPR011545 <newline> RNA helicase activity ; GO:0003724 | inferred from sequence or structural similarity with SGD:S000001107 <newline> RNA helicase activity ; GO:0003724 | inferred from biological aspect of ancestor with PANTHER:PTN002772338 <newline> RNA binding ; GO:0003723 | inferred from biological aspect of ancestor…
B7YZZ9;P27864	FBgn0004584	Recombination repair protein 1	Rrp1	-4.27633	0.000816836	base-excision repair ; GO:0006284 | inferred from biological aspect of ancestor with PANTHER:PTN000507731	nucleus ; GO:0005634 | inferred from biological aspect of ancestor with PANTHER:PTN000507732	DNA binding ; GO:0003677 | inferred from electronic annotation with InterPro:IPR020847, InterPro:IPR020848 <newline> phosphodiesterase I activity ; GO:0004528 | inferred from biological aspect of ancestor with PANTHER:PTN000507731 <newline> DNA polymerase binding ; GO:0070182 | inferred from physical interaction with DNApol-ζ, Rev7 <newline> class II DNA-(apurinic or apyrimidinic site) endonuclea…
Q7JQN4	FBgn0021995	Rs1	Rs1	-4.29072	1.60886e-05		nucleolus ; GO:0005730 | inferred from biological aspect of ancestor with PANTHER:PTN002773100	ATP binding ; GO:0005524 | inferred from electronic annotation with InterPro:IPR011545 <newline> RNA helicase activity ; GO:0003724 | inferred from sequence or structural similarity with SGD:S000003931 <newline> RNA helicase activity ; GO:0003724 | inferred from biological aspect of ancestor with PANTHER:PTN002772338 <newline> RNA binding ; GO:0003723 | inferred from biological aspect of ancestor…
Q4AB54;P02255;Q4AB94;Q4ABD8;Q4ABE3	FBgn0053861	His1:CG33861	CG33861	-4.34094	1.89833e-05	nucleosome assembly ; GO:0006334 | inferred from electronic annotation with InterPro:IPR005818, InterPro:IPR005819	nucleosome ; GO:0000786 | inferred from electronic annotation with InterPro:IPR005818, InterPro:IPR005819 <newline> nuclear chromatin ; GO:0000790 | inferred from sequence or structural similarity with UniProtKB:P07305	chromatin DNA binding ; GO:0031490 | inferred from sequence or structural similarity with UniProtKB:P07305
A0A0B4K618;A0A126GUS7;Q9NFU0;A0A0B4KFN9;B3LF78;A0A0B4KGP6	FBgn0028734	Fmr1	Fmr1	-4.95275	0.00017999	negative regulation of synaptic growth at neuromuscular junction ; GO:0045886 | inferred from mutant phenotype <newline> germ-line cyst formation ; GO:0048134 | inferred from mutant phenotype inferred from genetic interaction with Cbl <newline> habituation ; GO:0046959 | inferred from mutant phenotype <newline> medium-term memory ; GO:0072375 | inferred from mutant phenotype <newline> adult locom…	cytoplasmic ribonucleoprotein granule ; GO:0036464 | inferred from biological aspect of ancestor with PANTHER:PTN001318100 <newline> cytoplasm ; GO:0005737 | inferred from biological aspect of ancestor with PANTHER:PTN001318100 <newline> neuronal cell body ; GO:0043025 | inferred from direct assay <newline> neuron projection ; GO:0043005 | inferred from direct assay <newline> RISC complex ; GO:00…	protein binding ; GO:0005515 | inferred from physical interaction with UniProtKB:Q9W596 <newline> protein binding ; GO:0005515 | inferred from physical interaction with UniProtKB:Q9VF87 <newline> protein binding ; GO:0005515 | inferred from physical interaction with piwi inferred from physical interaction with vas <newline> protein binding ; GO:0005515 | inferred from physical interaction with Un…
Q7KMJ6	FBgn0027548	spenito	nito	-5.17745	0.00294385	positive regulation of canonical Wnt signaling pathway ; GO:0090263 | inferred from genetic interaction with arm inferred from genetic interaction with wg <newline> positive regulation of gene expression ; GO:0010628 | inferred from genetic interaction with Hipk <newline> wing disc pattern formation ; GO:0035222 | inferred from mutant phenotype <newline> negative regulation of stem cell different…	nucleus ; GO:0005634 | inferred from direct assay <newline> RNA N6-methyladenosine methyltransferase complex ; GO:0036396 | inferred from direct assay <newline> precatalytic spliceosome ; GO:0071011 | inferred from high throughput direct assay	mRNA binding ; GO:0003729 | inferred from sequence or structural similarity <newline> RNA binding ; GO:0003723 | inferred from sequence or structural similarity with UniProtKB:P53617
Q9W3C8	FBgn0030056	Carbonic anhydrase 3	CAH3	-5.28193	6.06089e-07			zinc ion binding ; GO:0008270 | inferred from electronic annotation with InterPro:IPR023561 <newline> carbonate dehydratase activity ; GO:0004089 | inferred from electronic annotation with InterPro:IPR023561
Q7KML2	FBgn0027572		CG5009	-5.52657	8.93045e-05	lipid homeostasis ; GO:0055088 | inferred from biological aspect of ancestor with PANTHER:PTN000097533 <newline> fatty acid beta-oxidation ; GO:0006635 | inferred from sequence or structural similarity with HGNC:119 <newline> fatty acid beta-oxidation using acyl-CoA oxidase ; GO:0033540 | inferred from biological aspect of ancestor with PANTHER:PTN000097533 <newline> fatty acid oxidation ; GO:001…	peroxisome ; GO:0005777 | inferred from sequence or structural similarity with UniProtKB:Q15067 <newline> peroxisome ; GO:0005777 | inferred from biological aspect of ancestor with PANTHER:PTN000097533 <newline> peroxisome ; GO:0005777 | inferred from sequence or structural similarity with HGNC:119,HGNC:120 inferred from sequence model	FAD binding ; GO:0071949 | inferred from electronic annotation with InterPro:IPR012258 <newline> fatty acid binding ; GO:0005504 | inferred from biological aspect of ancestor with PANTHER:PTN000097533 <newline> flavin adenine dinucleotide binding ; GO:0050660 | inferred from biological aspect of ancestor with PANTHER:PTN000097533 <newline> acyl-CoA oxidase activity ; GO:0003997 | inferred from se…
Q9VIK0	FBgn0032881	Alpha-methylacyl-CoA racemase	CG9319	-5.71388	1.86562e-06	fatty acid alpha-oxidation ; GO:0001561 | non-traceable author statement	peroxisome ; GO:0005777 | inferred from sequence or structural similarity with HGNC:451 inferred from sequence model	alpha-methylacyl-CoA racemase activity ; GO:0008111 | inferred from sequence or structural similarity with HGNC:451
X2JEW2;Q9VYA7	FBgn0030504		CG2691	-5.76023	0.00211407		nucleus ; GO:0005634 | inferred from sequence or structural similarity with UniProtKB:Q12754	molecular_function ; GO:0003674 | no biological data available
X2JC31;P29742	FBgn0000319	Clathrin heavy chain	Chc	-5.7986	5.59149e-07	intracellular protein transport ; GO:0006886 | inferred from electronic annotation with InterPro:IPR000547, InterPro:IPR015348, InterPro:IPR016025, InterPro:IPR016341 <newline> clathrin coat assembly ; GO:0048268 | inferred from electronic annotation with InterPro:IPR016341 <newline> secretory granule organization ; GO:0033363 | inferred from mutant phenotype <newline> endocytosis ; GO:0006897 | …	clathrin coat of coated pit ; GO:0030132 | inferred from electronic annotation with InterPro:IPR001473, InterPro:IPR015348, InterPro:IPR016025 <newline> clathrin coat of trans-Golgi network vesicle ; GO:0030130 | inferred from electronic annotation with InterPro:IPR001473, InterPro:IPR015348, InterPro:IPR016025 <newline> cell cortex ; GO:0005938 | inferred from direct assay <newline> trans-Golgi …	structural molecule activity ; GO:0005198 | inferred from electronic annotation with InterPro:IPR001473, InterPro:IPR015348, InterPro:IPR016025 <newline> protein binding ; GO:0005515 | inferred from physical interaction with BicD <newline> clathrin light chain binding ; GO:0032051 | inferred from sequence or structural similarity with HGNC:2090 <newline> clathrin light chain binding ; GO:0032051 …
Q59E01;Q8IPM6;Q86BB1;Q95RI8	FBgn0037234		CG9795	-6.07175	8.37586e-06	biological_process ; GO:0008150 | no biological data available	cellular_component ; GO:0005575 | no biological data available	molecular_function ; GO:0003674 | no biological data available
Q8IPK8;M9PB42;M9MRD3;Q9VMS6;M9PC27;C9QPC2;P11929	FBgn0000228	Blastoderm-specific gene 25D	Bsg25D	-6.31903	1.37533e-05	microtubule organizing center attachment site organization ; GO:0034994 | inferred from direct assay <newline> microtubule anchoring at centrosome ; GO:0034454 | inferred from biological aspect of ancestor with PANTHER:PTN000431617	pericentriolar material ; GO:0000242 | inferred from direct assay <newline> centrosome ; GO:0005813 | inferred from biological aspect of ancestor with PANTHER:PTN000431617 <newline> centrosome ; GO:0005813 | inferred from direct assay	microtubule binding ; GO:0008017 | inferred from direct assay

## Sheet: EcdWT log2 Diff ≥1, p<0.05
Majority protein IDs	FBgn Number	Gene Name	Gene Symbol	Myc::Ecd[WT] vs. Mock (log2 Difference)	Myc::Ecd[WT] vs. Mock p-value	GO_BIOLOGICAL_PROCESS	GO_CELLULAR_COMPONENT	GO_MOLECULAR_FUNCTION
Q9VK57	FBgn0032455	PIH1 domain containing 1	Pih1D1	7.56683	0.000205935
Q9VH07	FBgn0040078	pontin	pont	7.49917	0.000999962	histone exchange ; GO:0043486 | inferred from direct assay <newline> box C/D snoRNP assembly ; GO:0000492 | inferred from biological aspect of ancestor with PANTHER:PTN000120244 <newline> positive regulation of canonical Wnt signaling pathway ; GO:0090263 | inferred from mutant phenotype <newline> regulation of transcription by RNA polymerase II ; GO:0006357 | inferred from biological aspect of a…	nucleus ; GO:0005634 | inferred from direct assay <newline> Ino80 complex ; GO:0031011 | inferred from biological aspect of ancestor with PANTHER:PTN000120244 <newline> R2TP complex ; GO:0097255 | inferred from biological aspect of ancestor with PANTHER:PTN000120244 <newline> NuA4 histone acetyltransferase complex ; GO:0035267 | inferred from direct assay <newline> Swr1 complex ; GO:0000812 | inf…	ATP binding ; GO:0005524 | inferred from electronic annotation with InterPro:IPR010339 <newline> DNA helicase activity ; GO:0003678 | inferred from biological aspect of ancestor with PANTHER:PTN000120244 <newline> transcription coactivator activity ; GO:0003713 | inferred from mutant phenotype <newline> protein binding ; GO:0005515 | inferred from physical interaction with UniProtKB:Q9V3K3 inferr…
Q9VVM7	FBgn0036771	WD repeat domain 92	CG14353	6.76224	1.20799e-06	calcineurin-NFAT signaling cascade ; GO:0033173 | inferred from sequence or structural similarity with HGNC:9317 <newline> positive regulation of transcription by RNA polymerase II ; GO:0045944 | inferred from sequence or structural similarity with HGNC:9317	calcineurin complex ; GO:0005955 | inferred from sequence or structural similarity with HGNC:9317	ubiquitin binding ; GO:0043130 | inferred from biological aspect of ancestor with PANTHER:PTN000103837 <newline> protein domain specific binding ; GO:0019904 | inferred from sequence or structural similarity with HGNC:9317
A1Z8U0	FBgn0033688	pre-mRNA processing factor 8	Prp8	6.62663	0.000521876	mRNA splicing, via spliceosome ; GO:0000398 | inferred from sequence or structural similarity with SGD:S000001208 <newline> spliceosomal tri-snRNP complex assembly ; GO:0000244 | inferred from biological aspect of ancestor with PANTHER:PTN000124558 <newline> mRNA splicing, via spliceosome ; GO:0000398 | inferred by curator from GO:0071011,GO:0071013 <newline> ventral cord development ; GO:0007419…	catalytic step 2 spliceosome ; GO:0071013 | inferred from high throughput direct assay <newline> precatalytic spliceosome ; GO:0071011 | inferred from high throughput direct assay <newline> small nuclear ribonucleoprotein complex ; GO:0030532 | inferred from physical interaction with CG12320 inferred from physical interaction with CG4849 inferred from physical interaction with l(3)72Ab inferred f…	U1 snRNA binding ; GO:0030619 | inferred from biological aspect of ancestor with PANTHER:PTN000124558 <newline> pre-mRNA intronic binding ; GO:0097157 | inferred from biological aspect of ancestor with PANTHER:PTN000124558 <newline> U5 snRNA binding ; GO:0030623 | inferred from biological aspect of ancestor with PANTHER:PTN000124558 <newline> U2 snRNA binding ; GO:0030620 | inferred from biologic…
M9PF40;Q9VTE5	FBgn0010741	Prefoldin 2	Pfdn2	6.56864	1.61116e-05	protein folding ; GO:0006457 | inferred from biological aspect of ancestor with PANTHER:PTN000329566 <newline> establishment or maintenance of neuroblast polarity ; GO:0045196 | inferred from mutant phenotype	cytoplasm ; GO:0005737 | inferred from biological aspect of ancestor with PANTHER:PTN000329566 <newline> prefoldin complex ; GO:0016272 | inferred from direct assay	unfolded protein binding ; GO:0051082 | inferred from electronic annotation with InterPro:IPR002777 <newline> protein folding chaperone ; GO:0044183 | inferred from biological aspect of ancestor with PANTHER:PTN000329566
Q9VUV9	FBgn0263599	lethal (3) 72Ab/Brr2	l(3)72Ab	6.46328	6.55308e-06	ventral cord development ; GO:0007419 | inferred from high throughput mutant phenotype <newline> mRNA splicing, via spliceosome ; GO:0000398 | inferred from biological aspect of ancestor with PANTHER:PTN002375518 <newline> regulation of alternative mRNA splicing, via spliceosome ; GO:0000381 | inferred from mutant phenotype <newline> spliceosome conformational change to release U4 (or U4atac) and…	catalytic step 2 spliceosome ; GO:0071013 | inferred from high throughput direct assay <newline> precatalytic spliceosome ; GO:0071011 | inferred from high throughput direct assay <newline> nucleus ; GO:0005634 | inferred by curator from GO:0000381 <newline> nucleus ; GO:0005634 | inferred from direct assay <newline> small nuclear ribonucleoprotein complex ; GO:0030532 | inferred from physical in…	ATP binding ; GO:0005524 | inferred from electronic annotation with InterPro:IPR011545 <newline> RNA helicase activity ; GO:0003724 | inferred from sequence or structural similarity <newline> RNA helicase activity ; GO:0003724 | inferred from sequence or structural similarity with SGD:S000000974 <newline> RNA binding ; GO:0003723 | inferred from biological aspect of ancestor with PANTHER:PTN00194…
Q9V3E9	FBgn0015544	spaghetti	spag	6.34405	0.000587539	negative regulation of motor neuron apoptotic process ; GO:2000672 | inferred from mutant phenotype <newline> regulation of locomotor rhythm ; GO:1904059 | inferred from mutant phenotype	cytoplasm ; GO:0005737 | inferred from sequence or structural similarity with SGD:S000005553	Hsp70 protein binding ; GO:0030544 | inferred from sequence or structural similarity with SGD:S000005553 <newline> Hsp90 protein binding ; GO:0051879 | inferred from sequence or structural similarity with SGD:S000005553
Q9VJP9	FBgn0259982	Uxt prefoldin-like subunit	Uxt	5.87459	9.80449e-08	protein folding ; GO:0006457 | inferred from electronic annotation with InterPro:IPR011599 <newline> regulation of transcription by RNA polymerase II ; GO:0006357 | inferred from biological aspect of ancestor with PANTHER:PTN000331216	prefoldin complex ; GO:0016272 | inferred from electronic annotation with InterPro:IPR011599 <newline> gamma-tubulin complex ; GO:0000930 | colocalizes_with inferred from biological aspect of ancestor with PANTHER:PTN000331274 <newline> nucleus ; GO:0005634 | inferred from biological aspect of ancestor with PANTHER:PTN000331216 <newline> chromatin ; GO:0000785 | inferred from biological aspect of…	unfolded protein binding ; GO:0051082 | inferred from electronic annotation with InterPro:IPR011599 <newline> beta-tubulin binding ; GO:0048487 | inferred from biological aspect of ancestor with PANTHER:PTN000331274 <newline> transcription coregulator activity ; GO:0003712 | inferred from biological aspect of ancestor with PANTHER:PTN000331216 <newline> transcription corepressor activity ; GO:000…
P04052	FBgn0003277	RNA polymerase II 215kD subunit	RpII215	5.78119	3.83235e-07	transcription by RNA polymerase II ; GO:0006366 | inferred from sequence or structural similarity with HGNC:9187 inferred from sequence or structural similarity with SGD:S000002299	polytene chromosome ; GO:0005700 | inferred from direct assay <newline> polytene chromosome puff ; GO:0005703 | inferred from direct assay <newline> nucleus ; GO:0005634 | inferred from direct assay <newline> RNA polymerase II, core complex ; GO:0005665 | inferred from sequence or structural similarity with HGNC:9187 inferred from sequence or structural similarity with SGD:S000002299 <newline> RN…	DNA binding ; GO:0003677 | inferred from electronic annotation with InterPro:IPR000684, InterPro:IPR000722, InterPro:IPR006592, InterPro:IPR007066, InterPro:IPR007073, InterPro:IPR007075, InterPro:IPR007080, InterPro:IPR007081, InterPro:IPR007083 <newline> DNA-directed 5'-3' RNA polymerase activity ; GO:0003899 | inferred from direct assay <newline> RNA polymerase II activity ; GO:0001055 | contr…
Q4QQ01	FBgn0033467	Pdrg1 prefoldin-like subunit	CG15863	5.41036	1.30726e-05
Q7JZF5	FBgn0033571	Rpb5	Rpb5	5.24841	1.67456e-05	transcription by RNA polymerase II ; GO:0006366 | inferred from sequence or structural similarity with HGNC:9192 inferred from sequence or structural similarity with SGD:S000000358	RNA polymerase III complex ; GO:0005666 | inferred from biological aspect of ancestor with PANTHER:PTN000056681 <newline> RNA polymerase II, core complex ; GO:0005665 | inferred from sequence or structural similarity with HGNC:9192 inferred from sequence or structural similarity with SGD:S000000358 <newline> RNA polymerase I complex ; GO:0005736 | inferred from biological aspect of ancestor with …	DNA binding ; GO:0003677 | inferred from electronic annotation with InterPro:IPR000783, InterPro:IPR005571, InterPro:IPR020609 <newline> RNA polymerase II activity ; GO:0001055 | contributes_to inferred from sequence or structural similarity with SGD:S000000358 <newline> RNA polymerase I activity ; GO:0001054 | contributes_to inferred from biological aspect of ancestor with PANTHER:PTN000056681 <…
Q9W148	FBgn0035025	unconventional prefoldin RPB5 interactor	uri	5.15159	0.000219476	negative regulation of transcription by RNA polymerase II ; GO:0000122 | inferred from biological aspect of ancestor with PANTHER:PTN000387656 <newline> negative regulation of phosphatase activity ; GO:0010923 | inferred from biological aspect of ancestor with PANTHER:PTN000387656 <newline> spermatogenesis ; GO:0007283 | inferred from mutant phenotype <newline> negative regulation of catalytic ac…	cytoplasm ; GO:0005737 | inferred from direct assay <newline> polytene chromosome ; GO:0005700 | inferred from direct assay	chromatin binding ; GO:0003682 | inferred from biological aspect of ancestor with PANTHER:PTN000387656 <newline> phosphatase inhibitor activity ; GO:0019212 | inferred from direct assay <newline> transcription corepressor activity ; GO:0003714 | inferred from biological aspect of ancestor with PANTHER:PTN000387656 <newline> phosphatase inhibitor activity ; GO:0019212 | inferred from biological as…
Q9VPL0	FBgn0031229	CG3436/SNRNP40	CG3436	4.97587	5.42729e-06	mitotic cell cycle ; GO:0000278 | inferred from high throughput mutant phenotype <newline> mRNA splicing, via spliceosome ; GO:0000398 | inferred by curator from GO:0071011,GO:0071013	precatalytic spliceosome ; GO:0071011 | inferred from high throughput direct assay <newline> catalytic step 2 spliceosome ; GO:0071013 | inferred from high throughput direct assay	RNA binding ; GO:0003723 | inferred from sequence or structural similarity with HGNC:30857
Q9VAX8	FBgn0039566	Snu114	CG4849	4.94076	6.34504e-05	mRNA splicing, via spliceosome ; GO:0000398 | inferred from biological aspect of ancestor with PANTHER:PTN000562846 <newline> translational elongation ; GO:0006414 | inferred from sequence or structural similarity <newline> positive regulation of gene expression ; GO:0010628 | inferred from mutant phenotype <newline> mRNA splicing, via spliceosome ; GO:0000398 | inferred by curator from GO:007101…	small nuclear ribonucleoprotein complex ; GO:0030532 | inferred from physical interaction with Prp8 <newline> precatalytic spliceosome ; GO:0071011 | inferred from high throughput direct assay <newline> ribonucleoprotein complex ; GO:1990904 | inferred from biological aspect of ancestor with PANTHER:PTN000562745 <newline> U2-type catalytic step 2 spliceosome ; GO:0071007 | inferred from biologica…	GTP binding ; GO:0005525 | inferred from electronic annotation with InterPro:IPR000795, InterPro:IPR004161, InterPro:IPR005225, InterPro:IPR005517 <newline> U5 snRNA binding ; GO:0030623 | inferred from biological aspect of ancestor with PANTHER:PTN000562846 <newline> translation elongation factor activity ; GO:0003746 | inferred from sequence or structural similarity <newline> GTPase activity ; …
M9PFN1;Q9V3K3	FBgn0040075	reptin	rept	4.74037	0.0017491	histone acetylation ; GO:0016573 | inferred from biological aspect of ancestor with PANTHER:PTN000120244 <newline> negative regulation of gene expression ; GO:0010629 | inferred from mutant phenotype <newline> chromatin remodeling ; GO:0006338 | inferred from biological aspect of ancestor with PANTHER:PTN000120244 <newline> imaginal disc-derived leg morphogenesis ; GO:0007480 | inferred from muta…	NuA4 histone acetyltransferase complex ; GO:0035267 | inferred from biological aspect of ancestor with PANTHER:PTN000120244 <newline> nucleus ; GO:0005634 | inferred from direct assay <newline> Ino80 complex ; GO:0031011 | inferred from direct assay <newline> Ino80 complex ; GO:0031011 | inferred from biological aspect of ancestor with PANTHER:PTN000120244 <newline> NuA4 histone acetyltransferase…	ATP binding ; GO:0005524 | inferred from electronic annotation with InterPro:IPR010339 <newline> histone acetyltransferase activity ; GO:0004402 | contributes_to inferred from direct assay <newline> protein binding ; GO:0005515 | inferred from physical interaction with UniProtKB:Q9VH07 inferred from physical interaction with UniProtKB:Q9W4S7 <newline> transcription corepressor activity ; GO:00037…
M9PD09;Q9VW56	FBgn0036918	Prefoldin 6	CG7770	4.37038	6.60467e-05	chaperone-mediated protein complex assembly ; GO:0051131 | inferred from biological aspect of ancestor with PANTHER:PTN000484524 <newline> protein folding ; GO:0006457 | inferred from biological aspect of ancestor with PANTHER:PTN000484524	cytoplasm ; GO:0005737 | inferred from biological aspect of ancestor with PANTHER:PTN000484524 <newline> prefoldin complex ; GO:0016272 | inferred from biological aspect of ancestor with PANTHER:PTN000484524	unfolded protein binding ; GO:0051082 | inferred from electronic annotation with InterPro:IPR002777 <newline> chaperone binding ; GO:0051087 | inferred from biological aspect of ancestor with PANTHER:PTN000484524
Q9W032	FBgn0000543	ecdysoneless	ecd	4.34725	0.00198358	instar larval or pupal development ; GO:0002165 | traceable author statement <newline> chitin-based embryonic cuticle biosynthetic process ; GO:0008362 | inferred from mutant phenotype <newline> lymph gland development ; GO:0048542 | inferred from mutant phenotype <newline> molting cycle, chitin-based cuticle ; GO:0007591 | inferred from mutant phenotype <newline> instar larval development ; GO:0…	nucleus ; GO:0005634 | inferred from biological aspect of ancestor with PANTHER:PTN000316625 <newline> cytoplasm ; GO:0005737 | inferred from direct assay	snRNP binding ; GO:0070990 | inferred from physical interaction with Prp8 inferred from physical interaction with CG12320
A0A0B4LI86;P08266	FBgn0262955	RNA polymerase II 140kD subunit	RpII140	4.11961	2.37422e-05	transcription by RNA polymerase II ; GO:0006366 | non-traceable author statement <newline> transcription by RNA polymerase II ; GO:0006366 | inferred from sequence or structural similarity with HGNC:9188 inferred from sequence or structural similarity with SGD:S000005677	RNA polymerase II, core complex ; GO:0005665 | inferred from direct assay <newline> RNA polymerase II, core complex ; GO:0005665 | non-traceable author statement <newline> RNA polymerase II, core complex ; GO:0005665 | inferred from biological aspect of ancestor with PANTHER:PTN000466005 <newline> RNA polymerase II, core complex ; GO:0005665 | inferred from sequence or structural similarity with …	ribonucleoside binding ; GO:0032549 | inferred from electronic annotation with InterPro:IPR015712 <newline> DNA binding ; GO:0003677 | inferred from electronic annotation with InterPro:IPR007120, InterPro:IPR007121, InterPro:IPR007641, InterPro:IPR007642, InterPro:IPR007644, InterPro:IPR007645, InterPro:IPR007646 <newline> DNA-directed 5'-3' RNA polymerase activity ; GO:0003899 | contributes_to i…
Q9VKV5	FBgn0032250	hole-in-one	holn1	3.99682	4.33102e-06	compound eye development ; GO:0048749 | inferred from mutant phenotype <newline> positive regulation of wound healing ; GO:0090303 | inferred from mutant phenotype <newline> wound healing ; GO:0042060 | inferred from high throughput mutant phenotype <newline> chaeta development ; GO:0022416 | inferred from mutant phenotype <newline> wing disc development ; GO:0035220 | inferred from mutant phenot…	U5 snRNP ; GO:0005682 | inferred from sequence or structural similarity with HGNC:1656 <newline> U5 snRNP ; GO:0005682 | inferred from biological aspect of ancestor with PANTHER:PTN000320122 <newline> nucleus ; GO:0005634 | inferred from direct assay	molecular_function ; GO:0003674 | no biological data available
O44437	FBgn0023167	Small ribonucleoprotein particle protein SmD3	SmD3	3.6602	0.000453739	muscle organ development ; GO:0007517 | inferred from mutant phenotype <newline> pole plasm oskar mRNA localization ; GO:0045451 | inferred from mutant phenotype <newline> neuron differentiation ; GO:0030182 | inferred from mutant phenotype <newline> central nervous system development ; GO:0007417 | inferred from mutant phenotype <newline> peripheral nervous system development ; GO:0007422 | infe…	precatalytic spliceosome ; GO:0071011 | inferred from biological aspect of ancestor with PANTHER:PTN000596880 <newline> U4 snRNP ; GO:0005687 | inferred from biological aspect of ancestor with PANTHER:PTN000596880 <newline> precatalytic spliceosome ; GO:0071011 | inferred from high throughput direct assay <newline> commitment complex ; GO:0000243 | inferred from biological aspect of ancestor with…	RNA binding ; GO:0003723 | inferred from biological aspect of ancestor with PANTHER:PTN000596745 <newline> RNA binding ; GO:0003723 | inferred from sequence or structural similarity with HGNC:11160
Q9V8R9;A0A0B4LG23;A0A0B4LFX4	FBgn0010434	coracle	cora	3.36478	0.000241635	maintenance of imaginal disc-derived wing hair orientation ; GO:0035321 | inferred from mutant phenotype <newline> embryo development ending in birth or egg hatching ; GO:0009792 | inferred from mutant phenotype <newline> adult somatic muscle development ; GO:0007527 | inferred from mutant phenotype <newline> cell-cell junction organization ; GO:0045216 | traceable author statement <newline> cell…	septate junction ; GO:0005918 | traceable author statement <newline> septate junction ; GO:0005918 | non-traceable author statement <newline> plasma membrane ; GO:0005886 | inferred from direct assay <newline> septate junction ; GO:0005918 | inferred from direct assay <newline> smooth septate junction ; GO:0005920 | inferred from direct assay <newline> cytoskeleton ; GO:0005856 | inferred from bi…	actin binding ; GO:0003779 | inferred from electronic annotation with InterPro:IPR008379 <newline> structural molecule activity ; GO:0005198 | inferred from electronic annotation with InterPro:IPR008379
Q9VEA6	FBgn0038590	CG12320/Aar2	CG12320	3.35052	3.99401e-06	spliceosomal tri-snRNP complex assembly ; GO:0000244 | inferred from biological aspect of ancestor with PANTHER:PTN000294070	cytoplasm ; GO:0005737 | inferred from direct assay <newline> small nuclear ribonucleoprotein complex ; GO:0030532 | inferred from physical interaction with Prp8	-
Q9VT74;M9PHY9	FBgn0036063	CG6674/TSSC4	CG6674	3.29142	4.30716e-05
Q05856	FBgn0262601	Small ribonucleoprotein particle protein SmB	SmB	3.29132	8.43443e-05	mRNA splicing, via spliceosome ; GO:0000398 | inferred from biological aspect of ancestor with PANTHER:PTN000075760 <newline> spermatogenesis ; GO:0007283 | inferred from mutant phenotype <newline> germ cell development ; GO:0007281 | inferred from mutant phenotype <newline> mRNA splicing, via spliceosome ; GO:0000398 | inferred by curator from GO:0071011,GO:0071013 <newline> gonad development ; …	U2 snRNP ; GO:0005686 | inferred from biological aspect of ancestor with PANTHER:PTN000075760 <newline> U4/U6 x U5 tri-snRNP complex ; GO:0046540 | inferred from biological aspect of ancestor with PANTHER:PTN000075760 <newline> pole plasm ; GO:0045495 | inferred from direct assay <newline> catalytic step 2 spliceosome ; GO:0071013 | inferred from biological aspect of ancestor with PANTHER:PTN0000…	RNA binding ; GO:0003723 | inferred from sequence or structural similarity with HGNC:11153
A8JNN2;A8JNN1;M9PHR5;M9NE45;M9NFP2;A8JNN3;Q6IDD9	FBgn0262579	Sterile alpha and Armadillo motif	Sarm	3.1829	0.0002818	negative regulation of MyD88-independent toll-like receptor signaling pathway ; GO:0034128 | inferred from electronic annotation with InterPro:IPR039184 <newline> NAD catabolic process ; GO:0019677 | inferred from direct assay <newline> regulation of neuron death ; GO:1901214 | inferred from mutant phenotype <newline> response to axon injury ; GO:0048678 | inferred from mutant phenotype <newline>…	dendrite ; GO:0030425 | inferred from biological aspect of ancestor with PANTHER:PTN000543268 <newline> neuronal cell body ; GO:0043025 | inferred from direct assay <newline> neuron projection ; GO:0043005 | inferred from direct assay	signaling adaptor activity ; GO:0035591 | inferred from electronic annotation with InterPro:IPR039184 <newline> NAD+ nucleosidase activity ; GO:0003953 | inferred from direct assay
Q9VI10	FBgn0261789	Small ribonucleoprotein particle protein SmD2	SmD2	3.0775	1.72415e-05	mRNA splicing, via spliceosome ; GO:0000398 | inferred from sequence or structural similarity with UniProtKB:Q02260 <newline> mitotic cell cycle ; GO:0000278 | inferred from high throughput mutant phenotype <newline> spliceosomal snRNP assembly ; GO:0000387 | inferred from biological aspect of ancestor with PANTHER:PTN000299609 <newline> mRNA splicing, via spliceosome ; GO:0000398 | inferred from…	precatalytic spliceosome ; GO:0071011 | inferred from high throughput direct assay <newline> catalytic step 2 spliceosome ; GO:0071013 | inferred from biological aspect of ancestor with PANTHER:PTN000299609 <newline> small nuclear ribonucleoprotein complex ; GO:0030532 | inferred from sequence or structural similarity with SGD:S000004265 <newline> U2 snRNP ; GO:0005686 | inferred from biological …	RNA binding ; GO:0003723 | inferred from sequence or structural similarity with HGNC:11159
O46084;X2JC94	FBgn0023517	Phosphoglycerate mutase 5	Pgam5	2.84667	0.000416527	positive regulation of mitochondrial fission ; GO:0090141 | inferred from direct assay <newline> response to heat ; GO:0009408 | inferred from mutant phenotype <newline> response to anesthetic ; GO:0072347 | inferred from mutant phenotype <newline> regulation of mitochondrion organization ; GO:0010821 | inferred from mutant phenotype inferred from genetic interaction with Pink1 <newline> protein …	mitochondrion ; GO:0005739 | inferred from sequence or structural similarity with UniProtKB:Q96HS1 <newline> integral component of membrane ; GO:0016021 | inferred from sequence model	protein serine/threonine phosphatase activity ; GO:0004722 | inferred from direct assay <newline> protein serine/threonine kinase activator activity ; GO:0043539 | inferred from direct assay <newline> protein binding ; GO:0005515 | inferred from physical interaction with Pink1 <newline> phosphoprotein phosphatase activity ; GO:0004721 | inferred from direct assay <newline> kinase binding ; GO:001…
Q9VXE0	FBgn0261791	Small nuclear ribonucleoprotein G	SNRPG	2.79343	4.93292e-05	spliceosomal snRNP assembly ; GO:0000387 | inferred from electronic annotation with InterPro:IPR034098 <newline> mRNA splicing, via spliceosome ; GO:0000398 | inferred by curator from GO:0071011,GO:0071013 <newline> mRNA splicing, via spliceosome ; GO:0000398 | inferred from biological aspect of ancestor with PANTHER:PTN000058285	P granule ; GO:0043186 | inferred from biological aspect of ancestor with PANTHER:PTN000058285 <newline> U2 snRNP ; GO:0005686 | inferred from biological aspect of ancestor with PANTHER:PTN000058285 <newline> U12-type spliceosomal complex ; GO:0005689 | inferred from biological aspect of ancestor with PANTHER:PTN000058284 <newline> spliceosomal tri-snRNP complex ; GO:0097526 | inferred from biolo…	RNA binding ; GO:0003723 | inferred from sequence or structural similarity with HGNC:11163 <newline> RNA binding ; GO:0003723 | contributes_to inferred from biological aspect of ancestor with PANTHER:PTN000058283
P12982;Q05547	FBgn0004103	Protein phosphatase 1 at 87B	Pp1-87B	2.56208	0.000791538	chromosome condensation ; GO:0030261 | inferred from mutant phenotype <newline> positive regulation of Ras protein signal transduction ; GO:0046579 | inferred from high throughput genetic interaction with Ras85D <newline> positive regulation of canonical Wnt signaling pathway ; GO:0090263 | inferred from genetic interaction with flw, Pp1α-96A <newline> visual learning ; GO:0008542 | inferred from…	protein phosphatase type 1 complex ; GO:0000164 | inferred from electronic annotation with InterPro:IPR037981 <newline> protein phosphatase type 1 complex ; GO:0000164 | inferred from sequence or structural similarity <newline> cytoplasm ; GO:0005737 | inferred from biological aspect of ancestor with PANTHER:PTN000185233 <newline> polytene chromosome ; GO:0005700 | inferred from direct assay <new…	myosin phosphatase activity ; GO:0017018 | inferred from direct assay <newline> protein binding ; GO:0005515 | inferred from physical interaction with UniProtKB:Q9XZ34 <newline> protein serine/threonine phosphatase activity ; GO:0004722 | inferred from mutant phenotype <newline> protein serine/threonine phosphatase activity ; GO:0004722 | inferred from biological aspect of ancestor with PANTHER:P…
M9NG50;M9PHG2;C7LAH9;P46150	FBgn0011661	Moesin	Moe	2.49953	0.0104681	oocyte anterior/posterior axis specification ; GO:0007314 | inferred from mutant phenotype <newline> regulation of cell shape ; GO:0008360 | inferred from mutant phenotype <newline> positive regulation of mitotic spindle elongation ; GO:1902846 | inferred from mutant phenotype <newline> pole plasm protein localization ; GO:0007318 | traceable author statement <newline> establishment or maintenanc…	cell cortex ; GO:0005938 | inferred from direct assay <newline> cytoplasm ; GO:0005737 | inferred from direct assay <newline> plasma membrane ; GO:0005886 | non-traceable author statement <newline> mitotic spindle midzone ; GO:1990023 | inferred from direct assay <newline> cytosol ; GO:0005829 | inferred from direct assay <newline> plasma membrane ; GO:0005886 | inferred from direct assay <newlin…	microtubule binding ; GO:0008017 | inferred from mutant phenotype <newline> phosphatidylinositol-4,5-bisphosphate binding ; GO:0005546 | inferred from direct assay <newline> actin binding ; GO:0003779 | non-traceable author statement <newline> actin binding ; GO:0003779 | inferred from direct assay <newline> protein binding ; GO:0005515 | inferred from physical interaction with Mer <newline> prot…
Q86BM5;Q9VLL3;Q8IPF5	FBgn0027932	A kinase anchor protein 200	Akap200	2.44408	0.000488193	cellular response to ethanol ; GO:0071361 | inferred from mutant phenotype <newline> positive regulation of Notch signaling pathway ; GO:0045747 | inferred from direct assay inferred from mutant phenotype <newline> circadian rhythm ; GO:0007623 | inferred from mutant phenotype <newline> positive regulation of protein localization to membrane ; GO:1905477 | inferred from mutant phenotype <newline>…	cytosol ; GO:0005829 | inferred from direct assay <newline> plasma membrane ; GO:0005886 | inferred from high throughput direct assay <newline> plasma membrane ; GO:0005886 | inferred from mutant phenotype <newline> cytoplasm ; GO:0005737 | inferred from high throughput direct assay <newline> cytoskeleton ; GO:0005856 | inferred from direct assay <newline> cytosol ; GO:0005829 | inferred from mut…	protein binding ; GO:0005515 | inferred from physical interaction with UniProtKB:P62152 <newline> Notch binding ; GO:0005112 | inferred from physical interaction with UniProtKB:P07207 <newline> protein kinase A regulatory subunit binding ; GO:0034237 | inferred from physical interaction with UniProtKB:P81900 <newline> actin filament binding ; GO:0051015 | inferred from direct assay <newline> prot…
Q9VW59	FBgn0036921	RhoGDI	RhoGDI	2.44314	0.00547492	Rho protein signal transduction ; GO:0007266 | inferred from biological aspect of ancestor with PANTHER:PTN000104723	membrane ; GO:0016020 | inferred from biological aspect of ancestor with PANTHER:PTN000104723 <newline> cytosol ; GO:0005829 | inferred from biological aspect of ancestor with PANTHER:PTN000104723	Rho GDP-dissociation inhibitor activity ; GO:0005094 | inferred from biological aspect of ancestor with PANTHER:PTN000104723 <newline> Rac GTPase binding ; GO:0048365 | inferred from biological aspect of ancestor with PANTHER:PTN000104723
Q9VAY9	FBgn0039555	mitochondrial ribosomal protein S22	mRpS22	2.31829	2.53587e-05	mitochondrial translation ; GO:0032543 | traceable author statement <newline> translation ; GO:0006412 | inferred from sequence or structural similarity with UniProtKB:Q9Y3D9 <newline> translation ; GO:0006412 | inferred from sequence or structural similarity with UniProtKB:P82650	mitochondrial small ribosomal subunit ; GO:0005763 | traceable author statement <newline> mitochondrial small ribosomal subunit ; GO:0005763 | inferred from sequence or structural similarity with UniProtKB:P82650 <newline> mitochondrial small ribosomal subunit ; GO:0005763 | inferred from sequence or structural similarity with UniProtKB:Q9Y3D9 <newline> mitochondrial small ribosomal subunit ; GO:…	structural constituent of ribosome ; GO:0003735 | traceable author statement <newline> structural constituent of ribosome ; GO:0003735 | inferred from sequence or structural similarity with UniProtKB:Q9Y3D9 <newline> structural constituent of ribosome ; GO:0003735 | inferred from sequence or structural similarity with UniProtKB:P82650 <newline> structural constituent of ribosome ; GO:0003735 | in…
A0A0B4LFL3;O96827	FBgn0028737	eukaryotic translation elongation factor 1 beta	CG6341	2.11265	0.000212286	translational elongation ; GO:0006414 | inferred from sequence or structural similarity <newline> translational elongation ; GO:0006414 | inferred from biological aspect of ancestor with PANTHER:PTN000174394	eukaryotic translation elongation factor 1 complex ; GO:0005853 | inferred from electronic annotation with InterPro:IPR001326, InterPro:IPR014038 <newline> cytosol ; GO:0005829 | inferred from biological aspect of ancestor with PANTHER:PTN000174394 <newline> eukaryotic translation elongation factor 1 complex ; GO:0005853 | inferred from sequence or structural similarity	translation elongation factor activity ; GO:0003746 | inferred from electronic annotation with InterPro:IPR001326, InterPro:IPR014038 <newline> translation elongation factor activity ; GO:0003746 | inferred from sequence or structural similarity <newline> guanyl-nucleotide exchange factor activity ; GO:0005085 | inferred from biological aspect of ancestor with PANTHER:PTN000174394
Q9VDI3	FBgn0038830		CG17272	1.96533	0.0176843	microtubule cytoskeleton organization ; GO:0000226 | inferred from biological aspect of ancestor with PANTHER:PTN000549861 <newline> calcium-mediated signaling ; GO:0019722 | inferred from biological aspect of ancestor with PANTHER:PTN000549861	-	calcium ion binding ; GO:0005509 | inferred from biological aspect of ancestor with PANTHER:PTN000549682 <newline> enzyme regulator activity ; GO:0030234 | inferred from biological aspect of ancestor with PANTHER:PTN000549861
P29613	FBgn0086355	Triose phosphate isomerase	Tpi	1.90062	0.00385554	glucose homeostasis ; GO:0042593 | inferred from mutant phenotype <newline> gluconeogenesis ; GO:0006094 | inferred from biological aspect of ancestor with PANTHER:PTN000474559 <newline> determination of adult lifespan ; GO:0008340 | inferred from mutant phenotype <newline> glycolytic process ; GO:0006096 | inferred from mutant phenotype <newline> glyceraldehyde-3-phosphate biosynthetic process ;…	Z disc ; GO:0030018 | inferred from direct assay <newline> M band ; GO:0031430 | inferred from direct assay <newline> cytosol ; GO:0005829 | inferred from biological aspect of ancestor with PANTHER:PTN000474559	triose-phosphate isomerase activity ; GO:0004807 | inferred from direct assay <newline> protein homodimerization activity ; GO:0042803 | inferred from direct assay <newline> triose-phosphate isomerase activity ; GO:0004807 | inferred from sequence or structural similarity with UniProtKB:P17751 <newline> triose-phosphate isomerase activity ; GO:0004807 | inferred from biological aspect of ancestor…
A1Z6Z9;A1Z6Z8;A1Z700	FBgn0261397	dilute class unconventional myosin	didum	1.9003	0.0182185	intracellular protein transport ; GO:0006886 | inferred from mutant phenotype inferred from genetic interaction with crb <newline> actin filament-based movement ; GO:0030048 | inferred from direct assay <newline> sperm individualization ; GO:0007291 | inferred from mutant phenotype <newline> positive regulation of pole plasm oskar mRNA localization ; GO:0045856 | inferred from mutant phenotype <n…	myosin V complex ; GO:0031475 | inferred from physical interaction with Cam <newline> myosin complex ; GO:0016459 | inferred from sequence or structural similarity with MGI:MGI:105976 <newline> neuronal cell body ; GO:0043025 | inferred from direct assay <newline> myosin V complex ; GO:0031475 | inferred from physical interaction with Mlc-c <newline> rhabdomere ; GO:0016028 | inferred from direct…	actin filament binding ; GO:0051015 | inferred from electronic annotation with InterPro:IPR008989 <newline> motor activity ; GO:0003774 | inferred from electronic annotation with InterPro:IPR001609, InterPro:IPR008989 <newline> ATP binding ; GO:0005524 | inferred from direct assay <newline> ATP binding ; GO:0005524 | inferred from sequence or structural similarity with MGI:MGI:105976 <newline> ac…
A8JNP1;A8JNP2;P48610	FBgn0000116	Arginine kinase	Argk	1.87558	3.96346e-05	phosphorylation ; GO:0016310 | inferred from sequence or structural similarity with UniProtKB:P51541 <newline> phosphocreatine biosynthetic process ; GO:0046314 | inferred from biological aspect of ancestor with PANTHER:PTN000167126	extracellular region ; GO:0005576 | inferred from high throughput direct assay <newline> cytosol ; GO:0005829 | inferred from high throughput direct assay <newline> plasma membrane ; GO:0005886 | inferred from high throughput direct assay <newline> cytoplasm ; GO:0005737 | inferred from high throughput direct assay	creatine kinase activity ; GO:0004111 | inferred from biological aspect of ancestor with PANTHER:PTN000167126 <newline> arginine kinase activity ; GO:0004054 | inferred from sequence or structural similarity with UniProtKB:P51541 <newline> kinase activity ; GO:0016301 | inferred from biological aspect of ancestor with PANTHER:PTN000167125
Q9VLT7	FBgn0031980	Ribosomal protein L36A	RpL36A	1.71544	0.00507598	translation ; GO:0006412 | inferred from electronic annotation with InterPro:IPR000552, InterPro:IPR011332 <newline> cytoplasmic translation ; GO:0002181 | traceable author statement	cytosolic large ribosomal subunit ; GO:0022625 | traceable author statement <newline> cytosolic large ribosomal subunit ; GO:0022625 | inferred from biological aspect of ancestor with PANTHER:PTN000042522	structural constituent of ribosome ; GO:0003735 | inferred from electronic annotation with InterPro:IPR000552 <newline> structural constituent of ribosome ; GO:0003735 | traceable author statement
Q9VDY6	FBgn0038692	Gdown1	CG3773	1.7011	0.000451883		RNA polymerase II, holoenzyme ; GO:0016591 | inferred from electronic annotation with InterPro:IPR026213
C6SUW3;P55935;Q95RG1	FBgn0010408	Ribosomal protein S9	RpS9	1.6564	0.0173723	cytoplasmic translation ; GO:0002181 | inferred by curator from GO:0022626 <newline> cytoplasmic translation ; GO:0002181 | traceable author statement <newline> positive regulation of translational fidelity ; GO:0045903 | inferred from biological aspect of ancestor with PANTHER:PTN000216478	cytosolic ribosome ; GO:0022626 | inferred from high throughput direct assay <newline> cytosol ; GO:0005829 | inferred from high throughput direct assay <newline> nuclear chromosome ; GO:0000228 | colocalizes_with inferred from direct assay <newline> nucleolus ; GO:0005730 | inferred from direct assay <newline> cytosolic small ribosomal subunit ; GO:0022627 | inferred from biological aspect of an…	structural constituent of ribosome ; GO:0003735 | traceable author statement <newline> rRNA binding ; GO:0019843 | inferred from biological aspect of ancestor with PANTHER:PTN000216478 <newline> structural constituent of ribosome ; GO:0003735 | inferred from biological aspect of ancestor with PANTHER:PTN000216478 <newline> structural constituent of ribosome ; GO:0003735 | inferred from high throu…
Q9VKW1	FBgn0032246	WD repeat and FYVE domain containing 2	Wdfy2	1.64425	0.00296927		endosome ; GO:0005768 | inferred from direct assay	metal ion binding ; GO:0046872 | inferred from electronic annotation with InterPro:IPR000306 <newline> protein kinase binding ; GO:0019901 | inferred from physical interaction with Lkb1
Q9V3I2	FBgn0014010	Rab5	Rab5	1.64381	0.00579908	axon extension ; GO:0048675 | inferred from mutant phenotype <newline> border follicle cell migration ; GO:0007298 | inferred from mutant phenotype <newline> regulation of endocytosis ; GO:0030100 | inferred from biological aspect of ancestor with PANTHER:PTN001179601 <newline> vesicle-mediated transport ; GO:0016192 | inferred from sequence or structural similarity with Rab11 <newline> endosomal…	synapse ; GO:0045202 | inferred from high throughput direct assay <newline> early endosome ; GO:0005769 | non-traceable author statement <newline> plasma membrane ; GO:0005886 | inferred from high throughput direct assay <newline> early endosome ; GO:0005769 | inferred from direct assay <newline> neuronal cell body ; GO:0043025 | inferred from high throughput direct assay <newline> cell cortex ; …	GTP binding ; GO:0005525 | inferred from electronic annotation with InterPro:IPR001806, InterPro:IPR003579, InterPro:IPR005225 <newline> protein binding ; GO:0005515 | inferred from physical interaction with hook inferred from physical interaction with Tbc1d15-17 inferred from physical interaction with CG6607 <newline> GTPase activity ; GO:0003924 | inferred from biological aspect of ancestor wit…
A0A0B4KES0;P24014	FBgn0264089	slit	sli	1.62514	0.023434	outflow tract morphogenesis ; GO:0003151 | inferred from mutant phenotype <newline> epithelial cell migration, open tracheal system ; GO:0007427 | inferred from mutant phenotype <newline> gonad development ; GO:0008406 | inferred from mutant phenotype <newline> axon guidance ; GO:0007411 | inferred from mutant phenotype <newline> axon midline choice point recognition ; GO:0016199 | inferred from …	Slit-Robo signaling complex ; GO:0071666 | inferred from direct assay <newline> extracellular region ; GO:0005576 | inferred from direct assay	calcium ion binding ; GO:0005509 | inferred from electronic annotation with InterPro:IPR001881, InterPro:IPR018097 <newline> Roundabout binding ; GO:0048495 | inferred from biological aspect of ancestor with PANTHER:PTN002911633 <newline> heparin binding ; GO:0008201 | inferred from direct assay <newline> Roundabout binding ; GO:0048495 | inferred from physical interaction with robo1 <newline> he…
A0A126GUT1;Q9VGS2	FBgn0037874	Translationally controlled tumor protein	Tctp	1.60178	0.0228586	positive regulation of multicellular organism growth ; GO:0040018 | inferred from mutant phenotype <newline> cellular response to gamma radiation ; GO:0071480 | inferred from mutant phenotype <newline> double-strand break repair ; GO:0006302 | inferred from mutant phenotype <newline> positive regulation of histone phosphorylation ; GO:0033129 | inferred from direct assay <newline> positive regula…	nucleus ; GO:0005634 | inferred from direct assay <newline> polytene chromosome ; GO:0005700 | inferred from direct assay <newline> plasma membrane ; GO:0005886 | inferred from high throughput direct assay <newline> cytoplasm ; GO:0005737 | inferred from biological aspect of ancestor with PANTHER:PTN000241815 <newline> cytoplasmic microtubule ; GO:0005881 | inferred from sequence or structural si…	guanyl-nucleotide exchange factor activity ; GO:0005085 | inferred from direct assay <newline> Ras guanyl-nucleotide exchange factor activity ; GO:0005088 | NOT inferred from direct assay <newline> calcium ion binding ; GO:0005509 | inferred from sequence or structural similarity with UniProtKB:P13693 <newline> calcium ion binding ; GO:0005509 | inferred from biological aspect of ancestor with PA…
Q7JNE1	FBgn0014269	proliferation disrupter	prod	1.55006	0.00130281	mitotic chromosome condensation ; GO:0007076 | inferred from mutant phenotype <newline> lymph gland development ; GO:0048542 | inferred from mutant phenotype <newline> regulation of circadian rhythm ; GO:0042752 | inferred from mutant phenotype	heterochromatin ; GO:0000792 | inferred from direct assay <newline> chromocenter ; GO:0010369 | NOT inferred from direct assay <newline> pericentric heterochromatin ; GO:0005721 | inferred from direct assay <newline> chromosome, centromeric region ; GO:0000775 | inferred from direct assay <newline> nuclear euchromatin ; GO:0005719 | inferred from direct assay	-
O76994	FBgn0025366	Intronic Protein 259	Ip259	1.49758	0.00823081	maturation of LSU-rRNA ; GO:0000470 | inferred from biological aspect of ancestor with PANTHER:PTN000291059 <newline> maturation of 5.8S rRNA ; GO:0000460 | inferred from biological aspect of ancestor with PANTHER:PTN000291059	preribosome, large subunit precursor ; GO:0030687 | inferred from biological aspect of ancestor with PANTHER:PTN000291059	-
M9PBL3;P02828	FBgn0001233	Heat shock protein 83	Hsp83	1.48849	0.0152992	pole plasm mRNA localization ; GO:0019094 | inferred from mutant phenotype <newline> positive regulation of neuroblast proliferation ; GO:0002052 | inferred from mutant phenotype <newline> positive regulation of small RNA loading onto RISC ; GO:0106161 | inferred from genetic interaction with p23, Hsc70-4 <newline> centrosome cycle ; GO:0007098 | inferred from mutant phenotype <newline> negative …	cytoplasm ; GO:0005737 | inferred from high throughput direct assay <newline> centrosome ; GO:0005813 | inferred from direct assay <newline> cytoplasm ; GO:0005737 | inferred from direct assay <newline> protein-containing complex ; GO:0032991 | inferred from biological aspect of ancestor with PANTHER:PTN000163629 <newline> polytene chromosome interband ; GO:0005705 | inferred from direct assay <n…	disordered domain specific binding ; GO:0097718 | inferred from biological aspect of ancestor with PANTHER:PTN000163632 <newline> unfolded protein binding ; GO:0051082 | inferred from direct assay <newline> ATP binding ; GO:0005524 | inferred from biological aspect of ancestor with PANTHER:PTN000163632 <newline> unfolded protein binding ; GO:0051082 | inferred from biological aspect of ancestor w…
H1UUB1;P18489	FBgn0003660	Synaptobrevin	Syb	1.4635	0.0158878	vesicle-mediated transport ; GO:0016192 | non-traceable author statement <newline> synaptic vesicle docking ; GO:0016081 | inferred from sequence or structural similarity <newline> vesicle fusion ; GO:0006906 | inferred from biological aspect of ancestor with PANTHER:PTN005236497 <newline> vesicle-mediated transport ; GO:0016192 | inferred from sequence or structural similarity <newline> neurotra…	integral component of membrane ; GO:0016021 | inferred from electronic annotation with InterPro:IPR001388 <newline> synaptic vesicle ; GO:0008021 | non-traceable author statement <newline> plasma membrane ; GO:0005886 | non-traceable author statement <newline> plasma membrane ; GO:0005886 | inferred from biological aspect of ancestor with PANTHER:PTN005236497 <newline> SNARE complex ; GO:0031201 …	syntaxin binding ; GO:0019905 | inferred from biological aspect of ancestor with PANTHER:PTN005236497 <newline> SNAP receptor activity ; GO:0005484 | inferred from sequence or structural similarity <newline> SNAP receptor activity ; GO:0005484 | inferred from biological aspect of ancestor with PANTHER:PTN005236497 <newline> SNAP receptor activity ; GO:0005484 | non-traceable author statement
X2JC80;P38979	FBgn0003517	stubarista	sta	1.4314	0.0196013	cytoplasmic translation ; GO:0002181 | traceable author statement <newline> cytoplasmic translation ; GO:0002181 | inferred by curator from GO:0022626 <newline> translation ; GO:0006412 | inferred from biological aspect of ancestor with PANTHER:PTN000160708 <newline> cytoplasmic translation ; GO:0002181 | inferred from biological aspect of ancestor with PANTHER:PTN000160709 <newline> ribosomal sm…	ribosome ; GO:0005840 | inferred from direct assay <newline> cytosolic small ribosomal subunit ; GO:0022627 | inferred from biological aspect of ancestor with PANTHER:PTN000160708 <newline> cytosolic small ribosomal subunit ; GO:0022627 | traceable author statement <newline> cytosolic ribosome ; GO:0022626 | inferred from high throughput direct assay	ribosome binding ; GO:0043022 | inferred from physical interaction with UniProtKB:O76927 <newline> structural constituent of ribosome ; GO:0003735 | inferred from biological aspect of ancestor with PANTHER:PTN000160708 <newline> structural constituent of ribosome ; GO:0003735 | inferred from high throughput direct assay <newline> structural constituent of ribosome ; GO:0003735 | traceable author …
A8DYY5	FBgn0085212		CG34183	1.38762	0.0221123	dephosphorylation of RNA polymerase II C-terminal domain ; GO:0070940 | inferred from biological aspect of ancestor with PANTHER:PTN000380633 <newline> dephosphorylation of RNA polymerase II C-terminal domain ; GO:0070940 | inferred from sequence or structural similarity with HGNC:25791 <newline> snRNA transcription ; GO:0009301 | inferred from sequence or structural similarity with HGNC:25791	nucleus ; GO:0005634 | inferred from biological aspect of ancestor with PANTHER:PTN000380633 <newline> cytoplasm ; GO:0005737 | inferred from biological aspect of ancestor with PANTHER:PTN000380633 <newline> cytoplasm ; GO:0005737 | inferred from sequence or structural similarity with HGNC:25791 <newline> nucleus ; GO:0005634 | inferred from sequence or structural similarity with HGNC:25791	RNA polymerase core enzyme binding ; GO:0043175 | inferred from electronic annotation with InterPro:IPR039693 <newline> RNA polymerase II CTD heptapeptide repeat phosphatase activity ; GO:0008420 | inferred from sequence or structural similarity with HGNC:25791 <newline> RNA polymerase II CTD heptapeptide repeat phosphatase activity ; GO:0008420 | inferred from biological aspect of ancestor with …
O76902	FBgn0025381	rush hour	rush	1.32935	0.0167636	endocytosis ; GO:0006897 | inferred from genetic interaction with car inferred from genetic interaction with Rab5 inferred from genetic interaction with VhaSFD inferred from genetic interaction with Hrs <newline> endosome to lysosome transport ; GO:0008333 | inferred from mutant phenotype <newline> endosome organization ; GO:0007032 | inferred from mutant phenotype	early endosome ; GO:0005769 | inferred from direct assay <newline> early endosome ; GO:0005769 | inferred from biological aspect of ancestor with PANTHER:PTN000519483 <newline> late endosome ; GO:0005770 | inferred from direct assay	metal ion binding ; GO:0046872 | inferred from electronic annotation with InterPro:IPR000306 <newline> phosphatidylinositol binding ; GO:0035091 | inferred from biological aspect of ancestor with PANTHER:PTN001107322 <newline> phosphatidylinositol binding ; GO:0035091 | inferred from direct assay
G3M3A2;Q06559	FBgn0002622	Ribosomal protein S3	RpS3	1.32058	0.00151545	translation ; GO:0006412 | inferred from electronic annotation with InterPro:IPR001351, InterPro:IPR005703 <newline> cytoplasmic translation ; GO:0002181 | traceable author statement <newline> DNA repair ; GO:0006281 | inferred from direct assay <newline> mitotic cell cycle ; GO:0000278 | inferred from high throughput mutant phenotype <newline> negative regulation of neuron apoptotic process ; GO…	cytosolic small ribosomal subunit ; GO:0022627 | inferred from biological aspect of ancestor with PANTHER:PTN000205057 <newline> nuclear matrix ; GO:0016363 | inferred from direct assay <newline> cytosolic small ribosomal subunit ; GO:0022627 | traceable author statement <newline> nucleus ; GO:0005634 | inferred from direct assay <newline> nucleus ; GO:0005634 | inferred from biological aspect of…	RNA binding ; GO:0003723 | inferred from electronic annotation with InterPro:IPR004044, InterPro:IPR009019 <newline> DNA-(apurinic or apyrimidinic site) endonuclease activity ; GO:0003906 | inferred from biological aspect of ancestor with PANTHER:PTN000205060 <newline> damaged DNA binding ; GO:0003684 | inferred from biological aspect of ancestor with PANTHER:PTN000205060 <newline> oxidized purin…
M9PFF0;P41126	FBgn0011272	Ribosomal protein L13	RpL13	1.30461	0.00286406	translation ; GO:0006412 | inferred from electronic annotation with InterPro:IPR001380, InterPro:IPR018256 <newline> cytoplasmic translation ; GO:0002181 | inferred by curator from GO:0022626 <newline> cytoplasmic translation ; GO:0002181 | traceable author statement	cytosolic large ribosomal subunit ; GO:0022625 | inferred from biological aspect of ancestor with PANTHER:PTN000197497 <newline> cytosolic ribosome ; GO:0022626 | inferred from high throughput direct assay <newline> cytosolic large ribosomal subunit ; GO:0022625 | traceable author statement	structural constituent of ribosome ; GO:0003735 | inferred from electronic annotation with InterPro:IPR001380, InterPro:IPR018256 <newline> structural constituent of ribosome ; GO:0003735 | inferred from high throughput direct assay <newline> structural constituent of ribosome ; GO:0003735 | traceable author statement <newline> RNA binding ; GO:0003723 | inferred from biological aspect of ancesto…
Q9VC49	FBgn0039218	Rpb10	Rpb10	1.19417	0.017405	transcription by RNA polymerase II ; GO:0006366 | inferred from sequence or structural similarity with HGNC:9187 inferred from sequence or structural similarity with SGD:S000005736 <newline> tRNA transcription by RNA polymerase III ; GO:0042797 | inferred from biological aspect of ancestor with PANTHER:PTN000602008 <newline> transcription by RNA polymerase I ; GO:0006360 | inferred from biologica…	RNA polymerase I complex ; GO:0005736 | inferred from biological aspect of ancestor with PANTHER:PTN000602008 <newline> RNA polymerase II, core complex ; GO:0005665 | inferred from biological aspect of ancestor with PANTHER:PTN000602008 <newline> RNA polymerase II, core complex ; GO:0005665 | inferred from sequence or structural similarity with HGNC:9187 inferred from sequence or structural simil…	DNA binding ; GO:0003677 | inferred from electronic annotation with InterPro:IPR000268, InterPro:IPR009057, InterPro:IPR020789 <newline> RNA polymerase II activity ; GO:0001055 | contributes_to inferred from sequence or structural similarity with SGD:S000005736 <newline> RNA polymerase I activity ; GO:0001054 | contributes_to inferred from biological aspect of ancestor with PANTHER:PTN000602008 <…
F3YDH0;P29844	FBgn0001218	Heat shock 70-kDa protein cognate 3	Hsc70-3	1.1881	0.00158942	response to unfolded protein ; GO:0006986 | inferred from biological aspect of ancestor with PANTHER:PTN002321897 <newline> RNA interference ; GO:0016246 | inferred from mutant phenotype <newline> endoplasmic reticulum unfolded protein response ; GO:0030968 | inferred from biological aspect of ancestor with PANTHER:PTN001834223 <newline> chaperone cofactor-dependent protein refolding ; GO:0051085…	endoplasmic reticulum ; GO:0005783 | inferred from direct assay <newline> endoplasmic reticulum lumen ; GO:0005788 | inferred from biological aspect of ancestor with PANTHER:PTN001834223 <newline> endoplasmic reticulum ; GO:0005783 | non-traceable author statement <newline> nucleus ; GO:0005634 | inferred from biological aspect of ancestor with PANTHER:PTN001834223 <newline> membrane ; GO:0016020…	unfolded protein binding ; GO:0051082 | inferred from biological aspect of ancestor with PANTHER:PTN002321897 <newline> protein binding ; GO:0005515 | inferred from physical interaction with UniProtKB:Q8SWV6 <newline> ATP binding ; GO:0005524 | inferred from biological aspect of ancestor with PANTHER:PTN002321897 <newline> ATPase activity ; GO:0016887 | inferred from biological aspect of ancestor…
Q0E9B6;A1Z8U9	FBgn0033699	Ribosomal protein S11	RpS11	1.17562	0.00328098	translation ; GO:0006412 | inferred from electronic annotation with InterPro:IPR000266, InterPro:IPR019979 <newline> cytoplasmic translation ; GO:0002181 | traceable author statement	cytoplasm ; GO:0005737 | inferred from direct assay <newline> nucleolus ; GO:0005730 | inferred from direct assay <newline> cytosolic small ribosomal subunit ; GO:0022627 | traceable author statement <newline> cytosolic small ribosomal subunit ; GO:0022627 | inferred from biological aspect of ancestor with PANTHER:PTN000078534 <newline> nuclear chromosome ; GO:0000228 | colocalizes_with inferred …	structural constituent of ribosome ; GO:0003735 | traceable author statement <newline> structural constituent of ribosome ; GO:0003735 | inferred from biological aspect of ancestor with PANTHER:PTN000078534
Q9VJE4	FBgn0032634	Rpb11	Rpb11	1.15545	0.00821888	transcription by RNA polymerase II ; GO:0006366 | inferred from sequence or structural similarity with HGNC:9187 inferred from sequence or structural similarity with SGD:S000005365	RNA polymerase II, core complex ; GO:0005665 | inferred from sequence or structural similarity with HGNC:9187 inferred from sequence or structural similarity with SGD:S000005365 <newline> RNA polymerase II, core complex ; GO:0005665 | inferred from biological aspect of ancestor with PANTHER:PTN000358883	DNA binding ; GO:0003677 | inferred from electronic annotation with InterPro:IPR008193 <newline> protein dimerization activity ; GO:0046983 | inferred from electronic annotation with InterPro:IPR009025 <newline> RNA polymerase II activity ; GO:0001055 | contributes_to inferred from sequence or structural similarity with SGD:S000005365 <newline> RNA polymerase II activity ; GO:0001055 | contribute…
Q9W499	FBgn0029785	Ribosomal protein L35	RpL35	1.05817	0.0231579	translation ; GO:0006412 | inferred from electronic annotation with InterPro:IPR001854, InterPro:IPR018254 <newline> cytoplasmic translation ; GO:0002181 | traceable author statement <newline> cytoplasmic translation ; GO:0002181 | inferred by curator from GO:0022626 <newline> maturation of LSU-rRNA from tricistronic rRNA transcript (SSU-rRNA, 5.8S rRNA, LSU-rRNA) ; GO:0000463 | inferred from bio…	cytosolic ribosome ; GO:0022626 | inferred from high throughput direct assay <newline> cytosolic large ribosomal subunit ; GO:0022625 | inferred from biological aspect of ancestor with PANTHER:PTN000356124 <newline> cytosolic large ribosomal subunit ; GO:0022625 | traceable author statement	structural constituent of ribosome ; GO:0003735 | inferred from electronic annotation with InterPro:IPR001854, InterPro:IPR018254, InterPro:IPR036049 <newline> structural constituent of ribosome ; GO:0003735 | inferred from high throughput direct assay <newline> structural constituent of ribosome ; GO:0003735 | traceable author statement <newline> mRNA binding ; GO:0003729 | inferred from biologi…
X2JE06;Q9VJY6	FBgn0032518	Ribosomal protein L24	RpL24	1.00105	0.0163676	cytoplasmic translation ; GO:0002181 | inferred by curator from GO:0022626 <newline> cytoplasmic translation ; GO:0002181 | traceable author statement <newline> translation ; GO:0006412 | inferred from biological aspect of ancestor with PANTHER:PTN000846433 <newline> assembly of large subunit precursor of preribosome ; GO:1902626 | inferred from biological aspect of ancestor with PANTHER:PTN00084…	cytosolic ribosome ; GO:0022626 | inferred from high throughput direct assay <newline> cytosolic large ribosomal subunit ; GO:0022625 | traceable author statement <newline> cytosolic large ribosomal subunit ; GO:0022625 | inferred from biological aspect of ancestor with PANTHER:PTN000846433	structural constituent of ribosome ; GO:0003735 | traceable author statement <newline> structural constituent of ribosome ; GO:0003735 | inferred from high throughput direct assay <newline> structural constituent of ribosome ; GO:0003735 | inferred from biological aspect of ancestor with PANTHER:PTN000846433 <newline> RNA binding ; GO:0003723 | inferred from biological aspect of ancestor with PAN…
A0A0B4KEH0;P29310	FBgn0004907	14-3-3zeta	14-3-3zeta	0.998087	0.0440083	mitotic cell cycle, embryonic ; GO:0045448 | inferred from mutant phenotype <newline> thermosensory behavior ; GO:0040040 | inferred from mutant phenotype <newline> chromosome segregation ; GO:0007059 | inferred from mutant phenotype <newline> cytoplasmic sequestering of transcription factor ; GO:0042994 | inferred from mutant phenotype <newline> learning or memory ; GO:0007611 | inferred from mu…	plasma membrane ; GO:0005886 | inferred from high throughput direct assay <newline> nuclear membrane ; GO:0031965 | inferred from high throughput direct assay <newline> germline ring canal ; GO:0045172 | inferred from direct assay <newline> nucleus ; GO:0005634 | non-traceable author statement <newline> nucleus ; GO:0005634 | inferred from high throughput direct assay <newline> cytoplasm ; GO:000…	protein domain specific binding ; GO:0019904 | inferred from electronic annotation with InterPro:IPR000308 <newline> protein homodimerization activity ; GO:0042803 | inferred from direct assay <newline> protein binding ; GO:0005515 | inferred from physical interaction with Slob <newline> protein heterodimerization activity ; GO:0046982 | inferred from physical interaction with 14-3-3ε <newline> p…

## Sheet: EcdWT GO_log2 Diff ≥2, p<0.05
GO biological process (Myc::Ecd[WT] interactome) vs. Drosophila melanogaster - REFLIST (13781)	GO #	Fold Enrichment	p-value	Adjusted p-value	- Log10 p-value		GO clusters (Myc::Ecd[WT] interactome)	GO #	Fold Enrichment	p-value	Adjusted p-value	- Log10 p-value
box C/D snoRNP assembly (GO:0000492)	GO:0000492	> 100	8.76e-05	0.0255	1.59346		ribonucleoprotein complex subunit organization (GO:0071826)	GO:0071826	31.63	2.21e-09	8.67e-06	5.06198
small nucleolar ribonucleoprotein complex assembly (GO:0000491)	GO:0000491	> 100	0.00014	0.0325	1.48812		mRNA splicing, via spliceosome (GO:0000398)	GO:0000398	18.29	8.39e-08	0.000165	3.78252
spliceosomal snRNP assembly (GO:0000387)	GO:0000387	> 100	5.98e-08	0.000157	3.8041		ribonucleoprotein complex biogenesis (GO:0022613)	GO:0022613	13.78	5.44e-07	0.000475	3.32331
RNP complex assembly (GO:0022618)	GO:0022618	32.43	1.87e-09	1.47e-05	4.83268		RNA metabolic process (GO:0016070)	GO:0016070	6.65	9.22e-07	0.000724	3.14026
RNPcomplex subunit organization (GO:0071826)	GO:0071826	31.63	2.21e-09	8.67e-06	5.06198		gene expression (GO:0010467)	GO:0010467	5.54	1.28e-06	0.000916	3.0381
mRNA splicing, via spliceosome (GO:0000398)	GO:0000398	18.29	8.39e-08	0.000165	3.78252		mRNA metabolic process (GO:0016071)	GO:0016071	11.59	1.69e-06	0.00111	2.95468
RNA splicing, via transesterification reactions with bulged adenosine as nucleophile (GO:0000377)	GO:0000377	18.29	8.39e-08	0.000132	3.87943		protein-containing complex subunit organization (GO:0043933)	GO:0043933	8.6	2.39e-06	0.00144	2.84164
RNA splicing, via transesterification reactions (GO:0000375)	GO:0000375	18.12	8.93e-08	0.000117	3.93181		cellular protein-containing complex assembly (GO:0034622)	GO:0034622	10	4.43e-06	0.00249	2.6038
RNA splicing (GO:0008380)	GO:0008380	17.3	1.21e-07	0.000136	3.86646		nucleic acid metabolic process (GO:0090304)	GO:0090304	5.08	1.02e-05	0.00503	2.29843
mRNA processing (GO:0006397)	GO:0006397	14.67	3.6e-07	0.000354	3.451		gamete generation (GO:0007276)	GO:0007276	5.45	1.92e-05	0.0084	2.07572
ribonucleoprotein complex biogenesis (GO:0022613)	GO:0022613	13.78	5.44e-07	0.000475	3.32331		RNA processing (GO:0006396)	GO:0006396	7.23	3.54e-05	0.0147	1.83268
mRNA metabolic process (GO:0016071)	GO:0016071	11.59	1.69e-06	0.00111	2.95468		box C/D snoRNP assembly (GO:0000492)	GO:0000492	> 100	8.76e-05	0.0255	1.59346
cellular protein-containing complex assembly (GO:0034622)	GO:0034622	10	4.43e-06	0.00249	2.6038		small nucleolar ribonucleoprotein complex assembly (GO:0000491)	GO:0000491	> 100	0.00014	0.0325	1.48812
macromolecular complex assembly (GO:0065003)	GO:0065003	9.37	6.75e-06	0.00354	2.451
macromolecular complex subunit organization (GO:0043933)	GO:0043933	8.6	2.39e-06	0.00144	2.84164
RNA processing (GO:0006396)	GO:0006396	7.23	3.54e-05	0.0147	1.83268
RNA metabolic process (GO:0016070)	GO:0016070	6.65	9.22e-07	0.000724	3.14026		Conditions/Filtering parameters
developmental process involved in reproduction (GO:0003006)	GO:0003006	5.61	1.53e-05	0.00706	2.1512		Fold enrichment (FE) ≥5, Revigo: Medium (0.7), Drosophila, SimRel
gene expression (GO:0010467)	GO:0010467	5.54	1.28e-06	0.000916	3.0381
gamete generation (GO:0007276)	GO:0007276	5.45	1.92e-05	0.0084	2.07572
nucleic acid metabolic process (GO:0090304)	GO:0090304	5.08	1.02e-05	0.00503	2.29843
cellular component assembly (GO:0022607)	GO:0022607	5.02	3.65e-05	0.0144	1.84164
multicellular organismal reproductive process (GO:0048609)	GO:0048609	4.79	5.26e-05	0.0197	1.70553
multi-organism reproductive process (GO:0044703)	GO:0044703	4.77	5.5e-05	0.0197	1.70553
sexual reproduction (GO:0019953)	GO:0019953	4.77	5.5e-05	0.0188	1.72584
multi-organism process (GO:0051704)	GO:0051704	4.76	5.54e-05	0.0182	1.73993
cellular component biogenesis (GO:0044085)	GO:0044085	4.31	0.000119	0.0312	1.50585
animal organ development (GO:0048513)	GO:0048513	4.25	0.000132	0.0325	1.48812
reproductive process (GO:0022414)	GO:0022414	4.23	0.000139	0.0332	1.47886
nucleobase-containing compound metabolic process (GO:0006139)	GO:0006139	4.09	6.72e-05	0.0211	1.67572
multicellular organism reproduction (GO:0032504)	GO:0032504	3.95	0.000233	0.0495	1.30539
heterocycle metabolic process (GO:0046483)	GO:0046483	3.86	0.000109	0.0307	1.51286
cellular aromatic compound metabolic process (GO:0006725)	GO:0006725	3.74	0.000141	0.0317	1.49894
system development (GO:0048731)	GO:0048731	3.62	7.64e-05	0.0231	1.63639
organic cyclic compound metabolic process (GO:1901360)	GO:1901360	3.61	0.00019	0.0414	1.383
cellular nitrogen compound metabolic process (GO:0034641)	GO:0034641	3.43	0.000124	0.0315	1.50169
macromolecule metabolic process (GO:0043170)	GO:0043170	2.53	0.000116	0.0314	1.50307

## Sheet: EcdWT vs. Ecd_del34 all
Majority protein IDs	FBgn Number	Gene Name	Gene Symbol	Myc::Ecd[WT] vs Myc::Ecd[delta34] (log2 Difference)	Myc::Ecd[WT] vs Myc::Ecd[delta34] p-value	GO_BIOLOGICAL_PROCESS	GO_CELLULAR_COMPONENT	GO_MOLECULAR_FUNCTION
A8JNN2;A8JNN1;M9PHR5;M9NE45;M9NFP2;A8JNN3;Q6IDD9	FBgn0262579	Sterile alpha and Armadillo motif	Sarm	2.7995	0.00337581	negative regulation of MyD88-independent toll-like receptor signaling pathway ; GO:0034128 | inferred from electronic annotation with InterPro:IPR039184 <newline> NAD catabolic process ; GO:0019677 | inferred from direct assay <newline> regulation of neuron death ; GO:1901214 | inferred from mutant phenotype <newline> response to axon injury ; GO:0048678 | inferred from mutant phenotype <newline>…	dendrite ; GO:0030425 | inferred from biological aspect of ancestor with PANTHER:PTN000543268 <newline> neuronal cell body ; GO:0043025 | inferred from direct assay <newline> neuron projection ; GO:0043005 | inferred from direct assay	signaling adaptor activity ; GO:0035591 | inferred from electronic annotation with InterPro:IPR039184 <newline> NAD+ nucleosidase activity ; GO:0003953 | inferred from direct assay
M9PC85;Q9V3V0	FBgn0028554	x16 splicing factor	x16	2.44809	0.00200827	mRNA cis splicing, via spliceosome ; GO:0045292 | inferred from biological aspect of ancestor with PANTHER:PTN000567445 <newline> regulation of alternative mRNA splicing, via spliceosome ; GO:0000381 | inferred from biological aspect of ancestor with PANTHER:PTN000567445 <newline> regulation of alternative mRNA splicing, via spliceosome ; GO:0000381 | inferred from mutant phenotype <newline> mRNA…	nucleus ; GO:0005634 | inferred from direct assay <newline> nucleus ; GO:0005634 | inferred from biological aspect of ancestor with PANTHER:PTN000567445 <newline> precatalytic spliceosome ; GO:0071011 | inferred from high throughput direct assay <newline> catalytic step 2 spliceosome ; GO:0071013 | inferred from high throughput direct assay <newline> nuclear speck ; GO:0016607 | inferred from bio…	zinc ion binding ; GO:0008270 | inferred from electronic annotation with InterPro:IPR001878 <newline> RNA binding ; GO:0003723 | inferred from biological aspect of ancestor with PANTHER:PTN000567445 <newline> mRNA binding ; GO:0003729 | inferred from sequence or structural similarity <newline> mRNA binding ; GO:0003729 | inferred from direct assay <newline> RNA binding ; GO:0003723 | inferred fro…
Q9VWF8	FBgn0031040		CG14210	1.88031	0.0260623
Q9W1I6	FBgn0021895	yantar	ytr	1.34389	0.0648048	RNA splicing ; GO:0008380 | inferred from electronic annotation with InterPro:IPR013957 <newline> hemopoiesis ; GO:0030097 | non-traceable author statement <newline> hemocyte differentiation ; GO:0042386 | inferred from mutant phenotype <newline> mRNA splicing, via spliceosome ; GO:0000398 | inferred by curator from GO:0071011	precatalytic spliceosome ; GO:0071011 | inferred from high throughput direct assay	mRNA binding ; GO:0003729 | non-traceable author statement
O44437	FBgn0023167	Small ribonucleoprotein particle protein SmD3	SmD3	1.29537	0.036265	muscle organ development ; GO:0007517 | inferred from mutant phenotype <newline> pole plasm oskar mRNA localization ; GO:0045451 | inferred from mutant phenotype <newline> neuron differentiation ; GO:0030182 | inferred from mutant phenotype <newline> central nervous system development ; GO:0007417 | inferred from mutant phenotype <newline> peripheral nervous system development ; GO:0007422 | infe…	precatalytic spliceosome ; GO:0071011 | inferred from biological aspect of ancestor with PANTHER:PTN000596880 <newline> U4 snRNP ; GO:0005687 | inferred from biological aspect of ancestor with PANTHER:PTN000596880 <newline> precatalytic spliceosome ; GO:0071011 | inferred from high throughput direct assay <newline> commitment complex ; GO:0000243 | inferred from biological aspect of ancestor with…	RNA binding ; GO:0003723 | inferred from biological aspect of ancestor with PANTHER:PTN000596745 <newline> RNA binding ; GO:0003723 | inferred from sequence or structural similarity with HGNC:11160
Q9W5W8	FBgn0031092		CG9577	0.86968	0.107713	fatty acid beta-oxidation ; GO:0006635 | non-traceable author statement	peroxisome ; GO:0005777 | inferred from sequence model <newline> mitochondrion ; GO:0005739 | inferred from biological aspect of ancestor with PANTHER:PTN000234585	delta3,5-delta2,4-dienoyl-CoA isomerase activity ; GO:0051750 | inferred from biological aspect of ancestor with PANTHER:PTN000234584
Q9VLJ9	FBgn0032053	mitochondrial ribosomal protein L51	mRpL51	0.76536	0.0517898	translation ; GO:0006412 | inferred from sequence or structural similarity with UniProtKB:P0C2B6 <newline> translation ; GO:0006412 | inferred from biological aspect of ancestor with PANTHER:PTN000334228 <newline> mitochondrial translation ; GO:0032543 | traceable author statement <newline> mitochondrial translation ; GO:0032543 | inferred from sequence or structural similarity with UniProtKB:P0C…	mitochondrial large ribosomal subunit ; GO:0005762 | traceable author statement <newline> mitochondrial ribosome ; GO:0005761 | inferred from sequence or structural similarity with UniProtKB:P0C2B6 <newline> mitochondrial large ribosomal subunit ; GO:0005762 | inferred from biological aspect of ancestor with PANTHER:PTN000334228 <newline> mitochondrial large ribosomal subunit ; GO:0005762 | infer…	structural constituent of ribosome ; GO:0003735 | inferred from biological aspect of ancestor with PANTHER:PTN000334228 <newline> structural constituent of ribosome ; GO:0003735 | inferred from sequence or structural similarity with UniProtKB:P0C2B6 <newline> structural constituent of ribosome ; GO:0003735 | traceable author statement
G3M3A2;Q06559	FBgn0002622	Ribosomal protein S3	RpS3	0.70057	0.121172	translation ; GO:0006412 | inferred from electronic annotation with InterPro:IPR001351, InterPro:IPR005703 <newline> cytoplasmic translation ; GO:0002181 | traceable author statement <newline> DNA repair ; GO:0006281 | inferred from direct assay <newline> mitotic cell cycle ; GO:0000278 | inferred from high throughput mutant phenotype <newline> negative regulation of neuron apoptotic process ; GO…	cytosolic small ribosomal subunit ; GO:0022627 | inferred from biological aspect of ancestor with PANTHER:PTN000205057 <newline> nuclear matrix ; GO:0016363 | inferred from direct assay <newline> cytosolic small ribosomal subunit ; GO:0022627 | traceable author statement <newline> nucleus ; GO:0005634 | inferred from direct assay <newline> nucleus ; GO:0005634 | inferred from biological aspect of…	RNA binding ; GO:0003723 | inferred from electronic annotation with InterPro:IPR004044, InterPro:IPR009019 <newline> DNA-(apurinic or apyrimidinic site) endonuclease activity ; GO:0003906 | inferred from biological aspect of ancestor with PANTHER:PTN000205060 <newline> damaged DNA binding ; GO:0003684 | inferred from biological aspect of ancestor with PANTHER:PTN000205060 <newline> oxidized purin…
P29613	FBgn0086355	Triose phosphate isomerase	Tpi	0.68315	0.138819	glucose homeostasis ; GO:0042593 | inferred from mutant phenotype <newline> gluconeogenesis ; GO:0006094 | inferred from biological aspect of ancestor with PANTHER:PTN000474559 <newline> determination of adult lifespan ; GO:0008340 | inferred from mutant phenotype <newline> glycolytic process ; GO:0006096 | inferred from mutant phenotype <newline> glyceraldehyde-3-phosphate biosynthetic process ;…	Z disc ; GO:0030018 | inferred from direct assay <newline> M band ; GO:0031430 | inferred from direct assay <newline> cytosol ; GO:0005829 | inferred from biological aspect of ancestor with PANTHER:PTN000474559	triose-phosphate isomerase activity ; GO:0004807 | inferred from direct assay <newline> protein homodimerization activity ; GO:0042803 | inferred from direct assay <newline> triose-phosphate isomerase activity ; GO:0004807 | inferred from sequence or structural similarity with UniProtKB:P17751 <newline> triose-phosphate isomerase activity ; GO:0004807 | inferred from biological aspect of ancestor…
Q7JZW2;A1ZAH8	FBgn0034138	Ribosomal protein S15	RpS15	0.60051	0.403511	translation ; GO:0006412 | inferred from electronic annotation with InterPro:IPR002222, InterPro:IPR005713, InterPro:IPR023575 <newline> cytoplasmic translation ; GO:0002181 | traceable author statement <newline> ribosomal small subunit assembly ; GO:0000028 | inferred from biological aspect of ancestor with PANTHER:PTN000222938	cytoplasm ; GO:0005737 | inferred from direct assay <newline> cytosolic small ribosomal subunit ; GO:0022627 | inferred from biological aspect of ancestor with PANTHER:PTN000222938 <newline> cytosolic small ribosomal subunit ; GO:0022627 | traceable author statement <newline> nucleolus ; GO:0005730 | inferred from direct assay <newline> nuclear chromosome ; GO:0000228 | colocalizes_with inferred …	RNA binding ; GO:0003723 | inferred from electronic annotation with InterPro:IPR020934 <newline> structural constituent of ribosome ; GO:0003735 | inferred from biological aspect of ancestor with PANTHER:PTN000222938 <newline> structural constituent of ribosome ; GO:0003735 | traceable author statement
P04359	FBgn0002626	Ribosomal protein L32	RpL32	0.59371	0.104657	translation ; GO:0006412 | inferred from electronic annotation with InterPro:IPR001515, InterPro:IPR018263 <newline> cytoplasmic translation ; GO:0002181 | traceable author statement	nuclear chromosome ; GO:0000228 | colocalizes_with inferred from direct assay <newline> cytosolic large ribosomal subunit ; GO:0022625 | traceable author statement <newline> nucleolus ; GO:0005730 | inferred from direct assay <newline> cytosolic large ribosomal subunit ; GO:0022625 | inferred from biological aspect of ancestor with PANTHER:PTN000601894 <newline> cytoplasm ; GO:0005737 | inferred …	structural constituent of ribosome ; GO:0003735 | inferred from electronic annotation with InterPro:IPR001515, InterPro:IPR018263 <newline> structural constituent of ribosome ; GO:0003735 | traceable author statement
Q9V397	FBgn0028479	Mitochondrial trifunctional protein alpha subunit	Mtpalpha	0.5716	0.380978	wound healing ; GO:0042060 | inferred from high throughput mutant phenotype <newline> fatty acid beta-oxidation ; GO:0006635 | inferred from sequence or structural similarity with UniProtKB:P40939 <newline> fatty acid beta-oxidation ; GO:0006635 | inferred from mutant phenotype <newline> fatty acid beta-oxidation ; GO:0006635 | inferred from biological aspect of ancestor with PANTHER:PTN000592895…	peroxisome ; GO:0005777 | inferred from sequence or structural similarity with HGNC:3247 inferred from sequence model inferred from direct assay <newline> mitochondrion ; GO:0005739 | inferred from biological aspect of ancestor with PANTHER:PTN000592780 <newline> mitochondrion ; GO:0005739 | inferred from high throughput direct assay <newline> mitochondrial fatty acid beta-oxidation multienzyme c…	long-chain-3-hydroxyacyl-CoA dehydrogenase activity ; GO:0016509 | inferred from sequence or structural similarity with UniProtKB:Q64428 <newline> long-chain-3-hydroxyacyl-CoA dehydrogenase activity ; GO:0016509 | inferred from sequence or structural similarity with UniProtKB:P40939 <newline> enoyl-CoA hydratase activity ; GO:0004300 | inferred from biological aspect of ancestor with PANTHER:PTN0…
P17704	FBgn0005533	Ribosomal protein S17	RpS17	0.54157	0.201675	translation ; GO:0006412 | inferred from electronic annotation with InterPro:IPR001210, InterPro:IPR018273 <newline> cytoplasmic translation ; GO:0002181 | inferred by curator from GO:0022626 <newline> cytoplasmic translation ; GO:0002181 | traceable author statement	ribosome ; GO:0005840 | inferred from electronic annotation with InterPro:IPR001210, InterPro:IPR018273, InterPro:IPR036401 <newline> cytosolic small ribosomal subunit ; GO:0022627 | traceable author statement <newline> cytosolic ribosome ; GO:0022626 | inferred from high throughput direct assay	structural constituent of ribosome ; GO:0003735 | inferred from electronic annotation with InterPro:IPR001210, InterPro:IPR018273, InterPro:IPR036401 <newline> structural constituent of ribosome ; GO:0003735 | traceable author statement <newline> structural constituent of ribosome ; GO:0003735 | inferred from high throughput direct assay
Q9VU02	FBgn0261933	Small ribonucleoprotein particle protein SmD1	SmD1	0.52499	0.443313	mRNA splicing, via spliceosome ; GO:0000398 | inferred from sequence or structural similarity with UniProtKB:Q02260 <newline> spliceosomal snRNP assembly ; GO:0000387 | inferred from biological aspect of ancestor with PANTHER:PTN000596745 <newline> mRNA splicing, via spliceosome ; GO:0000398 | inferred by curator from GO:0071011,GO:0071013 <newline> mRNA splicing, via spliceosome ; GO:0000398 | i…	U5 snRNP ; GO:0005682 | inferred from biological aspect of ancestor with PANTHER:PTN000596746 <newline> spliceosomal tri-snRNP complex ; GO:0097526 | inferred from biological aspect of ancestor with PANTHER:PTN000596746 <newline> spliceosomal complex ; GO:0005681 | inferred from sequence or structural similarity with SGD:S000003306 <newline> precatalytic spliceosome ; GO:0071011 | inferred from b…	RNA binding ; GO:0003723 | inferred from biological aspect of ancestor with PANTHER:PTN000596745 <newline> RNA binding ; GO:0003723 | inferred from sequence or structural similarity with HGNC:11158
M9PH59;Q9VXX8	FBgn0030616	Ribosomal protein L37a	RpL37a	0.51741	0.184021	translation ; GO:0006412 | inferred from electronic annotation with InterPro:IPR001569, InterPro:IPR011331, InterPro:IPR011332, InterPro:IPR018267 <newline> cytoplasmic translation ; GO:0002181 | traceable author statement	cytosolic large ribosomal subunit ; GO:0022625 | inferred from biological aspect of ancestor with PANTHER:PTN000080456 <newline> cytosolic large ribosomal subunit ; GO:0022625 | traceable author statement	structural constituent of ribosome ; GO:0003735 | inferred from electronic annotation with InterPro:IPR001569, InterPro:IPR011331, InterPro:IPR018267 <newline> RNA binding ; GO:0003723 | inferred from biological aspect of ancestor with PANTHER:PTN000080456 <newline> structural constituent of ribosome ; GO:0003735 | traceable author statement
Q9W2M4	FBgn0034583		CG10527	0.51026	0.0942032		cytoplasm ; GO:0005737 | inferred from direct assay	farnesoic acid O-methyltransferase activity ; GO:0019010 | NOT inferred from direct assay
C6SUW3;P55935;Q95RG1	FBgn0010408	Ribosomal protein S9	RpS9	0.50324	0.0378845	cytoplasmic translation ; GO:0002181 | inferred by curator from GO:0022626 <newline> cytoplasmic translation ; GO:0002181 | traceable author statement <newline> positive regulation of translational fidelity ; GO:0045903 | inferred from biological aspect of ancestor with PANTHER:PTN000216478	cytosolic ribosome ; GO:0022626 | inferred from high throughput direct assay <newline> cytosol ; GO:0005829 | inferred from high throughput direct assay <newline> nuclear chromosome ; GO:0000228 | colocalizes_with inferred from direct assay <newline> nucleolus ; GO:0005730 | inferred from direct assay <newline> cytosolic small ribosomal subunit ; GO:0022627 | inferred from biological aspect of an…	structural constituent of ribosome ; GO:0003735 | traceable author statement <newline> rRNA binding ; GO:0019843 | inferred from biological aspect of ancestor with PANTHER:PTN000216478 <newline> structural constituent of ribosome ; GO:0003735 | inferred from biological aspect of ancestor with PANTHER:PTN000216478 <newline> structural constituent of ribosome ; GO:0003735 | inferred from high throu…
X2JB48;Q26365	FBgn0003360	stress-sensitive B	sesB	0.47167	0.180456	transmembrane transport ; GO:0055085 | inferred from electronic annotation with InterPro:IPR002067, InterPro:IPR002113 <newline> mitochondrial transport ; GO:0006839 | inferred from mutant phenotype <newline> oogenesis ; GO:0048477 | inferred from mutant phenotype <newline> action potential ; GO:0001508 | inferred from direct assay <newline> ATP transport ; GO:0015867 | inferred from sequence or …	mitochondrion ; GO:0005739 | inferred from high throughput direct assay <newline> mitochondrial inner membrane ; GO:0005743 | inferred from sequence or structural similarity with UniProtKB:P12235 <newline> mitochondrial inner membrane ; GO:0005743 | inferred from direct assay	ATP:ADP antiporter activity ; GO:0005471 | inferred from sequence or structural similarity with UniProtKB:P12235 <newline> ATP:ADP antiporter activity ; GO:0005471 | inferred from mutant phenotype <newline> ATP:ADP antiporter activity ; GO:0005471 | inferred from biological aspect of ancestor with PANTHER:PTN000640051
M9MRF2;Q9VMU4	FBgn0261608	Ribosomal protein L37A	RpL37A	0.45702	0.0836352	translation ; GO:0006412 | inferred from electronic annotation with InterPro:IPR002674, InterPro:IPR011331, InterPro:IPR011332 <newline> cytoplasmic translation ; GO:0002181 | traceable author statement	ribosome ; GO:0005840 | inferred from electronic annotation with InterPro:IPR002674, InterPro:IPR011331 <newline> cytosolic large ribosomal subunit ; GO:0022625 | traceable author statement	structural constituent of ribosome ; GO:0003735 | inferred from electronic annotation with InterPro:IPR002674, InterPro:IPR011331 <newline> structural constituent of ribosome ; GO:0003735 | traceable author statement
Q9W0M0	FBgn0035169	Dodecenoyl-CoA delta-isomerase	Dci	0.4544	0.301701	defense response to Gram-negative bacterium ; GO:0050829 | inferred from mutant phenotype	peroxisome ; GO:0005777 | inferred from sequence or structural similarity with HGNC:14601 inferred from sequence model	dodecenoyl-CoA delta-isomerase activity ; GO:0004165 | inferred from sequence or structural similarity with UniProtKB:Q05871
P09180	FBgn0003279	Ribosomal protein L4	RpL4	0.45078	0.319017	translation ; GO:0006412 | inferred from electronic annotation with InterPro:IPR002136, InterPro:IPR023574 <newline> cytoplasmic translation ; GO:0002181 | inferred by curator from GO:0022626 <newline> cytoplasmic translation ; GO:0002181 | traceable author statement	cytosolic large ribosomal subunit ; GO:0022625 | traceable author statement <newline> cytosolic ribosome ; GO:0022626 | inferred from high throughput direct assay <newline> cytosolic large ribosomal subunit ; GO:0022625 | inferred from biological aspect of ancestor with PANTHER:PTN000454620	RNA binding ; GO:0003723 | inferred from biological aspect of ancestor with PANTHER:PTN000454620 <newline> structural constituent of ribosome ; GO:0003735 | inferred from high throughput direct assay <newline> structural constituent of ribosome ; GO:0003735 | traceable author statement <newline> structural constituent of ribosome ; GO:0003735 | inferred from biological aspect of ancestor with PAN…
Q9VI82	FBgn0037489		CG1234	0.45036	0.263857		nucleus ; GO:0005634 | inferred from biological aspect of ancestor with PANTHER:PTN000374010 <newline> nucleus ; GO:0005634 | inferred from sequence or structural similarity with UniProtKB:Q07896	chromatin binding ; GO:0003682 | inferred from biological aspect of ancestor with PANTHER:PTN000374010
Q9VH07	FBgn0040078	pontin	pont	0.4389	0.215442	histone exchange ; GO:0043486 | inferred from direct assay <newline> box C/D snoRNP assembly ; GO:0000492 | inferred from biological aspect of ancestor with PANTHER:PTN000120244 <newline> positive regulation of canonical Wnt signaling pathway ; GO:0090263 | inferred from mutant phenotype <newline> regulation of transcription by RNA polymerase II ; GO:0006357 | inferred from biological aspect of a…	nucleus ; GO:0005634 | inferred from direct assay <newline> Ino80 complex ; GO:0031011 | inferred from biological aspect of ancestor with PANTHER:PTN000120244 <newline> R2TP complex ; GO:0097255 | inferred from biological aspect of ancestor with PANTHER:PTN000120244 <newline> NuA4 histone acetyltransferase complex ; GO:0035267 | inferred from direct assay <newline> Swr1 complex ; GO:0000812 | inf…	ATP binding ; GO:0005524 | inferred from electronic annotation with InterPro:IPR010339 <newline> DNA helicase activity ; GO:0003678 | inferred from biological aspect of ancestor with PANTHER:PTN000120244 <newline> transcription coactivator activity ; GO:0003713 | inferred from mutant phenotype <newline> protein binding ; GO:0005515 | inferred from physical interaction with UniProtKB:Q9V3K3 inferr…
Q7KML2	FBgn0027572		CG5009	0.43616	0.593164	lipid homeostasis ; GO:0055088 | inferred from biological aspect of ancestor with PANTHER:PTN000097533 <newline> fatty acid beta-oxidation ; GO:0006635 | inferred from sequence or structural similarity with HGNC:119 <newline> fatty acid beta-oxidation using acyl-CoA oxidase ; GO:0033540 | inferred from biological aspect of ancestor with PANTHER:PTN000097533 <newline> fatty acid oxidation ; GO:001…	peroxisome ; GO:0005777 | inferred from sequence or structural similarity with UniProtKB:Q15067 <newline> peroxisome ; GO:0005777 | inferred from biological aspect of ancestor with PANTHER:PTN000097533 <newline> peroxisome ; GO:0005777 | inferred from sequence or structural similarity with HGNC:119,HGNC:120 inferred from sequence model	FAD binding ; GO:0071949 | inferred from electronic annotation with InterPro:IPR012258 <newline> fatty acid binding ; GO:0005504 | inferred from biological aspect of ancestor with PANTHER:PTN000097533 <newline> flavin adenine dinucleotide binding ; GO:0050660 | inferred from biological aspect of ancestor with PANTHER:PTN000097533 <newline> acyl-CoA oxidase activity ; GO:0003997 | inferred from se…
Q9VK57	FBgn0032455	PIH1 domain containing 1	Pih1D1	0.42732	0.00357938
B7YZZ9;P27864	FBgn0004584	Recombination repair protein 1	Rrp1	0.41035	0.608726	base-excision repair ; GO:0006284 | inferred from biological aspect of ancestor with PANTHER:PTN000507731	nucleus ; GO:0005634 | inferred from biological aspect of ancestor with PANTHER:PTN000507732	DNA binding ; GO:0003677 | inferred from electronic annotation with InterPro:IPR020847, InterPro:IPR020848 <newline> phosphodiesterase I activity ; GO:0004528 | inferred from biological aspect of ancestor with PANTHER:PTN000507731 <newline> DNA polymerase binding ; GO:0070182 | inferred from physical interaction with DNApol-ζ, Rev7 <newline> class II DNA-(apurinic or apyrimidinic site) endonuclea…
Q9VB05	FBgn0086346	ALG-2 interacting protein X	ALiX	0.39898	0.461431	actin filament polymerization ; GO:0030041 | inferred from mutant phenotype <newline> mitotic cytokinesis ; GO:0000281 | inferred from mutant phenotype <newline> female germ-line stem cell asymmetric division ; GO:0048132 | inferred from mutant phenotype <newline> positive regulation of JNK cascade ; GO:0046330 | inferred from direct assay <newline> exosomal secretion ; GO:1990182 | inferred from…	endosome ; GO:0005768 | inferred from sequence or structural similarity with SGD:S000006005 <newline> intercellular bridge ; GO:0045171 | inferred from direct assay <newline> midbody ; GO:0030496 | inferred from direct assay <newline> contractile ring ; GO:0070938 | inferred from direct assay <newline> centrosome ; GO:0005813 | inferred from direct assay	thiol-dependent ubiquitin-specific protease activity ; GO:0004843 | contributes_to inferred from sequence or structural similarity with SGD:S000006005
M9PFN1;Q9V3K3	FBgn0040075	reptin	rept	0.39718	0.0220863	histone acetylation ; GO:0016573 | inferred from biological aspect of ancestor with PANTHER:PTN000120244 <newline> negative regulation of gene expression ; GO:0010629 | inferred from mutant phenotype <newline> chromatin remodeling ; GO:0006338 | inferred from biological aspect of ancestor with PANTHER:PTN000120244 <newline> imaginal disc-derived leg morphogenesis ; GO:0007480 | inferred from muta…	NuA4 histone acetyltransferase complex ; GO:0035267 | inferred from biological aspect of ancestor with PANTHER:PTN000120244 <newline> nucleus ; GO:0005634 | inferred from direct assay <newline> Ino80 complex ; GO:0031011 | inferred from direct assay <newline> Ino80 complex ; GO:0031011 | inferred from biological aspect of ancestor with PANTHER:PTN000120244 <newline> NuA4 histone acetyltransferase…	ATP binding ; GO:0005524 | inferred from electronic annotation with InterPro:IPR010339 <newline> histone acetyltransferase activity ; GO:0004402 | contributes_to inferred from direct assay <newline> protein binding ; GO:0005515 | inferred from physical interaction with UniProtKB:Q9VH07 inferred from physical interaction with UniProtKB:Q9W4S7 <newline> transcription corepressor activity ; GO:00037…
X2JIQ5;Q9W3W8	FBgn0029897	Ribosomal protein L17	RpL17	0.38937	0.281506	cytoplasmic translation ; GO:0002181 | inferred from biological aspect of ancestor with PANTHER:PTN000174131 <newline> cytoplasmic translation ; GO:0002181 | traceable author statement	cytosolic large ribosomal subunit ; GO:0022625 | inferred from biological aspect of ancestor with PANTHER:PTN000174131 <newline> cytosolic large ribosomal subunit ; GO:0022625 | traceable author statement	structural constituent of ribosome ; GO:0003735 | inferred from biological aspect of ancestor with PANTHER:PTN000174131 <newline> structural constituent of ribosome ; GO:0003735 | traceable author statement
Q9V3W7	FBgn0283477	Splicing factor 2	SF2	0.35491	0.387032	RNA export from nucleus ; GO:0006405 | inferred from mutant phenotype <newline> mRNA splicing, via spliceosome ; GO:0000398 | inferred by curator from GO:0071011,GO:0071013 <newline> regulation of mRNA 3'-end processing ; GO:0031440 | inferred from mutant phenotype <newline> regulation of alternative mRNA splicing, via spliceosome ; GO:0000381 | inferred from mutant phenotype <newline> regulation…	precatalytic spliceosome ; GO:0071011 | inferred from high throughput direct assay <newline> nuclear speck ; GO:0016607 | inferred from biological aspect of ancestor with PANTHER:PTN000567445 <newline> nucleus ; GO:0005634 | inferred from direct assay <newline> catalytic step 2 spliceosome ; GO:0071013 | inferred from high throughput direct assay <newline> nucleus ; GO:0005634 | inferred from bio…	DNA binding ; GO:0003677 | inferred from direct assay <newline> RNA binding ; GO:0003723 | inferred from biological aspect of ancestor with PANTHER:PTN000567445 <newline> mRNA binding ; GO:0003729 | inferred from sequence or structural similarity <newline> mRNA binding ; GO:0003729 | inferred from direct assay <newline> protein binding ; GO:0005515 | inferred from physical interaction with tra2
P55841	FBgn0017579	Ribosomal protein L14	RpL14	0.35059	0.261915	translation ; GO:0006412 | inferred from electronic annotation with InterPro:IPR002784 <newline> cytoplasmic translation ; GO:0002181 | inferred by curator from GO:0022626 <newline> negative regulation of neuron apoptotic process ; GO:0043524 | inferred from mutant phenotype <newline> cytoplasmic translation ; GO:0002181 | traceable author statement <newline> ribosomal large subunit biogenesis ; …	cytosolic large ribosomal subunit ; GO:0022625 | traceable author statement <newline> cytosolic ribosome ; GO:0022626 | inferred from high throughput direct assay <newline> cytosolic large ribosomal subunit ; GO:0022625 | inferred from biological aspect of ancestor with PANTHER:PTN000874665	structural constituent of ribosome ; GO:0003735 | inferred from electronic annotation with InterPro:IPR002784 <newline> RNA binding ; GO:0003723 | inferred from biological aspect of ancestor with PANTHER:PTN000874665 <newline> structural constituent of ribosome ; GO:0003735 | inferred from high throughput direct assay <newline> structural constituent of ribosome ; GO:0003735 | traceable author st…
[truncated: 252 more rows]

## Sheet: EcdWT vs. Ecd_del34, p<0.05
Majority protein IDs	FBgn Number	Gene Name	Gene Symbol	Myc::Ecd[WT] vs Myc::Ecd[delta34] (log2 Difference)	Myc::Ecd[WT] vs Myc::Ecd[delta34] p-value	GO_BIOLOGICAL_PROCESS	GO_CELLULAR_COMPONENT	GO_MOLECULAR_FUNCTION
[truncated: 21 more rows]

## Sheet: Experiment_Summary
Experiment	Groups	Category	Raw files	MS	MS/MS	Identified MS/MS	Identified Peptide Sequences
[truncated: 16 more rows]
