# Supplementary material for: Ecd promotes U5 snRNP maturation and Prp8 stability
Source: Nucleic Acids Res. 2021 Jan 14;49(3):1688–707. doi: 10.1093/nar/gkaa1274 (PMC7897482; doi:10.1093/nar/gkaa1274)
Supplement: gkaa1274_Supplemental_Files [file gkaa1274_supplemental_files.zip › Erkelenz et al_Supplementary Dataset S2_NAR_R.xlsx]

## Sheet:  SmD3 interactome all
Majority protein IDs	Protein names	Gene names	SmD3::HA vs. Mock Difference (log2)	SmD3::HA vs. Mock p-value	SmD3::HA vs. Mock q-value	GO_BIOLOGICAL_PROCESS	GO_CELLULAR_COMPONENT	GO_MOLECULAR_FUNCTION
Q9V3G1	60S ribosomal protein L8	RpL8	8.10465	7.09489e-07	0	cytoplasmic translation ; GO:0002181 | traceable author statement <newline> cytoplasmic translation ; GO:0002181 | inferred by curator from GO:0022626 <newline> cytoplasmic translation ; GO:0002181 | inferred from biological aspect of ancestor with PANTHER:PTN000343556	cytosolic large ribosomal subunit ; GO:0022625 | traceable author statement <newline> cytosolic large ribosomal subunit ; GO:0022625 | inferred from biological aspect of ancestor with PANTHER:PTN000343558 <newline> nucleolus ; GO:0005730 | inferred from direct assay <newline> cytosolic ribosome ; GO:0022626 | inferred from high throughput direct assay <newline> nuclear chromosome ; GO:0000228 | c…	RNA binding ; GO:0003723 | inferred from biological aspect of ancestor with PANTHER:PTN000343556 <newline> structural constituent of ribosome ; GO:0003735 | traceable author statement <newline> structural constituent of ribosome ; GO:0003735 | inferred from biological aspect of ancestor with PANTHER:PTN000343556 <newline> structural constituent of ribosome ; GO:0003735 | inferred from high throug…
X2JC35;P49630	60S ribosomal protein L36	RpL36	6.91425	1.34367e-06	0	cytoplasmic translation ; GO:0002181 | traceable author statement <newline> cytoplasmic translation ; GO:0002181 | inferred by curator from GO:0022626 <newline> cytoplasmic translation ; GO:0002181 | inferred from biological aspect of ancestor with PANTHER:PTN000012121	nucleolus ; GO:0005730 | inferred from direct assay <newline> cytosolic large ribosomal subunit ; GO:0022625 | traceable author statement <newline> nuclear chromosome ; GO:0000228 | colocalizes_with inferred from direct assay <newline> cytosolic ribosome ; GO:0022626 | inferred from high throughput direct assay <newline> cytosolic large ribosomal subunit ; GO:0022625 | inferred from biological as…	structural constituent of ribosome ; GO:0003735 | inferred from biological aspect of ancestor with PANTHER:PTN000012121 <newline> structural constituent of ribosome ; GO:0003735 | traceable author statement <newline> structural constituent of ribosome ; GO:0003735 | inferred from high throughput direct assay
Q9VUV9	Putative U5 small nuclear ribonucleoprotein 200 kDa helicase	l(3)72Ab	6.62811	9.57912e-08	0	ventral cord development ; GO:0007419 | inferred from high throughput mutant phenotype <newline> mRNA splicing, via spliceosome ; GO:0000398 | inferred from biological aspect of ancestor with PANTHER:PTN002375518 <newline> regulation of alternative mRNA splicing, via spliceosome ; GO:0000381 | inferred from mutant phenotype <newline> spliceosome conformational change to release U4 (or U4atac) and…	catalytic step 2 spliceosome ; GO:0071013 | inferred from high throughput direct assay <newline> precatalytic spliceosome ; GO:0071011 | inferred from high throughput direct assay <newline> nucleus ; GO:0005634 | inferred by curator from GO:0000381 <newline> nucleus ; GO:0005634 | inferred from direct assay <newline> small nuclear ribonucleoprotein complex ; GO:0030532 | inferred from physical in…	ATP binding ; GO:0005524 | inferred from electronic annotation with InterPro:IPR011545 <newline> RNA helicase activity ; GO:0003724 | inferred from sequence or structural similarity <newline> RNA helicase activity ; GO:0003724 | inferred from sequence or structural similarity with SGD:S000000974 <newline> RNA binding ; GO:0003723 | inferred from biological aspect of ancestor with PANTHER:PTN00194…
Q05856	Small nuclear ribonucleoprotein-associated protein B	SmB	6.59792	2.51706e-06	0	mRNA splicing, via spliceosome ; GO:0000398 | inferred from biological aspect of ancestor with PANTHER:PTN000075760 <newline> spermatogenesis ; GO:0007283 | inferred from mutant phenotype <newline> germ cell development ; GO:0007281 | inferred from mutant phenotype <newline> mRNA splicing, via spliceosome ; GO:0000398 | inferred by curator from GO:0071011,GO:0071013 <newline> gonad development ; …	U2 snRNP ; GO:0005686 | inferred from biological aspect of ancestor with PANTHER:PTN000075760 <newline> U4/U6 x U5 tri-snRNP complex ; GO:0046540 | inferred from biological aspect of ancestor with PANTHER:PTN000075760 <newline> pole plasm ; GO:0045495 | inferred from direct assay <newline> catalytic step 2 spliceosome ; GO:0071013 | inferred from biological aspect of ancestor with PANTHER:PTN0000…	RNA binding ; GO:0003723 | inferred from sequence or structural similarity with HGNC:11153
P04359	60S ribosomal protein L32	RpL32	6.5256	2.7232e-06	0	translation ; GO:0006412 | inferred from electronic annotation with InterPro:IPR001515, InterPro:IPR018263 <newline> cytoplasmic translation ; GO:0002181 | traceable author statement	nuclear chromosome ; GO:0000228 | colocalizes_with inferred from direct assay <newline> cytosolic large ribosomal subunit ; GO:0022625 | traceable author statement <newline> nucleolus ; GO:0005730 | inferred from direct assay <newline> cytosolic large ribosomal subunit ; GO:0022625 | inferred from biological aspect of ancestor with PANTHER:PTN000601894 <newline> cytoplasm ; GO:0005737 | inferred …	structural constituent of ribosome ; GO:0003735 | inferred from electronic annotation with InterPro:IPR001515, InterPro:IPR018263 <newline> structural constituent of ribosome ; GO:0003735 | traceable author statement
Q9VTP4	60S ribosomal protein L10a-2	RpL10Ab	6.50182	4.44757e-06	0	translation ; GO:0006412 | inferred from electronic annotation with InterPro:IPR002143 <newline> cytoplasmic translation ; GO:0002181 | traceable author statement <newline> maturation of LSU-rRNA ; GO:0000470 | inferred from biological aspect of ancestor with PANTHER:PTN000559990	cytosolic large ribosomal subunit ; GO:0022625 | traceable author statement <newline> cytosolic large ribosomal subunit ; GO:0022625 | inferred from biological aspect of ancestor with PANTHER:PTN000559990	structural constituent of ribosome ; GO:0003735 | inferred from electronic annotation with InterPro:IPR002143 <newline> structural constituent of ribosome ; GO:0003735 | traceable author statement <newline> RNA binding ; GO:0003723 | inferred from biological aspect of ancestor with PANTHER:PTN000559990
Q9VBH8		RpL34a	6.46576	9.32371e-07	0	translation ; GO:0006412 | inferred from electronic annotation with InterPro:IPR008195 <newline> translation ; GO:0006412 | inferred from sequence model <newline> cytoplasmic translation ; GO:0002181 | traceable author statement <newline> ribosome biogenesis ; GO:0042254 | inferred from biological aspect of ancestor with PANTHER:PTN000079601	cytosolic large ribosomal subunit ; GO:0022625 | traceable author statement <newline> cytosolic large ribosomal subunit ; GO:0022625 | inferred from biological aspect of ancestor with PANTHER:PTN000079601	structural constituent of ribosome ; GO:0003735 | inferred from electronic annotation with InterPro:IPR008195 <newline> myosin binding ; GO:0017022 | inferred from physical interaction with Myo10A <newline> structural constituent of ribosome ; GO:0003735 | traceable author statement
Q9VJ19		RpL30	6.41147	5.83278e-06	0	translation ; GO:0006412 | inferred from electronic annotation with InterPro:IPR000231 <newline> cytoplasmic translation ; GO:0002181 | traceable author statement <newline> cytoplasmic translation ; GO:0002181 | inferred by curator from GO:0022626	cytosolic large ribosomal subunit ; GO:0022625 | traceable author statement <newline> cytosolic large ribosomal subunit ; GO:0022625 | inferred from biological aspect of ancestor with PANTHER:PTN000154874 <newline> cytosolic ribosome ; GO:0022626 | inferred from high throughput direct assay	structural constituent of ribosome ; GO:0003735 | traceable author statement <newline> structural constituent of ribosome ; GO:0003735 | inferred from biological aspect of ancestor with PANTHER:PTN000154874 <newline> RNA binding ; GO:0003723 | inferred from biological aspect of ancestor with PANTHER:PTN000154874 <newline> structural constituent of ribosome ; GO:0003735 | inferred from high throug…
C6SUW3;P55935;Q95RG1	40S ribosomal protein S9	RpS9	6.4045	4.91875e-06	0	cytoplasmic translation ; GO:0002181 | inferred by curator from GO:0022626 <newline> cytoplasmic translation ; GO:0002181 | traceable author statement <newline> positive regulation of translational fidelity ; GO:0045903 | inferred from biological aspect of ancestor with PANTHER:PTN000216478	cytosolic ribosome ; GO:0022626 | inferred from high throughput direct assay <newline> cytosol ; GO:0005829 | inferred from high throughput direct assay <newline> nuclear chromosome ; GO:0000228 | colocalizes_with inferred from direct assay <newline> nucleolus ; GO:0005730 | inferred from direct assay <newline> cytosolic small ribosomal subunit ; GO:0022627 | inferred from biological aspect of an…	structural constituent of ribosome ; GO:0003735 | traceable author statement <newline> rRNA binding ; GO:0019843 | inferred from biological aspect of ancestor with PANTHER:PTN000216478 <newline> structural constituent of ribosome ; GO:0003735 | inferred from biological aspect of ancestor with PANTHER:PTN000216478 <newline> structural constituent of ribosome ; GO:0003735 | inferred from high throu…
P41093	60S ribosomal protein L18a	RpL18A	6.34259	3.52605e-07	0	translation ; GO:0006412 | inferred from electronic annotation with InterPro:IPR021138, InterPro:IPR023573 <newline> cytoplasmic translation ; GO:0002181 | traceable author statement	cytosolic large ribosomal subunit ; GO:0022625 | traceable author statement <newline> cytosolic large ribosomal subunit ; GO:0022625 | inferred from biological aspect of ancestor with PANTHER:PTN000006274	structural constituent of ribosome ; GO:0003735 | inferred from electronic annotation with InterPro:IPR021138, InterPro:IPR023573 <newline> structural constituent of ribosome ; GO:0003735 | traceable author statement
M9PC89;P17133	U1 small nuclear ribonucleoprotein 70 kDa	snRNP-U1-70K	6.33685	3.25854e-06	0	regulation of RNA splicing ; GO:0043484 | inferred from sequence or structural similarity with UniProtKB:P08621 <newline> negative regulation of mRNA splicing, via spliceosome ; GO:0048025 | inferred from physical interaction with Psi <newline> mRNA splicing, via spliceosome ; GO:0000398 | inferred by curator from GO:0071011,GO:0071013 <newline> mRNA splicing, via spliceosome ; GO:0000398 | infer…	U1 snRNP ; GO:0005685 | inferred from sequence or structural similarity with UniProtKB:P08621 <newline> spliceosomal complex ; GO:0005681 | inferred from sequence or structural similarity with UniProtKB:P08621 <newline> U1 snRNP ; GO:0005685 | inferred from sequence or structural similarity with SGD:S000001323 <newline> U2-type prespliceosome ; GO:0071004 | inferred from biological aspect of ance…	mRNA binding ; GO:0003729 | inferred from biological aspect of ancestor with PANTHER:PTN000359236 <newline> mRNA binding ; GO:0003729 | inferred from direct assay <newline> U1 snRNA binding ; GO:0030619 | inferred from biological aspect of ancestor with PANTHER:PTN000359237 <newline> protein binding ; GO:0005515 | inferred from physical interaction with UniProtKB:A1ZAK7 <newline> mRNA binding ; G…
M9PHM6;Q9VS34	60S ribosomal protein L18	RpL18	6.28535	1.29783e-05	0	translation ; GO:0006412 | inferred from electronic annotation with InterPro:IPR000039, InterPro:IPR021132 <newline> cytoplasmic translation ; GO:0002181 | inferred by curator from GO:0022626 <newline> cytoplasmic translation ; GO:0002181 | traceable author statement	cytosolic large ribosomal subunit ; GO:0022625 | inferred from biological aspect of ancestor with PANTHER:PTN000859219 <newline> cytosolic large ribosomal subunit ; GO:0022625 | traceable author statement <newline> cytosolic ribosome ; GO:0022626 | inferred from high throughput direct assay	structural constituent of ribosome ; GO:0003735 | inferred from electronic annotation with InterPro:IPR000039, InterPro:IPR021132 <newline> RNA binding ; GO:0003723 | inferred from biological aspect of ancestor with PANTHER:PTN000859219 <newline> structural constituent of ribosome ; GO:0003735 | traceable author statement <newline> structural constituent of ribosome ; GO:0003735 | inferred from h…
Q9VXE0	Probable small nuclear ribonucleoprotein G	SNRPG	6.17905	1.03803e-05	0	spliceosomal snRNP assembly ; GO:0000387 | inferred from electronic annotation with InterPro:IPR034098 <newline> mRNA splicing, via spliceosome ; GO:0000398 | inferred by curator from GO:0071011,GO:0071013 <newline> mRNA splicing, via spliceosome ; GO:0000398 | inferred from biological aspect of ancestor with PANTHER:PTN000058285	P granule ; GO:0043186 | inferred from biological aspect of ancestor with PANTHER:PTN000058285 <newline> U2 snRNP ; GO:0005686 | inferred from biological aspect of ancestor with PANTHER:PTN000058285 <newline> U12-type spliceosomal complex ; GO:0005689 | inferred from biological aspect of ancestor with PANTHER:PTN000058284 <newline> spliceosomal tri-snRNP complex ; GO:0097526 | inferred from biolo…	RNA binding ; GO:0003723 | inferred from sequence or structural similarity with HGNC:11163 <newline> RNA binding ; GO:0003723 | contributes_to inferred from biological aspect of ancestor with PANTHER:PTN000058283
Q9VN21		lost	6.11972	1.26397e-08	0	pole plasm mRNA localization ; GO:0019094 | inferred from mutant phenotype <newline> pole plasm oskar mRNA localization ; GO:0045451 | inferred from genetic interaction with rump <newline> pole cell development ; GO:0007277 | inferred from genetic interaction with rump <newline> mRNA splicing, via spliceosome ; GO:0000398 | inferred by curator from GO:0071011,GO:0071013 <newline> anterior/posteri…	precatalytic spliceosome ; GO:0071011 | inferred from high throughput direct assay <newline> cytoplasm ; GO:0005737 | inferred from biological aspect of ancestor with PANTHER:PTN000314151 <newline> catalytic step 2 spliceosome ; GO:0071013 | inferred from high throughput direct assay <newline> ribonucleoprotein complex ; GO:1990904 | inferred from direct assay <newline> cytoplasm ; GO:0005737 | i…	-
Q9VI10	Probable small nuclear ribonucleoprotein Sm D2	SmD2	5.91878	1.01096e-05	0	mRNA splicing, via spliceosome ; GO:0000398 | inferred from sequence or structural similarity with UniProtKB:Q02260 <newline> mitotic cell cycle ; GO:0000278 | inferred from high throughput mutant phenotype <newline> spliceosomal snRNP assembly ; GO:0000387 | inferred from biological aspect of ancestor with PANTHER:PTN000299609 <newline> mRNA splicing, via spliceosome ; GO:0000398 | inferred from…	precatalytic spliceosome ; GO:0071011 | inferred from high throughput direct assay <newline> catalytic step 2 spliceosome ; GO:0071013 | inferred from biological aspect of ancestor with PANTHER:PTN000299609 <newline> small nuclear ribonucleoprotein complex ; GO:0030532 | inferred from sequence or structural similarity with SGD:S000004265 <newline> U2 snRNP ; GO:0005686 | inferred from biological …	RNA binding ; GO:0003723 | inferred from sequence or structural similarity with HGNC:11159
Q9V9M7		RpL21	5.89621	2.18178e-06	0	translation ; GO:0006412 | inferred from electronic annotation with InterPro:IPR001147, InterPro:IPR018259 <newline> cytoplasmic translation ; GO:0002181 | traceable author statement <newline> cytoplasmic translation ; GO:0002181 | inferred by curator from GO:0022626	cytosolic large ribosomal subunit ; GO:0022625 | inferred from biological aspect of ancestor with PANTHER:PTN001463935 <newline> cytosolic large ribosomal subunit ; GO:0022625 | traceable author statement <newline> cytosolic ribosome ; GO:0022626 | inferred from high throughput direct assay	structural constituent of ribosome ; GO:0003735 | inferred from high throughput direct assay <newline> structural constituent of ribosome ; GO:0003735 | traceable author statement <newline> structural constituent of ribosome ; GO:0003735 | inferred from biological aspect of ancestor with PANTHER:PTN001463935
P21187	Polyadenylate-binding protein	pAbp	5.88549	3.00816e-08	0	spermatid nucleus differentiation ; GO:0007289 | inferred from mutant phenotype <newline> positive regulation of translation ; GO:0045727 | traceable author statement <newline> positive regulation of translation ; GO:0045727 | inferred from genetic interaction with grk <newline> regulation of compound eye photoreceptor development ; GO:0045314 | inferred from genetic interaction with pAbp <newlin…	precatalytic spliceosome ; GO:0071011 | inferred from high throughput direct assay <newline> cytoplasm ; GO:0005737 | inferred from biological aspect of ancestor with PANTHER:PTN000610044 <newline> cytosol ; GO:0005829 | inferred from high throughput direct assay <newline> cytoplasmic stress granule ; GO:0010494 | inferred from biological aspect of ancestor with PANTHER:PTN000610046 <newline> cyt…	mRNA 3'-UTR binding ; GO:0003730 | inferred from biological aspect of ancestor with PANTHER:PTN000610044 <newline> poly(A) binding ; GO:0008143 | traceable author statement <newline> poly(A) binding ; GO:0008143 | inferred from sequence or structural similarity with SGD:S000000967 <newline> mRNA binding ; GO:0003729 | inferred from sequence or structural similarity <newline> mRNA 3'-UTR binding ;…
X2JCS6;P46223	60S ribosomal protein L7a	RpL7A	5.86384	3.74772e-05	0	maturation of LSU-rRNA ; GO:0000470 | inferred from biological aspect of ancestor with PANTHER:PTN000559990 <newline> cytoplasmic translation ; GO:0002181 | inferred by curator from GO:0022626 <newline> cytoplasmic translation ; GO:0002181 | traceable author statement	cytosolic large ribosomal subunit ; GO:0022625 | inferred from biological aspect of ancestor with PANTHER:PTN000559990 <newline> cytosolic large ribosomal subunit ; GO:0022625 | traceable author statement <newline> cytosolic ribosome ; GO:0022626 | inferred from high throughput direct assay	structural constituent of ribosome ; GO:0003735 | traceable author statement <newline> structural constituent of ribosome ; GO:0003735 | inferred from high throughput direct assay <newline> RNA binding ; GO:0003723 | inferred from biological aspect of ancestor with PANTHER:PTN000559990
R9Q794;Q9W5R8	60S ribosomal protein L5	RpL5	5.78945	1.43365e-06	0	translation ; GO:0006412 | inferred from electronic annotation with InterPro:IPR005484, InterPro:IPR005485 <newline> ribosomal large subunit assembly ; GO:0000027 | inferred from biological aspect of ancestor with PANTHER:PTN000601661 <newline> ribosomal large subunit assembly ; GO:0000027 | inferred from sequence or structural similarity with UniProtKB:P26321 <newline> cytoplasmic translation ; …	cytosolic large ribosomal subunit ; GO:0022625 | non-traceable author statement <newline> cytosolic large ribosomal subunit ; GO:0022625 | inferred from biological aspect of ancestor with PANTHER:PTN000601661 <newline> cytosolic ribosome ; GO:0022626 | inferred from high throughput direct assay <newline> cytosolic large ribosomal subunit ; GO:0022625 | traceable author statement	structural constituent of ribosome ; GO:0003735 | inferred from electronic annotation with InterPro:IPR005485 <newline> 5S rRNA binding ; GO:0008097 | inferred from biological aspect of ancestor with PANTHER:PTN000601661 <newline> RNA binding ; GO:0003723 | inferred from sequence or structural similarity with UniProtKB:P26321 <newline> protein binding ; GO:0005515 | inferred from physical interac…
Q9W1V3	rRNA 2-O-methyltransferase fibrillarin	Fib	5.75687	2.18595e-06	0	histone glutamine methylation ; GO:1990258 | inferred from biological aspect of ancestor with PANTHER:PTN000036740 <newline> rRNA methylation ; GO:0031167 | inferred from biological aspect of ancestor with PANTHER:PTN000036740 <newline> box C/D snoRNA 3'-end processing ; GO:0000494 | inferred from biological aspect of ancestor with PANTHER:PTN000036740	dense fibrillar component ; GO:0001651 | inferred from sequence or structural similarity with UniProtKB:P22509 <newline> small-subunit processome ; GO:0032040 | inferred from biological aspect of ancestor with PANTHER:PTN000036740 <newline> small nucleolar ribonucleoprotein complex ; GO:0005732 | inferred from sequence or structural similarity <newline> nucleolus ; GO:0005730 | inferred from dire…	RNA binding ; GO:0003723 | inferred from biological aspect of ancestor with PANTHER:PTN000036740 <newline> rRNA methyltransferase activity ; GO:0008649 | inferred from biological aspect of ancestor with PANTHER:PTN000036740 <newline> histone-glutamine methyltransferase activity ; GO:1990259 | inferred from biological aspect of ancestor with PANTHER:PTN000036740
A1Z8U0		Prp8	5.75155	4.89199e-05	0	mRNA splicing, via spliceosome ; GO:0000398 | inferred from sequence or structural similarity with SGD:S000001208 <newline> spliceosomal tri-snRNP complex assembly ; GO:0000244 | inferred from biological aspect of ancestor with PANTHER:PTN000124558 <newline> mRNA splicing, via spliceosome ; GO:0000398 | inferred by curator from GO:0071011,GO:0071013 <newline> ventral cord development ; GO:0007419…	catalytic step 2 spliceosome ; GO:0071013 | inferred from high throughput direct assay <newline> precatalytic spliceosome ; GO:0071011 | inferred from high throughput direct assay <newline> small nuclear ribonucleoprotein complex ; GO:0030532 | inferred from physical interaction with CG12320 inferred from physical interaction with CG4849 inferred from physical interaction with l(3)72Ab inferred f…	U1 snRNA binding ; GO:0030619 | inferred from biological aspect of ancestor with PANTHER:PTN000124558 <newline> pre-mRNA intronic binding ; GO:0097157 | inferred from biological aspect of ancestor with PANTHER:PTN000124558 <newline> U5 snRNA binding ; GO:0030623 | inferred from biological aspect of ancestor with PANTHER:PTN000124558 <newline> U2 snRNA binding ; GO:0030620 | inferred from biologic…
O61380;A8DZ29		eIF4G1	5.73256	3.7852e-06	0	mitotic cell cycle ; GO:0000278 | inferred from high throughput mutant phenotype <newline> regulation of translation ; GO:0006417 | inferred from mutant phenotype <newline> translation ; GO:0006412 | inferred from direct assay <newline> translational initiation ; GO:0006413 | inferred from sequence or structural similarity with HGNC:3296,SGD:S000003394 <newline> translational initiation ; GO:0006…	eukaryotic translation initiation factor 4F complex ; GO:0016281 | inferred from biological aspect of ancestor with PANTHER:PTN000583430 <newline> eukaryotic translation initiation factor 4F complex ; GO:0016281 | inferred from direct assay <newline> cytosol ; GO:0005829 | inferred from sequence or structural similarity <newline> cytosol ; GO:0005829 | inferred from high throughput direct assay <…	eukaryotic initiation factor 4E binding ; GO:0008190 | inferred from physical interaction with eIF4E1 inferred from physical interaction with eIF4E4 inferred from physical interaction with eIF4E5 inferred from physical interaction with eIF4E7 inferred from physical interaction with eIF4E3 <newline> translation initiation factor activity ; GO:0003743 | inferred from sequence or structural similari…
Q59E58;A0A0B4JD57;Q59E59;A0A0B4K7Q4;A0A0B4JD95		zip	5.72163	6.53582e-05	0	imaginal disc-derived wing hair organization ; GO:0035317 | inferred from genetic interaction with dsh inferred from genetic interaction with fz <newline> muscle contraction ; GO:0006936 | inferred from mutant phenotype <newline> dorsal closure ; GO:0007391 | inferred from mutant phenotype <newline> mitotic cytokinesis ; GO:0000281 | inferred from mutant phenotype <newline> morphogenesis of an ep…	cleavage furrow ; GO:0032154 | inferred from direct assay <newline> myosin II complex ; GO:0016460 | inferred from direct assay <newline> cell-cell contact zone ; GO:0044291 | inferred from direct assay <newline> apical cortex ; GO:0045179 | colocalizes_with inferred from direct assay <newline> cell cortex ; GO:0005938 | inferred from direct assay <newline> cell cortex ; GO:0005938 | inferred fro…	ATP binding ; GO:0005524 | inferred from electronic annotation with InterPro:IPR001609, InterPro:IPR004009 <newline> actin filament binding ; GO:0051015 | inferred from electronic annotation with InterPro:IPR008989 <newline> protein binding ; GO:0005515 | inferred from physical interaction with UniProtKB:Q9W3N0 <newline> myosin light chain binding ; GO:0032027 | inferred from physical interaction…
Q9VU02	Probable small nuclear ribonucleoprotein Sm D1	SmD1	5.61137	1.4652e-07	0	mRNA splicing, via spliceosome ; GO:0000398 | inferred from sequence or structural similarity with UniProtKB:Q02260 <newline> spliceosomal snRNP assembly ; GO:0000387 | inferred from biological aspect of ancestor with PANTHER:PTN000596745 <newline> mRNA splicing, via spliceosome ; GO:0000398 | inferred by curator from GO:0071011,GO:0071013 <newline> mRNA splicing, via spliceosome ; GO:0000398 | i…	U5 snRNP ; GO:0005682 | inferred from biological aspect of ancestor with PANTHER:PTN000596746 <newline> spliceosomal tri-snRNP complex ; GO:0097526 | inferred from biological aspect of ancestor with PANTHER:PTN000596746 <newline> spliceosomal complex ; GO:0005681 | inferred from sequence or structural similarity with SGD:S000003306 <newline> precatalytic spliceosome ; GO:0071011 | inferred from b…	RNA binding ; GO:0003723 | inferred from biological aspect of ancestor with PANTHER:PTN000596745 <newline> RNA binding ; GO:0003723 | inferred from sequence or structural similarity with HGNC:11158
X2J5G6;P32100	60S ribosomal protein L7	RpL7	5.58429	3.64756e-05	0	pupariation ; GO:0035073 | inferred from mutant phenotype <newline> cytoplasmic translation ; GO:0002181 | traceable author statement <newline> cytoplasmic translation ; GO:0002181 | inferred by curator from GO:0022626 <newline> maturation of LSU-rRNA from tricistronic rRNA transcript (SSU-rRNA, 5.8S rRNA, LSU-rRNA) ; GO:0000463 | inferred from biological aspect of ancestor with PANTHER:PTN000897…	cytosolic large ribosomal subunit ; GO:0022625 | traceable author statement <newline> cytosolic large ribosomal subunit ; GO:0022625 | inferred from biological aspect of ancestor with PANTHER:PTN000897517 <newline> cytosolic ribosome ; GO:0022626 | inferred from high throughput direct assay	RNA binding ; GO:0003723 | inferred from biological aspect of ancestor with PANTHER:PTN000897517 <newline> structural constituent of ribosome ; GO:0003735 | traceable author statement <newline> structural constituent of ribosome ; GO:0003735 | inferred from high throughput direct assay <newline> structural constituent of ribosome ; GO:0003735 | inferred from biological aspect of ancestor with PAN…
A1Z9I5		tum	5.56233	5.84522e-05	0	maintenance of protein location in cell ; GO:0032507 | inferred from mutant phenotype <newline> mitotic cytokinesis ; GO:0000281 | inferred from mutant phenotype <newline> wound healing ; GO:0042060 | inferred from mutant phenotype <newline> negative regulation of epidermal growth factor receptor signaling pathway ; GO:0042059 | inferred from mutant phenotype <newline> negative regulation of cano…	perinuclear region of cytoplasm ; GO:0048471 | inferred from direct assay <newline> spindle ; GO:0005819 | colocalizes_with inferred from direct assay <newline> nucleus ; GO:0005634 | inferred from direct assay <newline> midbody ; GO:0030496 | colocalizes_with inferred from direct assay <newline> cortical microtubule ; GO:0055028 | colocalizes_with inferred from direct assay <newline> centralspin…	GTPase activator activity ; GO:0005096 | inferred from sequence or structural similarity with SGD:S000000464
P55841	60S ribosomal protein L14	RpL14	5.55585	8.29474e-06	0	translation ; GO:0006412 | inferred from electronic annotation with InterPro:IPR002784 <newline> cytoplasmic translation ; GO:0002181 | inferred by curator from GO:0022626 <newline> negative regulation of neuron apoptotic process ; GO:0043524 | inferred from mutant phenotype <newline> cytoplasmic translation ; GO:0002181 | traceable author statement <newline> ribosomal large subunit biogenesis ; …	cytosolic large ribosomal subunit ; GO:0022625 | traceable author statement <newline> cytosolic ribosome ; GO:0022626 | inferred from high throughput direct assay <newline> cytosolic large ribosomal subunit ; GO:0022625 | inferred from biological aspect of ancestor with PANTHER:PTN000874665	structural constituent of ribosome ; GO:0003735 | inferred from electronic annotation with InterPro:IPR002784 <newline> RNA binding ; GO:0003723 | inferred from biological aspect of ancestor with PANTHER:PTN000874665 <newline> structural constituent of ribosome ; GO:0003735 | inferred from high throughput direct assay <newline> structural constituent of ribosome ; GO:0003735 | traceable author st…
A0A126GUM8;A0A0B4K6T1;A0A0B4K7U5;E1JH02;A0A0B4KFC5;Q86S05;D0Z768	Protein lingerer	lig	5.53961	7.51346e-06	0	male mating behavior ; GO:0060179 | inferred from mutant phenotype <newline> negative regulation of receptor signaling pathway via JAK-STAT ; GO:0046426 | inferred from mutant phenotype <newline> negative regulation of imaginal disc growth ; GO:0045571 | inferred from mutant phenotype inferred from genetic interaction with rin inferred from genetic interaction with Fmr1 inferred from genetic inte…	nucleus ; GO:0005634 | inferred from biological aspect of ancestor with PANTHER:PTN001046274 <newline> cytoplasm ; GO:0005737 | inferred from direct assay <newline> cytoplasm ; GO:0005737 | inferred from biological aspect of ancestor with PANTHER:PTN001046274 <newline> P-body ; GO:0000932 | inferred from direct assay	protein binding ; GO:0005515 | inferred from physical interaction with rin
O16797	60S ribosomal protein L3	RpL3	5.47428	4.20492e-05	0	translation ; GO:0006412 | inferred from electronic annotation with InterPro:IPR000597 <newline> cytoplasmic translation ; GO:0002181 | traceable author statement <newline> ribosomal large subunit assembly ; GO:0000027 | inferred from biological aspect of ancestor with PANTHER:PTN000146039	cytosolic large ribosomal subunit ; GO:0022625 | inferred from biological aspect of ancestor with PANTHER:PTN000146039 <newline> cytosolic large ribosomal subunit ; GO:0022625 | traceable author statement	RNA binding ; GO:0003723 | inferred from biological aspect of ancestor with PANTHER:PTN000146039 <newline> structural constituent of ribosome ; GO:0003735 | inferred from biological aspect of ancestor with PANTHER:PTN000146039 <newline> structural constituent of ribosome ; GO:0003735 | traceable author statement
P46863;Q7KVC2	Bipolar kinesin KRP-130	Klp61F	5.45763	1.41809e-06	0	centrosome separation ; GO:0051299 | inferred from mutant phenotype <newline> mitotic cell cycle ; GO:0000278 | inferred from high throughput mutant phenotype <newline> Golgi organization ; GO:0007030 | inferred from mutant phenotype <newline> plus-end directed microtubule sliding ; GO:0031535 | inferred from direct assay <newline> microtubule-based movement ; GO:0007018 | inferred from direct as…	kinesin complex ; GO:0005871 | inferred from direct assay <newline> microtubule associated complex ; GO:0005875 | inferred from direct assay <newline> nucleus ; GO:0005634 | inferred from biological aspect of ancestor with PANTHER:PTN000649235 <newline> fusome ; GO:0045169 | inferred from direct assay <newline> cytoplasm ; GO:0005737 | inferred from direct assay <newline> spindle ; GO:0005819 | i…	ATP binding ; GO:0005524 | inferred from electronic annotation with InterPro:IPR001752, InterPro:IPR019821 <newline> ATP-dependent microtubule motor activity, plus-end-directed ; GO:0008574 | inferred from biological aspect of ancestor with PANTHER:PTN000649234 <newline> microtubule motor activity ; GO:0003777 | inferred from biological aspect of ancestor with PANTHER:PTN000648413 <newline> micro…
Q9W229	40S ribosomal protein S24	RpS24	5.36127	5.74193e-06	0	translation ; GO:0006412 | inferred from electronic annotation with InterPro:IPR001976, InterPro:IPR012678 <newline> cytoplasmic translation ; GO:0002181 | traceable author statement <newline> cytoplasmic translation ; GO:0002181 | inferred by curator from GO:0022626	ribosome ; GO:0005840 | inferred from electronic annotation with InterPro:IPR001976, InterPro:IPR012678 <newline> cytosolic ribosome ; GO:0022626 | inferred from high throughput direct assay <newline> cytosolic small ribosomal subunit ; GO:0022627 | traceable author statement	structural constituent of ribosome ; GO:0003735 | inferred from electronic annotation with InterPro:IPR001976, InterPro:IPR012678 <newline> structural constituent of ribosome ; GO:0003735 | traceable author statement <newline> structural constituent of ribosome ; GO:0003735 | inferred from high throughput direct assay
P29327;Q95TP9	40S ribosomal protein S6	RpS6	5.35344	8.5841e-07	0	translation ; GO:0006412 | inferred from electronic annotation with InterPro:IPR001377, InterPro:IPR014401, InterPro:IPR018282 <newline> cytoplasmic translation ; GO:0002181 | inferred by curator from GO:0022626 <newline> cytoplasmic translation ; GO:0002181 | traceable author statement <newline> immune response ; GO:0006955 | traceable author statement	ribosome ; GO:0005840 | inferred from electronic annotation with InterPro:IPR001377, InterPro:IPR014401, InterPro:IPR018282 <newline> cytosolic small ribosomal subunit ; GO:0022627 | traceable author statement <newline> cytosolic ribosome ; GO:0022626 | inferred from high throughput direct assay	structural constituent of ribosome ; GO:0003735 | inferred from electronic annotation with InterPro:IPR001377, InterPro:IPR014401, InterPro:IPR018282 <newline> structural constituent of ribosome ; GO:0003735 | traceable author statement <newline> structural constituent of ribosome ; GO:0003735 | inferred from high throughput direct assay
Q9VUQ5;M9PFK7	Protein argonaute-2	AGO2	5.34301	0.000655805	0.000397436	syncytial nuclear migration ; GO:0035190 | inferred from mutant phenotype <newline> RNA interference ; GO:0016246 | inferred from mutant phenotype <newline> cellularization ; GO:0007349 | inferred from mutant phenotype <newline> negative regulation of viral genome replication ; GO:0045071 | inferred from mutant phenotype <newline> targeting of mRNA for destruction involved in RNA interference ; G…	cytoplasm ; GO:0005737 | inferred from direct assay <newline> cytosol ; GO:0005829 | inferred from high throughput direct assay <newline> RISC complex ; GO:0016442 | inferred from direct assay <newline> RISC complex ; GO:0016442 | traceable author statement <newline> RISC-loading complex ; GO:0070578 | inferred from genetic interaction with r2d2, Dcr-2 <newline> messenger ribonucleoprotein comple…	siRNA binding ; GO:0035197 | inferred from direct assay <newline> protein binding ; GO:0005515 | inferred from physical interaction with UniProtKB:Q9NFU0,UniProtKB:Q9V426,UniProtKB:Q9W0S7 <newline> protein binding ; GO:0005515 | inferred from physical interaction with AGO1 <newline> protein binding ; GO:0005515 | inferred from physical interaction with Fmr1 <newline> protein binding ; GO:0005515 …
Q7KLW9		Prp19	5.32308	8.99954e-07	0	DNA repair ; GO:0006281 | inferred from electronic annotation with InterPro:IPR038959 <newline> mRNA splicing, via spliceosome ; GO:0000398 | inferred by curator from GO:0071011,GO:0071013 <newline> generation of catalytic spliceosome for first transesterification step ; GO:0000349 | inferred from biological aspect of ancestor with PANTHER:PTN000356711 <newline> chromatin organization ; GO:000632…	Prp19 complex ; GO:0000974 | inferred from biological aspect of ancestor with PANTHER:PTN000356711 <newline> spliceosomal complex ; GO:0005681 | traceable author statement <newline> precatalytic spliceosome ; GO:0071011 | inferred from high throughput direct assay <newline> U2-type catalytic step 1 spliceosome ; GO:0071006 | inferred from biological aspect of ancestor with PANTHER:PTN000356711 <n…	ubiquitin protein ligase activity ; GO:0061630 | inferred from electronic annotation with InterPro:IPR038959 <newline> ubiquitin-protein transferase activity ; GO:0004842 | inferred from sequence or structural similarity with HGNC:17896 <newline> ubiquitin-protein transferase activity ; GO:0004842 | inferred from biological aspect of ancestor with PANTHER:PTN000356711
C7LA75;P11147;Q8I0E9	Heat shock 70 kDa protein cognate 4	Hsc70-4	5.32272	4.04393e-09	0	membrane bending ; GO:0097753 | inferred from direct assay <newline> chaperone cofactor-dependent protein refolding ; GO:0051085 | inferred from biological aspect of ancestor with PANTHER:PTN002321897 <newline> heterochromatin organization involved in chromatin silencing ; GO:0070868 | inferred from mutant phenotype <newline> protein refolding ; GO:0042026 | inferred from biological aspect of anc…	mitochondrion ; GO:0005739 | inferred from sequence or structural similarity with UniProtKB:P38646 <newline> catalytic step 2 spliceosome ; GO:0071013 | inferred from high throughput direct assay <newline> mitochondrial inner membrane ; GO:0005743 | colocalizes_with inferred from direct assay <newline> cytoplasm ; GO:0005737 | inferred from direct assay <newline> precatalytic spliceosome ; GO:007…	ATPase activity ; GO:0016887 | inferred from biological aspect of ancestor with PANTHER:PTN002321897 <newline> heat shock protein binding ; GO:0031072 | inferred from biological aspect of ancestor with PANTHER:PTN002321897 <newline> ATPase activity, coupled ; GO:0042623 | inferred from biological aspect of ancestor with PANTHER:PTN002321897 <newline> unfolded protein binding ; GO:0051082 | inferr…
A0A0B4KGU4;Q9VHP0;M9PBB5;P09052	ATP-dependent RNA helicase bel	bel	5.30522	0.000205802	0	spermatogenesis ; GO:0007283 | inferred from mutant phenotype <newline> regulation of gene expression ; GO:0010468 | inferred from mutant phenotype <newline> ecdysone-mediated induction of salivary gland cell autophagic cell death ; GO:0035072 | inferred from mutant phenotype <newline> gamete generation ; GO:0007276 | inferred from biological aspect of ancestor with PANTHER:PTN002774652 <newline>…	P granule ; GO:0043186 | inferred from direct assay <newline> neuronal cell body ; GO:0043025 | inferred from direct assay <newline> cytoplasm ; GO:0005737 | inferred from direct assay <newline> P granule ; GO:0043186 | inferred from biological aspect of ancestor with PANTHER:PTN002774649 <newline> nucleus ; GO:0005634 | inferred from biological aspect of ancestor with PANTHER:PTN002774649 <newli…	ATP binding ; GO:0005524 | inferred from electronic annotation with InterPro:IPR011545 <newline> RNA helicase activity ; GO:0003724 | inferred from sequence or structural similarity with SGD:S000005730 <newline> RNA helicase activity ; GO:0003724 | inferred from biological aspect of ancestor with PANTHER:PTN002772338 <newline> RNA binding ; GO:0003723 | inferred from biological aspect of ancestor…
Q9VZF5	Kinesin-like protein	pav	5.26218	4.7289e-06	0	actomyosin contractile ring assembly ; GO:0000915 | inferred from electronic annotation with InterPro:IPR032924 <newline> plus-end-directed vesicle transport along microtubule ; GO:0072383 | inferred from electronic annotation with InterPro:IPR032924 <newline> microtubule bundle formation involved in mitotic spindle midzone assembly ; GO:1903562 | inferred from mutant phenotype <newline> somatic …	male germline ring canal ; GO:0035323 | inferred from direct assay <newline> somatic ring canal ; GO:0098549 | inferred from direct assay <newline> midbody ; GO:0030496 | inferred from direct assay <newline> mitotic spindle midzone ; GO:1990023 | inferred from direct assay <newline> axoneme ; GO:0005930 | inferred from direct assay <newline> nucleus ; GO:0005634 | inferred from direct assay <newl…	ATP binding ; GO:0005524 | inferred from electronic annotation with InterPro:IPR001752, InterPro:IPR019821 <newline> microtubule binding ; GO:0008017 | inferred from biological aspect of ancestor with PANTHER:PTN000648413 <newline> microtubule motor activity ; GO:0003777 | inferred from biological aspect of ancestor with PANTHER:PTN000648413 <newline> ATPase activity ; GO:0016887 | inferred from …
M9PG47;P13008	40S ribosomal protein S26	RpS26	5.24323	7.84295e-07	0	cytoplasmic translation ; GO:0002181 | inferred from sequence or structural similarity with UniProtKB:P62854 <newline> cytoplasmic translation ; GO:0002181 | traceable author statement	polysomal ribosome ; GO:0042788 | inferred from sequence or structural similarity with UniProtKB:P62854 <newline> cytoplasmic side of rough endoplasmic reticulum membrane ; GO:0098556 | inferred from sequence or structural similarity with UniProtKB:P49171 <newline> cytosolic small ribosomal subunit ; GO:0022627 | traceable author statement <newline> cytosolic small ribosomal subunit ; GO:0022627 …	structural constituent of ribosome ; GO:0003735 | inferred from biological aspect of ancestor with PANTHER:PTN000283756 <newline> mRNA binding ; GO:0003729 | inferred from biological aspect of ancestor with PANTHER:PTN000283756 <newline> structural constituent of ribosome ; GO:0003735 | traceable author statement
X2JC82;P02518	Heat shock protein 27	Hsp27	5.24044	2.37855e-06	0	defense response to bacterium ; GO:0042742 | inferred from mutant phenotype <newline> chaperone-mediated protein folding ; GO:0061077 | inferred from direct assay <newline> behavioral response to starvation ; GO:0042595 | inferred from mutant phenotype <newline> defense response to fungus ; GO:0050832 | inferred from mutant phenotype <newline> chaperone-mediated protein folding ; GO:0061077 | inf…	cytoplasm ; GO:0005737 | inferred from high throughput direct assay <newline> nucleus ; GO:0005634 | inferred from high throughput direct assay	protein binding ; GO:0005515 | inferred from physical interaction with lwr <newline> unfolded protein binding ; GO:0051082 | inferred from sequence model <newline> unfolded protein binding ; GO:0051082 | inferred from direct assay
Q9VFT4		rin	5.18959	5.8136e-05	0	positive regulation of gene expression ; GO:0010628 | inferred from mutant phenotype <newline> Ras protein signal transduction ; GO:0007265 | inferred from genetic interaction with Rho1 <newline> negative regulation of imaginal disc growth ; GO:0045571 | inferred from genetic interaction with lig inferred from genetic interaction with Fmr1 inferred from genetic interaction with Capr <newline> mRN…	cytoplasm ; GO:0005737 | inferred from direct assay <newline> cytosol ; GO:0005829 | inferred from direct assay <newline> catalytic step 2 spliceosome ; GO:0071013 | inferred from high throughput direct assay <newline> cytoplasm ; GO:0005737 | inferred from high throughput direct assay <newline> precatalytic spliceosome ; GO:0071011 | inferred from high throughput direct assay <newline> cytosol ;…	mRNA binding ; GO:0003729 | inferred from sequence or structural similarity <newline> protein binding ; GO:0005515 | inferred from physical interaction with lig <newline> mRNA binding ; GO:0003729 | inferred from biological aspect of ancestor with PANTHER:PTN000074904
Q9VNB9		RpL35A	5.14783	5.61179e-05	0	ribosomal large subunit biogenesis ; GO:0042273 | inferred from biological aspect of ancestor with PANTHER:PTN000096770 <newline> cytoplasmic translation ; GO:0002181 | inferred by curator from GO:0022626 <newline> cytoplasmic translation ; GO:0002181 | traceable author statement <newline> cytoplasmic translation ; GO:0002181 | inferred from biological aspect of ancestor with PANTHER:PTN000096770	cytosolic large ribosomal subunit ; GO:0022625 | inferred from biological aspect of ancestor with PANTHER:PTN000096770 <newline> cytosolic large ribosomal subunit ; GO:0022625 | traceable author statement <newline> cytosolic ribosome ; GO:0022626 | inferred from high throughput direct assay	structural constituent of ribosome ; GO:0003735 | inferred from biological aspect of ancestor with PANTHER:PTN000096770 <newline> structural constituent of ribosome ; GO:0003735 | inferred from high throughput direct assay <newline> structural constituent of ribosome ; GO:0003735 | traceable author statement
P09180	60S ribosomal protein L4	RpL4	5.12762	1.66364e-06	0	translation ; GO:0006412 | inferred from electronic annotation with InterPro:IPR002136, InterPro:IPR023574 <newline> cytoplasmic translation ; GO:0002181 | inferred by curator from GO:0022626 <newline> cytoplasmic translation ; GO:0002181 | traceable author statement	cytosolic large ribosomal subunit ; GO:0022625 | traceable author statement <newline> cytosolic ribosome ; GO:0022626 | inferred from high throughput direct assay <newline> cytosolic large ribosomal subunit ; GO:0022625 | inferred from biological aspect of ancestor with PANTHER:PTN000454620	RNA binding ; GO:0003723 | inferred from biological aspect of ancestor with PANTHER:PTN000454620 <newline> structural constituent of ribosome ; GO:0003735 | inferred from high throughput direct assay <newline> structural constituent of ribosome ; GO:0003735 | traceable author statement <newline> structural constituent of ribosome ; GO:0003735 | inferred from biological aspect of ancestor with PAN…
P43332	U1 small nuclear ribonucleoprotein A	snf	5.11357	4.38158e-08	0	RNA splicing ; GO:0008380 | traceable author statement <newline> primary sex determination, soma ; GO:0007539 | non-traceable author statement <newline> oogenesis ; GO:0048477 | inferred from mutant phenotype <newline> regulation of alternative mRNA splicing, via spliceosome ; GO:0000381 | inferred from direct assay <newline> mRNA splicing, via spliceosome ; GO:0000398 | inferred from sequence or…	U1 snRNP ; GO:0005685 | inferred from sequence or structural similarity with SGD:S000000323 <newline> spliceosomal complex ; GO:0005681 | inferred from sequence or structural similarity with HGNC:11151 <newline> nucleus ; GO:0005634 | inferred from direct assay <newline> protein-containing complex ; GO:0032991 | inferred from physical interaction with Sxl <newline> U2 snRNP ; GO:0005686 | inferre…	mRNA binding ; GO:0003729 | inferred from sequence or structural similarity <newline> protein binding ; GO:0005515 | inferred from physical interaction with pps <newline> protein binding ; GO:0005515 | inferred from physical interaction with Sxl <newline> snRNA stem-loop binding ; GO:0035614 | inferred from direct assay <newline> U1 snRNA binding ; GO:0030619 | inferred from direct assay <newline…
Q9VAX8		CG4849	5.10206	7.5375e-07	0	mRNA splicing, via spliceosome ; GO:0000398 | inferred from biological aspect of ancestor with PANTHER:PTN000562846 <newline> translational elongation ; GO:0006414 | inferred from sequence or structural similarity <newline> positive regulation of gene expression ; GO:0010628 | inferred from mutant phenotype <newline> mRNA splicing, via spliceosome ; GO:0000398 | inferred by curator from GO:007101…	small nuclear ribonucleoprotein complex ; GO:0030532 | inferred from physical interaction with Prp8 <newline> precatalytic spliceosome ; GO:0071011 | inferred from high throughput direct assay <newline> ribonucleoprotein complex ; GO:1990904 | inferred from biological aspect of ancestor with PANTHER:PTN000562745 <newline> U2-type catalytic step 2 spliceosome ; GO:0071007 | inferred from biologica…	GTP binding ; GO:0005525 | inferred from electronic annotation with InterPro:IPR000795, InterPro:IPR004161, InterPro:IPR005225, InterPro:IPR005517 <newline> U5 snRNA binding ; GO:0030623 | inferred from biological aspect of ancestor with PANTHER:PTN000562846 <newline> translation elongation factor activity ; GO:0003746 | inferred from sequence or structural similarity <newline> GTPase activity ; …
Q9VNE9;A0A0B4KFM7	60S ribosomal protein L13a	RpL13A	5.09875	0.000468412	0	cytoplasmic translation ; GO:0002181 | traceable author statement <newline> negative regulation of translation ; GO:0017148 | inferred from biological aspect of ancestor with PANTHER:PTN000166701 <newline> cytoplasmic translation ; GO:0002181 | inferred by curator from GO:0022626	cytosolic ribosome ; GO:0022626 | inferred from high throughput direct assay <newline> cytosolic large ribosomal subunit ; GO:0022625 | inferred from biological aspect of ancestor with PANTHER:PTN000166703 <newline> ribosome ; GO:0005840 | inferred from biological aspect of ancestor with PANTHER:PTN000166701 <newline> cytosolic large ribosomal subunit ; GO:0022625 | traceable author statement	structural constituent of ribosome ; GO:0003735 | traceable author statement <newline> structural constituent of ribosome ; GO:0003735 | inferred from high throughput direct assay <newline> mRNA binding ; GO:0003729 | inferred from biological aspect of ancestor with PANTHER:PTN000166701 <newline> structural constituent of ribosome ; GO:0003735 | inferred from biological aspect of ancestor with PA…
M9NE68;P02516	Heat shock protein 23	Hsp23	5.07414	1.24355e-05	0	response to hypoxia ; GO:0001666 | inferred from expression pattern inferred from mutant phenotype <newline> chaperone-mediated protein folding ; GO:0061077 | inferred from direct assay <newline> cold acclimation ; GO:0009631 | inferred from expression pattern <newline> response to heat ; GO:0009408 | inferred from direct assay <newline> protein refolding ; GO:0042026 | inferred from direct assay…	-	protein binding ; GO:0005515 | inferred from physical interaction with lwr <newline> unfolded protein binding ; GO:0051082 | inferred from sequence model <newline> unfolded protein binding ; GO:0051082 | inferred from direct assay
P15348	DNA topoisomerase 2	Top2	5.02549	3.68164e-06	0	male meiosis chromosome segregation ; GO:0007060 | inferred from mutant phenotype <newline> meiotic cell cycle ; GO:0051321 | traceable author statement <newline> mitotic DNA integrity checkpoint ; GO:0044774 | inferred from biological aspect of ancestor with PANTHER:PTN000018888 <newline> chromatin silencing ; GO:0006342 | inferred from direct assay <newline> DNA topological change ; GO:0006265 …	ACF complex ; GO:0016590 | NOT inferred from direct assay <newline> nucleus ; GO:0005634 | inferred from direct assay <newline> chromosome ; GO:0005694 | inferred from direct assay <newline> nucleus ; GO:0005634 | inferred from biological aspect of ancestor with PANTHER:PTN000018888 <newline> condensed chromosome ; GO:0000793 | colocalizes_with inferred from direct assay <newline> CHRAC ; GO:0008…	ATP binding ; GO:0005524 | inferred from electronic annotation with InterPro:IPR001154, InterPro:IPR001241, InterPro:IPR002205, InterPro:IPR013506, InterPro:IPR013757, InterPro:IPR013758, InterPro:IPR013759, InterPro:IPR013760, InterPro:IPR018522 <newline> four-way junction DNA binding ; GO:0000400 | inferred from direct assay <newline> mRNA binding ; GO:0003729 | inferred from direct assay <newl…
Q9VBN5	60S ribosomal protein L27	RpL27	5.00916	0.000501478	0	translation ; GO:0006412 | inferred from electronic annotation with InterPro:IPR001141, InterPro:IPR018262 <newline> cytoplasmic translation ; GO:0002181 | traceable author statement	cytosolic large ribosomal subunit ; GO:0022625 | traceable author statement <newline> cytosolic large ribosomal subunit ; GO:0022625 | inferred from biological aspect of ancestor with PANTHER:PTN000052145	structural constituent of ribosome ; GO:0003735 | inferred from biological aspect of ancestor with PANTHER:PTN000052145 <newline> structural constituent of ribosome ; GO:0003735 | traceable author statement
Q9V9W2;Q9V9W3		RpL6	4.97797	0.000329158	0	ribosomal large subunit assembly ; GO:0000027 | inferred from biological aspect of ancestor with PANTHER:PTN000076315 <newline> cytoplasmic translation ; GO:0002181 | traceable author statement <newline> cytoplasmic translation ; GO:0002181 | inferred from biological aspect of ancestor with PANTHER:PTN000076315 <newline> cytoplasmic translation ; GO:0002181 | inferred by curator from GO:0022626	cytosolic large ribosomal subunit ; GO:0022625 | traceable author statement <newline> cytosolic ribosome ; GO:0022626 | inferred from high throughput direct assay <newline> cytosolic large ribosomal subunit ; GO:0022625 | inferred from biological aspect of ancestor with PANTHER:PTN000076315	RNA binding ; GO:0003723 | inferred from biological aspect of ancestor with PANTHER:PTN000076315 <newline> structural constituent of ribosome ; GO:0003735 | inferred from high throughput direct assay <newline> structural constituent of ribosome ; GO:0003735 | traceable author statement <newline> structural constituent of ribosome ; GO:0003735 | inferred from biological aspect of ancestor with PAN…
A0A126GUS7;Q9NFU0	Fragile X mental retardation syndrome-related protein 1	Fmr1	4.86761	0.000230605	0	negative regulation of synaptic growth at neuromuscular junction ; GO:0045886 | inferred from mutant phenotype <newline> germ-line cyst formation ; GO:0048134 | inferred from mutant phenotype inferred from genetic interaction with Cbl <newline> habituation ; GO:0046959 | inferred from mutant phenotype <newline> medium-term memory ; GO:0072375 | inferred from mutant phenotype <newline> adult locom…	cytoplasmic ribonucleoprotein granule ; GO:0036464 | inferred from biological aspect of ancestor with PANTHER:PTN001318100 <newline> cytoplasm ; GO:0005737 | inferred from biological aspect of ancestor with PANTHER:PTN001318100 <newline> neuronal cell body ; GO:0043025 | inferred from direct assay <newline> neuron projection ; GO:0043005 | inferred from direct assay <newline> RISC complex ; GO:00…	protein binding ; GO:0005515 | inferred from physical interaction with UniProtKB:Q9W596 <newline> protein binding ; GO:0005515 | inferred from physical interaction with UniProtKB:Q9VF87 <newline> protein binding ; GO:0005515 | inferred from physical interaction with piwi inferred from physical interaction with vas <newline> protein binding ; GO:0005515 | inferred from physical interaction with Un…
Q0E9B6;A1Z8U9	40S ribosomal protein S11	RpS11	4.86587	1.24393e-06	0	translation ; GO:0006412 | inferred from electronic annotation with InterPro:IPR000266, InterPro:IPR019979 <newline> cytoplasmic translation ; GO:0002181 | traceable author statement	cytoplasm ; GO:0005737 | inferred from direct assay <newline> nucleolus ; GO:0005730 | inferred from direct assay <newline> cytosolic small ribosomal subunit ; GO:0022627 | traceable author statement <newline> cytosolic small ribosomal subunit ; GO:0022627 | inferred from biological aspect of ancestor with PANTHER:PTN000078534 <newline> nuclear chromosome ; GO:0000228 | colocalizes_with inferred …	structural constituent of ribosome ; GO:0003735 | traceable author statement <newline> structural constituent of ribosome ; GO:0003735 | inferred from biological aspect of ancestor with PANTHER:PTN000078534
Q8IMV6;A0A126GV03;A0A0B4KGV9		Saf-B	4.79958	1.25316e-05	0	regulation of transcription by RNA polymerase II ; GO:0006357 | inferred from biological aspect of ancestor with PANTHER:PTN001038533 <newline> regulation of alternative mRNA splicing, via spliceosome ; GO:0000381 | inferred from high throughput mutant phenotype <newline> regulation of mRNA processing ; GO:0050684 | inferred from biological aspect of ancestor with PANTHER:PTN001038533	nucleus ; GO:0005634 | inferred by curator from GO:0000381 <newline> nucleus ; GO:0005634 | inferred from biological aspect of ancestor with PANTHER:PTN001038533 <newline> nucleoplasm ; GO:0005654 | inferred from direct assay <newline> nuclear matrix ; GO:0016363 | inferred from direct assay	mRNA binding ; GO:0003729 | inferred from sequence or structural similarity <newline> sequence-specific DNA binding ; GO:0043565 | inferred from biological aspect of ancestor with PANTHER:PTN001038533
Q9VLV5	Probable small nuclear ribonucleoprotein E	SmE	4.79309	1.4097e-05	0	mRNA splicing, via spliceosome ; GO:0000398 | inferred by curator from GO:0071011,GO:0071013 <newline> spliceosomal snRNP assembly ; GO:0000387 | inferred from biological aspect of ancestor with PANTHER:PTN000127555 <newline> mRNA splicing, via spliceosome ; GO:0000398 | inferred from sequence or structural similarity with SGD:S000005685	precatalytic spliceosome ; GO:0071011 | inferred from biological aspect of ancestor with PANTHER:PTN000127555 <newline> small nuclear ribonucleoprotein complex ; GO:0030532 | inferred from direct assay <newline> precatalytic spliceosome ; GO:0071011 | inferred from high throughput direct assay <newline> U4/U6 x U5 tri-snRNP complex ; GO:0046540 | inferred from biological aspect of ancestor with P…	-
M9MRJ4;M9MSG3;M9PEP8;M9PC23;M9PCM8;M9MRF5;M9MRD6;M9PC84;M9MRD1		Msp300	4.78793	1.10857e-06	0	endoplasmic reticulum localization ; GO:0051643 | inferred from mutant phenotype <newline> nucleus localization ; GO:0051647 | inferred from mutant phenotype <newline> mesoderm development ; GO:0007498 | non-traceable author statement <newline> larval visceral muscle development ; GO:0007523 | inferred from mutant phenotype <newline> nuclear migration ; GO:0007097 | inferred from mutant phenotype…	integral component of membrane ; GO:0016021 | inferred from electronic annotation with InterPro:IPR012315 <newline> Z disc ; GO:0030018 | inferred from direct assay <newline> meiotic nuclear membrane microtubule tethering complex ; GO:0034993 | inferred from sequence or structural similarity with UniProtKB:Q8NF91 <newline> nuclear envelope ; GO:0005635 | inferred from direct assay <newline> cytop…	protein binding ; GO:0005515 | inferred from physical interaction with klar <newline> actin binding ; GO:0003779 | inferred from direct assay <newline> protein kinase binding ; GO:0019901 | inferred from physical interaction with sls <newline> actin filament binding ; GO:0051015 | inferred from biological aspect of ancestor with PANTHER:PTN002934743 <newline> actin binding ; GO:0003779 | inferred…
Q9VVU2;Q7JRQ1		RpL26	4.75995	2.20795e-06	0	ribosomal large subunit biogenesis ; GO:0042273 | inferred from biological aspect of ancestor with PANTHER:PTN000124940 <newline> cytoplasmic translation ; GO:0002181 | inferred from biological aspect of ancestor with PANTHER:PTN000124940 <newline> cytoplasmic translation ; GO:0002181 | traceable author statement <newline> cytoplasmic translation ; GO:0002181 | inferred by curator from GO:0022626	cytosolic large ribosomal subunit ; GO:0022625 | inferred from biological aspect of ancestor with PANTHER:PTN000124940 <newline> cytosolic ribosome ; GO:0022626 | inferred from high throughput direct assay <newline> cytosolic large ribosomal subunit ; GO:0022625 | traceable author statement	RNA binding ; GO:0003723 | inferred from biological aspect of ancestor with PANTHER:PTN000124940 <newline> structural constituent of ribosome ; GO:0003735 | inferred from high throughput direct assay <newline> structural constituent of ribosome ; GO:0003735 | inferred from biological aspect of ancestor with PANTHER:PTN000124940 <newline> structural constituent of ribosome ; GO:0003735 | traceable…
P02283	Histone H2B	His2B	4.73329	3.77575e-06	0	-	nucleosome ; GO:0000786 | traceable author statement <newline> nucleosome ; GO:0000786 | inferred from electronic annotation with InterPro:IPR000558	DNA binding ; GO:0003677 | inferred from electronic annotation with InterPro:IPR000558, InterPro:IPR007125 <newline> protein heterodimerization activity ; GO:0046982 | inferred from electronic annotation with InterPro:IPR009072
Q9VN25	Eukaryotic translation initiation factor 3 subunit A	eIF3a	4.71163	0.000135136	0	formation of cytoplasmic translation initiation complex ; GO:0001732 | inferred from biological aspect of ancestor with PANTHER:PTN000360893 <newline> translation reinitiation ; GO:0002188 | inferred from biological aspect of ancestor with PANTHER:PTN000360893 <newline> translational initiation ; GO:0006413 | inferred from sequence or structural similarity <newline> regulation of translational in…	eukaryotic translation initiation factor 3 complex ; GO:0005852 | inferred from sequence or structural similarity with UniProtKB:Q7K550 <newline> cytosol ; GO:0005829 | inferred from sequence or structural similarity <newline> multi-eIF complex ; GO:0043614 | inferred from biological aspect of ancestor with PANTHER:PTN000360893 <newline> eukaryotic translation initiation factor 3 complex ; GO:000…	mRNA binding ; GO:0003729 | inferred from biological aspect of ancestor with PANTHER:PTN000360893 <newline> translation initiation factor activity ; GO:0003743 | inferred from sequence or structural similarity <newline> translation initiation factor activity ; GO:0003743 | contributes_to inferred from biological aspect of ancestor with PANTHER:PTN000360893 <newline> translation initiation factor …
Q9VPL0		CG3436	4.64616	0.000593779	0.0004	mitotic cell cycle ; GO:0000278 | inferred from high throughput mutant phenotype <newline> mRNA splicing, via spliceosome ; GO:0000398 | inferred by curator from GO:0071011,GO:0071013	precatalytic spliceosome ; GO:0071011 | inferred from high throughput direct assay <newline> catalytic step 2 spliceosome ; GO:0071013 | inferred from high throughput direct assay	RNA binding ; GO:0003723 | inferred from sequence or structural similarity with HGNC:30857
M9NG39;P41073	Zinc finger protein on ecdysone puffs	Pep	4.62881	1.80191e-06	0	regulation of mRNA splicing, via spliceosome ; GO:0048024 | inferred from mutant phenotype <newline> mRNA splicing, via spliceosome ; GO:0000398 | inferred by curator from GO:0071011,GO:0071013	catalytic step 2 spliceosome ; GO:0071013 | inferred from high throughput direct assay <newline> precatalytic spliceosome ; GO:0071011 | inferred from high throughput direct assay <newline> polytene chromosome puff ; GO:0005703 | colocalizes_with inferred from direct assay <newline> nucleus ; GO:0005634 | inferred from biological aspect of ancestor with PANTHER:PTN000398108	single-stranded DNA binding ; GO:0003697 | inferred from direct assay <newline> single-stranded RNA binding ; GO:0003727 | inferred from direct assay <newline> DNA binding ; GO:0003677 | inferred from direct assay
E1JHA4;P48809	Heterogeneous nuclear ribonucleoprotein 27C	Hrb27C	4.62831	1.3378e-06	0	pole plasm oskar mRNA localization ; GO:0045451 | inferred from mutant phenotype <newline> negative regulation of oskar mRNA translation ; GO:0007319 | traceable author statement <newline> spermatogenesis ; GO:0007283 | inferred from biological aspect of ancestor with PANTHER:PTN001924359 <newline> regulation of RNA metabolic process ; GO:0051252 | inferred from biological aspect of ancestor with…	nucleus ; GO:0005634 | inferred from high throughput direct assay <newline> protein-containing complex ; GO:0032991 | inferred from physical interaction with glo <newline> cytoplasm ; GO:0005737 | inferred from high throughput direct assay <newline> cytoplasm ; GO:0005737 | inferred from direct assay <newline> P granule ; GO:0043186 | inferred from physical interaction with tud inferred from phys…	mRNA 5'-UTR binding ; GO:0048027 | non-traceable author statement <newline> poly(U) RNA binding ; GO:0008266 | inferred from biological aspect of ancestor with PANTHER:PTN002689981 <newline> protein binding ; GO:0005515 | inferred from physical interaction with glo <newline> mRNA 5'-UTR binding ; GO:0048027 | traceable author statement <newline> mRNA 3'-UTR binding ; GO:0003730 | inferred from di…
M9PFF0;P41126	60S ribosomal protein L13	RpL13	4.57681	1.4776e-06	0	translation ; GO:0006412 | inferred from electronic annotation with InterPro:IPR001380, InterPro:IPR018256 <newline> cytoplasmic translation ; GO:0002181 | inferred by curator from GO:0022626 <newline> cytoplasmic translation ; GO:0002181 | traceable author statement	cytosolic large ribosomal subunit ; GO:0022625 | inferred from biological aspect of ancestor with PANTHER:PTN000197497 <newline> cytosolic ribosome ; GO:0022626 | inferred from high throughput direct assay <newline> cytosolic large ribosomal subunit ; GO:0022625 | traceable author statement	structural constituent of ribosome ; GO:0003735 | inferred from electronic annotation with InterPro:IPR001380, InterPro:IPR018256 <newline> structural constituent of ribosome ; GO:0003735 | inferred from high throughput direct assay <newline> structural constituent of ribosome ; GO:0003735 | traceable author statement <newline> RNA binding ; GO:0003723 | inferred from biological aspect of ancesto…
Q94901	RNA-binding protein lark	lark	4.57303	1.08821e-05	0	negative regulation of eclosion ; GO:0045804 | inferred from mutant phenotype <newline> eclosion ; GO:0007562 | traceable author statement <newline> locomotor rhythm ; GO:0045475 | inferred from mutant phenotype <newline> eclosion rhythm ; GO:0008062 | inferred from mutant phenotype <newline> embryo development ending in birth or egg hatching ; GO:0009792 | inferred from mutant phenotype <newline…	nucleus ; GO:0005634 | inferred from biological aspect of ancestor with PANTHER:PTN000567445 <newline> nucleus ; GO:0005634 | inferred from direct assay <newline> nuclear speck ; GO:0016607 | inferred from biological aspect of ancestor with PANTHER:PTN000567445 <newline> catalytic step 2 spliceosome ; GO:0071013 | inferred from high throughput direct assay <newline> precatalytic spliceosome ; GO:…	zinc ion binding ; GO:0008270 | inferred from electronic annotation with InterPro:IPR001878 <newline> RNA binding ; GO:0003723 | non-traceable author statement <newline> mRNA binding ; GO:0003729 | inferred from sequence or structural similarity <newline> RNA binding ; GO:0003723 | inferred from direct assay <newline> RNA binding ; GO:0003723 | inferred from biological aspect of ancestor with PAN…
A0A0B4LGZ5;P46222	60S ribosomal protein L11	RpL11	4.55682	7.1099e-07	0	translation ; GO:0006412 | inferred from electronic annotation with InterPro:IPR002132, InterPro:IPR020929 <newline> ribosomal large subunit assembly ; GO:0000027 | inferred from biological aspect of ancestor with PANTHER:PTN000242048 <newline> cytoplasmic translation ; GO:0002181 | inferred by curator from GO:0022626 <newline> cytoplasmic translation ; GO:0002181 | traceable author statement	cytosolic large ribosomal subunit ; GO:0022625 | traceable author statement <newline> cytosolic ribosome ; GO:0022626 | inferred from high throughput direct assay <newline> cytoplasm ; GO:0005737 | inferred from direct assay <newline> polytene chromosome puff ; GO:0005703 | colocalizes_with inferred from direct assay <newline> cytosolic large ribosomal subunit ; GO:0022625 | inferred from biologi…	structural constituent of ribosome ; GO:0003735 | traceable author statement <newline> structural constituent of ribosome ; GO:0003735 | inferred from high throughput direct assay <newline> RNA binding ; GO:0003723 | inferred from biological aspect of ancestor with PANTHER:PTN000242048 <newline> structural constituent of ribosome ; GO:0003735 | inferred from biological aspect of ancestor with PAN…
Q7JRH5		CG5726	4.53323	2.46503e-05	0	-	-	-
E4NKG1;Q9I7D3	Caprin homolog	Capr	4.46755	4.25859e-05	0	negative regulation of imaginal disc growth ; GO:0045571 | inferred from genetic interaction with rin inferred from genetic interaction with lig inferred from genetic interaction with Fmr1 <newline> cellularization ; GO:0007349 | inferred from mutant phenotype <newline> regulation of mitotic cell cycle, embryonic ; GO:0009794 | inferred from genetic interaction with Fmr1	cytoplasm ; GO:0005737 | inferred from direct assay <newline> ribonucleoprotein complex ; GO:1990904 | inferred from direct assay <newline> cytosol ; GO:0005829 | inferred from high throughput direct assay	RNA binding ; GO:0003723 | inferred from direct assay
O44437	Small nuclear ribonucleoprotein Sm D3	SmD3	4.45945	0.0269249	0.0034749	muscle organ development ; GO:0007517 | inferred from mutant phenotype <newline> pole plasm oskar mRNA localization ; GO:0045451 | inferred from mutant phenotype <newline> neuron differentiation ; GO:0030182 | inferred from mutant phenotype <newline> central nervous system development ; GO:0007417 | inferred from mutant phenotype <newline> peripheral nervous system development ; GO:0007422 | infe…	precatalytic spliceosome ; GO:0071011 | inferred from biological aspect of ancestor with PANTHER:PTN000596880 <newline> U4 snRNP ; GO:0005687 | inferred from biological aspect of ancestor with PANTHER:PTN000596880 <newline> precatalytic spliceosome ; GO:0071011 | inferred from high throughput direct assay <newline> commitment complex ; GO:0000243 | inferred from biological aspect of ancestor with…	RNA binding ; GO:0003723 | inferred from biological aspect of ancestor with PANTHER:PTN000596745 <newline> RNA binding ; GO:0003723 | inferred from sequence or structural similarity with HGNC:11160
A4V364;A0A0B4KGK8;A0A0B4KGF9;Q7KSA0;Q95TW4;A8JR54;Q8IN47;Q8IN48;A0A0B4KH21;A0A0B4KH24;Q9VDI8;A0A0B4KHH8;A0A0B4KHI4;A0A0B4KGK5;A0A0B4KHT5		Syp	4.43699	5.48455e-05	0	regulation of neuromuscular synaptic transmission ; GO:1900073 | inferred from mutant phenotype <newline> regulation of oskar mRNA translation ; GO:0046011 | inferred from mutant phenotype <newline> oocyte dorsal/ventral axis specification ; GO:0007310 | inferred from mutant phenotype <newline> mRNA splicing, via spliceosome ; GO:0000398 | inferred by curator from GO:0071011 <newline> dorsal appe…	cytosol ; GO:0005829 | inferred from direct assay <newline> ribonucleoprotein granule ; GO:0035770 | inferred from direct assay <newline> nucleus ; GO:0005634 | inferred from direct assay <newline> postsynapse of neuromuscular junction ; GO:0098975 | inferred from direct assay <newline> basal cortex ; GO:0045180 | inferred from direct assay <newline> nucleus ; GO:0005634 | inferred from biologica…	RNA binding ; GO:0003723 | inferred from biological aspect of ancestor with PANTHER:PTN002723139 <newline> mRNA binding ; GO:0003729 | inferred from biological aspect of ancestor with PANTHER:PTN002723140 <newline> mRNA binding ; GO:0003729 | inferred from sequence or structural similarity <newline> mRNA binding ; GO:0003729 | inferred from direct assay <newline> RNA binding ; GO:0003723 | inferr…
Q7K5M2;A0A0B4LFE1		CG10139	4.3996	1.41363e-05	0	biological_process ; GO:0008150 | no biological data available	cellular_component ; GO:0005575 | no biological data available	molecular_function ; GO:0003674 | no biological data available
P28668	Bifunctional glutamate/proline--tRNA ligase;Glutamate--tRNA ligase;Proline--tRNA ligase	GluProRS	4.38991	9.54922e-05	0	glutamyl-tRNA aminoacylation ; GO:0006424 | inferred from electronic annotation with InterPro:IPR004526 <newline> prolyl-tRNA aminoacylation ; GO:0006433 | inferred from biological aspect of ancestor with PANTHER:PTN000155236 <newline> glutamyl-tRNA aminoacylation ; GO:0006424 | traceable author statement <newline> prolyl-tRNA aminoacylation ; GO:0006433 | traceable author statement	aminoacyl-tRNA synthetase multienzyme complex ; GO:0017101 | inferred from direct assay <newline> aminoacyl-tRNA synthetase multienzyme complex ; GO:0017101 | inferred from biological aspect of ancestor with PANTHER:PTN000155236 <newline> cytoplasm ; GO:0005737 | traceable author statement <newline> cytoplasm ; GO:0005737 | inferred from biological aspect of ancestor with PANTHER:PTN000155236	glutamate-tRNA ligase activity ; GO:0004818 | inferred from electronic annotation with InterPro:IPR004526 <newline> ATP binding ; GO:0005524 | inferred from electronic annotation with InterPro:IPR000738, InterPro:IPR000924, InterPro:IPR001412, InterPro:IPR002314, InterPro:IPR004499, InterPro:IPR004526, InterPro:IPR016061, InterPro:IPR017449, InterPro:IPR020058, InterPro:IPR020059, InterPro:IPR020…
E2QCP0;P84249	Histone H3;Histone H3.3	His3.3A	4.37568	6.39816e-05	0	male meiotic nuclear division ; GO:0007140 | inferred from genetic interaction with His3.3B <newline> nucleosome assembly ; GO:0006334 | non-traceable author statement <newline> DNA replication-independent nucleosome assembly ; GO:0006336 | inferred from genetic interaction with His3.3B	nucleosome ; GO:0000786 | non-traceable author statement <newline> polytene chromosome ; GO:0005700 | inferred from direct assay <newline> nucleosome ; GO:0000786 | inferred from direct assay <newline> nucleus ; GO:0005634 | inferred from biological aspect of ancestor with PANTHER:PTN000152093	DNA binding ; GO:0003677 | inferred from electronic annotation with InterPro:IPR000164, InterPro:IPR007125 <newline> protein heterodimerization activity ; GO:0046982 | inferred from electronic annotation with InterPro:IPR009072 <newline> structural constituent of chromatin ; GO:0030527 | inferred from genetic interaction with His3.3B <newline> DNA binding ; GO:0003677 | non-traceable author state…
Q9VV74	Survival motor neuron protein	Smn	4.34971	0.000393527	0	positive regulation of synaptic transmission, cholinergic ; GO:0032224 | inferred from mutant phenotype <newline> excitatory postsynaptic potential ; GO:0060079 | inferred from mutant phenotype <newline> neuromuscular junction development ; GO:0007528 | inferred from mutant phenotype <newline> positive regulation of synaptic growth at neuromuscular junction ; GO:0045887 | inferred from genetic in…	cytoplasmic U snRNP body ; GO:0071254 | inferred from direct assay <newline> cytoplasm ; GO:0005737 | inferred from direct assay <newline> SMN complex ; GO:0032797 | inferred from direct assay <newline> Gemini of coiled bodies ; GO:0097504 | inferred from direct assay <newline> neuromuscular junction ; GO:0031594 | inferred from direct assay <newline> SmD-containing SMN-Sm protein complex ; GO:00…	RNA binding ; GO:0003723 | inferred from electronic annotation with InterPro:IPR010304 <newline> alpha-actinin binding ; GO:0051393 | inferred from physical interaction with Actn
A0A0B4JD11;Q9NJH0	Elongation factor 1-gamma	CG11901	4.32973	0.000142682	0	translational elongation ; GO:0006414 | inferred from biological aspect of ancestor with PANTHER:PTN000136176 <newline> translational elongation ; GO:0006414 | inferred from sequence or structural similarity	cytoplasm ; GO:0005737 | inferred from biological aspect of ancestor with PANTHER:PTN000136176 <newline> eukaryotic translation elongation factor 1 complex ; GO:0005853 | inferred from sequence or structural similarity <newline> nucleus ; GO:0005634 | inferred from biological aspect of ancestor with PANTHER:PTN000136176 <newline> nucleus ; GO:0005634 | inferred from direct assay <newline> cytopla…	translation elongation factor activity ; GO:0003746 | inferred from electronic annotation with InterPro:IPR001662, InterPro:IPR036433 <newline> translation elongation factor activity ; GO:0003746 | inferred from sequence or structural similarity
H1UUJ8;A0A0B4KGX1;Q01989;A0A0B4LHV4	Myosin heavy chain 95F	jar	4.27102	0.00021605	0	morphogenesis of follicular epithelium ; GO:0016333 | inferred from mutant phenotype <newline> actin filament-based movement ; GO:0030048 | inferred from direct assay <newline> oogenesis ; GO:0048477 | non-traceable author statement <newline> sperm individualization ; GO:0007291 | inferred from mutant phenotype <newline> dorsal closure ; GO:0007391 | inferred from expression pattern <newline> est…	basal part of cell ; GO:0045178 | inferred from direct assay <newline> germline ring canal ; GO:0045172 | inferred from direct assay <newline> sperm individualization complex ; GO:0070864 | inferred from direct assay <newline> unconventional myosin complex ; GO:0016461 | inferred from direct assay <newline> myosin VI complex ; GO:0031476 | inferred from physical interaction with Mlc-c <newline> i…	ATP binding ; GO:0005524 | inferred from electronic annotation with InterPro:IPR001609, InterPro:IPR004009 <newline> motor activity ; GO:0003774 | inferred from electronic annotation with InterPro:IPR001609, InterPro:IPR004009 <newline> calmodulin binding ; GO:0005516 | inferred from physical interaction with Cam <newline> motor activity ; GO:0003774 | non-traceable author statement <newline> mic…
M9PB84;P31009	40S ribosomal protein S2	RpS2	4.2659	3.02702e-07	0	cytoplasmic translation ; GO:0002181 | traceable author statement <newline> cytoplasmic translation ; GO:0002181 | inferred by curator from GO:0022626 <newline> translation ; GO:0006412 | inferred from biological aspect of ancestor with PANTHER:PTN000346706	nucleolus ; GO:0005730 | inferred from direct assay <newline> nuclear chromosome ; GO:0000228 | colocalizes_with inferred from direct assay <newline> cytosolic small ribosomal subunit ; GO:0022627 | inferred from biological aspect of ancestor with PANTHER:PTN000346706 <newline> cytosolic small ribosomal subunit ; GO:0022627 | traceable author statement <newline> cytosolic ribosome ; GO:0022626 | …	RNA binding ; GO:0003723 | inferred from electronic annotation with InterPro:IPR013810 <newline> structural constituent of ribosome ; GO:0003735 | inferred from biological aspect of ancestor with PANTHER:PTN000346706 <newline> structural constituent of ribosome ; GO:0003735 | inferred from high throughput direct assay <newline> structural constituent of ribosome ; GO:0003735 | traceable author st…
Q9VJ74		CG10333	4.26484	7.16687e-08	0	regulation of defense response to virus ; GO:0050688 | inferred from mutant phenotype <newline> mRNA splicing, via spliceosome ; GO:0000398 | inferred by curator from GO:0071011,GO:0071013 <newline> mRNA splicing, via spliceosome ; GO:0000398 | inferred from biological aspect of ancestor with PANTHER:PTN002774495 <newline> mRNA splicing, via spliceosome ; GO:0000398 | inferred from sequence or st…	catalytic step 2 spliceosome ; GO:0071013 | inferred from high throughput direct assay <newline> precatalytic spliceosome ; GO:0071011 | inferred from high throughput direct assay <newline> catalytic step 2 spliceosome ; GO:0071013 | inferred from biological aspect of ancestor with PANTHER:PTN002774495	ATP binding ; GO:0005524 | inferred from electronic annotation with InterPro:IPR011545 <newline> RNA binding ; GO:0003723 | inferred from biological aspect of ancestor with PANTHER:PTN002772338 <newline> RNA helicase activity ; GO:0003724 | inferred from sequence or structural similarity with SGD:S000002651
P50887;REV__P50887;REV__Q9W0N5	60S ribosomal protein L22	RpL22	4.25441	2.99828e-07	0	cytoplasmic translation ; GO:0002181 | inferred by curator from GO:0022626 <newline> cytoplasmic translation ; GO:0002181 | traceable author statement <newline> cytoplasmic translation ; GO:0002181 | inferred from biological aspect of ancestor with PANTHER:PTN000007073	ribosome ; GO:0005840 | inferred from electronic annotation with InterPro:IPR002671 <newline> cytosolic ribosome ; GO:0022626 | inferred from high throughput direct assay <newline> cytosolic large ribosomal subunit ; GO:0022625 | traceable author statement	structural constituent of ribosome ; GO:0003735 | inferred from electronic annotation with InterPro:IPR002671 <newline> structural constituent of ribosome ; GO:0003735 | traceable author statement <newline> RNA binding ; GO:0003723 | inferred from biological aspect of ancestor with PANTHER:PTN000007073 <newline> structural constituent of ribosome ; GO:0003735 | inferred from high throughput direc…
A0A0B4JD46;Q8T8R1	CCHC-type zinc finger protein CG3800	CG3800	4.24416	0.00318877	0.000299517	positive regulation of cytoplasmic translation ; GO:2000767 | inferred from biological aspect of ancestor with PANTHER:PTN000543537	cytoplasm ; GO:0005737 | inferred from biological aspect of ancestor with PANTHER:PTN000543537	zinc ion binding ; GO:0008270 | inferred from electronic annotation with InterPro:IPR001878 <newline> translation regulator activity ; GO:0045182 | inferred from biological aspect of ancestor with PANTHER:PTN000543537 <newline> single-stranded RNA binding ; GO:0003727 | inferred from biological aspect of ancestor with PANTHER:PTN000543537 <newline> mRNA binding ; GO:0003729 | inferred from biolog…
Q9V4Q8	Probable U2 small nuclear ribonucleoprotein A	U2A	4.22941	6.20326e-06	0	mRNA splicing, via spliceosome ; GO:0000398 | inferred from biological aspect of ancestor with PANTHER:PTN000058203 <newline> chromatin organization ; GO:0006325 | inferred from mutant phenotype <newline> mRNA splicing, via spliceosome ; GO:0000398 | inferred from sequence or structural similarity with SGD:S000006134 <newline> mRNA splicing, via spliceosome ; GO:0000398 | inferred by curator from…	catalytic step 2 spliceosome ; GO:0071013 | inferred from high throughput direct assay <newline> U2 snRNP ; GO:0005686 | inferred from biological aspect of ancestor with PANTHER:PTN000058203 <newline> precatalytic spliceosome ; GO:0071011 | inferred from high throughput direct assay <newline> small nuclear ribonucleoprotein complex ; GO:0030532 | inferred from sequence or structural similarity wi…	U2 snRNA binding ; GO:0030620 | inferred from biological aspect of ancestor with PANTHER:PTN000058203
Q9VK59		CG5787	4.209	1.29153e-05	0	-	-	-
M9PFB2;M9PCB7;M9PFF9;M9PFG3;Q9VTZ0;M9PI44;M9PF14;M9PF20		tral	4.20183	1.22074e-06	0	actin cytoskeleton organization ; GO:0030036 | inferred from mutant phenotype <newline> positive regulation of determination of dorsal identity ; GO:2000017 | inferred from mutant phenotype <newline> positive regulation of protein exit from endoplasmic reticulum ; GO:0070863 | inferred from mutant phenotype <newline> endoplasmic reticulum organization ; GO:0007029 | inferred from mutant phenotype…	endoplasmic reticulum ; GO:0005783 | colocalizes_with inferred from direct assay <newline> cytosol ; GO:0005829 | inferred from high throughput direct assay <newline> messenger ribonucleoprotein complex ; GO:1990124 | inferred from direct assay <newline> fusome ; GO:0045169 | inferred from direct assay <newline> P granule ; GO:0043186 | inferred from direct assay <newline> P-body ; GO:0000932 | i…	DEAD/H-box RNA helicase binding ; GO:0017151 | inferred from physical interaction with UniProtKB:P23128 <newline> protein binding ; GO:0005515 | inferred from physical interaction with UniProtKB:Q95RE4 inferred from physical interaction with UniProtKB:Q9VMA3 <newline> protein binding ; GO:0005515 | inferred from physical interaction with papi
Q9VHE5		RpL34b	4.15772	5.08865e-05	0	translation ; GO:0006412 | inferred from electronic annotation with InterPro:IPR008195 <newline> ribosome biogenesis ; GO:0042254 | inferred from biological aspect of ancestor with PANTHER:PTN000079601 <newline> cytoplasmic translation ; GO:0002181 | inferred by curator from GO:0022626 <newline> cytoplasmic translation ; GO:0002181 | traceable author statement	cytosolic large ribosomal subunit ; GO:0022625 | traceable author statement <newline> cytosolic large ribosomal subunit ; GO:0022625 | inferred from biological aspect of ancestor with PANTHER:PTN000079601 <newline> cytosolic ribosome ; GO:0022626 | inferred from high throughput direct assay	structural constituent of ribosome ; GO:0003735 | inferred from electronic annotation with InterPro:IPR008195 <newline> structural constituent of ribosome ; GO:0003735 | traceable author statement <newline> structural constituent of ribosome ; GO:0003735 | inferred from high throughput direct assay
M9MRC9;P41092	60S ribosomal protein L27a	RpL27A	4.14097	0.00028501	0	translation ; GO:0006412 | inferred from electronic annotation with InterPro:IPR001196, InterPro:IPR030878 <newline> cytoplasmic translation ; GO:0002181 | inferred by curator from GO:0022626 <newline> cytoplasmic translation ; GO:0002181 | traceable author statement	cytosolic large ribosomal subunit ; GO:0022625 | traceable author statement <newline> cytosolic ribosome ; GO:0022626 | inferred from high throughput direct assay <newline> cytosolic large ribosomal subunit ; GO:0022625 | inferred from biological aspect of ancestor with PANTHER:PTN000197373	structural constituent of ribosome ; GO:0003735 | traceable author statement <newline> structural constituent of ribosome ; GO:0003735 | inferred from biological aspect of ancestor with PANTHER:PTN000197373 <newline> structural constituent of ribosome ; GO:0003735 | inferred from high throughput direct assay
A0A0B4K7Y7;Q9VAW5;A0A0B4K6K9	La-related protein 1	larp	4.09551	3.8729e-05	0	male meiotic nuclear division ; GO:0007140 | inferred from mutant phenotype <newline> spindle assembly involved in male meiosis ; GO:0007053 | inferred from mutant phenotype <newline> mitochondrion inheritance ; GO:0000001 | inferred from mutant phenotype <newline> syncytial blastoderm mitotic cell cycle ; GO:0035186 | inferred from mutant phenotype	cytosol ; GO:0005829 | inferred from high throughput direct assay <newline> cytoplasm ; GO:0005737 | inferred from direct assay <newline> mitochondrion ; GO:0005739 | inferred from direct assay <newline> mitochondrion ; GO:0005739 | inferred from high throughput direct assay <newline> mitochondrion ; GO:0005739 | colocalizes_with inferred from direct assay <newline> cytosol ; GO:0005829 | inferre…	-
A0A0B4LI25;P20480	Kinesin-like protein;Protein claret segregational	ncd	4.0807	0.000192748	0	distributive segregation ; GO:0032837 | inferred from mutant phenotype inferred from genetic interaction with Axs <newline> microtubule bundle formation ; GO:0001578 | inferred from direct assay <newline> mitotic spindle assembly ; GO:0090307 | inferred from biological aspect of ancestor with PANTHER:PTN001537590 <newline> regulation of mitotic spindle assembly ; GO:1901673 | inferred from geneti…	nucleus ; GO:0005634 | inferred from biological aspect of ancestor with PANTHER:PTN001537590 <newline> spindle ; GO:0005819 | inferred from direct assay <newline> perinuclear region of cytoplasm ; GO:0048471 | colocalizes_with inferred from direct assay <newline> microtubule ; GO:0005874 | inferred from biological aspect of ancestor with PANTHER:PTN000648413 <newline> meiotic spindle ; GO:0072687…	ATP binding ; GO:0005524 | inferred from electronic annotation with InterPro:IPR001752, InterPro:IPR019821 <newline> ATP-dependent microtubule motor activity, minus-end-directed ; GO:0008569 | non-traceable author statement <newline> protein homodimerization activity ; GO:0042803 | inferred from direct assay <newline> ATPase activity ; GO:0016887 | inferred from biological aspect of ancestor with…
X2JIQ5;Q9W3W8	60S ribosomal protein L17	RpL17	4.06879	0.000260925	0	cytoplasmic translation ; GO:0002181 | inferred from biological aspect of ancestor with PANTHER:PTN000174131 <newline> cytoplasmic translation ; GO:0002181 | traceable author statement	cytosolic large ribosomal subunit ; GO:0022625 | inferred from biological aspect of ancestor with PANTHER:PTN000174131 <newline> cytosolic large ribosomal subunit ; GO:0022625 | traceable author statement	structural constituent of ribosome ; GO:0003735 | inferred from biological aspect of ancestor with PANTHER:PTN000174131 <newline> structural constituent of ribosome ; GO:0003735 | traceable author statement
M9PIM0;O61231	60S ribosomal protein L10	RpL10	4.05367	2.6286e-05	0	translation ; GO:0006412 | inferred from electronic annotation with InterPro:IPR001197, InterPro:IPR016180, InterPro:IPR018255 <newline> ribosomal large subunit assembly ; GO:0000027 | inferred from biological aspect of ancestor with PANTHER:PTN000197715 <newline> cytoplasmic translation ; GO:0002181 | inferred by curator from GO:0022626 <newline> cytoplasmic translation ; GO:0002181 | traceable …	cytoplasm ; GO:0005737 | inferred from direct assay <newline> cytosolic ribosome ; GO:0022626 | inferred from high throughput direct assay <newline> neuronal cell body ; GO:0043025 | inferred from direct assay <newline> cytosolic large ribosomal subunit ; GO:0022625 | inferred from biological aspect of ancestor with PANTHER:PTN000197715 <newline> cytosolic large ribosomal subunit ; GO:0022625 | t…	structural constituent of ribosome ; GO:0003735 | inferred from biological aspect of ancestor with PANTHER:PTN000197715 <newline> structural constituent of ribosome ; GO:0003735 | inferred from high throughput direct assay <newline> structural constituent of ribosome ; GO:0003735 | traceable author statement
A8Y560;O17445	Ribosomal protein L15;60S ribosomal protein L15	RpL15	4.02636	4.46079e-05	0	cytoplasmic translation ; GO:0002181 | traceable author statement <newline> cytoplasmic translation ; GO:0002181 | inferred from biological aspect of ancestor with PANTHER:PTN000217960	cytosolic large ribosomal subunit ; GO:0022625 | inferred from biological aspect of ancestor with PANTHER:PTN000217960 <newline> cytosolic large ribosomal subunit ; GO:0022625 | traceable author statement	structural constituent of ribosome ; GO:0003735 | traceable author statement <newline> structural constituent of ribosome ; GO:0003735 | inferred from biological aspect of ancestor with PANTHER:PTN000217960 <newline> RNA binding ; GO:0003723 | inferred from biological aspect of ancestor with PANTHER:PTN000217960
P54357;M9NEW1	Myosin-2 essential light chain	Mlc-c	3.97579	0.0019032	0.000317949	actin filament-based movement ; GO:0030048 | inferred by curator from GO:0016460 <newline> actin filament-based movement ; GO:0030048 | inferred from direct assay	myosin V complex ; GO:0031475 | inferred from physical interaction with didum <newline> myosin II complex ; GO:0016460 | inferred from physical interaction with zip <newline> myosin VII complex ; GO:0031477 | inferred from physical interaction with ck <newline> myosin VI complex ; GO:0031476 | inferred from physical interaction with jar	calcium ion binding ; GO:0005509 | inferred from electronic annotation with InterPro:IPR002048 <newline> protein binding ; GO:0005515 | inferred from physical interaction with asp <newline> myosin heavy chain binding ; GO:0032036 | inferred from physical interaction with didum <newline> myosin binding ; GO:0017022 | inferred from physical interaction with didum <newline> myosin heavy chain bindin…
Q24297	Small nuclear ribonucleoprotein F	SmF	3.97174	9.71745e-07	0	spliceosomal snRNP assembly ; GO:0000387 | inferred from electronic annotation with InterPro:IPR034100 <newline> mRNA splicing, via spliceosome ; GO:0000398 | inferred by curator from GO:0071011,GO:0071013 <newline> mRNA splicing, via spliceosome ; GO:0000398 | inferred from sequence or structural similarity with SGD:S000006386 <newline> mRNA splicing, via spliceosome ; GO:0000398 | non-traceable…	small nucleolar ribonucleoprotein complex ; GO:0005732 | inferred from electronic annotation with InterPro:IPR016487 <newline> small nuclear ribonucleoprotein complex ; GO:0030532 | inferred from sequence or structural similarity with SGD:S000006386 <newline> precatalytic spliceosome ; GO:0071011 | inferred from high throughput direct assay <newline> U1 snRNP ; GO:0005685 | inferred from biologic…	RNA binding ; GO:0003723 | inferred from sequence or structural similarity with HGNC:11162 <newline> RNA binding ; GO:0003723 | inferred from biological aspect of ancestor with PANTHER:PTN000111529
Q9W0M7;M9PDJ8		CG13900	3.95283	5.79628e-06	0	mRNA splicing, via spliceosome ; GO:0000398 | inferred from sequence or structural similarity with SGD:S000004513 inferred from sequence or structural similarity with protein_id:CAB56791 <newline> mRNA splicing, via spliceosome ; GO:0000398 | inferred by curator from GO:0071011,GO:0071013 <newline> mRNA splicing, via spliceosome ; GO:0000398 | inferred from biological aspect of ancestor with PANT…	small nuclear ribonucleoprotein complex ; GO:0030532 | inferred from sequence or structural similarity with SGD:S000004513 inferred from sequence or structural similarity with protein_id:CAB56791 <newline> U2 snRNP ; GO:0005686 | inferred from direct assay <newline> catalytic step 2 spliceosome ; GO:0071013 | inferred from high throughput direct assay <newline> SAGA complex ; GO:0000124 | inferre…	nucleic acid binding ; GO:0003676 | inferred from electronic annotation with InterPro:IPR004871
P36241	60S ribosomal protein L19	RpL19	3.94286	2.78435e-05	0	translation ; GO:0006412 | inferred from electronic annotation with InterPro:IPR000196, InterPro:IPR015972, InterPro:IPR015974 <newline> cytoplasmic translation ; GO:0002181 | inferred by curator from GO:0022626 <newline> cytoplasmic translation ; GO:0002181 | traceable author statement	cytosolic large ribosomal subunit ; GO:0022625 | traceable author statement <newline> cytosolic ribosome ; GO:0022626 | inferred from high throughput direct assay <newline> cytosolic large ribosomal subunit ; GO:0022625 | inferred from biological aspect of ancestor with PANTHER:PTN000076564	structural constituent of ribosome ; GO:0003735 | inferred from high throughput direct assay <newline> structural constituent of ribosome ; GO:0003735 | traceable author statement <newline> structural constituent of ribosome ; GO:0003735 | inferred from biological aspect of ancestor with PANTHER:PTN000076564 <newline> RNA binding ; GO:0003723 | inferred from biological aspect of ancestor with PAN…
Q9VHC7;A0A0B4K6Z1		rump	3.92645	0.000137877	0	intracellular mRNA localization ; GO:0008298 | inferred from mutant phenotype <newline> segmentation ; GO:0035282 | inferred from genetic interaction with nos <newline> pole plasm oskar mRNA localization ; GO:0045451 | inferred from genetic interaction with lost <newline> pole cell development ; GO:0007277 | inferred from genetic interaction with lost <newline> mitotic cell cycle ; GO:0000278 | i…	cytoplasm ; GO:0005737 | inferred from biological aspect of ancestor with PANTHER:PTN000543776 <newline> nucleus ; GO:0005634 | inferred from direct assay <newline> ribonucleoprotein complex ; GO:1990904 | inferred from biological aspect of ancestor with PANTHER:PTN000543776 <newline> nuclear chromatin ; GO:0000790 | inferred from direct assay <newline> cytoplasm ; GO:0005737 | inferred from dire…	mRNA 3'-UTR binding ; GO:0003730 | inferred from direct assay <newline> mRNA binding ; GO:0003729 | inferred from sequence or structural similarity <newline> mRNA binding ; GO:0003729 | inferred from biological aspect of ancestor with PANTHER:PTN000543776 <newline> mRNA 3'-UTR binding ; GO:0003730 | traceable author statement <newline> mRNA binding ; GO:0003729 | inferred from direct assay
O02195	Eukaryotic translation initiation factor 3 subunit I	eIF3i	3.90937	1.76485e-06	0	translational initiation ; GO:0006413 | inferred from sequence or structural similarity	eukaryotic translation initiation factor 3 complex ; GO:0005852 | inferred from electronic annotation with InterPro:IPR027525 <newline> eukaryotic translation initiation factor 3 complex ; GO:0005852 | inferred from sequence or structural similarity	translation initiation factor activity ; GO:0003743 | inferred from electronic annotation with InterPro:IPR027525 <newline> translation initiation factor activity ; GO:0003743 | inferred from sequence or structural similarity
F3YDH0;P29844	Heat shock 70 kDa protein cognate 3	Hsc70-3	3.88539	1.42595e-05	0	response to unfolded protein ; GO:0006986 | inferred from biological aspect of ancestor with PANTHER:PTN002321897 <newline> RNA interference ; GO:0016246 | inferred from mutant phenotype <newline> endoplasmic reticulum unfolded protein response ; GO:0030968 | inferred from biological aspect of ancestor with PANTHER:PTN001834223 <newline> chaperone cofactor-dependent protein refolding ; GO:0051085…	endoplasmic reticulum ; GO:0005783 | inferred from direct assay <newline> endoplasmic reticulum lumen ; GO:0005788 | inferred from biological aspect of ancestor with PANTHER:PTN001834223 <newline> endoplasmic reticulum ; GO:0005783 | non-traceable author statement <newline> nucleus ; GO:0005634 | inferred from biological aspect of ancestor with PANTHER:PTN001834223 <newline> membrane ; GO:0016020…	unfolded protein binding ; GO:0051082 | inferred from biological aspect of ancestor with PANTHER:PTN002321897 <newline> protein binding ; GO:0005515 | inferred from physical interaction with UniProtKB:Q8SWV6 <newline> ATP binding ; GO:0005524 | inferred from biological aspect of ancestor with PANTHER:PTN002321897 <newline> ATPase activity ; GO:0016887 | inferred from biological aspect of ancestor…
A0A0B4KGP8;Q24208;P45975	Eukaryotic translation initiation factor 2 subunit 3	eIF2gamma	3.85524	7.10944e-05	0	formation of translation preinitiation complex ; GO:0001731 | inferred from biological aspect of ancestor with PANTHER:PTN000562153 <newline> formation of translation preinitiation complex ; GO:0001731 | inferred from sequence or structural similarity with SGD:S000000827 <newline> positive regulation of translational fidelity ; GO:0045903 | inferred from biological aspect of ancestor with PANTHER…	eukaryotic 43S preinitiation complex ; GO:0016282 | inferred from sequence or structural similarity with SGD:S000000827 <newline> eukaryotic translation initiation factor 2 complex ; GO:0005850 | inferred from biological aspect of ancestor with PANTHER:PTN000562154 <newline> cytosol ; GO:0005829 | inferred from biological aspect of ancestor with PANTHER:PTN002450559 <newline> multi-eIF complex ; …	GTP binding ; GO:0005525 | inferred from electronic annotation with InterPro:IPR000795, InterPro:IPR004161 <newline> GTPase activity ; GO:0003924 | inferred from electronic annotation with InterPro:IPR000795 <newline> translation initiation factor activity ; GO:0003743 | inferred from biological aspect of ancestor with PANTHER:PTN000562153 <newline> tRNA binding ; GO:0000049 | contributes_to infe…
Q960D3;Q9VBX3;A0A0S0X2W5;D2A6L8		vig2	3.84621	1.91454e-05	0	regulation of chromatin silencing ; GO:0031935 | inferred from mutant phenotype <newline> histone H3-K9 methylation ; GO:0051567 | inferred from mutant phenotype <newline> heterochromatin organization ; GO:0070828 | inferred from mutant phenotype	polytene chromosome chromocenter ; GO:0005701 | inferred from direct assay <newline> cytoplasm ; GO:0005737 | inferred from direct assay <newline> polytene chromosome puff ; GO:0005703 | inferred from direct assay <newline> polytene chromosome ; GO:0005700 | inferred from direct assay <newline> nucleus ; GO:0005634 | inferred from direct assay	RNA binding ; GO:0003723 | inferred from electronic annotation with InterPro:IPR039764
Q9W0R0		Cdc5	3.75739	9.26548e-06	0	mRNA splicing, via spliceosome ; GO:0000398 | inferred from sequence or structural similarity with SGD:S000004826 <newline> mRNA splicing, via spliceosome ; GO:0000398 | inferred by curator from GO:0071011,GO:0071013	spliceosomal complex ; GO:0005681 | inferred from sequence or structural similarity with SGD:S000004826 <newline> catalytic step 2 spliceosome ; GO:0071013 | inferred from high throughput direct assay <newline> Prp19 complex ; GO:0000974 | inferred from direct assay <newline> precatalytic spliceosome ; GO:0071011 | inferred from high throughput direct assay	DNA binding ; GO:0003677 | inferred from electronic annotation with InterPro:IPR009057 <newline> RNA binding ; GO:0003723 | inferred from sequence or structural similarity with HGNC:1743
Q9V3W7		SF2	3.70658	3.24987e-08	0	RNA export from nucleus ; GO:0006405 | inferred from mutant phenotype <newline> mRNA splicing, via spliceosome ; GO:0000398 | inferred by curator from GO:0071011,GO:0071013 <newline> regulation of mRNA 3'-end processing ; GO:0031440 | inferred from mutant phenotype <newline> regulation of alternative mRNA splicing, via spliceosome ; GO:0000381 | inferred from mutant phenotype <newline> regulation…	precatalytic spliceosome ; GO:0071011 | inferred from high throughput direct assay <newline> nuclear speck ; GO:0016607 | inferred from biological aspect of ancestor with PANTHER:PTN000567445 <newline> nucleus ; GO:0005634 | inferred from direct assay <newline> catalytic step 2 spliceosome ; GO:0071013 | inferred from high throughput direct assay <newline> nucleus ; GO:0005634 | inferred from bio…	DNA binding ; GO:0003677 | inferred from direct assay <newline> RNA binding ; GO:0003723 | inferred from biological aspect of ancestor with PANTHER:PTN000567445 <newline> mRNA binding ; GO:0003729 | inferred from sequence or structural similarity <newline> mRNA binding ; GO:0003729 | inferred from direct assay <newline> protein binding ; GO:0005515 | inferred from physical interaction with tra2
H0RNN8;Q9VLK2	Ribosomal L1 domain-containing protein CG13096	CG13096	3.67994	0.00032567	0	maturation of LSU-rRNA ; GO:0000470 | inferred from biological aspect of ancestor with PANTHER:PTN000559990	90S preribosome ; GO:0030686 | inferred from biological aspect of ancestor with PANTHER:PTN000559994	RNA binding ; GO:0003723 | inferred from biological aspect of ancestor with PANTHER:PTN000559990
Q9VLT7		RpL36A	3.67166	0.00111926	0.000358382	translation ; GO:0006412 | inferred from electronic annotation with InterPro:IPR000552, InterPro:IPR011332 <newline> cytoplasmic translation ; GO:0002181 | traceable author statement	cytosolic large ribosomal subunit ; GO:0022625 | traceable author statement <newline> cytosolic large ribosomal subunit ; GO:0022625 | inferred from biological aspect of ancestor with PANTHER:PTN000042522	structural constituent of ribosome ; GO:0003735 | inferred from electronic annotation with InterPro:IPR000552 <newline> structural constituent of ribosome ; GO:0003735 | traceable author statement
X2JE06;Q9VJY6	60S ribosomal protein L24	RpL24	3.65376	1.52562e-06	0	cytoplasmic translation ; GO:0002181 | inferred by curator from GO:0022626 <newline> cytoplasmic translation ; GO:0002181 | traceable author statement <newline> translation ; GO:0006412 | inferred from biological aspect of ancestor with PANTHER:PTN000846433 <newline> assembly of large subunit precursor of preribosome ; GO:1902626 | inferred from biological aspect of ancestor with PANTHER:PTN00084…	cytosolic ribosome ; GO:0022626 | inferred from high throughput direct assay <newline> cytosolic large ribosomal subunit ; GO:0022625 | traceable author statement <newline> cytosolic large ribosomal subunit ; GO:0022625 | inferred from biological aspect of ancestor with PANTHER:PTN000846433	structural constituent of ribosome ; GO:0003735 | traceable author statement <newline> structural constituent of ribosome ; GO:0003735 | inferred from high throughput direct assay <newline> structural constituent of ribosome ; GO:0003735 | inferred from biological aspect of ancestor with PANTHER:PTN000846433 <newline> RNA binding ; GO:0003723 | inferred from biological aspect of ancestor with PAN…
M9PGQ6;P39736	Puff-specific protein Bx42	Bx42	3.58785	0.00146968	0.000331551	mRNA splicing, via spliceosome ; GO:0000398 | inferred from electronic annotation with InterPro:IPR004015, InterPro:IPR017862 <newline> eye-antennal disc development ; GO:0035214 | inferred from mutant phenotype <newline> mRNA splicing, via spliceosome ; GO:0000398 | inferred by curator from GO:0071011,GO:0071013 <newline> embryonic development via the syncytial blastoderm ; GO:0001700 | inferred…	spliceosomal complex ; GO:0005681 | inferred from electronic annotation with InterPro:IPR004015, InterPro:IPR017862 <newline> Prp19 complex ; GO:0000974 | inferred from direct assay <newline> catalytic step 2 spliceosome ; GO:0071013 | inferred from high throughput direct assay <newline> precatalytic spliceosome ; GO:0071011 | inferred from high throughput direct assay <newline> nuclear chromatin…	protein binding ; GO:0005515 | inferred from physical interaction with asf1
A8E6M1;A1ZBB4;E1JGL8		CG5477	3.58745	0.000544323	0	mRNA splicing, via spliceosome ; GO:0000398 | inferred by curator from GO:0071011	precatalytic spliceosome ; GO:0071011 | inferred from high throughput direct assay	-
Q4AB54;P02255;Q4AB94;Q4ABD8;Q4ABE3	Histone H1	CG33861	3.58313	6.2356e-05	0	nucleosome assembly ; GO:0006334 | inferred from electronic annotation with InterPro:IPR005818, InterPro:IPR005819	nucleosome ; GO:0000786 | inferred from electronic annotation with InterPro:IPR005818, InterPro:IPR005819 <newline> nuclear chromatin ; GO:0000790 | inferred from sequence or structural similarity with UniProtKB:P07305	chromatin DNA binding ; GO:0031490 | inferred from sequence or structural similarity with UniProtKB:P07305
A0A0B4K6N1;Q8MLY8	40S ribosomal protein S8	RpS8	3.44091	2.69363e-05	0	translation ; GO:0006412 | inferred from electronic annotation with InterPro:IPR001047, InterPro:IPR018283 <newline> cytoplasmic translation ; GO:0002181 | inferred by curator from GO:0022626 <newline> maturation of SSU-rRNA from tricistronic rRNA transcript (SSU-rRNA, 5.8S rRNA, LSU-rRNA) ; GO:0000462 | inferred from biological aspect of ancestor with PANTHER:PTN000044490 <newline> cytoplasmic t…	cytosolic ribosome ; GO:0022626 | inferred from high throughput direct assay <newline> cytosolic small ribosomal subunit ; GO:0022627 | inferred from biological aspect of ancestor with PANTHER:PTN000044490 <newline> cytosolic small ribosomal subunit ; GO:0022627 | inferred from sequence or structural similarity <newline> cytosolic small ribosomal subunit ; GO:0022627 | traceable author statement	structural constituent of ribosome ; GO:0003735 | inferred from biological aspect of ancestor with PANTHER:PTN000044490 <newline> structural constituent of ribosome ; GO:0003735 | inferred from sequence or structural similarity <newline> structural constituent of ribosome ; GO:0003735 | inferred from high throughput direct assay <newline> structural constituent of ribosome ; GO:0003735 | traceabl…
C9QP42;Q02748;Q9VHS8	Eukaryotic initiation factor 4A	eIF4A	3.40184	1.4644e-05	0	regulation of alternative mRNA splicing, via spliceosome ; GO:0000381 | inferred from high throughput mutant phenotype <newline> germ-line stem cell population maintenance ; GO:0030718 | inferred from mutant phenotype <newline> oogenesis ; GO:0048477 | inferred from mutant phenotype <newline> mitotic cell cycle ; GO:0000278 | inferred from high throughput mutant phenotype <newline> translational …	cytoplasmic stress granule ; GO:0010494 | inferred from biological aspect of ancestor with PANTHER:PTN002777147 <newline> eukaryotic translation initiation factor 4F complex ; GO:0016281 | inferred from sequence or structural similarity <newline> nucleus ; GO:0005634 | inferred by curator from GO:0000381 <newline> cytosol ; GO:0005829 | inferred from direct assay <newline> nucleus ; GO:0005634 | …	ATP binding ; GO:0005524 | inferred from electronic annotation with InterPro:IPR011545 <newline> SMAD binding ; GO:0046332 | inferred from physical interaction with Mad <newline> translation initiation factor activity ; GO:0003743 | inferred from biological aspect of ancestor with PANTHER:PTN002777147 <newline> RNA binding ; GO:0003723 | inferred from biological aspect of ancestor with PANTHER:PT…
Q9W1G7		Nap1	3.36666	0.00129471	0.000340659	nucleosome assembly ; GO:0006334 | inferred from direct assay <newline> regulation of transcription, DNA-templated ; GO:0006355 | inferred from direct assay <newline> telomere maintenance ; GO:0000723 | inferred from mutant phenotype <newline> sperm chromatin condensation ; GO:0035092 | inferred from mutant phenotype <newline> chromatin remodeling ; GO:0006338 | inferred from direct assay <newlin…	plasma membrane ; GO:0005886 | inferred from high throughput direct assay <newline> ACF complex ; GO:0016590 | NOT inferred from direct assay <newline> nucleus ; GO:0005634 | inferred from direct assay <newline> cytoplasm ; GO:0005737 | inferred from direct assay <newline> mitochondrion ; GO:0005739 | inferred from direct assay	histone binding ; GO:0042393 | inferred from direct assay <newline> histone binding ; GO:0042393 | traceable author statement
M9PCH8;Q9VLU0	Barrier-to-autointegration factor	baf	3.31987	0.00263468	0.000305419	oocyte karyosome formation ; GO:0030717 | inferred from mutant phenotype <newline> chromosome condensation ; GO:0030261 | inferred from biological aspect of ancestor with PANTHER:PTN000985552 <newline> chromosome condensation ; GO:0030261 | inferred from mutant phenotype inferred from genetic interaction with ball <newline> chromosome segregation ; GO:0007059 | inferred from biological aspect of …	nucleoplasm ; GO:0005654 | inferred from biological aspect of ancestor with PANTHER:PTN000985552 <newline> nucleoplasm ; GO:0005654 | inferred from direct assay <newline> cytoplasm ; GO:0005737 | inferred from direct assay <newline> nuclear envelope ; GO:0005635 | inferred from direct assay	DNA binding ; GO:0003677 | inferred from biological aspect of ancestor with PANTHER:PTN000985552
A0A0B4K6U6;Q08473	RNA-binding protein squid	sqd	3.31806	1.4772e-05	0	intracellular mRNA localization ; GO:0008298 | traceable author statement <newline> pole plasm oskar mRNA localization ; GO:0045451 | inferred from expression pattern <newline> oocyte anterior/posterior axis specification ; GO:0007314 | inferred from mutant phenotype <newline> regulation of alternative mRNA splicing, via spliceosome ; GO:0000381 | inferred from high throughput mutant phenotype <n…	nucleus ; GO:0005634 | inferred from direct assay <newline> nucleus ; GO:0005634 | traceable author statement <newline> nucleoplasm ; GO:0005654 | inferred from biological aspect of ancestor with PANTHER:PTN002689978 <newline> chromatin ; GO:0000785 | inferred from direct assay <newline> omega speckle ; GO:0035062 | inferred from direct assay <newline> ribonucleoprotein complex ; GO:1990904 | inf…	mRNA binding ; GO:0003729 | inferred from electronic annotation with InterPro:IPR037366 <newline> mRNA binding ; GO:0003729 | inferred from sequence or structural similarity <newline> sequence-specific DNA binding ; GO:0043565 | inferred from biological aspect of ancestor with PANTHER:PTN002545010 <newline> mRNA 3'-UTR binding ; GO:0003730 | traceable author statement <newline> sequence-specific …
Q9VEH0;Q960Y8		alt	3.28602	2.04744e-05	0	-	integral component of endoplasmic reticulum membrane ; GO:0030176 | inferred from biological aspect of ancestor with PANTHER:PTN001450043 <newline> endomembrane system ; GO:0012505 | inferred from high throughput direct assay	-
P55830	40S ribosomal protein S3a	RpS3A	3.23186	1.07766e-07	0	translation ; GO:0006412 | inferred from electronic annotation with InterPro:IPR001593, InterPro:IPR018281, InterPro:IPR027500 <newline> cytoplasmic translation ; GO:0002181 | traceable author statement	ribosome ; GO:0005840 | inferred from electronic annotation with InterPro:IPR001593, InterPro:IPR018281, InterPro:IPR027500 <newline> cytosolic small ribosomal subunit ; GO:0022627 | traceable author statement <newline> cytosol ; GO:0005829 | inferred from biological aspect of ancestor with PANTHER:PTN000216320	structural constituent of ribosome ; GO:0003735 | inferred from electronic annotation with InterPro:IPR001593, InterPro:IPR018281, InterPro:IPR027500 <newline> structural constituent of ribosome ; GO:0003735 | traceable author statement
Q9VEX6		bor	3.21533	4.91178e-06	0	mitochondrion organization ; GO:0007005 | inferred from mutant phenotype	mitochondrion ; GO:0005739 | inferred from electronic annotation with InterPro:IPR039188 <newline> mitochondrion ; GO:0005739 | inferred from high throughput direct assay	ATP binding ; GO:0005524 | inferred from electronic annotation with InterPro:IPR003959
A0A0B4LFL3;O96827	Probable elongation factor 1-beta	CG6341	3.15948	0.000313459	0	translational elongation ; GO:0006414 | inferred from sequence or structural similarity <newline> translational elongation ; GO:0006414 | inferred from biological aspect of ancestor with PANTHER:PTN000174394	eukaryotic translation elongation factor 1 complex ; GO:0005853 | inferred from electronic annotation with InterPro:IPR001326, InterPro:IPR014038 <newline> cytosol ; GO:0005829 | inferred from biological aspect of ancestor with PANTHER:PTN000174394 <newline> eukaryotic translation elongation factor 1 complex ; GO:0005853 | inferred from sequence or structural similarity	translation elongation factor activity ; GO:0003746 | inferred from electronic annotation with InterPro:IPR001326, InterPro:IPR014038 <newline> translation elongation factor activity ; GO:0003746 | inferred from sequence or structural similarity <newline> guanyl-nucleotide exchange factor activity ; GO:0005085 | inferred from biological aspect of ancestor with PANTHER:PTN000174394
Q8MSW0		IleRS	3.10738	0.000267124	0	isoleucyl-tRNA aminoacylation ; GO:0006428 | traceable author statement <newline> isoleucyl-tRNA aminoacylation ; GO:0006428 | inferred from biological aspect of ancestor with PANTHER:PTN002449689	cytoplasm ; GO:0005737 | traceable author statement <newline> aminoacyl-tRNA synthetase multienzyme complex ; GO:0017101 | inferred from direct assay	ATP binding ; GO:0005524 | inferred from electronic annotation with InterPro:IPR001412, InterPro:IPR002300, InterPro:IPR002301, InterPro:IPR009080 <newline> aminoacyl-tRNA editing activity ; GO:0002161 | inferred from electronic annotation with InterPro:IPR009008 <newline> tRNA binding ; GO:0000049 | inferred from electronic annotation with InterPro:IPR033709 <newline> isoleucine-tRNA ligase acti…
Q9VM69		nop5	3.07986	4.81692e-05	0	rRNA processing ; GO:0006364 | inferred from sequence or structural similarity with SGD:S000005837	nucleolus ; GO:0005730 | inferred from sequence or structural similarity with SGD:S000005837 inferred from direct assay <newline> small-subunit processome ; GO:0032040 | inferred from biological aspect of ancestor with PANTHER:PTN000096022 <newline> box C/D snoRNP complex ; GO:0031428 | inferred from biological aspect of ancestor with PANTHER:PTN000096022	snoRNA binding ; GO:0030515 | inferred from biological aspect of ancestor with PANTHER:PTN000096022
A1Z9M5		CG30069	3.07715	0.000208587	0	microtubule anchoring ; GO:0034453 | inferred from biological aspect of ancestor with PANTHER:PTN001267474 <newline> wing disc development ; GO:0035220 | inferred from direct assay	motile cilium ; GO:0031514 | inferred from biological aspect of ancestor with PANTHER:PTN001267477 <newline> cytoskeleton ; GO:0005856 | inferred from biological aspect of ancestor with PANTHER:PTN001267474 <newline> sperm flagellum ; GO:0036126 | inferred from biological aspect of ancestor with PANTHER:PTN001267477 <newline> axonemal microtubule ; GO:0005879 | inferred from biological aspect of …	microtubule binding ; GO:0008017 | inferred from biological aspect of ancestor with PANTHER:PTN001267474
Q8MZI3;Q7KU78		CG10077	3.07579	0.000728243	0.000385093	RNA interference ; GO:0016246 | inferred from biological aspect of ancestor with PANTHER:PTN002774068	nucleus ; GO:0005634 | inferred from biological aspect of ancestor with PANTHER:PTN002773962 <newline> ribonucleoprotein complex ; GO:1990904 | inferred from biological aspect of ancestor with PANTHER:PTN002773962 <newline> cytoplasm ; GO:0005737 | inferred from biological aspect of ancestor with PANTHER:PTN002773962	ATP binding ; GO:0005524 | inferred from electronic annotation with InterPro:IPR011545 <newline> RNA binding ; GO:0003723 | inferred from biological aspect of ancestor with PANTHER:PTN002772338 <newline> RNA helicase activity ; GO:0003724 | inferred from sequence or structural similarity with SGD:S000005056 <newline> RNA helicase activity ; GO:0003724 | inferred from biological aspect of ancestor…
Q9W499		RpL35	3.02481	0.000221563	0	translation ; GO:0006412 | inferred from electronic annotation with InterPro:IPR001854, InterPro:IPR018254 <newline> cytoplasmic translation ; GO:0002181 | traceable author statement <newline> cytoplasmic translation ; GO:0002181 | inferred by curator from GO:0022626 <newline> maturation of LSU-rRNA from tricistronic rRNA transcript (SSU-rRNA, 5.8S rRNA, LSU-rRNA) ; GO:0000463 | inferred from bio…	cytosolic ribosome ; GO:0022626 | inferred from high throughput direct assay <newline> cytosolic large ribosomal subunit ; GO:0022625 | inferred from biological aspect of ancestor with PANTHER:PTN000356124 <newline> cytosolic large ribosomal subunit ; GO:0022625 | traceable author statement	structural constituent of ribosome ; GO:0003735 | inferred from electronic annotation with InterPro:IPR001854, InterPro:IPR018254, InterPro:IPR036049 <newline> structural constituent of ribosome ; GO:0003735 | inferred from high throughput direct assay <newline> structural constituent of ribosome ; GO:0003735 | traceable author statement <newline> mRNA binding ; GO:0003729 | inferred from biologi…
Q99323	Myosin heavy chain, non-muscle	zip	3.0209	4.21812e-05	0	imaginal disc-derived wing hair organization ; GO:0035317 | inferred from genetic interaction with dsh inferred from genetic interaction with fz <newline> muscle contraction ; GO:0006936 | inferred from mutant phenotype <newline> dorsal closure ; GO:0007391 | inferred from mutant phenotype <newline> mitotic cytokinesis ; GO:0000281 | inferred from mutant phenotype <newline> morphogenesis of an ep…	cleavage furrow ; GO:0032154 | inferred from direct assay <newline> myosin II complex ; GO:0016460 | inferred from direct assay <newline> cell-cell contact zone ; GO:0044291 | inferred from direct assay <newline> apical cortex ; GO:0045179 | colocalizes_with inferred from direct assay <newline> cell cortex ; GO:0005938 | inferred from direct assay <newline> cell cortex ; GO:0005938 | inferred fro…	ATP binding ; GO:0005524 | inferred from electronic annotation with InterPro:IPR001609, InterPro:IPR004009 <newline> actin filament binding ; GO:0051015 | inferred from electronic annotation with InterPro:IPR008989 <newline> protein binding ; GO:0005515 | inferred from physical interaction with UniProtKB:Q9W3N0 <newline> myosin light chain binding ; GO:0032027 | inferred from physical interaction…
X2JCX8;C0HKA1;C0HKA0		RpS14b	3.01844	9.29333e-07	0	maturation of SSU-rRNA from tricistronic rRNA transcript (SSU-rRNA, 5.8S rRNA, LSU-rRNA) ; GO:0000462 | inferred from biological aspect of ancestor with PANTHER:PTN000204884 <newline> cytoplasmic translation ; GO:0002181 | traceable author statement <newline> translation ; GO:0006412 | inferred from biological aspect of ancestor with PANTHER:PTN000204884 <newline> ribosomal small subunit assembly…	cytosolic small ribosomal subunit ; GO:0022627 | traceable author statement <newline> ribosome ; GO:0005840 | inferred from electronic annotation with InterPro:IPR001971, InterPro:IPR036967	small ribosomal subunit rRNA binding ; GO:0070181 | inferred from biological aspect of ancestor with PANTHER:PTN000204884 <newline> structural constituent of ribosome ; GO:0003735 | traceable author statement <newline> mRNA 5'-UTR binding ; GO:0048027 | inferred from biological aspect of ancestor with PANTHER:PTN000204884 <newline> structural constituent of ribosome ; GO:0003735 | inferred from b…
M9PJN8;P07487;Q7JY07	Glyceraldehyde-3-phosphate dehydrogenase;Glyceraldehyde-3-phosphate dehydrogenase 2	Gapdh2	3.0015	0.000786129	0.000378049	oxidation-reduction process ; GO:0055114 | inferred from electronic annotation with InterPro:IPR006424, InterPro:IPR020828, InterPro:IPR020829, InterPro:IPR020830, InterPro:IPR020831 <newline> glucose metabolic process ; GO:0006006 | inferred from electronic annotation with InterPro:IPR006424 <newline> glycolytic process ; GO:0006096 | inferred from expression pattern <newline> glycolytic process…	cytosol ; GO:0005829 | inferred from biological aspect of ancestor with PANTHER:PTN000089473	NADP binding ; GO:0050661 | inferred from electronic annotation with InterPro:IPR006424 <newline> NAD binding ; GO:0051287 | inferred from electronic annotation with InterPro:IPR006424 <newline> glyceraldehyde-3-phosphate dehydrogenase (NAD+) (phosphorylating) activity ; GO:0004365 | inferred from direct assay <newline> peptidyl-cysteine S-nitrosylase activity ; GO:0035605 | inferred from sequenc…
Q95RE4;M9NFR5		yps	2.94988	0.00124955	0.000346369	oogenesis ; GO:0048477 | non-traceable author statement <newline> mRNA splicing, via spliceosome ; GO:0000398 | inferred by curator from GO:0071011,GO:0071013	neuronal ribonucleoprotein granule ; GO:0071598 | inferred from direct assay <newline> precatalytic spliceosome ; GO:0071011 | inferred from high throughput direct assay <newline> catalytic step 2 spliceosome ; GO:0071013 | inferred from high throughput direct assay <newline> messenger ribonucleoprotein complex ; GO:1990124 | inferred from direct assay	nucleic acid binding ; GO:0003676 | inferred from electronic annotation with InterPro:IPR002059, InterPro:IPR011129 <newline> mRNA binding ; GO:0003729 | traceable author statement <newline> protein binding ; GO:0005515 | inferred from physical interaction with UniProtKB:Q9VTZ0
P23128	Putative ATP-dependent RNA helicase me31b	me31B	2.93004	0.00183915	0.000319588	pole cell formation ; GO:0007279 | inferred from genetic interaction with tud inferred from genetic interaction with vas <newline> messenger ribonucleoprotein complex assembly ; GO:1990120 | inferred from mutant phenotype <newline> cytoplasmic mRNA processing body assembly ; GO:0033962 | inferred from mutant phenotype <newline> cytoplasmic mRNA processing body assembly ; GO:0033962 | inferred fro…	messenger ribonucleoprotein complex ; GO:1990124 | inferred from direct assay <newline> P granule ; GO:0043186 | inferred from direct assay <newline> neuronal cell body ; GO:0043025 | inferred from direct assay <newline> P-body ; GO:0000932 | inferred from direct assay <newline> P-body ; GO:0000932 | inferred from biological aspect of ancestor with PANTHER:PTN002777617 <newline> neuronal ribonucl…	ATP binding ; GO:0005524 | inferred from electronic annotation with InterPro:IPR011545 <newline> RNA helicase activity ; GO:0003724 | inferred from biological aspect of ancestor with PANTHER:PTN002772338 <newline> mRNA binding ; GO:0003729 | inferred from biological aspect of ancestor with PANTHER:PTN002777617 <newline> protein binding ; GO:0005515 | inferred from physical interaction with UniPro…
E1JGV6;O44081;A0A0B4K8B2	H/ACA ribonucleoprotein complex subunit 4	Nop60B	2.91786	0.00570784	0.000570136	rRNA processing ; GO:0006364 | inferred from mutant phenotype <newline> pseudouridine synthesis ; GO:0001522 | inferred from mutant phenotype <newline> ribosome biogenesis ; GO:0042254 | inferred from mutant phenotype <newline> rRNA pseudouridine synthesis ; GO:0031118 | inferred from biological aspect of ancestor with PANTHER:PTN000565614 <newline> germ cell development ; GO:0007281 | inferred f…	box H/ACA snoRNP complex ; GO:0031429 | inferred from biological aspect of ancestor with PANTHER:PTN000565614 <newline> nucleolus ; GO:0005730 | inferred from direct assay	RNA binding ; GO:0003723 | inferred from electronic annotation with InterPro:IPR002478, InterPro:IPR020103 <newline> pseudouridine synthase activity ; GO:0009982 | inferred from biological aspect of ancestor with PANTHER:PTN000565614
A0A0B4LEY9;Q9V411	Nucleolar GTP-binding protein 1;Probable nucleolar GTP-binding protein 1	CG8801	2.90369	0.000153681	0	-	nucleus ; GO:0005634 | inferred from high throughput direct assay <newline> nucleolus ; GO:0005730 | inferred from direct assay	GTP binding ; GO:0005525 | inferred from electronic annotation with InterPro:IPR005225, InterPro:IPR006073, InterPro:IPR010674, InterPro:IPR031167
Q9VQK7		Sf3b2	2.86545	0.00208219	0.000314721	mRNA splicing, via spliceosome ; GO:0000398 | inferred from biological aspect of ancestor with PANTHER:PTN001765154 <newline> mRNA splicing, via spliceosome ; GO:0000398 | inferred by curator from GO:0071011,GO:0071013 <newline> mRNA splicing, via spliceosome ; GO:0000398 | inferred from sequence or structural similarity with SGD:S000004853	precatalytic spliceosome ; GO:0071011 | inferred from high throughput direct assay <newline> U2 snRNP ; GO:0005686 | inferred from biological aspect of ancestor with PANTHER:PTN001765154 <newline> catalytic step 2 spliceosome ; GO:0071013 | inferred from high throughput direct assay <newline> catalytic step 2 spliceosome ; GO:0071013 | inferred from biological aspect of ancestor with PANTHER:PTN0…	RNA binding ; GO:0003723 | inferred from sequence or structural similarity with HGNC:10769
Q9VKV5	CD2 antigen cytoplasmic tail-binding protein 2 homolog	holn1	2.84265	6.98698e-05	0	compound eye development ; GO:0048749 | inferred from mutant phenotype <newline> positive regulation of wound healing ; GO:0090303 | inferred from mutant phenotype <newline> wound healing ; GO:0042060 | inferred from high throughput mutant phenotype <newline> chaeta development ; GO:0022416 | inferred from mutant phenotype <newline> wing disc development ; GO:0035220 | inferred from mutant phenot…	U5 snRNP ; GO:0005682 | inferred from sequence or structural similarity with HGNC:1656 <newline> U5 snRNP ; GO:0005682 | inferred from biological aspect of ancestor with PANTHER:PTN000320122 <newline> nucleus ; GO:0005634 | inferred from direct assay	molecular_function ; GO:0003674 | no biological data available
Q24560;A1ZBL0;P61857;A0A0B4LGH1;P08841;Q9VAX7;Q8MST5;CON__ENSEMBL:ENSBTAP00000025008	Tubulin beta-1 chain;Tubulin beta-2 chain	betaTub56D	2.80489	6.88847e-05	0	muscle attachment ; GO:0016203 | traceable author statement <newline> microtubule-based process ; GO:0007017 | inferred from biological aspect of ancestor with PANTHER:PTN000172598 <newline> mitotic cell cycle ; GO:0000278 | inferred from biological aspect of ancestor with PANTHER:PTN000172598 <newline> microtubule cytoskeleton organization ; GO:0000226 | inferred from biological aspect of ancest…	microtubule ; GO:0005874 | non-traceable author statement <newline> microtubule ; GO:0005874 | inferred from direct assay <newline> cytoplasm ; GO:0005737 | inferred from biological aspect of ancestor with PANTHER:PTN000172598 <newline> cytoplasm ; GO:0005737 | inferred from high throughput direct assay <newline> microtubule ; GO:0005874 | inferred from biological aspect of ancestor with PANTHER:…	GTPase activity ; GO:0003924 | inferred from electronic annotation with InterPro:IPR003008, InterPro:IPR008280 <newline> GTP binding ; GO:0005525 | inferred from biological aspect of ancestor with PANTHER:PTN000172598 <newline> structural constituent of cytoskeleton ; GO:0005200 | inferred from biological aspect of ancestor with PANTHER:PTN000172598 <newline> structural constituent of cytoskeleto…
X2J950;Q03334	40S ribosomal protein S13	RpS13	2.79741	5.87603e-05	0	translation ; GO:0006412 | inferred from electronic annotation with InterPro:IPR000589, InterPro:IPR012606 <newline> cytoplasmic translation ; GO:0002181 | inferred by curator from GO:0022626 <newline> cytoplasmic translation ; GO:0002181 | traceable author statement	cytosolic ribosome ; GO:0022626 | inferred from high throughput direct assay <newline> cytoplasm ; GO:0005737 | inferred from direct assay <newline> nucleolus ; GO:0005730 | inferred from biological aspect of ancestor with PANTHER:PTN000223268 <newline> cytosolic small ribosomal subunit ; GO:0022627 | inferred from biological aspect of ancestor with PANTHER:PTN000223267 <newline> nuclear chromoso…	structural constituent of ribosome ; GO:0003735 | inferred from biological aspect of ancestor with PANTHER:PTN000223267 <newline> structural constituent of ribosome ; GO:0003735 | inferred from high throughput direct assay <newline> structural constituent of ribosome ; GO:0003735 | traceable author statement <newline> small ribosomal subunit rRNA binding ; GO:0070181 | inferred from biological as…
Q9VW52;Q8MRG6		Prp3	2.77316	0.00034318	0	mRNA splicing, via spliceosome ; GO:0000398 | inferred from sequence or structural similarity with SGD:S000003323 <newline> mRNA splicing, via spliceosome ; GO:0000398 | inferred from biological aspect of ancestor with PANTHER:PTN000368237 <newline> mRNA splicing, via spliceosome ; GO:0000398 | inferred by curator from GO:0071011 <newline> regulation of chromatin silencing ; GO:0031935 | inferred…	nucleus ; GO:0005634 | inferred from direct assay <newline> U4/U6 x U5 tri-snRNP complex ; GO:0046540 | inferred from biological aspect of ancestor with PANTHER:PTN000368237 <newline> spliceosomal complex ; GO:0005681 | inferred from sequence or structural similarity with SGD:S000003323 <newline> precatalytic spliceosome ; GO:0071011 | inferred from high throughput direct assay	RNA binding ; GO:0003723 | inferred from sequence or structural similarity with HGNC:17348
A1Z968;Q0E996		NAT1	2.76824	7.42524e-05	0	translational initiation ; GO:0006413 | inferred from sequence or structural similarity with SGD:S000003017 <newline> chaeta development ; GO:0022416 | inferred from mutant phenotype	eukaryotic translation initiation factor 4F complex ; GO:0016281 | inferred from biological aspect of ancestor with PANTHER:PTN000583430	mRNA binding ; GO:0003729 | inferred from sequence or structural similarity with SGD:S000003017 <newline> translation initiation factor activity ; GO:0003743 | inferred from biological aspect of ancestor with PANTHER:PTN000583430 <newline> mRNA binding ; GO:0003729 | inferred from biological aspect of ancestor with PANTHER:PTN000583430 <newline> translation initiation factor activity ; GO:0003743…
M9PCC1;O18640;M9PB67	Guanine nucleotide-binding protein subunit beta-like protein	Rack1	2.7559	5.73305e-05	0	rescue of stalled ribosome ; GO:0072344 | inferred from biological aspect of ancestor with PANTHER:PTN000458645 <newline> muscle cell cellular homeostasis ; GO:0046716 | inferred from genetic interaction with Dg inferred from genetic interaction with Dys <newline> wing disc development ; GO:0035220 | inferred from mutant phenotype <newline> positive regulation by host of viral genome replication …	catalytic step 2 spliceosome ; GO:0071013 | inferred from high throughput direct assay <newline> nucleus ; GO:0005634 | inferred from biological aspect of ancestor with PANTHER:PTN000458645 <newline> cytosol ; GO:0005829 | inferred from biological aspect of ancestor with PANTHER:PTN000458645 <newline> cytosolic small ribosomal subunit ; GO:0022627 | inferred from biological aspect of ancestor wit…	enzyme binding ; GO:0019899 | inferred from biological aspect of ancestor with PANTHER:PTN000458645 <newline> ribosome binding ; GO:0043022 | inferred from biological aspect of ancestor with PANTHER:PTN000458645 <newline> protein kinase C binding ; GO:0005080 | inferred from biological aspect of ancestor with PANTHER:PTN000458645
Q27294;M9PH94;M9PHV6	RNA-binding protein cabeza	caz	2.74878	0.00637597	0.00056	regulation of transcription, DNA-templated ; GO:0006355 | inferred from electronic annotation with InterPro:IPR034870 <newline> adult locomotory behavior ; GO:0008344 | inferred from mutant phenotype <newline> transcription initiation from RNA polymerase II promoter ; GO:0006367 | inferred from sequence or structural similarity with HGNC:11545 <newline> mRNA splicing, via spliceosome ; GO:0000398…	nucleus ; GO:0005634 | inferred from biological aspect of ancestor with PANTHER:PTN000579998 <newline> transcription factor TFIID complex ; GO:0005669 | inferred from sequence or structural similarity with HGNC:11545 <newline> nucleus ; GO:0005634 | inferred from direct assay <newline> transcriptionally active chromatin ; GO:0035327 | colocalizes_with inferred from direct assay <newline> nucleopl…	RNA binding ; GO:0003723 | inferred from biological aspect of ancestor with PANTHER:PTN000579998 <newline> transcription coregulator activity ; GO:0003712 | inferred from biological aspect of ancestor with PANTHER:PTN000579998 <newline> chromatin binding ; GO:0003682 | inferred from direct assay <newline> mRNA binding ; GO:0003729 | inferred from sequence or structural similarity
Q9VN39;Q8T0Q2		CG9775	2.73805	1.89687e-06	0	-	-	-
P06605;P06603;P06604;P06606	Tubulin alpha-3 chain;Tubulin alpha-1 chain;Tubulin alpha-2 chain	alphaTub84D	2.71327	0.00066191	0.000394904	spermatogenesis ; GO:0007283 | inferred from mutant phenotype <newline> mitotic cytokinesis ; GO:0000281 | inferred from mutant phenotype <newline> microtubule cytoskeleton organization ; GO:0000226 | inferred from biological aspect of ancestor with PANTHER:PTN000172598 <newline> microtubule-based process ; GO:0007017 | inferred from biological aspect of ancestor with PANTHER:PTN000172598 <newlin…	perinuclear region of cytoplasm ; GO:0048471 | inferred from direct assay <newline> cytoplasm ; GO:0005737 | inferred from biological aspect of ancestor with PANTHER:PTN000172598 <newline> microtubule ; GO:0005874 | inferred from biological aspect of ancestor with PANTHER:PTN000172598 <newline> neuromuscular junction ; GO:0031594 | <newline> microtubule ; GO:0005874 |	GTPase activity ; GO:0003924 | inferred from electronic annotation with InterPro:IPR003008, InterPro:IPR008280 <newline> structural constituent of cytoskeleton ; GO:0005200 | inferred from biological aspect of ancestor with PANTHER:PTN000172598 <newline> myosin binding ; GO:0017022 | inferred from physical interaction with Myo10A <newline> GTP binding ; GO:0005525 | inferred from biological aspec…
Q9VZ69;Q0KHU2;Q8IR99;E1JJM0;M9NF14		Imp	2.69505	5.50006e-05	0	positive regulation of axon regeneration ; GO:0048680 | inferred from mutant phenotype <newline> mRNA splicing, via spliceosome ; GO:0000398 | inferred by curator from GO:0071011,GO:0071013 <newline> synaptic growth at neuromuscular junction ; GO:0051124 | inferred from mutant phenotype <newline> positive regulation of receptor signaling pathway via JAK-STAT ; GO:0046427 | inferred from direct as…	catalytic step 2 spliceosome ; GO:0071013 | inferred from high throughput direct assay <newline> cytoplasm ; GO:0005737 | inferred from high throughput direct assay <newline> axon ; GO:0030424 | inferred from direct assay <newline> neuronal cell body ; GO:0043025 | inferred from direct assay <newline> precatalytic spliceosome ; GO:0071011 | inferred from high throughput direct assay	cytokine binding ; GO:0019955 | inferred from physical interaction with UniProtKB:Q9VWW4 <newline> mRNA 3'-UTR binding ; GO:0003730 | inferred from direct assay <newline> mRNA binding ; GO:0003729 | inferred from direct assay
Q95WY3		Nop56	2.67682	1.48507e-05	0	-	small-subunit processome ; GO:0032040 | inferred from biological aspect of ancestor with PANTHER:PTN000096022 <newline> box C/D snoRNP complex ; GO:0031428 | inferred from biological aspect of ancestor with PANTHER:PTN000096022	snoRNA binding ; GO:0030515 | inferred from biological aspect of ancestor with PANTHER:PTN000096022
Q9VPR5		CG2807	2.67533	9.22588e-05	0	positive regulation of gene expression ; GO:0010628 | inferred from mutant phenotype <newline> mRNA splicing, via spliceosome ; GO:0000398 | inferred by curator from GO:0071011,GO:0071013 <newline> spliceosomal complex assembly ; GO:0000245 | inferred from biological aspect of ancestor with PANTHER:PTN000574843	U2-type prespliceosome ; GO:0071004 | inferred from biological aspect of ancestor with PANTHER:PTN000574843 <newline> precatalytic spliceosome ; GO:0071011 | inferred from high throughput direct assay <newline> U2 snRNP ; GO:0005686 | inferred from biological aspect of ancestor with PANTHER:PTN000574843 <newline> catalytic step 2 spliceosome ; GO:0071013 | inferred from biological aspect of ances…	zinc ion binding ; GO:0008270 | inferred from electronic annotation with InterPro:IPR000690, InterPro:IPR003604 <newline> RNA binding ; GO:0003723 | inferred from sequence or structural similarity with HGNC:10766
Q9W0A8		RpL23A	2.67446	1.96448e-05	0	translation ; GO:0006412 | inferred from electronic annotation with InterPro:IPR012678, InterPro:IPR013025 <newline> ribosomal large subunit assembly ; GO:0000027 | inferred from biological aspect of ancestor with PANTHER:PTN000178698 <newline> cytoplasmic translation ; GO:0002181 | traceable author statement <newline> cytoplasmic translation ; GO:0002181 | inferred by curator from GO:0022626	cytosolic large ribosomal subunit ; GO:0022625 | traceable author statement <newline> cytosolic large ribosomal subunit ; GO:0022625 | inferred from biological aspect of ancestor with PANTHER:PTN000178698 <newline> cytosolic ribosome ; GO:0022626 | inferred from high throughput direct assay	structural constituent of ribosome ; GO:0003735 | inferred from high throughput direct assay <newline> structural constituent of ribosome ; GO:0003735 | traceable author statement <newline> structural constituent of ribosome ; GO:0003735 | inferred from biological aspect of ancestor with PANTHER:PTN000178698
Q9VJI7		LSm7	2.64559	1.78367e-06	0	nuclear-transcribed mRNA catabolic process ; GO:0000956 | inferred from electronic annotation with InterPro:IPR017132 <newline> mRNA splicing, via spliceosome ; GO:0000398 | inferred by curator from GO:0071011,GO:0071013 <newline> mRNA splicing, via spliceosome ; GO:0000398 | inferred from sequence or structural similarity with SGD:S000005091 inferred from sequence or structural similarity with p…	U6 snRNP ; GO:0005688 | inferred from sequence or structural similarity with SGD:S000005091 <newline> catalytic step 2 spliceosome ; GO:0071013 | inferred from biological aspect of ancestor with PANTHER:PTN000058284 <newline> U6 snRNP ; GO:0005688 | inferred from biological aspect of ancestor with PANTHER:PTN000058361 <newline> precatalytic spliceosome ; GO:0071011 | inferred from high throughput…	RNA binding ; GO:0003723 | contributes_to inferred from biological aspect of ancestor with PANTHER:PTN000058283 <newline> RNA binding ; GO:0003723 | contributes_to inferred from sequence or structural similarity with SGD:S000005091
A0A0B4LEV8;A1Z7A8		coil	2.62632	0.00125534	0.000344444	Cajal body organization ; GO:0030576 | inferred from mutant phenotype	histone locus body ; GO:0035363 | inferred from direct assay <newline> Cajal body ; GO:0015030 | inferred from direct assay <newline> nuclear body ; GO:0016604 | inferred from direct assay <newline> nucleoplasm ; GO:0005654 | inferred from direct assay	-
Q9VEN9		Patr-1	2.57653	0.00161833	0.000326316	deadenylation-dependent decapping of nuclear-transcribed mRNA ; GO:0000290 | inferred from mutant phenotype <newline> negative regulation of synaptic growth at neuromuscular junction ; GO:0045886 | inferred from mutant phenotype <newline> cytoplasmic mRNA processing body assembly ; GO:0033962 | inferred from biological aspect of ancestor with PANTHER:PTN000489218 <newline> deadenylation-dependent…	P-body ; GO:0000932 | inferred from direct assay <newline> P-body ; GO:0000932 | inferred from biological aspect of ancestor with PANTHER:PTN000489218 <newline> cytoplasm ; GO:0005737 | inferred from direct assay	RNA binding ; GO:0003723 | inferred from biological aspect of ancestor with PANTHER:PTN000489218
A0A0B4KH25;P08985	Histone H2A;Histone H2A.v	His2Av	2.55598	0.0118088	0.00119008	chromatin silencing ; GO:0006342 | inferred from biological aspect of ancestor with PANTHER:PTN000604564 <newline> chromatin organization ; GO:0006325 | inferred from biological aspect of ancestor with PANTHER:PTN000604564 <newline> male germ-line stem cell population maintenance ; GO:0036098 | inferred from mutant phenotype <newline> somatic stem cell population maintenance ; GO:0035019 | inferr…	site of double-strand break ; GO:0035861 | inferred from direct assay <newline> nucleus ; GO:0005634 | inferred from direct assay <newline> nuclear chromatin ; GO:0000790 | inferred from biological aspect of ancestor with PANTHER:PTN000604564 <newline> chromosome ; GO:0005694 | inferred from direct assay <newline> polytene chromosome ; GO:0005700 | inferred from direct assay <newline> polytene ch…	protein heterodimerization activity ; GO:0046982 | inferred from electronic annotation with InterPro:IPR009072 <newline> protein-containing complex binding ; GO:0044877 | inferred from direct assay <newline> DNA binding ; GO:0003677 | inferred from biological aspect of ancestor with PANTHER:PTN000604564
Q8IHC6;Q8IMQ2		Nep5	2.55276	0.0888898	0.0198699	proteolysis ; GO:0006508 | inferred from electronic annotation with InterPro:IPR000718, InterPro:IPR008753, InterPro:IPR018497 <newline> proteolysis ; GO:0006508 | inferred from sequence model	integral component of membrane ; GO:0016021 | inferred from sequence model	metalloendopeptidase activity ; GO:0004222 | inferred from electronic annotation with InterPro:IPR000718, InterPro:IPR018497 <newline> metallopeptidase activity ; GO:0008237 | inferred from sequence model
Q9VP57		pzg	2.50543	4.49916e-05	0	regulation of gene expression ; GO:0010468 | inferred from genetic interaction with mrt <newline> chromosome organization ; GO:0051276 | inferred from mutant phenotype <newline> ecdysone receptor-mediated signaling pathway ; GO:0035076 | inferred from mutant phenotype <newline> negative regulation of receptor signaling pathway via JAK-STAT ; GO:0046426 | inferred from mutant phenotype <newline> r…	polytene chromosome interband ; GO:0005705 | inferred from direct assay <newline> polytene chromosome ; GO:0005700 | inferred from direct assay <newline> histone methyltransferase complex ; GO:0035097 | colocalizes_with inferred from biological aspect of ancestor with PANTHER:PTN001228570 <newline> nucleus ; GO:0005634 | inferred from direct assay	protein binding ; GO:0005515 | inferred from physical interaction with UniProtKB:Q86BS3,UniProtKB:Q9VCH5,UniProtKB:Q9VGA4 <newline> transcription regulatory region DNA binding ; GO:0044212 | inferred from direct assay <newline> RNA polymerase II core promoter sequence-specific DNA binding ; GO:0000979 | inferred from biological aspect of ancestor with PANTHER:PTN001228570 <newline> chromatin bind…
D2NUK9;Q9U3Z7	NHP2-like protein 1 homolog	hoip	2.48742	9.98034e-05	0	muscle tissue morphogenesis ; GO:0060415 | inferred from mutant phenotype <newline> mRNA splicing, via spliceosome ; GO:0000398 | inferred from sequence or structural similarity with SGD:S000000752 <newline> mRNA splicing, via spliceosome ; GO:0000398 | inferred by curator from GO:0071011 <newline> posttranscriptional regulation of gene expression ; GO:0010608 | inferred from mutant phenotype <ne…	small nuclear ribonucleoprotein complex ; GO:0030532 | inferred from sequence or structural similarity with SGD:S000000752 <newline> precatalytic spliceosome ; GO:0071011 | inferred from high throughput direct assay <newline> nucleolus ; GO:0005730 | inferred from electronic annotation with InterPro:IPR002415	RNA binding ; GO:0003723 | inferred from electronic annotation with InterPro:IPR002415
X2JDU0;P50882	60S ribosomal protein L9	RpL9	2.4589	3.08026e-06	0	cytoplasmic translation ; GO:0002181 | traceable author statement <newline> cytoplasmic translation ; GO:0002181 | inferred from biological aspect of ancestor with PANTHER:PTN000183645 <newline> cytoplasmic translation ; GO:0002181 | inferred by curator from GO:0022626	cytosolic large ribosomal subunit ; GO:0022625 | traceable author statement <newline> cytosolic large ribosomal subunit ; GO:0022625 | inferred from biological aspect of ancestor with PANTHER:PTN000183647 <newline> cytosolic ribosome ; GO:0022626 | inferred from high throughput direct assay	rRNA binding ; GO:0019843 | inferred from electronic annotation with InterPro:IPR000702, InterPro:IPR020040 <newline> structural constituent of ribosome ; GO:0003735 | inferred from high throughput direct assay <newline> structural constituent of ribosome ; GO:0003735 | traceable author statement <newline> structural constituent of ribosome ; GO:0003735 | inferred from biological aspect of ancest…
P35600	Replication factor C subunit 1	Gnf1	2.4347	0.000665186	0.000392405	DNA replication ; GO:0006260 | inferred from electronic annotation with InterPro:IPR008921, InterPro:IPR012178, InterPro:IPR013725 <newline> DNA repair ; GO:0006281 | inferred from electronic annotation with InterPro:IPR012178 <newline> DNA replication ; GO:0006260 | non-traceable author statement <newline> dendrite morphogenesis ; GO:0048813 | inferred from mutant phenotype	DNA replication factor C complex ; GO:0005663 | inferred from electronic annotation with InterPro:IPR012178, InterPro:IPR013725 <newline> DNA replication factor C complex ; GO:0005663 | non-traceable author statement <newline> nucleus ; GO:0005634 | inferred from biological aspect of ancestor with PANTHER:PTN000121684 <newline> nucleus ; GO:0005634 | inferred from direct assay	ATP binding ; GO:0005524 | inferred from electronic annotation with InterPro:IPR003959, InterPro:IPR012178, InterPro:IPR013725 <newline> DNA clamp loader activity ; GO:0003689 | inferred from electronic annotation with InterPro:IPR012178, InterPro:IPR013725 <newline> DNA binding ; GO:0003677 | inferred from direct assay <newline> DNA binding ; GO:0003677 | non-traceable author statement <newline>…
Q7KMJ6		nito	2.42775	0.00286052	0.000302439	positive regulation of canonical Wnt signaling pathway ; GO:0090263 | inferred from genetic interaction with arm inferred from genetic interaction with wg <newline> positive regulation of gene expression ; GO:0010628 | inferred from genetic interaction with Hipk <newline> wing disc pattern formation ; GO:0035222 | inferred from mutant phenotype <newline> negative regulation of stem cell different…	nucleus ; GO:0005634 | inferred from direct assay <newline> RNA N6-methyladenosine methyltransferase complex ; GO:0036396 | inferred from direct assay <newline> precatalytic spliceosome ; GO:0071011 | inferred from high throughput direct assay	mRNA binding ; GO:0003729 | inferred from sequence or structural similarity <newline> RNA binding ; GO:0003723 | inferred from sequence or structural similarity with UniProtKB:P53617
Q9VU43		Srrm1	2.37757	2.3823e-05	0	genitalia development ; GO:0048806 | inferred from mutant phenotype <newline> somatic sex determination ; GO:0018993 | inferred from mutant phenotype <newline> mRNA splicing, via spliceosome ; GO:0000398 | inferred by curator from GO:0071011,GO:0071013 <newline> regulation of alternative mRNA splicing, via spliceosome ; GO:0000381 | inferred from direct assay <newline> positive regulation of prog…	precatalytic spliceosome ; GO:0071011 | inferred from high throughput direct assay <newline> nucleus ; GO:0005634 | inferred from direct assay <newline> exon-exon junction complex ; GO:0035145 | traceable author statement <newline> catalytic step 2 spliceosome ; GO:0071013 | inferred from high throughput direct assay	-
Q8T6B9;A4V193	Poly(U)-binding-splicing factor half pint	hfp	2.34893	3.39034e-05	0	regulation of alternative mRNA splicing, via spliceosome ; GO:0000381 | inferred from high throughput mutant phenotype <newline> mRNA splicing, via spliceosome ; GO:0000398 | inferred by curator from GO:0071011,GO:0071013 <newline> mRNA splicing, via spliceosome ; GO:0000398 | inferred from mutant phenotype <newline> regulation of cell growth ; GO:0001558 | inferred from mutant phenotype <newline…	nucleus ; GO:0005634 | inferred from direct assay <newline> precatalytic spliceosome ; GO:0071011 | inferred from high throughput direct assay <newline> protein-containing complex ; GO:0032991 | inferred from physical interaction with glo <newline> nucleus ; GO:0005634 | inferred by curator from GO:0000381 <newline> catalytic step 2 spliceosome ; GO:0071013 | inferred from high throughput direct …	nucleic acid binding ; GO:0003676 | inferred from electronic annotation with InterPro:IPR000504, InterPro:IPR003954, InterPro:IPR035979 <newline> protein binding ; GO:0005515 | inferred from physical interaction with glo
B7Z0B3;B7Z0B2		CG10359	2.34237	0.000541113	0	G protein-coupled receptor signaling pathway ; GO:0007186 | inferred from sequence or structural similarity with HGNC:3623	membrane ; GO:0016020 | inferred from sequence or structural similarity with HGNC:25922	chitin binding ; GO:0008061 | inferred from sequence or structural similarity with HGNC:25922 <newline> G protein-coupled receptor binding ; GO:0001664 | inferred from sequence or structural similarity with HGNC:3623
P11997	Larval serum protein 1 gamma chain	Lsp1gamma	2.33427	0.00563622	0.000572727	-	larval serum protein complex ; GO:0005616 | inferred from direct assay	-
Q7KES3;Q8IMF8;A0A0B4LHY1;Q8WR53;Q7KRS7;A8JRI1;Q95UI6;A0A0B4K6P4;A0A0B4K6W9;E1JJ45		heph	2.28979	0.00246214	0.000308458	mRNA processing ; GO:0006397 | inferred from electronic annotation with InterPro:IPR006536 <newline> spermatid development ; GO:0007286 | inferred from mutant phenotype <newline> imaginal disc-derived wing vein morphogenesis ; GO:0008586 | inferred from mutant phenotype <newline> imaginal disc-derived wing margin morphogenesis ; GO:0008587 | inferred from mutant phenotype <newline> negative regul…	cytosol ; GO:0005829 | inferred from high throughput direct assay <newline> nucleus ; GO:0005634 | inferred from biological aspect of ancestor with PANTHER:PTN002538397 <newline> ribonucleoprotein complex ; GO:1990904 | inferred from direct assay <newline> cytoplasm ; GO:0005737 | inferred from direct assay <newline> nucleus ; GO:0005634 | inferred from high throughput direct assay	mRNA binding ; GO:0003729 | inferred from sequence or structural similarity <newline> translation repressor activity, mRNA regulatory element binding ; GO:0000900 | inferred from mutant phenotype <newline> mRNA binding ; GO:0003729 | inferred from biological aspect of ancestor with PANTHER:PTN002538397 <newline> mRNA 3'-UTR binding ; GO:0003730 | inferred from direct assay
A0A0B4KFZ9;P84040	Histone H4	His4	2.28718	0.000157546	0	female meiosis chromosome segregation ; GO:0016321 | inferred from mutant phenotype <newline> DNA-templated transcription, initiation ; GO:0006352 | inferred from electronic annotation with InterPro:IPR004823	RCAF complex ; GO:0035059 | inferred from direct assay <newline> nucleosome ; GO:0000786 | traceable author statement <newline> nucleosome ; GO:0000786 | inferred from electronic annotation with InterPro:IPR001951, InterPro:IPR019809 <newline> chromosome ; GO:0005694 | inferred from direct assay <newline> nuclear chromosome ; GO:0000228 | inferred from direct assay	DNA binding ; GO:0003677 | inferred from electronic annotation with InterPro:IPR001951, InterPro:IPR019809 <newline> protein heterodimerization activity ; GO:0046982 | inferred from electronic annotation with InterPro:IPR009072
Q9VZE4		CG1316	2.27112	0.000460222	0	-	-	nucleic acid binding ; GO:0003676 | inferred from electronic annotation with InterPro:IPR000504 <newline> mRNA binding ; GO:0003729 | inferred from sequence or structural similarity
O61362;O61360;M9PFM9;O61361;M9PD94;M9PCY3;Q8MRK4		crol	2.25041	0.00453567	0.000285714	regulation of chromatin silencing ; GO:0031935 | inferred from mutant phenotype <newline> imaginal disc-derived wing morphogenesis ; GO:0007476 | inferred from mutant phenotype inferred from genetic interaction with if inferred from genetic interaction with mys <newline> cell adhesion ; GO:0007155 | inferred from mutant phenotype <newline> positive regulation of mitotic cell cycle ; GO:0045931 | …	nucleus ; GO:0005634 | inferred from direct assay <newline> heterochromatin ; GO:0000792 | inferred from direct assay	nucleic acid binding ; GO:0003676 | inferred from electronic annotation with InterPro:IPR013087
M9NF18;Q9VYW5;M9NED4		CG2247	2.24686	4.77356e-05	0	SCF-dependent proteasomal ubiquitin-dependent protein catabolic process ; GO:0031146 | inferred from sequence model <newline> defense response to bacterium ; GO:0042742 | inferred from mutant phenotype	SCF ubiquitin ligase complex ; GO:0019005 | inferred from sequence model <newline> nucleus ; GO:0005634 | inferred from direct assay	ubiquitin-protein transferase activity ; GO:0004842 | contributes_to inferred from sequence model
X2JB48		sesB	2.22361	0.00102863	0.000362573	transmembrane transport ; GO:0055085 | inferred from electronic annotation with InterPro:IPR002067, InterPro:IPR002113 <newline> mitochondrial transport ; GO:0006839 | inferred from mutant phenotype <newline> oogenesis ; GO:0048477 | inferred from mutant phenotype <newline> action potential ; GO:0001508 | inferred from direct assay <newline> ATP transport ; GO:0015867 | inferred from sequence or …	mitochondrion ; GO:0005739 | inferred from high throughput direct assay <newline> mitochondrial inner membrane ; GO:0005743 | inferred from sequence or structural similarity with UniProtKB:P12235 <newline> mitochondrial inner membrane ; GO:0005743 | inferred from direct assay	ATP:ADP antiporter activity ; GO:0005471 | inferred from sequence or structural similarity with UniProtKB:P12235 <newline> ATP:ADP antiporter activity ; GO:0005471 | inferred from mutant phenotype <newline> ATP:ADP antiporter activity ; GO:0005471 | inferred from biological aspect of ancestor with PANTHER:PTN000640051
M9PE74;Q9W2U7		nocte	2.1934	0.00272023	0.000303922	temperature compensation of the circadian clock ; GO:0010378 | inferred from mutant phenotype <newline> entrainment of circadian clock ; GO:0009649 | inferred from mutant phenotype	cellular_component ; GO:0005575 | no biological data available	molecular_function ; GO:0003674 | no biological data available
Q9VYQ9		Tango4	2.1799	0.00166573	0.000324607	mRNA splicing, via spliceosome ; GO:0000398 | inferred by curator from GO:0071011,GO:0071013 <newline> mRNA splicing, via spliceosome ; GO:0000398 | inferred from biological aspect of ancestor with PANTHER:PTN000460428 <newline> protein secretion ; GO:0009306 | inferred from mutant phenotype <newline> Golgi organization ; GO:0007030 | inferred from mutant phenotype	Prp19 complex ; GO:0000974 | inferred from biological aspect of ancestor with PANTHER:PTN000460428 <newline> catalytic step 2 spliceosome ; GO:0071013 | inferred from high throughput direct assay <newline> catalytic step 2 spliceosome ; GO:0071013 | inferred from biological aspect of ancestor with PANTHER:PTN000460428 <newline> cytosol ; GO:0005829 | inferred from direct assay <newline> Prp19 com…	molecular_function ; GO:0003674 | no biological data available
Q7JXU4		Ns2	2.15667	0.00022749	0	compound eye morphogenesis ; GO:0001745 | inferred from mutant phenotype	nucleolus ; GO:0005730 | colocalizes_with inferred from direct assay <newline> nucleolus ; GO:0005730 | inferred from biological aspect of ancestor with PANTHER:PTN000119781 <newline> nucleolus ; GO:0005730 | inferred from direct assay <newline> nucleoplasm ; GO:0005654 | colocalizes_with inferred from direct assay	GTP binding ; GO:0005525 | inferred from electronic annotation with InterPro:IPR006073, InterPro:IPR030378 <newline> GTPase activity ; GO:0003924 | inferred from direct assay
A8JRA4;Q8IMU5;Q9VBZ5		CG6422	2.14867	0.00086335	0.000373494	-	cytoplasm ; GO:0005737 | inferred from direct assay	pre-mRNA binding ; GO:0036002 | inferred from direct assay <newline> N6-methyladenosine-containing RNA binding ; GO:1990247 | inferred from direct assay
Q8MT06	Guanine nucleotide-binding protein-like 3 homolog	Ns1	2.14701	0.0015427	0.000329787	ribosomal large subunit biogenesis ; GO:0042273 | inferred from mutant phenotype <newline> regulation of multicellular organism growth ; GO:0040014 | inferred from mutant phenotype <newline> regulation of cell population proliferation ; GO:0042127 | inferred from mutant phenotype	granular component ; GO:0001652 | inferred from direct assay <newline> nucleolus ; GO:0005730 | inferred from direct assay <newline> nucleolus ; GO:0005730 | inferred from biological aspect of ancestor with PANTHER:PTN000119956	GTPase activity ; GO:0003924 | inferred from direct assay <newline> ATPase activity ; GO:0016887 | inferred from direct assay <newline> GTP binding ; GO:0005525 | inferred from sequence or structural similarity with UniProtKB:Q811S9
E1JJ68;C7LAE4;P19109;A0A0B4K624;A0A0B4K6A3;A0A0B4K6K1;A0A0B4K6T7	ATP-dependent RNA helicase p62	Rm62	2.13408	0.0347187	0.00476119	regulation of defense response to virus ; GO:0050688 | inferred from mutant phenotype <newline> RNA interference ; GO:0016246 | inferred from biological aspect of ancestor with PANTHER:PTN002774068 <newline> regulation of alternative mRNA splicing, via spliceosome ; GO:0000381 | inferred from high throughput mutant phenotype <newline> RNA interference ; GO:0016246 | inferred from mutant phenotype…	precatalytic spliceosome ; GO:0071011 | inferred from high throughput direct assay <newline> nucleus ; GO:0005634 | inferred by curator from GO:0000381 <newline> polytene chromosome puff ; GO:0005703 | inferred from direct assay <newline> ribonucleoprotein complex ; GO:1990904 | inferred from biological aspect of ancestor with PANTHER:PTN002773962 <newline> nucleus ; GO:0005634 | inferred from hi…	ATP binding ; GO:0005524 | inferred from electronic annotation with InterPro:IPR011545 <newline> RNA binding ; GO:0003723 | inferred from biological aspect of ancestor with PANTHER:PTN002772338 <newline> RNA helicase activity ; GO:0003724 | inferred from biological aspect of ancestor with PANTHER:PTN002772338 <newline> protein binding ; GO:0005515 | inferred from physical interaction with Fmr1 <n…
Q9W4X7;Q9VDM6	Eukaryotic translation initiation factor 3 subunit G-1	eIF3g1	2.13092	0.000766369	0.000380368	mitotic cell cycle ; GO:0000278 | inferred from high throughput mutant phenotype <newline> translational initiation ; GO:0006413 | inferred from sequence or structural similarity	eukaryotic translation initiation factor 3 complex ; GO:0005852 | inferred from electronic annotation with InterPro:IPR017334 <newline> eukaryotic translation initiation factor 3 complex ; GO:0005852 | inferred from sequence or structural similarity	translation initiation factor activity ; GO:0003743 | inferred from electronic annotation with InterPro:IPR017334 <newline> translation initiation factor activity ; GO:0003743 | inferred from sequence or structural similarity <newline> mRNA binding ; GO:0003729 | inferred from sequence or structural similarity
E2QCG7;Q0E940	Eukaryotic translation initiation factor 3 subunit B	eIF3b	2.11727	0.00415938	0.000288372	regulation of translational initiation ; GO:0006446 | inferred from sequence or structural similarity with UniProtKB:P55884 <newline> translational initiation ; GO:0006413 | inferred from sequence or structural similarity <newline> ovarian follicle cell development ; GO:0030707 | inferred from mutant phenotype <newline> translational initiation ; GO:0006413 | inferred from biological aspect of an…	eukaryotic translation initiation factor 3 complex ; GO:0005852 | inferred from sequence or structural similarity with UniProtKB:P55884 <newline> eukaryotic translation initiation factor 3 complex ; GO:0005852 | inferred from biological aspect of ancestor with PANTHER:PTN000362658 <newline> cytosol ; GO:0005829 | inferred from sequence or structural similarity <newline> eukaryotic translation ini…	translation initiation factor binding ; GO:0031369 | inferred from electronic annotation with InterPro:IPR011400 <newline> mRNA binding ; GO:0003729 | inferred from sequence or structural similarity <newline> translation initiation factor activity ; GO:0003743 | contributes_to inferred from biological aspect of ancestor with PANTHER:PTN000362658 <newline> translation initiation factor activity ; …
E1JJI5;P54367	Casein kinase I isoform alpha	CkIalpha	2.09324	0.00109212	0.000360465	negative regulation of smoothened signaling pathway ; GO:0045879 | inferred from mutant phenotype <newline> negative regulation of canonical Wnt signaling pathway ; GO:0090090 | inferred from mutant phenotype <newline> negative regulation of canonical Wnt signaling pathway ; GO:0090090 | inferred by curator from GO:0032436 <newline> positive regulation of proteasomal ubiquitin-dependent protein c…	beta-catenin destruction complex ; GO:0030877 | inferred from sequence or structural similarity with UniProtKB:P48729 <newline> nucleus ; GO:0005634 | inferred from direct assay <newline> cytoplasm ; GO:0005737 | inferred from biological aspect of ancestor with PANTHER:PTN000225966 <newline> cytoplasm ; GO:0005737 | inferred from direct assay <newline> nucleus ; GO:0005634 | inferred from biologi…	ATP binding ; GO:0005524 | inferred from electronic annotation with InterPro:IPR000719, InterPro:IPR017441 <newline> protein serine/threonine kinase activity ; GO:0004674 | inferred from direct assay <newline> protein binding ; GO:0005515 | inferred from physical interaction with UniProtKB:O16844 <newline> protein serine/threonine kinase activity ; GO:0004674 | inferred from biological aspect of …
A1ZBE9		MetRS	2.08893	0.00134735	0.000335135	methionyl-tRNA aminoacylation ; GO:0006431 | inferred from electronic annotation with InterPro:IPR014758 <newline> methionyl-tRNA aminoacylation ; GO:0006431 | traceable author statement <newline> methionyl-tRNA aminoacylation ; GO:0006431 | inferred from sequence or structural similarity <newline> tRNA aminoacylation for protein translation ; GO:0006418 | inferred from biological aspect of ances…	aminoacyl-tRNA synthetase multienzyme complex ; GO:0017101 | inferred from direct assay <newline> cytosol ; GO:0005829 | inferred from biological aspect of ancestor with PANTHER:PTN001734661 <newline> cytoplasm ; GO:0005737 | traceable author statement	methionine-tRNA ligase activity ; GO:0004825 | inferred from electronic annotation with InterPro:IPR014758, InterPro:IPR023458 <newline> ATP binding ; GO:0005524 | inferred from electronic annotation with InterPro:IPR000738, InterPro:IPR001412, InterPro:IPR009080, InterPro:IPR014758, InterPro:IPR015413 <newline> methionine-tRNA ligase activity ; GO:0004825 | inferred from sequence or structural s…
A4V4A5;Q9VZ23	GTP-binding nuclear protein Ran	Ran	2.07413	0.00123239	0.000348315	protein import into nucleus ; GO:0006606 | inferred from biological aspect of ancestor with PANTHER:PTN000632582 <newline> establishment of mitotic spindle orientation ; GO:0000132 | inferred from mutant phenotype inferred from genetic interaction with dlg1 inferred from genetic interaction with cno <newline> regulation of mitotic cell cycle ; GO:0007346 | inferred from direct assay <newline> mei…	mitotic spindle microtubule ; GO:1990498 | inferred from direct assay <newline> nucleus ; GO:0005634 | inferred from biological aspect of ancestor with PANTHER:PTN000632582 <newline> nucleus ; GO:0005634 | inferred from direct assay <newline> cytoplasm ; GO:0005737 | inferred from direct assay <newline> mitotic spindle ; GO:0072686 | colocalizes_with inferred from direct assay <newline> cell cort…	GTPase activity ; GO:0003924 | inferred from biological aspect of ancestor with PANTHER:PTN000632582 <newline> protein binding ; GO:0005515 | inferred from physical interaction with cno <newline> GTP binding ; GO:0005525 | inferred from direct assay <newline> GTPase activity ; GO:0003924 | inferred from sequence or structural similarity with SGD:S000005711 <newline> protein binding ; GO:0005515 |…
A1Z9G2		fand	2.07123	0.000969299	0.000366864	regulation of alternative mRNA splicing, via spliceosome ; GO:0000381 | inferred from high throughput mutant phenotype <newline> generation of catalytic spliceosome for first transesterification step ; GO:0000349 | inferred from biological aspect of ancestor with PANTHER:PTN000133873 <newline> Malpighian tubule morphogenesis ; GO:0007443 | inferred from mutant phenotype <newline> morphogenesis of…	nucleus ; GO:0005634 | inferred by curator from GO:0000381 <newline> precatalytic spliceosome ; GO:0071011 | inferred from high throughput direct assay <newline> U2-type catalytic step 2 spliceosome ; GO:0071007 | inferred from biological aspect of ancestor with PANTHER:PTN000133873 <newline> catalytic step 2 spliceosome ; GO:0071013 | inferred from biological aspect of ancestor with PANTHER:PTN0…	molecular_function ; GO:0003674 | no biological data available
Q7KVQ0	Probable H/ACA ribonucleoprotein complex subunit 1	CG4038	2.05238	8.66211e-05	0	rRNA pseudouridine synthesis ; GO:0031118 | inferred from sequence or structural similarity with UniProtKB:P32495 <newline> snoRNA guided rRNA pseudouridine synthesis ; GO:0000454 | inferred from biological aspect of ancestor with PANTHER:PTN000579935	box H/ACA snoRNP complex ; GO:0031429 | inferred from biological aspect of ancestor with PANTHER:PTN000579935 <newline> nucleolus ; GO:0005730 | inferred from high throughput direct assay <newline> small nucleolar ribonucleoprotein complex ; GO:0005732 | inferred from sequence or structural similarity with UniProtKB:P32495 <newline> nucleoplasm ; GO:0005654 | inferred from high throughput direct …	box H/ACA snoRNA binding ; GO:0034513 | inferred from biological aspect of ancestor with PANTHER:PTN000579935
Q9VXY3		CG5599	2.04289	0.00122785	0.000350282	-	cytoplasm ; GO:0005737 | inferred from biological aspect of ancestor with PANTHER:PTN001899725 <newline> mitochondrion ; GO:0005739 | inferred from biological aspect of ancestor with PANTHER:PTN000567862	acetyltransferase activity ; GO:0016407 | inferred from biological aspect of ancestor with PANTHER:PTN001899725 <newline> lipoic acid binding ; GO:0031405 | inferred from biological aspect of ancestor with PANTHER:PTN001899725
Q9VT61		CG8108	2.03647	0.000152912	0	-	-	-
Q9VC45	Protein abnormal spindle	asp	2.03115	0.0024065	0.00031	spindle organization ; GO:0007051 | inferred from mutant phenotype <newline> kinetochore organization ; GO:0051383 | inferred from mutant phenotype <newline> astral microtubule nucleation ; GO:0030954 | inferred from mutant phenotype <newline> centrosome localization ; GO:0051642 | inferred from mutant phenotype <newline> oogenesis ; GO:0048477 | inferred from mutant phenotype <newline> female ge…	centrosome ; GO:0005813 | inferred from direct assay <newline> spindle pole ; GO:0000922 | inferred from direct assay <newline> microtubule organizing center ; GO:0005815 | inferred from direct assay <newline> microtubule associated complex ; GO:0005875 | inferred from direct assay	myosin light chain binding ; GO:0032027 | inferred from physical interaction with Mlc-c <newline> microtubule binding ; GO:0008017 | inferred from direct assay <newline> calmodulin binding ; GO:0005516 | inferred from direct assay
A0A0B4K6B8;A0A0B4K7A6;Q86B87	Modifier of mdg4	mod(mdg4)	2.02855	0.000987234	0.000364706	male meiosis I ; GO:0007141 | inferred from mutant phenotype <newline> oogenesis ; GO:0048477 | inferred from mutant phenotype <newline> apoptotic process ; GO:0006915 | inferred from mutant phenotype <newline> regulation of chromatin assembly or disassembly ; GO:0001672 | inferred from mutant phenotype <newline> male meiosis chromosome segregation ; GO:0007060 | inferred from mutant phenotype <n…	nucleus ; GO:0005634 | inferred from direct assay <newline> polytene chromosome band ; GO:0005704 | inferred from direct assay <newline> nucleolus ; GO:0005730 | colocalizes_with inferred from direct assay <newline> polytene chromosome ; GO:0005700 | inferred from direct assay <newline> chromatin ; GO:0000785 | inferred from mutant phenotype <newline> condensed nuclear chromosome ; GO:0000794 | c…	protein binding ; GO:0005515 | inferred from physical interaction with UniProtKB:Q24478 <newline> POZ domain binding ; GO:0031208 | inferred from direct assay <newline> protein homodimerization activity ; GO:0042803 | inferred from direct assay <newline> DNA binding ; GO:0003677 | inferred from direct assay <newline> chromatin binding ; GO:0003682 | inferred from mutant phenotype <newline> protei…
Q8SWR8;A0A0B4LH64	Ataxin-2 homolog	Atx2	1.99117	0.000731146	0.000382716	habituation ; GO:0046959 | inferred from mutant phenotype <newline> circadian regulation of translation ; GO:0097167 | inferred from genetic interaction with per inferred from genetic interaction with tyf <newline> compound eye photoreceptor development ; GO:0042051 | inferred from mutant phenotype <newline> regulation of cytoplasmic mRNA processing body assembly ; GO:0010603 | inferred from biol…	cytoplasmic stress granule ; GO:0010494 | inferred from biological aspect of ancestor with PANTHER:PTN000304339 <newline> cytoplasmic stress granule ; GO:0010494 | inferred from direct assay <newline> ribonucleoprotein granule ; GO:0035770 | inferred from direct assay <newline> cytoplasm ; GO:0005737 | inferred from high throughput direct assay <newline> cytoplasm ; GO:0005737 | inferred from dir…	protein binding ; GO:0005515 | inferred from physical interaction with tyf <newline> RNA binding ; GO:0003723 | inferred from direct assay <newline> RNA binding ; GO:0003723 | inferred from biological aspect of ancestor with PANTHER:PTN000304339
Q9V3C4		Gem3	1.97652	9.40936e-06	0	flight behavior ; GO:0007629 | inferred from mutant phenotype <newline> mRNA splicing, via spliceosome ; GO:0000398 | inferred from biological aspect of ancestor with PANTHER:PTN002776372 <newline> neuromuscular junction development ; GO:0007528 | inferred from mutant phenotype <newline> ribonucleoprotein complex assembly ; GO:0022618 | inferred from mutant phenotype <newline> spliceosomal snRNP …	cytoplasm ; GO:0005737 | inferred from direct assay <newline> SMN complex ; GO:0032797 | inferred from direct assay <newline> SMN complex ; GO:0032797 | inferred from mutant phenotype <newline> Cajal body ; GO:0015030 | inferred from direct assay <newline> transcription export complex ; GO:0000346 | inferred from biological aspect of ancestor with PANTHER:PTN002776372 <newline> cytoplasmic U snRN…	ATP binding ; GO:0005524 | inferred from electronic annotation with InterPro:IPR011545 <newline> RNA helicase activity ; GO:0003724 | inferred from biological aspect of ancestor with PANTHER:PTN002772338 <newline> RNA binding ; GO:0003723 | inferred from biological aspect of ancestor with PANTHER:PTN002772338
Q9VD52		CG6015	1.96864	0.00350303	0.000293839	mRNA splicing, via spliceosome ; GO:0000398 | inferred from sequence or structural similarity with SGD:S000002772 <newline> mRNA splicing, via spliceosome ; GO:0000398 | inferred by curator from GO:0071011,GO:0071013	catalytic step 2 spliceosome ; GO:0071013 | inferred from biological aspect of ancestor with PANTHER:PTN000457694 <newline> catalytic step 2 spliceosome ; GO:0071013 | inferred from high throughput direct assay <newline> spliceosomal complex ; GO:0005681 | inferred from sequence or structural similarity with SGD:S000002772 <newline> precatalytic spliceosome ; GO:0071011 | inferred from high throu…	RNA binding ; GO:0003723 | inferred from sequence or structural similarity with HGNC:17350
X2JF59;Q9V3P0	Peroxiredoxin 1	Jafrac1	1.95698	0.0022622	0.000311558	oxidation-reduction process ; GO:0055114 | inferred from electronic annotation with InterPro:IPR000866, InterPro:IPR019479 <newline> cell adhesion ; GO:0007155 | inferred from mutant phenotype <newline> response to oxidative stress ; GO:0006979 | inferred from mutant phenotype <newline> response to oxidative stress ; GO:0006979 | inferred from biological aspect of ancestor with PANTHER:PTN0000738…	cytosol ; GO:0005829 | inferred from direct assay <newline> cytosol ; GO:0005829 | inferred from biological aspect of ancestor with PANTHER:PTN000073874	thioredoxin peroxidase activity ; GO:0008379 | inferred from direct assay <newline> thioredoxin peroxidase activity ; GO:0008379 | non-traceable author statement <newline> thioredoxin peroxidase activity ; GO:0008379 | inferred from biological aspect of ancestor with PANTHER:PTN000073874
Q9VVI1		CG7564	1.95341	0.0155326	0.00153226	mRNA splicing, via spliceosome ; GO:0000398 | inferred by curator from GO:0071011 <newline> mRNA splice site selection ; GO:0006376 | inferred from biological aspect of ancestor with PANTHER:PTN000271979 <newline> mRNA splicing, via spliceosome ; GO:0000398 | inferred from sequence or structural similarity with SGD:S000002245	U1 snRNP ; GO:0005685 | inferred from biological aspect of ancestor with PANTHER:PTN000271979 <newline> precatalytic spliceosome ; GO:0071011 | inferred from high throughput direct assay <newline> U1 snRNP ; GO:0005685 | inferred from sequence or structural similarity with SGD:S000002245 <newline> U2-type prespliceosome ; GO:0071004 | inferred from biological aspect of ancestor with PANTHER:PTN00…	mRNA binding ; GO:0003729 | inferred from biological aspect of ancestor with PANTHER:PTN000271979
E2QC83;Q7KNF2	Polyadenylate-binding protein 2	Pabp2	1.92483	0.00439403	0.000287037	mRNA splicing, via spliceosome ; GO:0000398 | inferred by curator from GO:0071011,GO:0071013 <newline> mRNA polyadenylation ; GO:0006378 | inferred from mutant phenotype <newline> nuclear-transcribed mRNA poly(A) tail shortening ; GO:0000289 | inferred from mutant phenotype <newline> mRNA polyadenylation ; GO:0006378 | inferred from direct assay <newline> positive regulation of protein glycosylat…	cytoplasm ; GO:0005737 | inferred from direct assay <newline> nucleus ; GO:0005634 | inferred from direct assay <newline> precatalytic spliceosome ; GO:0071011 | inferred from high throughput direct assay <newline> nucleus ; GO:0005634 | inferred from high throughput direct assay <newline> catalytic step 2 spliceosome ; GO:0071013 | inferred from high throughput direct assay	protein binding ; GO:0005515 | inferred from physical interaction with UniProtKB:Q9VSK8 <newline> mRNA binding ; GO:0003729 | inferred from sequence or structural similarity <newline> poly(A) binding ; GO:0008143 | inferred from sequence or structural similarity with SGD:S000005075 <newline> RNA binding ; GO:0003723 | inferred from direct assay <newline> poly(A) binding ; GO:0008143 | inferred fr…
X2JFR6;P41374	Eukaryotic translation initiation factor 2 subunit 1	eIF2alpha	1.92257	0.00120318	0.000352273	translational initiation ; GO:0006413 | inferred from sequence or structural similarity <newline> translational initiation ; GO:0006413 | inferred from sequence or structural similarity with HGNC:3265 inferred from sequence or structural similarity with SGD:S000003767 <newline> translational initiation ; GO:0006413 | inferred from sequence or structural similarity with SGD:S000001734	cytosol ; GO:0005829 | inferred from sequence or structural similarity with HGNC:3265 inferred from sequence or structural similarity with SGD:S000003767 <newline> eukaryotic translation initiation factor 2B complex ; GO:0005851 | inferred from biological aspect of ancestor with PANTHER:PTN000063908 <newline> eukaryotic translation initiation factor 2B complex ; GO:0005851 | inferred from sequenc…	translation initiation factor activity ; GO:0003743 | inferred from sequence or structural similarity <newline> translation initiation factor activity ; GO:0003743 | inferred from sequence or structural similarity with SGD:S000001734 inferred from genetic interaction with SGD:S000001734 <newline> RNA binding ; GO:0003723 | inferred from biological aspect of ancestor with PANTHER:PTN000063907 <new…
X2J8F5;P11996	Larval serum protein 1 beta chain	Lsp1beta	1.92099	0.00321892	0.000298077	-	larval serum protein complex ; GO:0005616 | inferred from direct assay	-
Q4AB57;P84051	Histone H2A	CG33859	1.91603	0.0363031	0.00470849	chromatin organization ; GO:0006325 | inferred from sequence or structural similarity with MGD:Hist1h2aa; MGI:MGI:2448285	nuclear nucleosome ; GO:0000788 | inferred from sequence or structural similarity with UniProtKB:Q7L7L0	protein heterodimerization activity ; GO:0046982 | inferred from electronic annotation with InterPro:IPR009072 <newline> DNA binding ; GO:0003677 | inferred from sequence or structural similarity with UniProtKB:Q7L7L0
Q9VL71		Srp54	1.89561	0.0291734	0.00403065	regulation of alternative mRNA splicing, via spliceosome ; GO:0000381 | inferred from high throughput mutant phenotype <newline> regulation of transcriptional start site selection at RNA polymerase II promoter ; GO:0001178 | inferred from mutant phenotype <newline> mRNA splicing, via spliceosome ; GO:0000398 | inferred from sequence or structural similarity with HGNC:11301 <newline> regulation of…	nucleoplasm ; GO:0005654 | inferred from biological aspect of ancestor with PANTHER:PTN001284712 <newline> precatalytic spliceosome ; GO:0071011 | inferred from high throughput direct assay <newline> nucleus ; GO:0005634 | inferred by curator from GO:0000381 <newline> catalytic step 2 spliceosome ; GO:0071013 | inferred from high throughput direct assay	mRNA binding ; GO:0003729 | inferred from sequence or structural similarity with HGNC:11301 <newline> poly-pyrimidine tract binding ; GO:0008187 | inferred from direct assay <newline> mRNA binding ; GO:0003729 | inferred from direct assay <newline> RNA binding ; GO:0003723 | inferred from biological aspect of ancestor with PANTHER:PTN001284712
Q9VHR5		CG9684	1.88917	0.000579503	0.000402597	mRNA splicing, via spliceosome ; GO:0000398 | inferred by curator from GO:0071011,GO:0071013	precatalytic spliceosome ; GO:0071011 | inferred from high throughput direct assay <newline> catalytic step 2 spliceosome ; GO:0071013 | inferred from high throughput direct assay	-
Q7KN75		Dp1	1.88684	0.000821826	0.000375758	chromosome segregation ; GO:0007059 | inferred from mutant phenotype <newline> positive regulation of translation ; GO:0045727 | inferred from direct assay <newline> chromosome condensation ; GO:0030261 | inferred from mutant phenotype <newline> heterochromatin assembly ; GO:0031507 | inferred from direct assay	polytene chromosome chromocenter ; GO:0005701 | inferred from direct assay <newline> ribonucleoprotein complex ; GO:1990904 | inferred from direct assay <newline> heterochromatin ; GO:0000792 | inferred from direct assay <newline> nucleus ; GO:0005634 | inferred from direct assay	single-stranded DNA binding ; GO:0003697 | inferred from direct assay <newline> satellite DNA binding ; GO:0003696 | inferred from direct assay <newline> single-stranded DNA binding ; GO:0003697 | traceable author statement <newline> mRNA 3'-UTR binding ; GO:0003730 | inferred from direct assay
Q7K3M5		Dhx15	1.88097	0.00841261	0.000974359	positive regulation of p38MAPK cascade ; GO:1900745 | inferred from genetic interaction with p38a <newline> mRNA splicing, via spliceosome ; GO:0000398 | inferred from sequence or structural similarity with SGD:S000003088 <newline> mRNA splicing, via spliceosome ; GO:0000398 | inferred by curator from GO:0071011,GO:0071013	precatalytic spliceosome ; GO:0071011 | inferred from high throughput direct assay <newline> spliceosomal complex ; GO:0005681 | inferred from sequence or structural similarity with SGD:S000003088 <newline> spliceosomal complex ; GO:0005681 | inferred from biological aspect of ancestor with PANTHER:PTN000434138 <newline> catalytic step 2 spliceosome ; GO:0071013 | inferred from high throughput di…	ATP binding ; GO:0005524 | inferred from electronic annotation with InterPro:IPR011545 <newline> RNA helicase activity ; GO:0003724 | inferred from sequence or structural similarity with SGD:S000003088 <newline> RNA binding ; GO:0003723 | inferred from biological aspect of ancestor with PANTHER:PTN000433338 <newline> RNA helicase activity ; GO:0003724 | inferred from sequence or structural simila…
A4V3J6;A4V3J5;P07909	Heterogeneous nuclear ribonucleoprotein A1	Hrb98DE	1.86189	0.000909749	0.000369048	regulation of RNA metabolic process ; GO:0051252 | inferred from biological aspect of ancestor with PANTHER:PTN002689974 <newline> female germ-line stem cell population maintenance ; GO:0036099 | inferred from mutant phenotype <newline> oogenesis ; GO:0048477 | inferred from mutant phenotype <newline> spermatogenesis ; GO:0007283 | inferred from biological aspect of ancestor with PANTHER:PTN00192…	ribonucleoprotein complex ; GO:1990904 | inferred from biological aspect of ancestor with PANTHER:PTN002689974 <newline> ribonucleoprotein complex ; GO:1990904 | inferred from sequence or structural similarity with HGNC:5031 inferred from direct assay inferred from physical interaction with sqd <newline> nucleus ; GO:0005634 | inferred from direct assay <newline> nucleus ; GO:0005634 | inferred f…	mRNA 3'-UTR binding ; GO:0003730 | inferred from biological aspect of ancestor with PANTHER:PTN002689981 <newline> sequence-specific DNA binding ; GO:0043565 | inferred from direct assay <newline> mRNA binding ; GO:0003729 | inferred from sequence or structural similarity <newline> RNA binding ; GO:0003723 | inferred from biological aspect of ancestor with PANTHER:PTN002689974 <newline> poly(G) b…
Q9VGN9	Probable ribosome biogenesis protein RLP24	RpL24-like	1.81856	0.00204964	0.000316327	translation ; GO:0006412 | inferred from biological aspect of ancestor with PANTHER:PTN000846433 <newline> assembly of large subunit precursor of preribosome ; GO:1902626 | inferred from biological aspect of ancestor with PANTHER:PTN000846433 <newline> ribosomal large subunit assembly ; GO:0000027 | inferred from biological aspect of ancestor with PANTHER:PTN000846433 <newline> cytoplasmic transl…	cytosolic large ribosomal subunit ; GO:0022625 | inferred from biological aspect of ancestor with PANTHER:PTN000846433 <newline> cytosolic large ribosomal subunit ; GO:0022625 | traceable author statement	structural constituent of ribosome ; GO:0003735 | inferred from biological aspect of ancestor with PANTHER:PTN000846433 <newline> structural constituent of ribosome ; GO:0003735 | traceable author statement <newline> RNA binding ; GO:0003723 | inferred from biological aspect of ancestor with PANTHER:PTN000846433
Q9VUH8		Tdrd3	1.81036	0.0395775	0.00506569	mRNA processing ; GO:0006397 | inferred from electronic annotation with InterPro:IPR010304	cytoplasm ; GO:0005737 | inferred from electronic annotation with InterPro:IPR010304 <newline> nucleus ; GO:0005634 | inferred from electronic annotation with InterPro:IPR010304	RNA binding ; GO:0003723 | inferred from electronic annotation with InterPro:IPR010304
Q9VVI0		U4-U6-60K	1.79912	0.00156886	0.000328042	mRNA splicing, via spliceosome ; GO:0000398 | inferred by curator from GO:0071011,GO:0071013 <newline> mRNA splicing, via spliceosome ; GO:0000398 | inferred from biological aspect of ancestor with PANTHER:PTN000457233 <newline> mRNA splicing, via spliceosome ; GO:0000398 | inferred from sequence or structural similarity with SGD:S000006382	catalytic step 2 spliceosome ; GO:0071013 | inferred from high throughput direct assay <newline> small nuclear ribonucleoprotein complex ; GO:0030532 | inferred from sequence or structural similarity with SGD:S000006382 <newline> precatalytic spliceosome ; GO:0071011 | inferred from high throughput direct assay <newline> U4/U6 x U5 tri-snRNP complex ; GO:0046540 | inferred from biological aspect …	U6 snRNA binding ; GO:0017070 | inferred from direct assay <newline> U6 snRNA binding ; GO:0017070 | inferred from biological aspect of ancestor with PANTHER:PTN000457233 <newline> U4 snRNA binding ; GO:0030621 | inferred from biological aspect of ancestor with PANTHER:PTN000457233 <newline> U4 snRNA binding ; GO:0030621 | inferred from direct assay
P13060	Elongation factor 2	eEF2	1.79282	0.000282715	0	translational elongation ; GO:0006414 | inferred from sequence or structural similarity <newline> translational elongation ; GO:0006414 | inferred from biological aspect of ancestor with PANTHER:PTN000562747	ribonucleoprotein complex ; GO:1990904 | inferred from biological aspect of ancestor with PANTHER:PTN000562745 <newline> cytosol ; GO:0005829 | inferred from sequence or structural similarity	GTP binding ; GO:0005525 | inferred from electronic annotation with InterPro:IPR000795, InterPro:IPR004161, InterPro:IPR005225, InterPro:IPR005517 <newline> ribosome binding ; GO:0043022 | inferred from biological aspect of ancestor with PANTHER:PTN000562749 <newline> GTPase activity ; GO:0003924 | inferred from biological aspect of ancestor with PANTHER:PTN000562745 <newline> translation elongat…
Q9VZL3		Sc2	1.78633	7.65992e-05	0	very long-chain fatty acid biosynthetic process ; GO:0042761 | inferred from biological aspect of ancestor with PANTHER:PTN000059180	cytoplasm ; GO:0005737 | inferred from high throughput direct assay <newline> endomembrane system ; GO:0012505 | inferred from high throughput direct assay	oxidoreductase activity, acting on the CH-CH group of donors ; GO:0016627 | inferred from electronic annotation with InterPro:IPR001104 <newline> oxidoreductase activity ; GO:0016491 | inferred from biological aspect of ancestor with PANTHER:PTN000831318
A0A0B4K7G4;P13469	DNA-binding protein modulo	mod	1.78134	0.0316487	0.00415094	mRNA cis splicing, via spliceosome ; GO:0045292 | inferred from biological aspect of ancestor with PANTHER:PTN000567445 <newline> regulation of alternative mRNA splicing, via spliceosome ; GO:0000381 | inferred from biological aspect of ancestor with PANTHER:PTN000567445	nuclear speck ; GO:0016607 | inferred from biological aspect of ancestor with PANTHER:PTN000567445 <newline> nucleolus ; GO:0005730 | inferred from direct assay <newline> nucleus ; GO:0005634 | inferred from biological aspect of ancestor with PANTHER:PTN000567445 <newline> nucleus ; GO:0005634 | inferred from direct assay <newline> protein-containing complex ; GO:0032991 | inferred from physical …	sequence-specific DNA binding ; GO:0043565 | inferred from direct assay <newline> DNA binding ; GO:0003677 | inferred from direct assay <newline> RNA binding ; GO:0003723 | inferred from biological aspect of ancestor with PANTHER:PTN000567445 <newline> protein binding ; GO:0005515 | inferred from physical interaction with nej
Q9VCK0;Q9VGC7	Eukaryotic translation initiation factor 3 subunit D-1	eIF3d1	1.76951	0.00209966	0.000313131	regulation of translational initiation ; GO:0006446 | inferred from direct assay <newline> translational initiation ; GO:0006413 | inferred from sequence or structural similarity <newline> translational initiation ; GO:0006413 | inferred from biological aspect of ancestor with PANTHER:PTN000273956	nucleus ; GO:0005634 | inferred from direct assay <newline> eukaryotic translation initiation factor 3 complex ; GO:0005852 | inferred from direct assay <newline> cytosol ; GO:0005829 | inferred from sequence or structural similarity <newline> eukaryotic translation initiation factor 3 complex ; GO:0005852 | inferred from sequence or structural similarity <newline> eukaryotic translation initiati…	translation initiation factor activity ; GO:0003743 | inferred from sequence or structural similarity <newline> translation initiation factor activity ; GO:0003743 | inferred from mutant phenotype <newline> translation initiation factor activity ; GO:0003743 | inferred from biological aspect of ancestor with PANTHER:PTN000273956 <newline> protein binding ; GO:0005515 | inferred from physical inte…
O62619	Pyruvate kinase	PyK	1.76683	0.0554699	0.00867138	pyruvate metabolic process ; GO:0006090 | inferred from sequence or structural similarity with UniProtKB:P00549 <newline> glycolytic process ; GO:0006096 | inferred from biological aspect of ancestor with PANTHER:PTN000212670 <newline> glycolytic process ; GO:0006096 | inferred from sequence or structural similarity with UniProtKB:P00549 <newline> response to sucrose ; GO:0009744 | inferred from …	P granule ; GO:0043186 | inferred from physical interaction with tud inferred from physical interaction with vas <newline> cytoplasm ; GO:0005737 | inferred from biological aspect of ancestor with PANTHER:PTN000212670 <newline> cytosol ; GO:0005829 | inferred from direct assay	magnesium ion binding ; GO:0000287 | inferred from electronic annotation with InterPro:IPR001697, InterPro:IPR015793, InterPro:IPR015794 <newline> potassium ion binding ; GO:0030955 | inferred from electronic annotation with InterPro:IPR001697, InterPro:IPR015793, InterPro:IPR015794 <newline> pyruvate kinase activity ; GO:0004743 | inferred from biological aspect of ancestor with PANTHER:PTN00021…
M9MRF2;Q9VMU4	60S ribosomal protein L37a	RpL37A	1.74735	0.00627601	0.0005625	translation ; GO:0006412 | inferred from electronic annotation with InterPro:IPR002674, InterPro:IPR011331, InterPro:IPR011332 <newline> cytoplasmic translation ; GO:0002181 | traceable author statement	ribosome ; GO:0005840 | inferred from electronic annotation with InterPro:IPR002674, InterPro:IPR011331 <newline> cytosolic large ribosomal subunit ; GO:0022625 | traceable author statement	structural constituent of ribosome ; GO:0003735 | inferred from electronic annotation with InterPro:IPR002674, InterPro:IPR011331 <newline> structural constituent of ribosome ; GO:0003735 | traceable author statement
Q9W1I6		ytr	1.71133	0.000336105	0	RNA splicing ; GO:0008380 | inferred from electronic annotation with InterPro:IPR013957 <newline> hemopoiesis ; GO:0030097 | non-traceable author statement <newline> hemocyte differentiation ; GO:0042386 | inferred from mutant phenotype <newline> mRNA splicing, via spliceosome ; GO:0000398 | inferred by curator from GO:0071011	precatalytic spliceosome ; GO:0071011 | inferred from high throughput direct assay	mRNA binding ; GO:0003729 | non-traceable author statement
Q86BS3		Chro	1.70354	0.0480179	0.00754122	chromosome organization ; GO:0051276 | inferred from mutant phenotype <newline> chromosome segregation ; GO:0007059 | inferred from mutant phenotype <newline> mitotic spindle organization ; GO:0007052 | inferred from mutant phenotype <newline> metaphase plate congression ; GO:0051310 | inferred from mutant phenotype <newline> mitotic spindle assembly checkpoint ; GO:0007094 | inferred from mutant…	polytene chromosome interband ; GO:0005705 | inferred from direct assay <newline> centrosome ; GO:0005813 | inferred from direct assay <newline> spindle ; GO:0005819 | inferred from direct assay <newline> nucleus ; GO:0005634 | inferred from direct assay <newline> polytene chromosome ; GO:0005700 | inferred from direct assay	protein binding ; GO:0005515 | inferred from physical interaction with UniProtKB:Q9VCH5,UniProtKB:Q9VGA4,UniProtKB:Q9VP57 <newline> histone binding ; GO:0042393 | inferred from physical interaction with His1 <newline> protein binding ; GO:0005515 | inferred from physical interaction with UniProtKB:A1Z8P9
M9PH59;Q9VXX8	Ribosomal protein L37;Probable 60S ribosomal protein L37-A	RpL37a	1.68735	2.51346e-05	0	translation ; GO:0006412 | inferred from electronic annotation with InterPro:IPR001569, InterPro:IPR011331, InterPro:IPR011332, InterPro:IPR018267 <newline> cytoplasmic translation ; GO:0002181 | traceable author statement	cytosolic large ribosomal subunit ; GO:0022625 | inferred from biological aspect of ancestor with PANTHER:PTN000080456 <newline> cytosolic large ribosomal subunit ; GO:0022625 | traceable author statement	structural constituent of ribosome ; GO:0003735 | inferred from electronic annotation with InterPro:IPR001569, InterPro:IPR011331, InterPro:IPR018267 <newline> RNA binding ; GO:0003723 | inferred from biological aspect of ancestor with PANTHER:PTN000080456 <newline> structural constituent of ribosome ; GO:0003735 | traceable author statement
M9PEA9;M9PGZ0;M9PBI9;M9PDZ9;M9PDS3;M9PBJ0;M9PGY4;M9PDZ6;M9PEA0;Q9I7U4	Titin	sls	1.68319	0.00167573	0.000322917	regulation of hemocyte proliferation ; GO:0035206 | inferred from mutant phenotype <newline> mitotic chromosome condensation ; GO:0007076 | inferred from mutant phenotype <newline> muscle organ development ; GO:0007517 | traceable author statement <newline> myoblast fusion ; GO:0007520 | inferred from mutant phenotype <newline> sister chromatid cohesion ; GO:0007062 | inferred from mutant phenoty…	Z disc ; GO:0030018 | inferred from mutant phenotype <newline> Z disc ; GO:0030018 | inferred from high throughput direct assay <newline> Z disc ; GO:0030018 | inferred from direct assay <newline> I band ; GO:0031674 | inferred from direct assay <newline> sarcomere ; GO:0030017 | inferred from direct assay <newline> striated muscle myosin thick filament ; GO:0005863 | inferred from direct assay <…	actin binding ; GO:0003779 | inferred from direct assay <newline> actin binding ; GO:0003779 | inferred from mutant phenotype <newline> structural constituent of muscle ; GO:0008307 | inferred from mutant phenotype <newline> protein binding ; GO:0005515 | inferred from physical interaction with Msp300
P48159	60S ribosomal protein L23	RpL23	1.6698	0.000685396	0.000389937	translation ; GO:0006412 | inferred from electronic annotation with InterPro:IPR000218 <newline> cytoplasmic translation ; GO:0002181 | traceable author statement	cytosolic large ribosomal subunit ; GO:0022625 | traceable author statement <newline> cytosolic large ribosomal subunit ; GO:0022625 | inferred from biological aspect of ancestor with PANTHER:PTN000205184	structural constituent of ribosome ; GO:0003735 | traceable author statement <newline> large ribosomal subunit rRNA binding ; GO:0070180 | inferred from biological aspect of ancestor with PANTHER:PTN000205184 <newline> structural constituent of ribosome ; GO:0003735 | inferred from biological aspect of ancestor with PANTHER:PTN000205184 <newline> myosin binding ; GO:0017022 | inferred from physic…
P15357;Q9W418;A4V1F9;P0CG69;R9PY16	Ubiquitin-40S ribosomal protein S27a;Ubiquitin;40S ribosomal protein S27a	RpS27A	1.66592	1.85385e-06	0	translation ; GO:0006412 | inferred from electronic annotation with InterPro:IPR002906, InterPro:IPR011332 <newline> modification-dependent protein catabolic process ; GO:0019941 | inferred from biological aspect of ancestor with PANTHER:PTN000071508 <newline> cytoplasmic translation ; GO:0002181 | traceable author statement <newline> protein ubiquitination ; GO:0016567 | inferred from biological…	nucleus ; GO:0005634 | inferred from biological aspect of ancestor with PANTHER:PTN000071508 <newline> cytosolic small ribosomal subunit ; GO:0022627 | inferred from biological aspect of ancestor with PANTHER:PTN002241455 <newline> cytosolic small ribosomal subunit ; GO:0022627 | traceable author statement <newline> cytoplasm ; GO:0005737 | inferred from biological aspect of ancestor with PANTHER…	structural constituent of ribosome ; GO:0003735 | inferred from electronic annotation with InterPro:IPR002906 <newline> protein tag ; GO:0031386 | inferred from sequence or structural similarity with SGD:S000003962 <newline> structural constituent of ribosome ; GO:0003735 | traceable author statement <newline> protein tag ; GO:0031386 | inferred from biological aspect of ancestor with PANTHER:PTN…
P17886	Protein crooked neck	crn	1.66485	0.0101945	0.000957983	axon ensheathment ; GO:0008366 | inferred from mutant phenotype <newline> regulation of alternative mRNA splicing, via spliceosome ; GO:0000381 | inferred from high throughput mutant phenotype <newline> regulation of alternative mRNA splicing, via spliceosome ; GO:0000381 | inferred from mutant phenotype <newline> spliceosomal complex assembly ; GO:0000245 | inferred from biological aspect of anc…	post-mRNA release spliceosomal complex ; GO:0071014 | inferred from biological aspect of ancestor with PANTHER:PTN000133724 <newline> cytoplasm ; GO:0005737 | inferred from direct assay <newline> catalytic step 2 spliceosome ; GO:0071013 | inferred from high throughput direct assay <newline> catalytic step 2 spliceosome ; GO:0071013 | inferred from biological aspect of ancestor with PANTHER:PTN00…	RNA binding ; GO:0003723 | inferred from sequence or structural similarity with HGNC:15762
Q9V5Q4	Pre-mRNA-splicing factor Syf2	CG12343	1.63706	0.0146138	0.00134959	mRNA splicing, via spliceosome ; GO:0000398 | inferred by curator from GO:0071011,GO:0071013 <newline> mRNA splicing, via spliceosome ; GO:0000398 | inferred from sequence or structural similarity with UniProtKB:O95926	precatalytic spliceosome ; GO:0071011 | inferred from high throughput direct assay <newline> Prp19 complex ; GO:0000974 | inferred from biological aspect of ancestor with PANTHER:PTN000327519 <newline> post-mRNA release spliceosomal complex ; GO:0071014 | inferred from biological aspect of ancestor with PANTHER:PTN000327519 <newline> catalytic step 2 spliceosome ; GO:0071013 | inferred from biolo…	RNA binding ; GO:0003723 | inferred from sequence or structural similarity with HGNC:19824
D1Z3A1;Q9VZS5;REV__Q9VGU6	60S ribosomal protein L28	RpL28	1.61761	9.13956e-05	0	translation ; GO:0006412 | inferred from electronic annotation with InterPro:IPR002672 <newline> cytoplasmic translation ; GO:0002181 | traceable author statement	cytosolic large ribosomal subunit ; GO:0022625 | inferred from biological aspect of ancestor with PANTHER:PTN000057380 <newline> cytosolic large ribosomal subunit ; GO:0022625 | traceable author statement	structural constituent of ribosome ; GO:0003735 | inferred from electronic annotation with InterPro:IPR002672 <newline> structural constituent of ribosome ; GO:0003735 | traceable author statement
Q9V468	Zinc finger matrin-type protein CG9776	CG9776	1.60532	0.0169283	0.001912	positive regulation of transcription, DNA-templated ; GO:0045893 | inferred from biological aspect of ancestor with PANTHER:PTN004478950 <newline> negative regulation of transcription, DNA-templated ; GO:0045892 | inferred from biological aspect of ancestor with PANTHER:PTN004478950	nucleoplasm ; GO:0005654 | inferred from biological aspect of ancestor with PANTHER:PTN004478950	-
Q9VIX7;Q8INW9;M9PDP3		fon	1.58059	0.00785635	0.000773913	hemolymph coagulation ; GO:0042381 | inferred from mutant phenotype <newline> metamorphosis ; GO:0007552 | inferred from mutant phenotype <newline> hemolymph coagulation ; GO:0042381 | inferred from direct assay inferred from mutant phenotype	extracellular region ; GO:0005576 | inferred from high throughput direct assay	-
X2JFR1;Q8IR16;Q04047	Protein no-on-transient A	nonA	1.51191	0.000141182	0	regulation of transcription, DNA-templated ; GO:0006355 | inferred from biological aspect of ancestor with PANTHER:PTN000573360 <newline> mRNA splicing, via spliceosome ; GO:0000398 | inferred by curator from GO:0071011,GO:0071013 <newline> male courtship behavior, veined wing generated song production ; GO:0045433 | non-traceable author statement <newline> visual perception ; GO:0007601 | tracea…	nucleus ; GO:0005634 | inferred from high throughput direct assay <newline> nucleus ; GO:0005634 | inferred from direct assay <newline> nucleus ; GO:0005634 | inferred from biological aspect of ancestor with PANTHER:PTN000573351 <newline> precatalytic spliceosome ; GO:0071011 | inferred from high throughput direct assay <newline> catalytic step 2 spliceosome ; GO:0071013 | inferred from high thro…	mRNA binding ; GO:0003729 | traceable author statement <newline> transcription regulatory region sequence-specific DNA binding ; GO:0000976 | inferred from biological aspect of ancestor with PANTHER:PTN000573360 <newline> mRNA binding ; GO:0003729 | inferred from sequence or structural similarity <newline> nucleic acid binding ; GO:0003676 | inferred from biological aspect of ancestor with PANTHE…
M9PC85;Q9V3V0		x16	1.49957	0.00142798	0.000333333	mRNA cis splicing, via spliceosome ; GO:0045292 | inferred from biological aspect of ancestor with PANTHER:PTN000567445 <newline> regulation of alternative mRNA splicing, via spliceosome ; GO:0000381 | inferred from biological aspect of ancestor with PANTHER:PTN000567445 <newline> regulation of alternative mRNA splicing, via spliceosome ; GO:0000381 | inferred from mutant phenotype <newline> mRNA…	nucleus ; GO:0005634 | inferred from direct assay <newline> nucleus ; GO:0005634 | inferred from biological aspect of ancestor with PANTHER:PTN000567445 <newline> precatalytic spliceosome ; GO:0071011 | inferred from high throughput direct assay <newline> catalytic step 2 spliceosome ; GO:0071013 | inferred from high throughput direct assay <newline> nuclear speck ; GO:0016607 | inferred from bio…	zinc ion binding ; GO:0008270 | inferred from electronic annotation with InterPro:IPR001878 <newline> RNA binding ; GO:0003723 | inferred from biological aspect of ancestor with PANTHER:PTN000567445 <newline> mRNA binding ; GO:0003729 | inferred from sequence or structural similarity <newline> mRNA binding ; GO:0003729 | inferred from direct assay <newline> RNA binding ; GO:0003723 | inferred fro…
Q9VKK1	Enhancer of mRNA-decapping protein 4 homolog	Ge-1	1.45388	4.63964e-05	0	defense response to fungus ; GO:0050832 | inferred from mutant phenotype <newline> mRNA catabolic process ; GO:0006402 | inferred from mutant phenotype <newline> cytoplasmic mRNA processing body assembly ; GO:0033962 | inferred from mutant phenotype <newline> gene silencing by miRNA ; GO:0035195 | inferred from genetic interaction with me31B <newline> pole plasm oskar mRNA localization ; GO:00454…	P-body ; GO:0000932 | inferred from biological aspect of ancestor with PANTHER:PTN000400812 <newline> P-body ; GO:0000932 | inferred from direct assay	protein binding ; GO:0005515 | inferred from physical interaction with UniProtKB:Q5U127 inferred from physical interaction with UniProtKB:Q9W1H5
A0A0B4LFD9;Q8T3U2	40S ribosomal protein S23	RpS23	1.45371	0.00019589	0	cytoplasmic translation ; GO:0002181 | traceable author statement <newline> cytoplasmic translation ; GO:0002181 | inferred by curator from GO:0022626 <newline> translation ; GO:0006412 | inferred from biological aspect of ancestor with PANTHER:PTN000182999 <newline> cytoplasmic translation ; GO:0002181 | inferred from sequence or structural similarity with UniProtKB:P62266	cytosolic small ribosomal subunit ; GO:0022627 | inferred from biological aspect of ancestor with PANTHER:PTN000183001 <newline> cytosol ; GO:0005829 | inferred from high throughput direct assay <newline> cytosolic small ribosomal subunit ; GO:0022627 | inferred from sequence or structural similarity with UniProtKB:P62266 <newline> cytosolic ribosome ; GO:0022626 | inferred from high throughput d…	structural constituent of ribosome ; GO:0003735 | traceable author statement <newline> structural constituent of ribosome ; GO:0003735 | inferred from biological aspect of ancestor with PANTHER:PTN000182999 <newline> structural constituent of ribosome ; GO:0003735 | inferred from high throughput direct assay
M9PIA6;E1JI46;Q59E34;O97159	Chromodomain-helicase-DNA-binding protein Mi-2 homolog	Mi-2	1.43439	0.00792882	0.000767241	nucleosome mobilization ; GO:0042766 | inferred from direct assay <newline> negative regulation of transcription, DNA-templated ; GO:0045892 | inferred from genetic interaction with UniProtKB:P05084 <newline> ATP-dependent chromatin remodeling ; GO:0043044 | inferred from mutant phenotype <newline> regulation of transcription by RNA polymerase II ; GO:0006357 | inferred from mutant phenotype <new…	polytene chromosome ; GO:0005700 | inferred from direct assay <newline> transcriptionally active chromatin ; GO:0035327 | inferred from direct assay <newline> nucleus ; GO:0005634 | inferred from direct assay <newline> NuRD complex ; GO:0016581 | inferred from sequence or structural similarity <newline> nucleus ; GO:0005634 | inferred from high throughput direct assay <newline> NuRD complex ; GO:…	ATP binding ; GO:0005524 | inferred from electronic annotation with InterPro:IPR000330, InterPro:IPR002464, InterPro:IPR012957, InterPro:IPR012958 <newline> helicase activity ; GO:0004386 | inferred from sequence or structural similarity <newline> chromatin binding ; GO:0003682 | inferred from direct assay <newline> DNA binding ; GO:0003677 | inferred from direct assay <newline> nucleosome-depend…
Q9V3B6	Protein CWC15 homolog	c12.1	1.41502	0.0101284	0.000962025	mRNA splicing, via spliceosome ; GO:0000398 | inferred by curator from GO:0071011,GO:0071013 <newline> mRNA cis splicing, via spliceosome ; GO:0045292 | inferred from biological aspect of ancestor with PANTHER:PTN000295764 <newline> mRNA splicing, via spliceosome ; GO:0000398 | inferred from sequence or structural similarity with UniProtKB:P78794	precatalytic spliceosome ; GO:0071011 | inferred from high throughput direct assay <newline> catalytic step 2 spliceosome ; GO:0071013 | inferred from biological aspect of ancestor with PANTHER:PTN000295764 <newline> nucleus ; GO:0005634 | inferred from sequence or structural similarity with UniProtKB:P78794 <newline> catalytic step 2 spliceosome ; GO:0071013 | inferred from high throughput direc…	RNA binding ; GO:0003723 | inferred from biological aspect of ancestor with PANTHER:PTN000295764 <newline> RNA binding ; GO:0003723 | inferred from sequence or structural similarity with UniProtKB:P78794
Q5U156;A0A0B4KER0;Q95RL2		row	1.38699	0.0149828	0.00153846	regulation of transcription by RNA polymerase II ; GO:0006357 | inferred from mutant phenotype <newline> regulation of transcription, DNA-templated ; GO:0006355 | inferred from mutant phenotype	nucleus ; GO:0005634 | inferred from direct assay <newline> euchromatin ; GO:0000791 | colocalizes_with inferred from direct assay <newline> protein-containing complex ; GO:0032991 | inferred from direct assay	nucleic acid binding ; GO:0003676 | inferred from electronic annotation with InterPro:IPR013087 <newline> chromatin binding ; GO:0003682 | contributes_to inferred from physical interaction with woc <newline> protein binding ; GO:0005515 | inferred from physical interaction with woc inferred from physical interaction with HP1c <newline> protein binding ; GO:0005515 | inferred from physical interac…
M9PBZ9;P48598	Eukaryotic translation initiation factor 4E	eIF4E1	1.38609	0.00924092	0.000970213	translation ; GO:0006412 | inferred from direct assay <newline> RNA metabolic process ; GO:0016070 | inferred from direct assay <newline> translational initiation ; GO:0006413 | inferred from genetic interaction with SGD:S000005499 <newline> translational initiation ; GO:0006413 | inferred from direct assay <newline> translation ; GO:0006412 | inferred from sequence or structural similarity with …	eukaryotic translation initiation factor 4F complex ; GO:0016281 | non-traceable author statement <newline> mRNA cap binding complex ; GO:0005845 | inferred from sequence or structural similarity with UniProtKB:P63073 <newline> cytosol ; GO:0005829 | inferred from sequence or structural similarity with HGNC:3287 inferred from sequence or structural similarity with MGI:MGI:95305 <newline> eukaryot…	protein binding ; GO:0005515 | inferred from physical interaction with Thor <newline> translation initiation factor activity ; GO:0003743 | inferred from genetic interaction with SGD:S000005499 <newline> translation initiation factor activity ; GO:0003743 | inferred from sequence or structural similarity with HGNC:3287 inferred from sequence or structural similarity with MGI:MGI:95305 <newline> R…
Q9W3C2	Uncharacterized protein CG1785	CG1785	1.38197	0.0175893	0.00188933	ribosomal large subunit assembly ; GO:0000027 | inferred from biological aspect of ancestor with PANTHER:PTN000368190 <newline> rRNA processing ; GO:0006364 | inferred from biological aspect of ancestor with PANTHER:PTN000368190 <newline> ribosomal large subunit assembly ; GO:0000027 | inferred from sequence or structural similarity with UniProtKB:Q9NZM5	nucleolus ; GO:0005730 | inferred from biological aspect of ancestor with PANTHER:PTN000368190 <newline> nucleoplasm ; GO:0005654 | inferred from sequence or structural similarity with UniProtKB:Q9NZM5 <newline> nucleolus ; GO:0005730 | inferred from sequence or structural similarity with UniProtKB:Q9NZM5	5S rRNA binding ; GO:0008097 | inferred from biological aspect of ancestor with PANTHER:PTN000368190
E1JJM9;P48149	40S ribosomal protein S15Aa	RpS15Aa	1.3809	0.0011795	0.000354286	translation ; GO:0006412 | inferred from electronic annotation with InterPro:IPR000630 <newline> cytoplasmic translation ; GO:0002181 | inferred by curator from GO:0022626 <newline> cytoplasmic translation ; GO:0002181 | traceable author statement	cytosolic ribosome ; GO:0022626 | inferred from high throughput direct assay <newline> cytosolic small ribosomal subunit ; GO:0022627 | traceable author statement <newline> cytosolic small ribosomal subunit ; GO:0022627 | inferred from biological aspect of ancestor with PANTHER:PTN000204723	structural constituent of ribosome ; GO:0003735 | inferred from high throughput direct assay <newline> structural constituent of ribosome ; GO:0003735 | traceable author statement <newline> structural constituent of ribosome ; GO:0003735 | inferred from biological aspect of ancestor with PANTHER:PTN000204723
Q7KUX7;X2JC79;X2JE34;Q8IR13;Q9VXF8		eIF4H1	1.33617	0.0340312	0.00479699	translational initiation ; GO:0006413 | inferred from sequence or structural similarity	polysome ; GO:0005844 | inferred from biological aspect of ancestor with PANTHER:PTN000579859 <newline> cytosol ; GO:0005829 | inferred from sequence or structural similarity	nucleic acid binding ; GO:0003676 | inferred from electronic annotation with InterPro:IPR000504, InterPro:IPR035979 <newline> translation initiation factor activity ; GO:0003743 | inferred from sequence or structural similarity <newline> mRNA binding ; GO:0003729 | inferred from sequence or structural similarity
A0A0B4K6U2;E1JIJ7;Q8INH9;A0A0B4K6G6;Q9VG05		CG7518	1.33346	0.00113233	0.000356322	-	-	-
Q8IMK5;C6TP98;A0A0B4K7R2;A0A0B4KI57;Q9VAI0	Probable glucosamine 6-phosphate N-acetyltransferase	CG1969	1.33305	0.0408315	0.00544727	UDP-N-acetylglucosamine biosynthetic process ; GO:0006048 | inferred from biological aspect of ancestor with PANTHER:PTN000331677	endoplasmic reticulum-Golgi intermediate compartment ; GO:0005793 | inferred from biological aspect of ancestor with PANTHER:PTN000331677 <newline> Golgi apparatus ; GO:0005794 | inferred from biological aspect of ancestor with PANTHER:PTN000331677 <newline> endoplasmic reticulum ; GO:0005783 | inferred from biological aspect of ancestor with PANTHER:PTN000331677	monosaccharide binding ; GO:0048029 | inferred from biological aspect of ancestor with PANTHER:PTN000331677 <newline> glucosamine 6-phosphate N-acetyltransferase activity ; GO:0004343 | inferred from biological aspect of ancestor with PANTHER:PTN000331677 <newline> N-acetyltransferase activity ; GO:0008080 | inferred from biological aspect of ancestor with PANTHER:PTN001000790
Q9Y091;A0A0B4K713	Pre-mRNA-splicing regulator female-lethal(2)D	fl(2)d	1.30829	0.00741566	0.000787611	female germ-line sex determination ; GO:0019099 | non-traceable author statement <newline> mRNA methylation ; GO:0080009 | inferred from mutant phenotype <newline> sex determination ; GO:0007530 | inferred from physical interaction with Sxl <newline> RNA splicing, via transesterification reactions ; GO:0000375 | inferred from mutant phenotype <newline> compound eye development ; GO:0048749 | infe…	RNA N6-methyladenosine methyltransferase complex ; GO:0036396 | inferred from direct assay <newline> nucleus ; GO:0005634 | inferred from direct assay <newline> nucleus ; GO:0005634 | inferred from high throughput direct assay <newline> nucleus ; GO:0005634 | inferred from biological aspect of ancestor with PANTHER:PTN000390848 <newline> nucleus ; GO:0005634 | traceable author statement	protein binding ; GO:0005515 | inferred from physical interaction with UniProtKB:Q7KIF8 inferred from physical interaction with UniProtKB:Q9W1R5 <newline> protein binding ; GO:0005515 | inferred from physical interaction with so
Q9VRI0		Hlc	1.3074	0.000298785	0	-	nucleolus ; GO:0005730 | inferred from biological aspect of ancestor with PANTHER:PTN002772752	ATP binding ; GO:0005524 | inferred from electronic annotation with InterPro:IPR011545 <newline> RNA binding ; GO:0003723 | inferred from biological aspect of ancestor with PANTHER:PTN002772338 <newline> RNA helicase activity ; GO:0003724 | inferred from sequence or structural similarity with SGD:S000004266 <newline> RNA helicase activity ; GO:0003724 | inferred from biological aspect of ancestor…
P52304	Serine/threonine-protein kinase polo	polo	1.28159	0.090824	0.0201638	male meiosis cytokinesis ; GO:0007112 | inferred from mutant phenotype <newline> spindle assembly involved in female meiosis II ; GO:0007058 | inferred from mutant phenotype <newline> male germline ring canal formation ; GO:0030726 | inferred from mutant phenotype <newline> meiotic spindle midzone assembly ; GO:0051257 | inferred from mutant phenotype <newline> protein localization ; GO:0008104 |…	centrosome ; GO:0005813 | inferred from direct assay <newline> nucleus ; GO:0005634 | inferred from biological aspect of ancestor with PANTHER:PTN000679869 <newline> spindle pole ; GO:0000922 | inferred from biological aspect of ancestor with PANTHER:PTN000679869 <newline> midbody ; GO:0030496 | inferred from direct assay <newline> spindle pole ; GO:0000922 | inferred from direct assay <newline> …	ATP binding ; GO:0005524 | inferred from electronic annotation with InterPro:IPR000719, InterPro:IPR002290 <newline> protein serine/threonine kinase activity ; GO:0004674 | inferred from sequence or structural similarity <newline> protein kinase activity ; GO:0004672 | inferred from direct assay <newline> protein serine/threonine kinase activity ; GO:0004674 | inferred from direct assay <newline>…
Q9VSS2	Signal recognition particle subunit SRP68	Srp68	1.28013	0.00592532	0.000567568	SRP-dependent cotranslational protein targeting to membrane ; GO:0006614 | inferred from electronic annotation with InterPro:IPR026258	signal recognition particle, endoplasmic reticulum targeting ; GO:0005786 | inferred from biological aspect of ancestor with PANTHER:PTN000304791	7S RNA binding ; GO:0008312 | inferred from electronic annotation with InterPro:IPR026258 <newline> endoplasmic reticulum signal peptide binding ; GO:0030942 | inferred from electronic annotation with InterPro:IPR026258 <newline> signal recognition particle binding ; GO:0005047 | inferred from biological aspect of ancestor with PANTHER:PTN000304791
X2JC80;P38979	40S ribosomal protein SA	sta	1.27931	0.00838601	0.000978541	cytoplasmic translation ; GO:0002181 | traceable author statement <newline> cytoplasmic translation ; GO:0002181 | inferred by curator from GO:0022626 <newline> translation ; GO:0006412 | inferred from biological aspect of ancestor with PANTHER:PTN000160708 <newline> cytoplasmic translation ; GO:0002181 | inferred from biological aspect of ancestor with PANTHER:PTN000160709 <newline> ribosomal sm…	ribosome ; GO:0005840 | inferred from direct assay <newline> cytosolic small ribosomal subunit ; GO:0022627 | inferred from biological aspect of ancestor with PANTHER:PTN000160708 <newline> cytosolic small ribosomal subunit ; GO:0022627 | traceable author statement <newline> cytosolic ribosome ; GO:0022626 | inferred from high throughput direct assay	ribosome binding ; GO:0043022 | inferred from physical interaction with UniProtKB:O76927 <newline> structural constituent of ribosome ; GO:0003735 | inferred from biological aspect of ancestor with PANTHER:PTN000160708 <newline> structural constituent of ribosome ; GO:0003735 | inferred from high throughput direct assay <newline> structural constituent of ribosome ; GO:0003735 | traceable author …
Q9VDK7	Signal recognition particle subunit SRP72	Srp72	1.27065	0.0349127	0.00474349	dsRNA transport ; GO:0033227 | inferred from mutant phenotype <newline> SRP-dependent cotranslational protein targeting to membrane ; GO:0006614 | inferred from biological aspect of ancestor with PANTHER:PTN000363482	signal recognition particle, endoplasmic reticulum targeting ; GO:0005786 | inferred from biological aspect of ancestor with PANTHER:PTN000363482	ribosome binding ; GO:0043022 | contributes_to inferred from biological aspect of ancestor with PANTHER:PTN000363482 <newline> 7S RNA binding ; GO:0008312 | inferred from biological aspect of ancestor with PANTHER:PTN000363482
G3M3A2;Q06559	40S ribosomal protein S3	RpS3	1.25258	0.000475832	0	translation ; GO:0006412 | inferred from electronic annotation with InterPro:IPR001351, InterPro:IPR005703 <newline> cytoplasmic translation ; GO:0002181 | traceable author statement <newline> DNA repair ; GO:0006281 | inferred from direct assay <newline> mitotic cell cycle ; GO:0000278 | inferred from high throughput mutant phenotype <newline> negative regulation of neuron apoptotic process ; GO…	cytosolic small ribosomal subunit ; GO:0022627 | inferred from biological aspect of ancestor with PANTHER:PTN000205057 <newline> nuclear matrix ; GO:0016363 | inferred from direct assay <newline> cytosolic small ribosomal subunit ; GO:0022627 | traceable author statement <newline> nucleus ; GO:0005634 | inferred from direct assay <newline> nucleus ; GO:0005634 | inferred from biological aspect of…	RNA binding ; GO:0003723 | inferred from electronic annotation with InterPro:IPR004044, InterPro:IPR009019 <newline> DNA-(apurinic or apyrimidinic site) endonuclease activity ; GO:0003906 | inferred from biological aspect of ancestor with PANTHER:PTN000205060 <newline> damaged DNA binding ; GO:0003684 | inferred from biological aspect of ancestor with PANTHER:PTN000205060 <newline> oxidized purin…
A0A0B4LEV3;Q7JWR9	Zinc finger CCCH domain-containing protein 15 homolog	CG8635	1.2396	0.0311781	0.00418251	cytoplasmic translation ; GO:0002181 | inferred from biological aspect of ancestor with PANTHER:PTN000293621	cytosol ; GO:0005829 | inferred from biological aspect of ancestor with PANTHER:PTN000293621	metal ion binding ; GO:0046872 | inferred from electronic annotation with InterPro:IPR000571 <newline> molecular_function ; GO:0003674 | no biological data available
X2JGM9;P41042	40S ribosomal protein S4	RpS4	1.23339	0.000867587	0.000371257	cytoplasmic translation ; GO:0002181 | traceable author statement <newline> translation ; GO:0006412 | inferred from biological aspect of ancestor with PANTHER:PTN000171891 <newline> cytoplasmic translation ; GO:0002181 | inferred by curator from GO:0022626	cytosolic ribosome ; GO:0022626 | inferred from high throughput direct assay <newline> cytosolic small ribosomal subunit ; GO:0022627 | inferred from biological aspect of ancestor with PANTHER:PTN000171891 <newline> cytosolic small ribosomal subunit ; GO:0022627 | traceable author statement	structural constituent of ribosome ; GO:0003735 | inferred from high throughput direct assay <newline> structural constituent of ribosome ; GO:0003735 | traceable author statement <newline> RNA binding ; GO:0003723 | inferred from biological aspect of ancestor with PANTHER:PTN000171891 <newline> structural constituent of ribosome ; GO:0003735 | inferred from biological aspect of ancestor with PAN…
Q9V597	60S ribosomal protein L31	RpL31	1.2095	0.000330778	0	cytoplasmic translation ; GO:0002181 | traceable author statement <newline> cytoplasmic translation ; GO:0002181 | inferred by curator from GO:0022626 <newline> cytoplasmic translation ; GO:0002181 | inferred from biological aspect of ancestor with PANTHER:PTN000102776	cytosolic ribosome ; GO:0022626 | inferred from high throughput direct assay <newline> cytosolic large ribosomal subunit ; GO:0022625 | inferred from biological aspect of ancestor with PANTHER:PTN000102776 <newline> cytosolic large ribosomal subunit ; GO:0022625 | traceable author statement	structural constituent of ribosome ; GO:0003735 | inferred from high throughput direct assay <newline> structural constituent of ribosome ; GO:0003735 | traceable author statement <newline> structural constituent of ribosome ; GO:0003735 | inferred from biological aspect of ancestor with PANTHER:PTN000102776
Q9W3M7		mahe	1.19791	0.0061199	0.000565022	negative regulation of Notch signaling pathway ; GO:0045746 | inferred from genetic interaction with dx inferred from genetic interaction with N <newline> RNA interference ; GO:0016246 | inferred from biological aspect of ancestor with PANTHER:PTN002774068	ribonucleoprotein complex ; GO:1990904 | inferred from biological aspect of ancestor with PANTHER:PTN002773962 <newline> cytoplasm ; GO:0005737 | inferred from biological aspect of ancestor with PANTHER:PTN002773962 <newline> nucleus ; GO:0005634 | inferred from biological aspect of ancestor with PANTHER:PTN002773962	ATP binding ; GO:0005524 | inferred from electronic annotation with InterPro:IPR011545 <newline> RNA binding ; GO:0003723 | inferred from biological aspect of ancestor with PANTHER:PTN002772338 <newline> RNA helicase activity ; GO:0003724 | inferred from sequence or structural similarity with SGD:S000005056 <newline> RNA helicase activity ; GO:0003724 | inferred from biological aspect of ancestor…
Q7YZ99;Q9W0B0;A8JNI2;Q86BP9;X2J8K5		Srrm234	1.18678	0.0203536	0.00251562	mRNA splicing, via spliceosome ; GO:0000398 | inferred by curator from GO:0071011,GO:0071013 <newline> alternative mRNA splicing, via spliceosome ; GO:0000380 | inferred from mutant phenotype	precatalytic spliceosome ; GO:0071011 | inferred from high throughput direct assay <newline> catalytic step 2 spliceosome ; GO:0071013 | inferred from high throughput direct assay	-
Q9VM49		Caper	1.18614	0.00372324	0.00029108	regulation of alternative mRNA splicing, via spliceosome ; GO:0000381 | inferred from mutant phenotype <newline> mRNA splicing, via spliceosome ; GO:0000398 | inferred by curator from GO:0071011,GO:0071013 <newline> regulation of alternative mRNA splicing, via spliceosome ; GO:0000381 | inferred from high throughput mutant phenotype	nucleus ; GO:0005634 | inferred from electronic annotation with InterPro:IPR006509 <newline> catalytic step 2 spliceosome ; GO:0071013 | inferred from high throughput direct assay <newline> nucleus ; GO:0005634 | inferred by curator from GO:0000381 <newline> nucleoplasm ; GO:0005654 | inferred from high throughput direct assay <newline> precatalytic spliceosome ; GO:0071011 | inferred from high t…	RNA binding ; GO:0003723 | inferred from electronic annotation with InterPro:IPR006509 <newline> mRNA binding ; GO:0003729 | inferred from sequence or structural similarity
O97102	Small ubiquitin-related modifier	smt3	1.18589	0.0257404	0.00348837	cellular protein modification process ; GO:0006464 | inferred from genetic interaction with lwr <newline> dorsal appendage formation ; GO:0046843 | inferred from mutant phenotype <newline> positive regulation of antimicrobial peptide production ; GO:0002225 | inferred from mutant phenotype <newline> protein sumoylation ; GO:0016925 | inferred from direct assay <newline> positive regulation of DNA…	condensed nuclear chromosome ; GO:0000794 | inferred from direct assay <newline> nucleus ; GO:0005634 | inferred from direct assay <newline> midbody ; GO:0030496 | inferred from direct assay <newline> condensed chromosome outer kinetochore ; GO:0000940 | inferred from direct assay <newline> condensed nuclear chromosome, centromeric region ; GO:0000780 | inferred from direct assay <newline> nucleo…	protein tag ; GO:0031386 | inferred from direct assay
Q9V3C0	ATP-dependent RNA helicase abstrakt	abs	1.17828	0.00486656	0.000284404	mRNA splicing, via spliceosome ; GO:0000398 | inferred from biological aspect of ancestor with PANTHER:PTN002776089 <newline> mRNA splicing, via spliceosome ; GO:0000398 | inferred by curator from GO:0071011,GO:0071013	spliceosomal complex ; GO:0005681 | inferred from biological aspect of ancestor with PANTHER:PTN002776089 <newline> catalytic step 2 spliceosome ; GO:0071013 | inferred from high throughput direct assay <newline> precatalytic spliceosome ; GO:0071011 | inferred from high throughput direct assay	zinc ion binding ; GO:0008270 | inferred from electronic annotation with InterPro:IPR001878 <newline> ATP binding ; GO:0005524 | inferred from electronic annotation with InterPro:IPR011545 <newline> helicase activity ; GO:0004386 | inferred from sequence or structural similarity <newline> RNA helicase activity ; GO:0003724 | inferred from biological aspect of ancestor with PANTHER:PTN002772338 <n…
X2JGG6;P02517	Heat shock protein 26	Hsp26	1.16967	0.000506601	0	chaperone-mediated protein folding ; GO:0061077 | inferred from direct assay <newline> protein refolding ; GO:0042026 | inferred from direct assay <newline> cold acclimation ; GO:0009631 | inferred from expression pattern <newline> determination of adult lifespan ; GO:0008340 | inferred from mutant phenotype <newline> chaperone-mediated protein folding ; GO:0061077 | inferred from sequence model …	cytoplasm ; GO:0005737 | inferred from high throughput direct assay	unfolded protein binding ; GO:0051082 | inferred from sequence model <newline> myosin binding ; GO:0017022 | inferred from physical interaction with Myo10A <newline> unfolded protein binding ; GO:0051082 | inferred from direct assay
A0A0B4LG52;Q9W237	40S ribosomal protein S16	RpS16	1.16133	0.00332347	0.000296651	translation ; GO:0006412 | inferred from electronic annotation with InterPro:IPR000754, InterPro:IPR020574 <newline> cytoplasmic translation ; GO:0002181 | inferred by curator from GO:0022626 <newline> cytoplasmic translation ; GO:0002181 | traceable author statement <newline> maturation of SSU-rRNA from tricistronic rRNA transcript (SSU-rRNA, 5.8S rRNA, LSU-rRNA) ; GO:0000462 | inferred from bio…	small ribosomal subunit ; GO:0015935 | inferred from biological aspect of ancestor with PANTHER:PTN000490829 <newline> cytosolic small ribosomal subunit ; GO:0022627 | traceable author statement <newline> cytosolic ribosome ; GO:0022626 | inferred from high throughput direct assay <newline> cytosolic small ribosomal subunit ; GO:0022627 | inferred from biological aspect of ancestor with PANTHER:P…	structural constituent of ribosome ; GO:0003735 | traceable author statement <newline> structural constituent of ribosome ; GO:0003735 | inferred from biological aspect of ancestor with PANTHER:PTN000490829 <newline> RNA binding ; GO:0003723 | inferred from biological aspect of ancestor with PANTHER:PTN000490829 <newline> structural constituent of ribosome ; GO:0003735 | inferred from high throug…
Q9VUM1		Prp31	1.15042	0.000701966	0.0003875	spliceosomal tri-snRNP complex assembly ; GO:0000244 | inferred from electronic annotation with InterPro:IPR027105 <newline> mRNA splicing, via spliceosome ; GO:0000398 | inferred from biological aspect of ancestor with PANTHER:PTN000357441 <newline> mRNA splicing, via spliceosome ; GO:0000398 | inferred by curator from GO:0071011 <newline> mRNA splicing, via spliceosome ; GO:0000398 | inferred f…	U4/U6 x U5 tri-snRNP complex ; GO:0046540 | inferred from electronic annotation with InterPro:IPR027105 <newline> precatalytic spliceosome ; GO:0071011 | inferred from biological aspect of ancestor with PANTHER:PTN000357441 <newline> spliceosomal complex ; GO:0005681 | inferred from sequence or structural similarity with SGD:S000003323 <newline> spliceosomal tri-snRNP complex ; GO:0097526 | infer…	RNA binding ; GO:0003723 | inferred from sequence or structural similarity with HGNC:15446 <newline> ribonucleoprotein complex binding ; GO:0043021 | inferred from sequence or structural similarity with HGNC:15446
A5XCL5;Q9VSW2;E1JI91;Q9VSW1		UGP	1.14829	0.0575533	0.00966197	glycogen metabolic process ; GO:0005977 | inferred from biological aspect of ancestor with PANTHER:PTN000237130 <newline> response to hyperoxia ; GO:0055093 | inferred from mutant phenotype <newline> UDP-glucose metabolic process ; GO:0006011 | inferred from biological aspect of ancestor with PANTHER:PTN000237130 <newline> UDP-glucose metabolic process ; GO:0006011 | inferred from sequence or str…	cytoplasm ; GO:0005737 | inferred from biological aspect of ancestor with PANTHER:PTN000237130 <newline> cytosol ; GO:0005829 | inferred from high throughput direct assay	UTP:glucose-1-phosphate uridylyltransferase activity ; GO:0003983 | inferred from sequence or structural similarity with SGD:S000001518 <newline> UTP:glucose-1-phosphate uridylyltransferase activity ; GO:0003983 | inferred from biological aspect of ancestor with PANTHER:PTN000237130
P54397	39 kDa FK506-binding nuclear protein	Fkbp39	1.11332	0.126966	0.0308411	negative regulation of macroautophagy ; GO:0016242 | inferred from mutant phenotype <newline> negative regulation of autophagy ; GO:0010507 | inferred from mutant phenotype <newline> juvenile hormone mediated signaling pathway ; GO:0035626 | inferred from mutant phenotype	heterochromatin ; GO:0000792 | inferred from direct assay	juvenile hormone response element binding ; GO:0070594 | inferred from direct assay <newline> FK506 binding ; GO:0005528 | inferred from direct assay <newline> protein binding ; GO:0005515 | inferred from physical interaction with Chd64
X2JD07;Q9W3C1	Polycomb protein l(1)G0020	l(1)G0020	1.11177	0.00767576	0.000780702	rRNA acetylation involved in maturation of SSU-rRNA ; GO:1904812 | inferred from biological aspect of ancestor with PANTHER:PTN000100786 <newline> histone acetylation ; GO:0016573 | inferred from mutant phenotype	nucleolus ; GO:0005730 | inferred from biological aspect of ancestor with PANTHER:PTN000100787	ATP binding ; GO:0005524 | inferred from electronic annotation with InterPro:IPR033688 <newline> rRNA cytidine N-acetyltransferase activity ; GO:1990883 | inferred from biological aspect of ancestor with PANTHER:PTN000100786 <newline> tRNA binding ; GO:0000049 | inferred from biological aspect of ancestor with PANTHER:PTN000100786
A1Z909		CG8545	1.10969	0.0276893	0.00382308	rRNA base methylation ; GO:0070475 | inferred from biological aspect of ancestor with PANTHER:PTN000515974 <newline> maturation of LSU-rRNA ; GO:0000470 | inferred from biological aspect of ancestor with PANTHER:PTN000515974 <newline> RNA methylation ; GO:0001510 | inferred from biological aspect of ancestor with PANTHER:PTN000515868	nucleolus ; GO:0005730 | inferred from biological aspect of ancestor with PANTHER:PTN000515974	RNA binding ; GO:0003723 | inferred from electronic annotation with InterPro:IPR011023, InterPro:IPR018314 <newline> rRNA (cytosine-C5-)-methyltransferase activity ; GO:0009383 | inferred from biological aspect of ancestor with PANTHER:PTN000515974
Q9VKW8		LSm-4	1.10718	0.00340455	0.000295238	regulation of alternative mRNA splicing, via spliceosome ; GO:0000381 | inferred from mutant phenotype	-	-
Q9VXR5		CG9281	1.10281	0.070064	0.0128443	-	-	ATPase activity ; GO:0016887 | inferred from electronic annotation with InterPro:IPR003439, InterPro:IPR017871 <newline> ATP binding ; GO:0005524 | inferred from biological aspect of ancestor with PANTHER:PTN000442080
E1JGX3;Q7PLI2;A0A0B4KF23	Nipped-B protein	Nipped-B	1.09754	0.0307633	0.00401527	positive regulation of transcription, DNA-templated ; GO:0045893 | inferred from mutant phenotype <newline> regulation of transcription, DNA-templated ; GO:0006355 | inferred from mutant phenotype <newline> synaptonemal complex organization ; GO:0070193 | inferred from mutant phenotype <newline> positive regulation of gene expression ; GO:0010628 | inferred from genetic interaction with hh <newli…	Scc2-Scc4 cohesin loading complex ; GO:0090694 | inferred from biological aspect of ancestor with PANTHER:PTN000496017 <newline> chromatin ; GO:0000785 | inferred from biological aspect of ancestor with PANTHER:PTN000496017 <newline> nucleus ; GO:0005634 | inferred from direct assay <newline> polytene chromosome ; GO:0005700 | inferred from direct assay <newline> nuclear chromatin ; GO:0000790 | …	chromatin binding ; GO:0003682 | inferred from direct assay <newline> chromatin binding ; GO:0003682 | inferred from biological aspect of ancestor with PANTHER:PTN000496017 <newline> protein binding ; GO:0005515 | inferred from physical interaction with Mau2
M9PH75;X2JEC4;A8JUZ9;M9MS17;M9PH82;A8JUZ8;M9PJ82;E2QD99;X2JIN0;M9MSA5;X2JDY1;A8JV00;M9PGT0;M9PDW8;M9PDW3;M9PJ79;A8JV02;M9PGI5		CG3950	1.08929	0.0109332	0.00119502	actin cytoskeleton organization ; GO:0030036 | inferred from biological aspect of ancestor with PANTHER:PTN001141409 <newline> mesoderm development ; GO:0007498 | non-traceable author statement	microtubule organizing center ; GO:0005815 | inferred from biological aspect of ancestor with PANTHER:PTN001141409 <newline> filamentous actin ; GO:0031941 | inferred from biological aspect of ancestor with PANTHER:PTN001141409	-
Q9VDH8		RpS30	1.06881	0.276859	0.096362	translation ; GO:0006412 | inferred from electronic annotation with InterPro:IPR006846 <newline> cytoplasmic translation ; GO:0002181 | traceable author statement	cytosolic small ribosomal subunit ; GO:0022627 | traceable author statement <newline> cytosolic small ribosomal subunit ; GO:0022627 | inferred from biological aspect of ancestor with PANTHER:PTN000291442	structural constituent of ribosome ; GO:0003735 | traceable author statement <newline> structural constituent of ribosome ; GO:0003735 | inferred from biological aspect of ancestor with PANTHER:PTN000291442
C6TP87;P08736;A4V3Q6;P05303	Elongation factor 1-alpha;Elongation factor 1-alpha 1;Elongation factor 1-alpha 2	CG8280	1.03863	0.00750259	0.000784141	translational elongation ; GO:0006414 | inferred from electronic annotation with InterPro:IPR004539 <newline> determination of adult lifespan ; GO:0008340 | inferred from mutant phenotype <newline> translational elongation ; GO:0006414 | inferred from sequence or structural similarity	eukaryotic translation elongation factor 1 complex ; GO:0005853 | inferred from sequence or structural similarity	GTP binding ; GO:0005525 | inferred from electronic annotation with InterPro:IPR000795, InterPro:IPR004161, InterPro:IPR004539 <newline> translation elongation factor activity ; GO:0003746 | inferred from electronic annotation with InterPro:IPR004539 <newline> GTPase activity ; GO:0003924 | inferred from electronic annotation with InterPro:IPR000795 <newline> translation elongation factor activit…
Q9W0T7;Q8IRJ7		CG16940	1.02938	0.0776865	0.0151615	miRNA catabolic process ; GO:0010587 | inferred from direct assay <newline> mRNA catabolic process ; GO:0006402 | inferred from biological aspect of ancestor with PANTHER:PTN000599278 <newline> miRNA catabolic process ; GO:0010587 | inferred from biological aspect of ancestor with PANTHER:PTN001156591 <newline> tRNA catabolic process ; GO:0016078 | inferred from mutant phenotype	cytoplasm ; GO:0005737 | inferred from direct assay <newline> exosome (RNase complex) ; GO:0000178 | inferred from biological aspect of ancestor with PANTHER:PTN000599170 <newline> P-body ; GO:0000932 | inferred from biological aspect of ancestor with PANTHER:PTN000599278	RNA binding ; GO:0003723 | inferred from electronic annotation with InterPro:IPR001900 <newline> 3'-5'-exoribonuclease activity ; GO:0000175 | inferred from direct assay <newline> 3'-5'-exoribonuclease activity ; GO:0000175 | inferred from biological aspect of ancestor with PANTHER:PTN000599170
O76994		Ip259	1.02577	0.0127513	0.00136626	maturation of LSU-rRNA ; GO:0000470 | inferred from biological aspect of ancestor with PANTHER:PTN000291059 <newline> maturation of 5.8S rRNA ; GO:0000460 | inferred from biological aspect of ancestor with PANTHER:PTN000291059	preribosome, large subunit precursor ; GO:0030687 | inferred from biological aspect of ancestor with PANTHER:PTN000291059	-
Q9VBU9	40S ribosomal protein S27	RpS27	0.988211	0.0107003	0.0012	translation ; GO:0006412 | inferred from electronic annotation with InterPro:IPR000592, InterPro:IPR011332 <newline> cytoplasmic translation ; GO:0002181 | inferred by curator from GO:0022626 <newline> ribosomal small subunit assembly ; GO:0000028 | inferred from biological aspect of ancestor with PANTHER:PTN000174285 <newline> translation ; GO:0006412 | inferred by curator from GO:0003735 <newli…	cytosolic small ribosomal subunit ; GO:0022627 | traceable author statement <newline> cytosolic ribosome ; GO:0022626 | inferred from high throughput direct assay <newline> cytosolic small ribosomal subunit ; GO:0022627 | inferred from biological aspect of ancestor with PANTHER:PTN000174285	structural constituent of ribosome ; GO:0003735 | inferred from biological aspect of ancestor with PANTHER:PTN000174285 <newline> RNA binding ; GO:0003723 | inferred from biological aspect of ancestor with PANTHER:PTN000174285 <newline> structural constituent of ribosome ; GO:0003735 | traceable author statement <newline> structural constituent of ribosome ; GO:0003735 | inferred from high throug…
P17704	40S ribosomal protein S17	RpS17	0.943256	0.00779484	0.000777293	translation ; GO:0006412 | inferred from electronic annotation with InterPro:IPR001210, InterPro:IPR018273 <newline> cytoplasmic translation ; GO:0002181 | inferred by curator from GO:0022626 <newline> cytoplasmic translation ; GO:0002181 | traceable author statement	ribosome ; GO:0005840 | inferred from electronic annotation with InterPro:IPR001210, InterPro:IPR018273, InterPro:IPR036401 <newline> cytosolic small ribosomal subunit ; GO:0022627 | traceable author statement <newline> cytosolic ribosome ; GO:0022626 | inferred from high throughput direct assay	structural constituent of ribosome ; GO:0003735 | inferred from electronic annotation with InterPro:IPR001210, InterPro:IPR018273, InterPro:IPR036401 <newline> structural constituent of ribosome ; GO:0003735 | traceable author statement <newline> structural constituent of ribosome ; GO:0003735 | inferred from high throughput direct assay
A0A0B4LGZ6;P51592	E3 ubiquitin-protein ligase hyd	hyd	0.930044	0.0595927	0.010958	spermatogenesis ; GO:0007283 | inferred from mutant phenotype <newline> eye-antennal disc morphogenesis ; GO:0007455 | inferred from mutant phenotype <newline> protein K48-linked ubiquitination ; GO:0070936 | inferred from sequence or structural similarity with UniProtKB:O95071 <newline> female gonad development ; GO:0008585 | inferred from mutant phenotype <newline> imaginal disc development ; G…	cytoplasm ; GO:0005737 | inferred from direct assay <newline> nucleus ; GO:0005634 | inferred from biological aspect of ancestor with PANTHER:PTN000883184 <newline> nucleus ; GO:0005634 | inferred from direct assay	ubiquitin binding ; GO:0043130 | inferred from electronic annotation with InterPro:IPR024725 <newline> RNA binding ; GO:0003723 | inferred from electronic annotation with InterPro:IPR002004 <newline> zinc ion binding ; GO:0008270 | inferred from electronic annotation with InterPro:IPR003126 <newline> ubiquitin protein ligase activity ; GO:0061630 | inferred from sequence or structural similarity …
A0A0B4KEY6;A0A0B4KFU3;A0A0B4KG58;B7YZJ2;B7YZJ1;E1JH90;A0A0B4KET5;A0A0B4KFA4;E1JH91;A0A0B4KEY4;A1ZAU8	Patronin	Patronin	0.914549	0.100374	0.0227162	neuron projection development ; GO:0031175 | inferred from electronic annotation with InterPro:IPR031372 <newline> asymmetric protein localization involved in cell fate determination ; GO:0045167 | inferred from mutant phenotype <newline> microtubule cytoskeleton organization ; GO:0000226 | inferred from biological aspect of ancestor with PANTHER:PTN001091246 <newline> negative regulation of micr…	centrosome ; GO:0005813 | inferred from direct assay <newline> spindle ; GO:0005819 | inferred from direct assay <newline> microtubule minus-end ; GO:0036449 | colocalizes_with inferred from biological aspect of ancestor with PANTHER:PTN001091246 <newline> midbody ; GO:0030496 | inferred from direct assay	calmodulin binding ; GO:0005516 | inferred from electronic annotation with InterPro:IPR031372 <newline> spectrin binding ; GO:0030507 | inferred from electronic annotation with InterPro:IPR031372 <newline> microtubule minus-end binding ; GO:0051011 | inferred from direct assay <newline> microtubule minus-end binding ; GO:0051011 | inferred from mutant phenotype <newline> microtubule binding ; GO:…
Q9VV75		UQCR-C2	0.912239	0.0498235	0.00812143	mitochondrial electron transport, ubiquinol to cytochrome c ; GO:0006122 | inferred from sequence or structural similarity with UniProtKB:P22695 <newline> protein processing involved in protein targeting to mitochondrion ; GO:0006627 | inferred from biological aspect of ancestor with PANTHER:PTN000220169	mitochondrial respiratory chain complex III ; GO:0005750 | inferred from sequence or structural similarity with UniProtKB:P22695 <newline> mitochondrion ; GO:0005739 | inferred from high throughput direct assay <newline> mitochondrion ; GO:0005739 | inferred from biological aspect of ancestor with PANTHER:PTN000220169 <newline> mitochondrial inner membrane ; GO:0005743 | inferred from biological …	metal ion binding ; GO:0046872 | inferred from electronic annotation with InterPro:IPR011249 <newline> endopeptidase activity ; GO:0004175 | contributes_to inferred from biological aspect of ancestor with PANTHER:PTN000220169 <newline> ubiquinol-cytochrome-c reductase activity ; GO:0008121 | inferred from sequence or structural similarity with UniProtKB:P22695
Q7KK96	Structural maintenance of chromosomes protein	SMC2	0.903687	0.0915338	0.0202721	mitotic cell cycle ; GO:0000278 | inferred from high throughput mutant phenotype <newline> chromosome condensation ; GO:0030261 | inferred from mutant phenotype <newline> regulation of stem cell differentiation ; GO:2000736 | inferred from mutant phenotype	condensin complex ; GO:0000796 | inferred from sequence or structural similarity with HGNC:14011 <newline> condensin complex ; GO:0000796 | non-traceable author statement <newline> cytoplasm ; GO:0005737 | inferred from direct assay <newline> chromatin ; GO:0000785 | inferred from direct assay <newline> condensin complex ; GO:0000796 | inferred from direct assay <newline> condensed chromosome ; G…	ATP binding ; GO:0005524 | inferred from electronic annotation with InterPro:IPR010935 <newline> ATPase activity ; GO:0016887 | inferred from sequence or structural similarity with SGD:S000001927 <newline> protein heterodimerization activity ; GO:0046982 | inferred from sequence or structural similarity with HGNC:14011 <newline> chromatin binding ; GO:0003682 | inferred from sequence or structura…
Q9VJ87	Pre-mRNA-splicing factor CWC22 homolog	ncm	0.882438	0.0341971	0.00477903	mRNA splicing, via spliceosome ; GO:0000398 | inferred from biological aspect of ancestor with PANTHER:PTN000427686	spliceosomal complex ; GO:0005681 | inferred from sequence or structural similarity with UniProtKB:Q9HCG8 <newline> catalytic step 2 spliceosome ; GO:0071013 | inferred from biological aspect of ancestor with PANTHER:PTN000427686	RNA binding ; GO:0003723 | inferred from biological aspect of ancestor with PANTHER:PTN000427685 <newline> RNA binding ; GO:0003723 | inferred from sequence or structural similarity with UniProtKB:Q9HCG8 <newline> protein binding ; GO:0005515 | inferred from physical interaction with UniProtKB:Q9VHS8
Q7KAH0;M9NFP1;M9PGG2;M9PIL6;M9PG92;A4V287;M9PG42;M9PF60;O96395;P39413		jim	0.874293	0.0941103	0.020922	regulation of chromatin silencing ; GO:0031935 | inferred from mutant phenotype <newline> dendrite morphogenesis ; GO:0048813 | inferred from mutant phenotype	-	nucleic acid binding ; GO:0003676 | inferred from electronic annotation with InterPro:IPR013087
Q9VXN4	Probable arginine--tRNA ligase, cytoplasmic	ArgRS	0.854426	0.262283	0.0891207	arginyl-tRNA aminoacylation ; GO:0006420 | traceable author statement <newline> arginyl-tRNA aminoacylation ; GO:0006420 | inferred from biological aspect of ancestor with PANTHER:PTN000238097	cytoplasm ; GO:0005737 | inferred from electronic annotation with InterPro:IPR005148 <newline> aminoacyl-tRNA synthetase multienzyme complex ; GO:0017101 | inferred from direct assay <newline> cytoplasm ; GO:0005737 | traceable author statement	ATP binding ; GO:0005524 | inferred from electronic annotation with InterPro:IPR001278, InterPro:IPR001412, InterPro:IPR005148, InterPro:IPR008909, InterPro:IPR009080 <newline> arginine-tRNA ligase activity ; GO:0004814 | traceable author statement <newline> arginine-tRNA ligase activity ; GO:0004814 | inferred from biological aspect of ancestor with PANTHER:PTN000238097
Q9VEB9;A0A0B4KGW6		Ssdp	0.851569	0.0143308	0.0013551	positive regulation of canonical Wnt signaling pathway ; GO:0090263 | inferred from genetic interaction with lgs <newline> positive regulation of transcription by RNA polymerase II ; GO:0045944 | inferred from biological aspect of ancestor with PANTHER:PTN000972842 <newline> embryonic pattern specification ; GO:0009880 | inferred from mutant phenotype <newline> regulation of transcription, DNA-te…	nucleus ; GO:0005634 | inferred from direct assay <newline> nucleus ; GO:0005634 | inferred from biological aspect of ancestor with PANTHER:PTN000972842	sequence-specific single stranded DNA binding ; GO:0098847 | inferred from direct assay
Q8IMI7;Q9VA91	40S ribosomal protein S7	RpS7	0.845924	0.00790349	0.000770563	translation ; GO:0006412 | inferred from electronic annotation with InterPro:IPR000554 <newline> ribosomal small subunit biogenesis ; GO:0042274 | inferred from biological aspect of ancestor with PANTHER:PTN000138848 <newline> rRNA processing ; GO:0006364 | inferred from biological aspect of ancestor with PANTHER:PTN000138848 <newline> cytoplasmic translation ; GO:0002181 | traceable author state…	cytosolic small ribosomal subunit ; GO:0022627 | inferred from biological aspect of ancestor with PANTHER:PTN000138848 <newline> small-subunit processome ; GO:0032040 | inferred from biological aspect of ancestor with PANTHER:PTN000138848 <newline> cytosolic small ribosomal subunit ; GO:0022627 | traceable author statement <newline> nucleus ; GO:0005634 | inferred from high throughput direct assay	structural constituent of ribosome ; GO:0003735 | inferred from electronic annotation with InterPro:IPR000554 <newline> structural constituent of ribosome ; GO:0003735 | traceable author statement
Q8INM3;Q9VGZ8	Protein slender lobes	sle	0.842873	0.00132715	0.000336957	nucleolus organization ; GO:0007000 | inferred from mutant phenotype	spindle ; GO:0005819 | inferred from direct assay <newline> nucleolus ; GO:0005730 | inferred from direct assay <newline> nucleus ; GO:0005634 | inferred from direct assay	molecular_function ; GO:0003674 | no biological data available
Q7K4G8		CG12391	0.837642	0.0168615	0.00191968	regulation of transcription, DNA-templated ; GO:0006355 | inferred from sequence or structural similarity with UniProtKB:P41696	nucleus ; GO:0005634 | inferred from high throughput direct assay <newline> nucleus ; GO:0005634 | inferred from sequence or structural similarity with UniProtKB:P41696	zinc ion binding ; GO:0008270 | inferred from electronic annotation with InterPro:IPR012934 <newline> transcription regulatory region sequence-specific DNA binding ; GO:0000976 | inferred from sequence or structural similarity with UniProtKB:P41696 <newline> DNA-binding transcription factor activity ; GO:0003700 | inferred from sequence or structural similarity with UniProtKB:P41696 <newline> DNA…
Q9VCY1		CG6937	0.836429	0.0462657	0.00658993	-	-	nucleic acid binding ; GO:0003676 | inferred from electronic annotation with InterPro:IPR000504 <newline> mRNA binding ; GO:0003729 | inferred from sequence or structural similarity
Q9VI58;A0A0B4KGN4;Q86BP3		Tailor	0.831796	0.0178083	0.00188189	RNA 3' uridylation ; GO:0071076 | inferred from mutant phenotype <newline> pre-miRNA processing ; GO:0031054 | inferred from mutant phenotype <newline> positive regulation of miRNA catabolic process ; GO:2000627 | inferred from direct assay	cytoplasm ; GO:0005737 | inferred from direct assay	RNA uridylyltransferase activity ; GO:0050265 | inferred from direct assay
Q7JRJ9;A0A0B4LFQ2		Incenp	0.808921	0.0669607	0.0122986	protein localization ; GO:0008104 | inferred from mutant phenotype <newline> histone phosphorylation ; GO:0016572 | inferred from mutant phenotype <newline> meiotic chromosome condensation ; GO:0010032 | inferred from mutant phenotype <newline> spindle assembly involved in female meiosis ; GO:0007056 | inferred from mutant phenotype <newline> meiotic spindle midzone assembly ; GO:0051257 | inferr…	chromosome ; GO:0005694 | inferred from direct assay <newline> chromosome passenger complex ; GO:0032133 | inferred from direct assay <newline> midbody ; GO:0030496 | colocalizes_with inferred from direct assay <newline> spindle midzone ; GO:0051233 | inferred from direct assay <newline> mitotic spindle midzone ; GO:1990023 | inferred from direct assay <newline> meiotic spindle midzone ; GO:19903…	protein binding ; GO:0005515 | inferred from physical interaction with aurB <newline> microtubule binding ; GO:0008017 | inferred from direct assay
Q7JZW2;A1ZAH8		RpS15	0.806584	0.0102863	0.000953975	translation ; GO:0006412 | inferred from electronic annotation with InterPro:IPR002222, InterPro:IPR005713, InterPro:IPR023575 <newline> cytoplasmic translation ; GO:0002181 | traceable author statement <newline> ribosomal small subunit assembly ; GO:0000028 | inferred from biological aspect of ancestor with PANTHER:PTN000222938	cytoplasm ; GO:0005737 | inferred from direct assay <newline> cytosolic small ribosomal subunit ; GO:0022627 | inferred from biological aspect of ancestor with PANTHER:PTN000222938 <newline> cytosolic small ribosomal subunit ; GO:0022627 | traceable author statement <newline> nucleolus ; GO:0005730 | inferred from direct assay <newline> nuclear chromosome ; GO:0000228 | colocalizes_with inferred …	RNA binding ; GO:0003723 | inferred from electronic annotation with InterPro:IPR020934 <newline> structural constituent of ribosome ; GO:0003735 | inferred from biological aspect of ancestor with PANTHER:PTN000222938 <newline> structural constituent of ribosome ; GO:0003735 | traceable author statement
P92177	14-3-3 protein epsilon	14-3-3epsilon	0.775136	0.41727	0.168435	mitotic cell cycle checkpoint ; GO:0007093 | traceable author statement <newline> pole cell migration ; GO:0007280 | inferred from mutant phenotype <newline> determination of adult lifespan ; GO:0008340 | inferred from mutant phenotype <newline> DNA damage checkpoint ; GO:0000077 | inferred from mutant phenotype <newline> positive regulation of Ras protein signal transduction ; GO:0046579 | infer…	cytoplasm ; GO:0005737 | inferred from high throughput direct assay <newline> nucleus ; GO:0005634 | inferred from direct assay <newline> germline ring canal ; GO:0045172 | inferred from direct assay <newline> nucleoplasm ; GO:0005654 | inferred from high throughput direct assay <newline> nucleus ; GO:0005634 | inferred from high throughput direct assay <newline> centrosome ; GO:0005813 | inferre…	protein domain specific binding ; GO:0019904 | inferred from electronic annotation with InterPro:IPR000308 <newline> phosphoserine residue binding ; GO:0050815 | inferred from physical interaction with PlexA <newline> protein binding ; GO:0005515 | inferred from physical interaction with UniProtKB:Q45VV3 <newline> transcription factor binding ; GO:0008134 | inferred from physical interaction with…
P08646	Ras-like protein 1	Ras85D	0.741172	0.0617969	0.0112753	cell fate determination ; GO:0001709 | inferred from mutant phenotype <newline> vascular endothelial growth factor receptor signaling pathway ; GO:0048010 | inferred from genetic interaction with Pvr <newline> myoblast fate specification ; GO:0048626 | inferred from genetic interaction with htl <newline> lymph gland plasmatocyte differentiation ; GO:0035169 | inferred from mutant phenotype <newli…	plasma membrane ; GO:0005886 | inferred from direct assay <newline> membrane ; GO:0016020 | inferred from direct assay <newline> plasma membrane ; GO:0005886 | inferred from biological aspect of ancestor with PANTHER:PTN000631348	GTPase activity ; GO:0003924 | inferred from direct assay <newline> protein binding ; GO:0005515 | inferred from physical interaction with Rgl <newline> GTPase activity ; GO:0003924 | inferred from biological aspect of ancestor with PANTHER:PTN000631348 <newline> GTP binding ; GO:0005525 | inferred from biological aspect of ancestor with PANTHER:PTN000631348 <newline> GDP binding ; GO:0019003 | i…
X2JA43;Q9W590	Large subunit GTPase 1 homolog	Ns3	0.728245	0.223124	0.0696113	nuclear export ; GO:0051168 | inferred from sequence or structural similarity with UniProtKB:Q9H089 <newline> ribosomal subunit export from nucleus ; GO:0000054 | inferred from mutant phenotype <newline> regulation of insulin receptor signaling pathway ; GO:0046626 | inferred from mutant phenotype <newline> ribosomal subunit export from nucleus ; GO:0000054 | inferred from biological aspect of an…	cytoplasm ; GO:0005737 | inferred from direct assay <newline> endoplasmic reticulum ; GO:0005783 | inferred from sequence or structural similarity with UniProtKB:Q9H089 <newline> Cajal body ; GO:0015030 | inferred from sequence or structural similarity with UniProtKB:Q9H089 <newline> cytosol ; GO:0005829 | inferred from biological aspect of ancestor with PANTHER:PTN000119850	GTP binding ; GO:0005525 | inferred from sequence or structural similarity with UniProtKB:Q9H089 <newline> GTPase activity ; GO:0003924 | inferred from biological aspect of ancestor with PANTHER:PTN002476457 <newline> GTPase activity ; GO:0003924 | inferred from direct assay
Q9V9Z9	Probable rRNA-processing protein EBP2 homolog	CG1542	0.693449	0.117562	0.0283946	rRNA processing ; GO:0006364 | inferred from biological aspect of ancestor with PANTHER:PTN000315113 <newline> rRNA processing ; GO:0006364 | inferred from sequence or structural similarity with SGD:S000001655 <newline> ribosomal large subunit biogenesis ; GO:0042273 | inferred from biological aspect of ancestor with PANTHER:PTN000315113	nucleolus ; GO:0005730 | inferred from sequence or structural similarity with HGNC:15531 inferred from sequence or structural similarity with SGD:S000001655 <newline> nucleolus ; GO:0005730 | inferred from biological aspect of ancestor with PANTHER:PTN000315113 <newline> preribosome, large subunit precursor ; GO:0030687 | inferred from biological aspect of ancestor with PANTHER:PTN000315113 <newl…	RNA binding ; GO:0003723 | inferred from sequence or structural similarity with HGNC:15531
X2JKU5;Q24186;Q9VFE4;A0A0B4K683	40S ribosomal protein S5a;40S ribosomal protein S5b	RpS5a	0.682266	0.0506267	0.00809253	ribosomal small subunit assembly ; GO:0000028 | inferred from biological aspect of ancestor with PANTHER:PTN000128889 <newline> cytoplasmic translation ; GO:0002181 | traceable author statement <newline> translation ; GO:0006412 | inferred from biological aspect of ancestor with PANTHER:PTN000128889 <newline> cytoplasmic translation ; GO:0002181 | inferred by curator from GO:0022626	cytosolic small ribosomal subunit ; GO:0022627 | traceable author statement <newline> cytosolic small ribosomal subunit ; GO:0022627 | inferred from biological aspect of ancestor with PANTHER:PTN000128891 <newline> cytoplasm ; GO:0005737 | inferred from direct assay <newline> cytosolic ribosome ; GO:0022626 | inferred from high throughput direct assay <newline> nucleolus ; GO:0005730 | inferred f…	structural constituent of ribosome ; GO:0003735 | inferred from biological aspect of ancestor with PANTHER:PTN000128889 <newline> structural constituent of ribosome ; GO:0003735 | inferred from high throughput direct assay <newline> rRNA binding ; GO:0019843 | inferred from biological aspect of ancestor with PANTHER:PTN000128889 <newline> structural constituent of ribosome ; GO:0003735 | traceabl…
Q9W424		Spx	0.67908	0.0545014	0.00828369	mRNA splicing, via spliceosome ; GO:0000398 | inferred from sequence or structural similarity with SGD:S000005846 <newline> mRNA splicing, via spliceosome ; GO:0000398 | inferred from biological aspect of ancestor with PANTHER:PTN002769360 <newline> mRNA splicing, via spliceosome ; GO:0000398 | inferred by curator from GO:0071011 <newline> mRNA splicing, via spliceosome ; GO:0000398 | inferred fr…	precatalytic spliceosome ; GO:0071011 | inferred from high throughput direct assay <newline> U2 snRNP ; GO:0005686 | inferred from sequence or structural similarity with SGD:S000005846 <newline> nucleus ; GO:0005634 | inferred from biological aspect of ancestor with PANTHER:PTN002769360 <newline> U2 snRNP ; GO:0005686 | inferred from biological aspect of ancestor with PANTHER:PTN002769360 <newlin…	RNA binding ; GO:0003723 | inferred from biological aspect of ancestor with PANTHER:PTN002768817 <newline> mRNA binding ; GO:0003729 | inferred from sequence or structural similarity
Q9VUA0	G patch domain-containing protein 1 homolog	CG8833	0.66502	0.145126	0.0379869	mRNA processing ; GO:0006397 | inferred from electronic annotation with InterPro:IPR011666 <newline> mRNA splicing, via spliceosome ; GO:0000398 | inferred by curator from GO:0071011,GO:0071013	catalytic step 2 spliceosome ; GO:0071013 | inferred from high throughput direct assay <newline> precatalytic spliceosome ; GO:0071011 | inferred from high throughput direct assay <newline> nucleus ; GO:0005634 | inferred from biological aspect of ancestor with PANTHER:PTN000332970	RNA binding ; GO:0003723 | inferred from biological aspect of ancestor with PANTHER:PTN000332970
Q9VNA3		CG11999	0.660621	0.10619	0.0243826	protein O-linked mannosylation ; GO:0035269 | inferred from biological aspect of ancestor with PANTHER:PTN001295889 <newline> ER-associated misfolded protein catabolic process ; GO:0071712 | inferred from biological aspect of ancestor with PANTHER:PTN000006100	endoplasmic reticulum membrane ; GO:0005789 | inferred from biological aspect of ancestor with PANTHER:PTN001295889 <newline> endomembrane system ; GO:0012505 | inferred from high throughput direct assay	dolichyl-phosphate-mannose-protein mannosyltransferase activity ; GO:0004169 | inferred from biological aspect of ancestor with PANTHER:PTN001295889
Q9VZE6	Ribosome biogenesis protein BRX1 homolog	CG11583	0.653694	0.24888	0.0828037	ribosomal large subunit assembly ; GO:0000027 | inferred from biological aspect of ancestor with PANTHER:PTN000341804 <newline> ribosomal large subunit assembly ; GO:0000027 | inferred from sequence or structural similarity with SGD:S000005437	nucleolus ; GO:0005730 | inferred from sequence or structural similarity with SGD:S000005437 <newline> nucleolus ; GO:0005730 | inferred from biological aspect of ancestor with PANTHER:PTN000341804	rRNA binding ; GO:0019843 | inferred from sequence or structural similarity with SGD:S000005437
M9NF33;Q9VSH4	Cleavage and polyadenylation specificity factor subunit CG7185	CG7185	0.646111	0.53922	0.25358	regulation of RNA splicing ; GO:0043484 | inferred from mutant phenotype <newline> positive regulation of autophagy ; GO:0010508 | inferred from genetic interaction with gig, Tsc1 inferred from genetic interaction with Cdk8 inferred from genetic interaction with Doa <newline> regulation of alternative mRNA splicing, via spliceosome ; GO:0000381 | inferred from high throughput mutant phenotype	nucleus ; GO:0005634 | inferred by curator from GO:0000381 <newline> nucleus ; GO:0005634 | inferred from direct assay <newline> nucleus ; GO:0005634 | inferred from high throughput direct assay	mRNA binding ; GO:0003729 | inferred from sequence or structural similarity <newline> mRNA binding ; GO:0003729 | inferred from direct assay
Q9VGQ1		CG5214	0.630247	0.173579	0.0497605	tricarboxylic acid cycle ; GO:0006099 | inferred from sequence or structural similarity with UniProtKB:P36957 <newline> cellular respiration ; GO:0045333 | inferred from mutant phenotype	mitochondrial oxoglutarate dehydrogenase complex ; GO:0009353 | inferred from sequence or structural similarity with UniProtKB:P36957	dihydrolipoyllysine-residue succinyltransferase activity ; GO:0004149 | inferred from sequence or structural similarity with UniProtKB:Q9N0F1
P82804	Partner of Y14 and mago	Pym	0.596609	0.306446	0.110061	exon-exon junction complex disassembly ; GO:1903259 | inferred from mutant phenotype <newline> nuclear-transcribed mRNA catabolic process, nonsense-mediated decay ; GO:0000184 | inferred from sequence or structural similarity with UniProtKB:Q9BRP8 <newline> cap-dependent translational initiation ; GO:0002191 | NOT inferred from physical interaction with Cbp20 inferred from physical interaction wi…	cytoplasm ; GO:0005737 | inferred from biological aspect of ancestor with PANTHER:PTN000539124 <newline> exon-exon junction complex ; GO:0035145 | inferred from biological aspect of ancestor with PANTHER:PTN000539124 <newline> exon-exon junction complex ; GO:0035145 | inferred from direct assay <newline> cytoplasm ; GO:0005737 | inferred from direct assay	RNA binding ; GO:0003723 | inferred from direct assay <newline> exon-exon junction complex binding ; GO:1990448 | inferred from physical interaction with mago inferred from physical interaction with tsu <newline> ribosomal small subunit binding ; GO:0043024 | NOT inferred from direct assay inferred from physical interaction with RpL32 inferred from physical interaction with RpS6 <newline> RNA bin…
M9PBL3;P02828	Heat shock protein 83	Hsp83	0.584287	0.195293	0.0594258	pole plasm mRNA localization ; GO:0019094 | inferred from mutant phenotype <newline> positive regulation of neuroblast proliferation ; GO:0002052 | inferred from mutant phenotype <newline> positive regulation of small RNA loading onto RISC ; GO:0106161 | inferred from genetic interaction with p23, Hsc70-4 <newline> centrosome cycle ; GO:0007098 | inferred from mutant phenotype <newline> negative …	cytoplasm ; GO:0005737 | inferred from high throughput direct assay <newline> centrosome ; GO:0005813 | inferred from direct assay <newline> cytoplasm ; GO:0005737 | inferred from direct assay <newline> protein-containing complex ; GO:0032991 | inferred from biological aspect of ancestor with PANTHER:PTN000163629 <newline> polytene chromosome interband ; GO:0005705 | inferred from direct assay <n…	disordered domain specific binding ; GO:0097718 | inferred from biological aspect of ancestor with PANTHER:PTN000163632 <newline> unfolded protein binding ; GO:0051082 | inferred from direct assay <newline> ATP binding ; GO:0005524 | inferred from biological aspect of ancestor with PANTHER:PTN000163632 <newline> unfolded protein binding ; GO:0051082 | inferred from biological aspect of ancestor w…
Q9W1B9		RpL12	0.563011	0.0774777	0.0152138	translation ; GO:0006412 | inferred from biological aspect of ancestor with PANTHER:PTN000184007 <newline> ribosomal large subunit assembly ; GO:0000027 | inferred from biological aspect of ancestor with PANTHER:PTN000184007 <newline> cytoplasmic translation ; GO:0002181 | traceable author statement <newline> cytoplasmic translation ; GO:0002181 | inferred by curator from GO:0022626	cytosolic large ribosomal subunit ; GO:0022625 | inferred from biological aspect of ancestor with PANTHER:PTN000184010 <newline> cytosolic large ribosomal subunit ; GO:0022625 | traceable author statement <newline> cytosolic ribosome ; GO:0022626 | inferred from high throughput direct assay <newline> ribosome ; GO:0005840 | inferred from biological aspect of ancestor with PANTHER:PTN000184007 <ne…	structural constituent of ribosome ; GO:0003735 | inferred from biological aspect of ancestor with PANTHER:PTN000184007 <newline> rRNA binding ; GO:0019843 | inferred from biological aspect of ancestor with PANTHER:PTN000184007 <newline> structural constituent of ribosome ; GO:0003735 | traceable author statement <newline> large ribosomal subunit rRNA binding ; GO:0070180 | inferred from biologic…
Q94513;Q7JN06		BEAF-32	0.559643	0.312826	0.112505	regulation of transcription by RNA polymerase II ; GO:0006357 | inferred from direct assay <newline> chromatin organization ; GO:0006325 | inferred from mutant phenotype <newline> oogenesis ; GO:0048477 | inferred from mutant phenotype <newline> histone H3-K9 methylation ; GO:0051567 | inferred from direct assay	polytene chromosome interband ; GO:0005705 | inferred from direct assay <newline> nuclear chromatin ; GO:0000790 | colocalizes_with inferred from direct assay <newline> nucleus ; GO:0005634 | inferred from direct assay	chromatin insulator sequence binding ; GO:0043035 | inferred from direct assay <newline> DNA binding ; GO:0003677 | inferred from direct assay <newline> protein binding ; GO:0005515 | inferred from physical interaction with dwg
X2JC94;O46084	Serine/threonine-protein phosphatase Pgam5, mitochondrial	Pgam5	0.492517	0.23606	0.0755625	positive regulation of mitochondrial fission ; GO:0090141 | inferred from direct assay <newline> response to heat ; GO:0009408 | inferred from mutant phenotype <newline> response to anesthetic ; GO:0072347 | inferred from mutant phenotype <newline> regulation of mitochondrion organization ; GO:0010821 | inferred from mutant phenotype inferred from genetic interaction with Pink1 <newline> protein …	mitochondrion ; GO:0005739 | inferred from sequence or structural similarity with UniProtKB:Q96HS1 <newline> integral component of membrane ; GO:0016021 | inferred from sequence model	protein serine/threonine phosphatase activity ; GO:0004722 | inferred from direct assay <newline> protein serine/threonine kinase activator activity ; GO:0043539 | inferred from direct assay <newline> protein binding ; GO:0005515 | inferred from physical interaction with Pink1 <newline> phosphoprotein phosphatase activity ; GO:0004721 | inferred from direct assay <newline> kinase binding ; GO:001…
Q9VHI4	Probable splicing factor 3B subunit 5	CG11985	0.486616	0.367289	0.140625	regulation of gene expression ; GO:0010468 | inferred from mutant phenotype <newline> mRNA splicing, via spliceosome ; GO:0000398 | inferred by curator from GO:0071011 <newline> spermatogenesis ; GO:0007283 | inferred from mutant phenotype <newline> mRNA splicing, via spliceosome ; GO:0000398 | inferred from biological aspect of ancestor with PANTHER:PTN000469546	U2 snRNP ; GO:0005686 | inferred from biological aspect of ancestor with PANTHER:PTN000469546 <newline> U2 snRNP ; GO:0005686 | inferred from direct assay <newline> precatalytic spliceosome ; GO:0071011 | inferred from high throughput direct assay <newline> precatalytic spliceosome ; GO:0071011 | inferred from biological aspect of ancestor with PANTHER:PTN000469546 <newline> SAGA complex ; GO:000…	-
Q9VR99	Cactin	cactin	0.44428	0.203926	0.063828	dorsal/ventral axis specification ; GO:0009950 | inferred from mutant phenotype inferred from genetic interaction with cact <newline> positive regulation of Toll signaling pathway ; GO:0045752 | inferred from mutant phenotype <newline> mRNA splicing, via spliceosome ; GO:0000398 | inferred by curator from GO:0071013	catalytic step 2 spliceosome ; GO:0071013 | inferred from high throughput direct assay	RNA binding ; GO:0003723 | inferred from sequence or structural similarity with HGNC:29938 <newline> protein binding ; GO:0005515 | inferred from physical interaction with UniProtKB:Q03017
M9PBM1;Q94535	Splicing factor U2af 38 kDa subunit	U2af38	0.439477	0.0590966	0.0103509	regulation of alternative mRNA splicing, via spliceosome ; GO:0000381 | inferred from mutant phenotype <newline> regulation of alternative mRNA splicing, via spliceosome ; GO:0000381 | inferred from high throughput mutant phenotype <newline> mRNA splicing, via spliceosome ; GO:0000398 | inferred by curator from GO:0071011 <newline> mRNA splicing, via spliceosome ; GO:0000398 | inferred from biolo…	U2AF ; GO:0089701 | inferred from direct assay <newline> U2AF ; GO:0089701 | inferred from biological aspect of ancestor with PANTHER:PTN000289700 <newline> spliceosomal complex ; GO:0005681 | inferred from biological aspect of ancestor with PANTHER:PTN000289700 <newline> nucleus ; GO:0005634 | inferred by curator from GO:0000381 <newline> precatalytic spliceosome ; GO:0071011 | inferred from hig…	metal ion binding ; GO:0046872 | inferred from electronic annotation with InterPro:IPR000571 <newline> pre-mRNA 3'-splice site binding ; GO:0030628 | inferred from biological aspect of ancestor with PANTHER:PTN000289700 <newline> poly-pyrimidine tract binding ; GO:0008187 | inferred from direct assay <newline> mRNA binding ; GO:0003729 | inferred from sequence or structural similarity
Q9VYE9;X2JF51;M9PHQ4		CG1622	0.408906	0.105296	0.0241279	mRNA splicing, via spliceosome ; GO:0000398 | inferred by curator from GO:0071011	precatalytic spliceosome ; GO:0071011 | inferred from high throughput direct assay <newline> precatalytic spliceosome ; GO:0071011 | inferred from biological aspect of ancestor with PANTHER:PTN000567228	-
Q9VC08		Mink	0.408077	0.497522	0.221185	mitotic cytokinesis ; GO:0000281 | inferred from biological aspect of ancestor with PANTHER:PTN001286938 <newline> mitotic chromosome condensation ; GO:0007076 | inferred from biological aspect of ancestor with PANTHER:PTN001286938 <newline> establishment of mitotic spindle localization ; GO:0040001 | inferred from biological aspect of ancestor with PANTHER:PTN001286938	nucleus ; GO:0005634 | inferred from direct assay <newline> spindle microtubule ; GO:0005876 | colocalizes_with inferred from biological aspect of ancestor with PANTHER:PTN001286938 <newline> nucleolus ; GO:0005730 | inferred from biological aspect of ancestor with PANTHER:PTN001286938 <newline> mitotic spindle ; GO:0072686 | inferred from biological aspect of ancestor with PANTHER:PTN001286938 <…	microtubule binding ; GO:0008017 | inferred from biological aspect of ancestor with PANTHER:PTN001286938 <newline> microtubule binding ; GO:0008017 | inferred from direct assay
X2JFQ1;Q9VWN4;X2JG10		Flacc	0.365572	0.412422	0.165594	sex determination ; GO:0007530 | inferred from mutant phenotype <newline> regulation of alternative mRNA splicing, via spliceosome ; GO:0000381 | inferred from mutant phenotype <newline> regulation of alternative mRNA splicing, via spliceosome ; GO:0000381 | inferred from direct assay <newline> mRNA methylation ; GO:0080009 | inferred from mutant phenotype	nucleus ; GO:0005634 | inferred from direct assay <newline> RNA N6-methyladenosine methyltransferase complex ; GO:0036396 | inferred from direct assay	-
Q9VKC1		RpL7-like	0.353973	0.134007	0.0332739	maturation of LSU-rRNA from tricistronic rRNA transcript (SSU-rRNA, 5.8S rRNA, LSU-rRNA) ; GO:0000463 | inferred from biological aspect of ancestor with PANTHER:PTN000897517 <newline> cytoplasmic translation ; GO:0002181 | traceable author statement	cytosolic large ribosomal subunit ; GO:0022625 | inferred from biological aspect of ancestor with PANTHER:PTN000897517 <newline> cytosolic large ribosomal subunit ; GO:0022625 | traceable author statement	RNA binding ; GO:0003723 | inferred from biological aspect of ancestor with PANTHER:PTN000897517 <newline> structural constituent of ribosome ; GO:0003735 | traceable author statement <newline> structural constituent of ribosome ; GO:0003735 | inferred from biological aspect of ancestor with PANTHER:PTN000897517
A0A0B4LH50;P83967;P53501;P10981;M9PFZ6;P02574	Actin, indirect flight muscle;Actin-57B;Actin-87E;Actin, larval muscle	Act87E	0.349886	0.261113	0.0892112	histone acetylation ; GO:0016573 | inferred from direct assay <newline> histone exchange ; GO:0043486 | inferred from direct assay <newline> mitotic cytokinesis ; GO:0000281 | inferred from biological aspect of ancestor with PANTHER:PTN002631617	actin cytoskeleton ; GO:0015629 | inferred from biological aspect of ancestor with PANTHER:PTN000232995 <newline> NuA4 histone acetyltransferase complex ; GO:0035267 | inferred from direct assay	-
Q9W4M7;E1JJD6		tyf	0.306927	0.589058	0.295884	defense response to bacterium ; GO:0042742 | inferred from mutant phenotype <newline> positive regulation of translation ; GO:0045727 | inferred from direct assay <newline> locomotor rhythm ; GO:0045475 | inferred from mutant phenotype	-	protein binding ; GO:0005515 | inferred from physical interaction with Atx2
Q9VBX1	Nuclear export mediator factor NEMF homolog	Clbn	0.301252	0.449329	0.187929	ribosome-associated ubiquitin-dependent protein catabolic process ; GO:1990116 | inferred from biological aspect of ancestor with PANTHER:PTN000391357 <newline> positive regulation of intrinsic apoptotic signaling pathway in response to DNA damage by p53 class mediator ; GO:1902167 | inferred from mutant phenotype <newline> positive regulation of intrinsic apoptotic signaling pathway in response …	RQC complex ; GO:1990112 | inferred from biological aspect of ancestor with PANTHER:PTN000391355	tRNA binding ; GO:0000049 | inferred from biological aspect of ancestor with PANTHER:PTN000391355 <newline> ribosomal large subunit binding ; GO:0043023 | inferred from biological aspect of ancestor with PANTHER:PTN000391355
Q9VEP9		CG16941	0.297616	0.532924	0.248754	mitotic cell cycle ; GO:0000278 | inferred from high throughput mutant phenotype <newline> mRNA splicing, via spliceosome ; GO:0000398 | inferred by curator from GO:0071011,GO:0071013 <newline> regulation of alternative mRNA splicing, via spliceosome ; GO:0000381 | inferred from high throughput mutant phenotype <newline> mRNA splicing, via spliceosome ; GO:0000398 | inferred from sequence or stru…	precatalytic spliceosome ; GO:0071011 | inferred from high throughput direct assay <newline> U2 snRNP ; GO:0005686 | inferred from sequence or structural similarity with SGD:S000003739 <newline> U2-type prespliceosome ; GO:0071004 | inferred from biological aspect of ancestor with PANTHER:PTN000393333 <newline> U2 snRNP ; GO:0005686 | inferred from biological aspect of ancestor with PANTHER:PTN00…	RNA binding ; GO:0003723 | inferred from sequence or structural similarity with HGNC:10765 <newline> RNA binding ; GO:0003723 | inferred from biological aspect of ancestor with PANTHER:PTN000393333
Q9VXW2		CG6227	0.278975	0.450739	0.188817	mRNA splicing, via spliceosome ; GO:0000398 | inferred from sequence or structural similarity with SGD:S000000441 <newline> mRNA splicing, via spliceosome ; GO:0000398 | inferred from biological aspect of ancestor with PANTHER:PTN002775706 <newline> regulation of alternative mRNA splicing, via spliceosome ; GO:0000381 | inferred from high throughput mutant phenotype	spliceosomal complex ; GO:0005681 | inferred from sequence or structural similarity with SGD:S000000441 <newline> nucleus ; GO:0005634 | inferred from biological aspect of ancestor with PANTHER:PTN002775706 <newline> nucleus ; GO:0005634 | inferred by curator from GO:0000381	ATP binding ; GO:0005524 | inferred from electronic annotation with InterPro:IPR011545 <newline> RNA helicase activity ; GO:0003724 | inferred from biological aspect of ancestor with PANTHER:PTN002772338 <newline> RNA binding ; GO:0003723 | inferred from biological aspect of ancestor with PANTHER:PTN002772338 <newline> RNA helicase activity ; GO:0003724 | inferred from sequence or structural simi…
Q9VQ76;M9PE28;E2QCS8		tho2	0.275086	0.731788	0.449692	mRNA processing ; GO:0006397 | inferred from electronic annotation with InterPro:IPR040007 <newline> mRNA export from nucleus ; GO:0006406 | inferred from biological aspect of ancestor with PANTHER:PTN000492184 <newline> mRNA export from nucleus in response to heat stress ; GO:0031990 | inferred from mutant phenotype <newline> oogenesis ; GO:0048477 | inferred from mutant phenotype	THO complex part of transcription export complex ; GO:0000445 | inferred from biological aspect of ancestor with PANTHER:PTN000492184 <newline> nucleus ; GO:0005634 | inferred from direct assay <newline> THO complex ; GO:0000347 | inferred from direct assay <newline> transcription export complex ; GO:0000346 | inferred from sequence or structural similarity with HGNC:19073	mRNA binding ; GO:0003729 | inferred from biological aspect of ancestor with PANTHER:PTN000492184
Q9VDS6	Surfeit locus protein 6 homolog	Surf6	0.261715	0.548109	0.259233	ribosome biogenesis ; GO:0042254 | inferred from sequence or structural similarity with MGI:MGI:98447 <newline> ventral cord development ; GO:0007419 | inferred from high throughput mutant phenotype <newline> ribosomal small subunit biogenesis ; GO:0042274 | inferred from biological aspect of ancestor with PANTHER:PTN000372642 <newline> ribosomal large subunit biogenesis ; GO:0042273 | inferred f…	nucleolus ; GO:0005730 | inferred from biological aspect of ancestor with PANTHER:PTN000372642 <newline> nucleolus ; GO:0005730 | inferred from sequence or structural similarity with MGI:MGI:98447	DNA binding ; GO:0003677 | inferred from biological aspect of ancestor with PANTHER:PTN000372642 <newline> nucleic acid binding ; GO:0003676 | inferred from sequence or structural similarity with MGI:MGI:98447 <newline> RNA binding ; GO:0003723 | inferred from biological aspect of ancestor with PANTHER:PTN000372642
Q7KQM6	PERQ amino acid-rich with GYF domain-containing protein CG11148	CG11148	0.255258	0.694259	0.406091	neuron cellular homeostasis ; GO:0070050 | inferred from genetic interaction with Atg1, Atg13 <newline> muscle cell cellular homeostasis ; GO:0046716 | inferred from genetic interaction with Atg1, Atg13 <newline> regulation of autophagy ; GO:0010506 | inferred from genetic interaction with Atg1, Atg13	-	-
Q9VFV9		Droj2	0.237131	0.634889	0.341131	protein folding ; GO:0006457 | inferred from electronic annotation with InterPro:IPR008971, InterPro:IPR012724 <newline> response to heat ; GO:0009408 | inferred from electronic annotation with InterPro:IPR012724	cytosol ; GO:0005829 | inferred from biological aspect of ancestor with PANTHER:PTN001531327	ATP binding ; GO:0005524 | inferred from electronic annotation with InterPro:IPR012724 <newline> unfolded protein binding ; GO:0051082 | inferred from electronic annotation with InterPro:IPR001305, InterPro:IPR008971, InterPro:IPR012724 <newline> heat shock protein binding ; GO:0031072 | inferred from electronic annotation with InterPro:IPR001305
E1JHV7;M9PBG5;M9PE12;E1JHV6;M9PDH1;Q9W0T1	Nucleosome-remodeling factor subunit NURF301	E(bx)	0.236229	0.771263	0.513211	chromatin remodeling ; GO:0006338 | inferred from mutant phenotype <newline> regulation of transcription by RNA polymerase II ; GO:0006357 | inferred from mutant phenotype <newline> transcription, DNA-templated ; GO:0006351 | inferred from direct assay <newline> ecdysone receptor-mediated signaling pathway ; GO:0035076 | inferred from genetic interaction with EcR <newline> nucleosome mobilization…	nucleus ; GO:0005634 | inferred from high throughput direct assay <newline> NURF complex ; GO:0016589 | inferred from direct assay <newline> NURF complex ; GO:0016589 | inferred from biological aspect of ancestor with PANTHER:PTN005268057	RNA polymerase II proximal promoter sequence-specific DNA binding ; GO:0000978 | inferred from biological aspect of ancestor with PANTHER:PTN005268057 <newline> lysine-acetylated histone binding ; GO:0070577 | inferred from direct assay <newline> nucleosome-dependent ATPase activity ; GO:0070615 | contributes_to inferred by curator from GO:0016589 <newline> nuclear receptor binding ; GO:0016922 |…
Q9VPQ2		shv	0.228199	0.59359	0.299349	protein folding ; GO:0006457 | inferred from electronic annotation with InterPro:IPR008971 <newline> positive regulation of synapse maturation ; GO:0090129 | inferred from mutant phenotype <newline> positive regulation of integrin-mediated signaling pathway ; GO:2001046 | inferred from mutant phenotype <newline> male germ-line stem cell population maintenance ; GO:0036098 | inferred from mutant p…	neuromuscular junction ; GO:0031594 | inferred from direct assay <newline> extracellular space ; GO:0005615 | inferred from direct assay	unfolded protein binding ; GO:0051082 | inferred from electronic annotation with InterPro:IPR008971 <newline> integrin binding ; GO:0005178 | inferred from physical interaction with UniProtKB:P11584
Q9VI54;A0A0B4KF71;A0A0B4K6A9		CG1965	0.218937	0.793259	0.540599	negative regulation of transcription by RNA polymerase II ; GO:0000122 | inferred from biological aspect of ancestor with PANTHER:PTN000259143 <newline> mRNA splicing, via spliceosome ; GO:0000398 | inferred by curator from GO:0071011,GO:0071013	nucleus ; GO:0005634 | inferred from biological aspect of ancestor with PANTHER:PTN000259143 <newline> precatalytic spliceosome ; GO:0071011 | inferred from high throughput direct assay <newline> catalytic step 2 spliceosome ; GO:0071013 | inferred from high throughput direct assay	DNA-binding transcription factor activity ; GO:0003700 | inferred from electronic annotation with InterPro:IPR012890 <newline> RNA polymerase II proximal promoter sequence-specific DNA binding ; GO:0000978 | inferred from biological aspect of ancestor with PANTHER:PTN000259143
P35875	Poly [ADP-ribose] polymerase	Parp	0.21195	0.774849	0.516619	maintenance of protein location in nucleus ; GO:0051457 | inferred from mutant phenotype <newline> metamorphosis ; GO:0007552 | traceable author statement <newline> nucleolus organization ; GO:0007000 | inferred from mutant phenotype <newline> Cajal body organization ; GO:0030576 | inferred from mutant phenotype <newline> polytene chromosome puffing ; GO:0035079 | traceable author statement <newl…	polytene chromosome puff ; GO:0005703 | traceable author statement <newline> nucleolus ; GO:0005730 | traceable author statement <newline> nuclear euchromatin ; GO:0005719 | inferred from direct assay <newline> nucleolus ; GO:0005730 | inferred from biological aspect of ancestor with PANTHER:PTN000396992 <newline> polytene chromosome ; GO:0005700 | inferred from direct assay <newline> polytene ch…	DNA binding ; GO:0003677 | inferred from electronic annotation with InterPro:IPR001510, InterPro:IPR008288 <newline> NAD binding ; GO:0051287 | inferred from electronic annotation with InterPro:IPR008288 <newline> zinc ion binding ; GO:0008270 | inferred from electronic annotation with InterPro:IPR001510, InterPro:IPR008288 <newline> protein ADP-ribosylase activity ; GO:1990404 | inferred from bi…
P41094	40S ribosomal protein S18	RpS18	0.206113	0.263627	0.0896728	translation ; GO:0006412 | inferred from electronic annotation with InterPro:IPR001892, InterPro:IPR018269 <newline> cytoplasmic translation ; GO:0002181 | traceable author statement	nuclear chromosome ; GO:0000228 | colocalizes_with inferred from direct assay <newline> cytosolic small ribosomal subunit ; GO:0022627 | traceable author statement <newline> cytosol ; GO:0005829 | inferred from biological aspect of ancestor with PANTHER:PTN000093238 <newline> cytosolic small ribosomal subunit ; GO:0022627 | inferred from sequence or structural similarity with UniProtKB:P62269 <ne…	structural constituent of ribosome ; GO:0003735 | inferred from electronic annotation with InterPro:IPR001892, InterPro:IPR018269 <newline> RNA binding ; GO:0003723 | inferred from electronic annotation with InterPro:IPR001892, InterPro:IPR018269 <newline> structural constituent of ribosome ; GO:0003735 | traceable author statement
Q9VAC7		CG15525	0.190772	0.786645	0.533255	biological_process ; GO:0008150 | no biological data available	post-mRNA release spliceosomal complex ; GO:0071014 | inferred from biological aspect of ancestor with PANTHER:PTN001268274 <newline> U2-type spliceosomal complex ; GO:0005684 | inferred from biological aspect of ancestor with PANTHER:PTN001268274	molecular_function ; GO:0003674 | no biological data available
Q9XZ03;M9PFR6		mbf1	0.187895	0.703636	0.417333	mRNA stabilization ; GO:0048255 | inferred from direct assay <newline> central nervous system development ; GO:0007417 | inferred from mutant phenotype inferred from genetic interaction with apt <newline> open tracheal system development ; GO:0007424 | inferred from mutant phenotype inferred from genetic interaction with apt <newline> positive regulation of transcription by RNA polymerase II ; GO…	nucleus ; GO:0005634 | inferred from direct assay <newline> nucleus ; GO:0005634 | inferred from biological aspect of ancestor with PANTHER:PTN000028491 <newline> cytoplasm ; GO:0005737 | inferred from direct assay <newline> cytosol ; GO:0005829 | inferred from direct assay	sequence-specific DNA binding ; GO:0043565 | inferred from electronic annotation with InterPro:IPR001387 <newline> transcription coactivator activity ; GO:0003713 | inferred from direct assay <newline> mRNA binding ; GO:0003729 | inferred from direct assay <newline> protein binding, bridging ; GO:0030674 | inferred from physical interaction with Tbp, apt
P56538	Eukaryotic translation initiation factor 6	eIF6	0.179811	0.775135	0.516066	mature ribosome assembly ; GO:0042256 | inferred from electronic annotation with InterPro:IPR002769 <newline> translational initiation ; GO:0006413 | inferred from sequence or structural similarity <newline> maturation of LSU-rRNA ; GO:0000470 | inferred from biological aspect of ancestor with PANTHER:PTN000082061 <newline> maturation of 5.8S rRNA ; GO:0000460 | inferred from biological aspect of…	cytosol ; GO:0005829 | inferred from sequence or structural similarity <newline> preribosome, large subunit precursor ; GO:0030687 | inferred from biological aspect of ancestor with PANTHER:PTN000082061 <newline> cytosol ; GO:0005829 | inferred from biological aspect of ancestor with PANTHER:PTN000082061 <newline> nucleolus ; GO:0005730 | inferred from biological aspect of ancestor with PANTHER:P…	ribosome binding ; GO:0043022 | inferred from electronic annotation with InterPro:IPR002769 <newline> translation initiation factor activity ; GO:0003743 | inferred from sequence or structural similarity <newline> ribosomal large subunit binding ; GO:0043023 | inferred from biological aspect of ancestor with PANTHER:PTN000082061
A0A0B4LHF7;Q9VD51	Probable ATP-dependent RNA helicase pitchoune	pit	0.176022	0.841221	0.625366	maturation of LSU-rRNA from tricistronic rRNA transcript (SSU-rRNA, 5.8S rRNA, LSU-rRNA) ; GO:0000463 | inferred from biological aspect of ancestor with PANTHER:PTN002775131	nucleolus ; GO:0005730 | inferred from direct assay <newline> nucleolus ; GO:0005730 | inferred from biological aspect of ancestor with PANTHER:PTN002775131	ATP binding ; GO:0005524 | inferred from electronic annotation with InterPro:IPR011545 <newline> RNA helicase activity ; GO:0003724 | inferred from sequence or structural similarity with SGD:S000004903 <newline> RNA helicase activity ; GO:0003724 | inferred from biological aspect of ancestor with PANTHER:PTN002772338 <newline> RNA binding ; GO:0003723 | inferred from biological aspect of ancestor…
Q9U9Q4	Eukaryotic translation initiation factor 3 subunit H	eIF3h	0.161965	0.730205	0.450281	positive regulation of Notch signaling pathway ; GO:0045747 | inferred from mutant phenotype <newline> translational initiation ; GO:0006413 | inferred from sequence or structural similarity	polysomal ribosome ; GO:0042788 | inferred from biological aspect of ancestor with PANTHER:PTN000045506 <newline> eukaryotic translation initiation factor 3 complex ; GO:0005852 | inferred from biological aspect of ancestor with PANTHER:PTN000045506 <newline> eukaryotic translation initiation factor 3 complex ; GO:0005852 | inferred from sequence or structural similarity <newline> cytosol ; GO:00…	translation initiation factor activity ; GO:0003743 | inferred from sequence or structural similarity <newline> translation initiation factor activity ; GO:0003743 | contributes_to inferred from biological aspect of ancestor with PANTHER:PTN000045506 <newline> metallopeptidase activity ; GO:0008237 | inferred from biological aspect of ancestor with PANTHER:PTN000045368
X2J8R0;Q9Y103	Septin-interacting protein 1	sip1	0.155109	0.680898	0.392142	mRNA splicing, via spliceosome ; GO:0000398 | inferred by curator from GO:0071011,GO:0071013 <newline> spliceosomal complex disassembly ; GO:0000390 | inferred from biological aspect of ancestor with PANTHER:PTN000596045	catalytic step 2 spliceosome ; GO:0071013 | inferred from high throughput direct assay <newline> spliceosomal complex ; GO:0005681 | inferred from sequence or structural similarity with UniProtKB:Q9UBB9 <newline> U2-type post-mRNA release spliceosomal complex ; GO:0071008 | inferred from biological aspect of ancestor with PANTHER:PTN000596045 <newline> cytoplasm ; GO:0005737 | inferred from high …	nucleic acid binding ; GO:0003676 | inferred from electronic annotation with InterPro:IPR000467 <newline> protein binding ; GO:0005515 | inferred from physical interaction with UniProtKB:P40797 <newline> RNA helicase activity ; GO:0003724 | contributes_to inferred from sequence or structural similarity with SGD:S000004416
Q9VSY2;Q0E8G6		Cpsf5	0.144857	0.855624	0.652381	mRNA polyadenylation ; GO:0006378 | inferred from electronic annotation with InterPro:IPR016706 <newline> mRNA processing ; GO:0006397 | inferred from biological aspect of ancestor with PANTHER:PTN000316079	mRNA cleavage factor complex ; GO:0005849 | inferred from biological aspect of ancestor with PANTHER:PTN000316079	hydrolase activity ; GO:0016787 | inferred from electronic annotation with InterPro:IPR000086, InterPro:IPR015797 <newline> AU-rich element binding ; GO:0017091 | inferred from biological aspect of ancestor with PANTHER:PTN000316079 <newline> mRNA binding ; GO:0003729 | inferred from biological aspect of ancestor with PANTHER:PTN000316079
Q8MLV1	Lamin-B receptor	LBR	0.129521	0.598148	0.301437	nucleus organization ; GO:0006997 | inferred by curator from GO:0005521 <newline> sterol biosynthetic process ; GO:0016126 | inferred from biological aspect of ancestor with PANTHER:PTN000479179	integral component of endoplasmic reticulum membrane ; GO:0030176 | inferred from biological aspect of ancestor with PANTHER:PTN000479179 <newline> nuclear inner membrane ; GO:0005637 | inferred from direct assay <newline> nuclear inner membrane ; GO:0005637 | inferred from biological aspect of ancestor with PANTHER:PTN001082983 <newline> integral component of nuclear inner membrane ; GO:0005639 …	chromatin binding ; GO:0003682 | inferred from direct assay <newline> lamin binding ; GO:0005521 | inferred from physical interaction with UniProtKB:P08928 <newline> delta14-sterol reductase activity ; GO:0050613 | NOT inferred from genetic interaction with UniProtKB:P25340 <newline> oxidoreductase activity, acting on the CH-CH group of donors ; GO:0016627 | inferred from biological aspect of anc…
O01666	ATP synthase subunit gamma, mitochondrial	CG7610	0.128824	0.802214	0.555152	ATP synthesis coupled proton transport ; GO:0015986 | inferred from sequence or structural similarity with SGD:S000000243 <newline> ATP biosynthetic process ; GO:0006754 | inferred from biological aspect of ancestor with PANTHER:PTN000190379 <newline> proton transmembrane transport ; GO:1902600 | inferred from sequence or structural similarity with UniProtKB:P36542 <newline> ATP synthesis coupled…	mitochondrial proton-transporting ATP synthase complex, catalytic core F(1) ; GO:0000275 | inferred from biological aspect of ancestor with PANTHER:PTN000914644 <newline> mitochondrion ; GO:0005739 | inferred from high throughput direct assay <newline> mitochondrial proton-transporting ATP synthase complex, catalytic core F(1) ; GO:0000275 | inferred from sequence or structural similarity with Un…	proton-transporting ATP synthase activity, rotational mechanism ; GO:0046933 | contributes_to inferred from sequence or structural similarity with SGD:S000000243 <newline> proton-transporting ATP synthase activity, rotational mechanism ; GO:0046933 | contributes_to inferred from biological aspect of ancestor with PANTHER:PTN000190379
P55828	40S ribosomal protein S20	RpS20	0.105283	0.685452	0.396608	translation ; GO:0006412 | inferred from electronic annotation with InterPro:IPR001848, InterPro:IPR005729, InterPro:IPR018268 <newline> translation ; GO:0006412 | non-traceable author statement <newline> cytoplasmic translation ; GO:0002181 | traceable author statement	cytosolic small ribosomal subunit ; GO:0022627 | inferred from biological aspect of ancestor with PANTHER:PTN000193513 <newline> cytosolic small ribosomal subunit ; GO:0022627 | traceable author statement <newline> small ribosomal subunit ; GO:0015935 | non-traceable author statement <newline> small ribosomal subunit ; GO:0015935 | inferred from biological aspect of ancestor with PANTHER:PTN00019…	RNA binding ; GO:0003723 | inferred from electronic annotation with InterPro:IPR018268 <newline> structural constituent of ribosome ; GO:0003735 | non-traceable author statement <newline> structural constituent of ribosome ; GO:0003735 | inferred from biological aspect of ancestor with PANTHER:PTN000193512 <newline> structural constituent of ribosome ; GO:0003735 | traceable author statement
O62530		AP-2mu	0.0985422	0.856389	0.652332	intracellular protein transport ; GO:0006886 | inferred from electronic annotation with InterPro:IPR001392, InterPro:IPR018240 <newline> endocytosis ; GO:0006897 | inferred from mutant phenotype <newline> dsRNA transport ; GO:0033227 | inferred from mutant phenotype	AP-2 adaptor complex ; GO:0030122 | inferred from mutant phenotype	clathrin adaptor activity ; GO:0035615 | inferred from mutant phenotype
O97454		l(1)10Bb	0.0722241	0.778525	0.520401	mRNA splicing, via spliceosome ; GO:0000398 | inferred by curator from GO:0071011,GO:0071013 <newline> mRNA splicing, via spliceosome ; GO:0000398 | inferred from biological aspect of ancestor with PANTHER:PTN000454176	catalytic step 2 spliceosome ; GO:0071013 | inferred from high throughput direct assay <newline> precatalytic spliceosome ; GO:0071011 | inferred from high throughput direct assay <newline> spliceosomal complex ; GO:0005681 | inferred from biological aspect of ancestor with PANTHER:PTN000454176	molecular_function ; GO:0003674 | no biological data available
Q8INQ0;Q9VHK4;B7Z0U1;Q9VHK1;Q9VHK3;A0A0B4K6Y7;Q8MQQ3;A8JQV7;A0A0B4K6C7;A8JQV8		pyd	0.00403214	0.987017	0.971608	fusion cell fate specification ; GO:0035156 | inferred from mutant phenotype <newline> wing disc development ; GO:0035220 | inferred from mutant phenotype <newline> regulation of embryonic cell shape ; GO:0016476 | inferred from mutant phenotype <newline> branch fusion, open tracheal system ; GO:0035147 | inferred from high throughput mutant phenotype <newline> compound eye morphogenesis ; GO:000…	adherens junction ; GO:0005912 | inferred from direct assay <newline> plasma membrane ; GO:0005886 | inferred from direct assay <newline> apical part of cell ; GO:0045177 | inferred from direct assay <newline> axon ; GO:0030424 | inferred from direct assay <newline> nephrocyte diaphragm ; GO:0005917 | inferred from direct assay <newline> basolateral plasma membrane ; GO:0016323 | inferred from di…	cell adhesion molecule binding ; GO:0050839 | inferred from physical interaction with kirre
A0A0B4LFL2;A1ZAX1	Eukaryotic translation initiation factor 3 subunit C	eIF3c	0.000745773	0.998568	0.994995	translational initiation ; GO:0006413 | inferred from biological aspect of ancestor with PANTHER:PTN000358559 <newline> translational initiation ; GO:0006413 | inferred from sequence or structural similarity	eukaryotic translation initiation factor 3 complex ; GO:0005852 | inferred from biological aspect of ancestor with PANTHER:PTN000358559 <newline> eukaryotic translation initiation factor 3 complex ; GO:0005852 | inferred from sequence or structural similarity <newline> cytosol ; GO:0005829 | inferred from sequence or structural similarity	translation initiation factor binding ; GO:0031369 | inferred from biological aspect of ancestor with PANTHER:PTN000358559 <newline> translation initiation factor activity ; GO:0003743 | inferred from sequence or structural similarity <newline> translation initiation factor activity ; GO:0003743 | contributes_to inferred from biological aspect of ancestor with PANTHER:PTN000358559
M9PD43;Q9V412	UPF0428 protein CG16865	CG16865	0	0.12515	1	mRNA splicing, via spliceosome ; GO:0000398 | inferred by curator from GO:0071013	catalytic step 2 spliceosome ; GO:0071013 | inferred from high throughput direct assay	-
Q9V8R9;A0A0B4LG23;A0A0B4LFX4	Protein 4.1 homolog	cora	0	0.725076	1	maintenance of imaginal disc-derived wing hair orientation ; GO:0035321 | inferred from mutant phenotype <newline> embryo development ending in birth or egg hatching ; GO:0009792 | inferred from mutant phenotype <newline> adult somatic muscle development ; GO:0007527 | inferred from mutant phenotype <newline> cell-cell junction organization ; GO:0045216 | traceable author statement <newline> cell…	septate junction ; GO:0005918 | traceable author statement <newline> septate junction ; GO:0005918 | non-traceable author statement <newline> plasma membrane ; GO:0005886 | inferred from direct assay <newline> septate junction ; GO:0005918 | inferred from direct assay <newline> smooth septate junction ; GO:0005920 | inferred from direct assay <newline> cytoskeleton ; GO:0005856 | inferred from bi…	actin binding ; GO:0003779 | inferred from electronic annotation with InterPro:IPR008379 <newline> structural molecule activity ; GO:0005198 | inferred from electronic annotation with InterPro:IPR008379
Q9XZ21;D5SHU1		snama	0	0.0793826	1	cell proliferation involved in compound eye morphogenesis ; GO:0035736 | inferred from mutant phenotype <newline> ubiquitin-dependent protein catabolic process ; GO:0006511 | inferred from sequence or structural similarity with HGNC:9889 <newline> apoptotic process ; GO:0006915 | inferred from mutant phenotype <newline> protein ubiquitination ; GO:0016567 | inferred from electronic annotation wit…	cellular_component ; GO:0005575 | no biological data available	zinc ion binding ; GO:0008270 | inferred from electronic annotation with InterPro:IPR001841, InterPro:IPR001878, InterPro:IPR014891 <newline> nucleic acid binding ; GO:0003676 | inferred from electronic annotation with InterPro:IPR001878 <newline> zinc ion binding ; GO:0008270 | inferred from sequence model <newline> ubiquitin-protein transferase activity ; GO:0004842 | inferred from sequence or …
Q24298	DE-cadherin	shg	0	0.114266	1	salivary gland morphogenesis ; GO:0007435 | inferred from genetic interaction with Rac1 <newline> hemocyte migration ; GO:0035099 | inferred from genetic interaction with RhoL <newline> morphogenesis of an epithelium ; GO:0002009 | non-traceable author statement <newline> segment specification ; GO:0007379 | inferred from mutant phenotype <newline> germarium-derived female germ-line cyst encapsul…	zonula adherens ; GO:0005915 | non-traceable author statement <newline> adherens junction ; GO:0005912 | inferred from direct assay <newline> filopodium ; GO:0030175 | inferred from direct assay <newline> integral component of plasma membrane ; GO:0005887 | inferred from direct assay <newline> recycling endosome ; GO:0055037 | inferred from direct assay <newline> adherens junction ; GO:0005912 | …	protein binding ; GO:0005515 | inferred from physical interaction with N <newline> calcium ion binding ; GO:0005509 | inferred from biological aspect of ancestor with PANTHER:PTN002555229 <newline> myosin binding ; GO:0017022 | inferred from physical interaction with Myo10A <newline> protein homodimerization activity ; GO:0042803 | inferred from physical interaction with shg <newline> calcium ion…
A8JRF7;B7Z0R6;Q0KI03;A4V3J9;A0A0B4K6R9;A0A0B4K7Z3;Q8IML9;Q86B72;A0A0C4DHG9;Q86B73;P49762	Serine/threonine-protein kinase Doa	Doa	0	0.299638	1	positive regulation of antimicrobial peptide production ; GO:0002225 | inferred from mutant phenotype <newline> positive regulation of Toll signaling pathway ; GO:0045752 | inferred from mutant phenotype <newline> blastoderm segmentation ; GO:0007350 | inferred from mutant phenotype <newline> somatic sex determination ; GO:0018993 | inferred from mutant phenotype <newline> compound eye photorecep…	nucleus ; GO:0005634 | inferred by curator from GO:0000381 <newline> cytoplasm ; GO:0005737 | inferred from direct assay <newline> endoplasmic reticulum ; GO:0005783 | inferred from direct assay <newline> nucleus ; GO:0005634 | inferred from direct assay	ATP binding ; GO:0005524 | inferred from electronic annotation with InterPro:IPR000719, InterPro:IPR002290, InterPro:IPR017441 <newline> protein kinase activity ; GO:0004672 | inferred from direct assay <newline> kinase activity ; GO:0016301 | inferred from direct assay <newline> protein serine/threonine kinase activity ; GO:0004674 | inferred from direct assay
Q9VL91		zf30C	0	0.0194492	1	-	nucleus ; GO:0005634 | inferred from direct assay	nucleic acid binding ; GO:0003676 | inferred from electronic annotation with InterPro:IPR013087
A0A0B4KHY2;A0A0B4K784;E1JIZ1;E1JIZ2;A0A0B4K6M4;A0A0B4K7W1;E1JIZ0;Q7KRY7;A0A0B4KHN3;A0A0B4KI37;A0A0B4K6I1	Protein lap4	scrib	0	0.00360109	1	negative regulation of imaginal disc growth ; GO:0045571 | inferred from mutant phenotype <newline> R3/R4 cell fate commitment ; GO:0007464 | inferred from mutant phenotype <newline> cell fate commitment involved in pattern specification ; GO:0060581 | inferred from mutant phenotype <newline> regulation of synapse structure or activity ; GO:0050803 | inferred from mutant phenotype <newline> compo…	postsynaptic density ; GO:0014069 | inferred from biological aspect of ancestor with PANTHER:PTN001900149 <newline> synapse ; GO:0045202 | inferred from biological aspect of ancestor with PANTHER:PTN001900149 <newline> synaptic membrane ; GO:0097060 | colocalizes_with inferred from biological aspect of ancestor with PANTHER:PTN001900149 <newline> postsynaptic membrane ; GO:0045211 | colocalizes_w…	protein binding ; GO:0005515 | inferred from physical interaction with gukh
M9MRS7;Q23978	Myosin-IA	Myo31DF	0	0.0834308	1	determination of left/right symmetry ; GO:0007368 | inferred from mutant phenotype <newline> determination of digestive tract left/right asymmetry ; GO:0071907 | inferred from mutant phenotype <newline> mesoderm development ; GO:0007498 | inferred from expression pattern <newline> imaginal disc-derived male genitalia morphogenesis ; GO:0048803 | inferred from mutant phenotype	myosin complex ; GO:0016459 | inferred from electronic annotation with InterPro:IPR001609, InterPro:IPR010926 <newline> cell cortex ; GO:0005938 | inferred from direct assay	ATP binding ; GO:0005524 | inferred from electronic annotation with InterPro:IPR001609 <newline> actin-dependent ATPase activity ; GO:0030898 | inferred from mutant phenotype <newline> phosphatidylinositol-4,5-bisphosphate binding ; GO:0005546 | inferred from direct assay <newline> microfilament motor activity ; GO:0000146 | inferred from direct assay
O62621	Coatomer subunit beta	CG6223	0	0.0310799	1	intracellular protein transport ; GO:0006886 | inferred from electronic annotation with InterPro:IPR002553, InterPro:IPR011710, InterPro:IPR016460 <newline> intra-Golgi vesicle-mediated transport ; GO:0006891 | inferred from biological aspect of ancestor with PANTHER:PTN000067242 <newline> regulation of lipid storage ; GO:0010883 | inferred from direct assay <newline> positive regulation of innat…	COPI vesicle coat ; GO:0030126 | inferred from biological aspect of ancestor with PANTHER:PTN000067242 <newline> Golgi apparatus ; GO:0005794 | inferred from direct assay <newline> cis-Golgi network membrane ; GO:0033106 |	structural molecule activity ; GO:0005198 | inferred from electronic annotation with InterPro:IPR011710
P20432	Glutathione S-transferase 1-1	GstD1	0	0.108968	1	glutathione metabolic process ; GO:0006749 | inferred from biological aspect of ancestor with PANTHER:PTN001679864 <newline> glutathione metabolic process ; GO:0006749 | inferred from direct assay	cytoplasm ; GO:0005737 | inferred from biological aspect of ancestor with PANTHER:PTN001679864 <newline> cytoplasm ; GO:0005737 | inferred from sequence or structural similarity with RGD:70952	glutathione transferase activity ; GO:0004364 | inferred from biological aspect of ancestor with PANTHER:PTN001679864 <newline> DDT-dehydrochlorinase activity ; GO:0018833 | inferred from direct assay <newline> glutathione transferase activity ; GO:0004364 | inferred from direct assay
Q9VKC5		CG6770	0	0.00643552	1	negative regulation of cell cycle ; GO:0045786 | inferred from biological aspect of ancestor with PANTHER:PTN000425213 <newline> negative regulation of cell population proliferation ; GO:0008285 | inferred from biological aspect of ancestor with PANTHER:PTN000425213 <newline> regulation of transcription by RNA polymerase II ; GO:0006357 | inferred from biological aspect of ancestor with PANTHER:P…	nucleus ; GO:0005634 | inferred from biological aspect of ancestor with PANTHER:PTN000425213	-
Q8MSW9		U3-55K	0	0.0361956	1	rRNA processing ; GO:0006364 | inferred from electronic annotation with InterPro:IPR039241	box C/D snoRNP complex ; GO:0031428 | inferred from sequence or structural similarity with HGNC:16829 <newline> small-subunit processome ; GO:0032040 | inferred from biological aspect of ancestor with PANTHER:PTN000458584 <newline> nucleolus ; GO:0005730 | inferred from sequence or structural similarity with HGNC:16829	RNA binding ; GO:0003723 | inferred from sequence or structural similarity with HGNC:16829 <newline> U3 snoRNA binding ; GO:0034511 | inferred from direct assay <newline> snoRNA binding ; GO:0030515 | inferred from biological aspect of ancestor with PANTHER:PTN000458584
Q0E8X6;Q9W1Q8		eIF2Bdelta	0	0.0367339	1	translational initiation ; GO:0006413 | inferred from sequence or structural similarity with SGD:S000003315 <newline> translational initiation ; GO:0006413 | inferred from sequence or structural similarity	eukaryotic translation initiation factor 2B complex ; GO:0005851 | inferred from sequence or structural similarity <newline> cytosol ; GO:0005829 | inferred from sequence or structural similarity <newline> eukaryotic translation initiation factor 2B complex ; GO:0005851 | inferred from sequence or structural similarity with SGD:S000003315	translation initiation factor activity ; GO:0003743 | inferred from sequence or structural similarity <newline> translation initiation factor activity ; GO:0003743 | inferred from sequence or structural similarity with SGD:S000003315
Q9VAW2;Q9VAW1		Moca-cyp	0	0.0138845	1	protein peptidyl-prolyl isomerization ; GO:0000413 | inferred from electronic annotation with InterPro:IPR002130 <newline> protein refolding ; GO:0042026 | inferred from biological aspect of ancestor with PANTHER:PTN002594282 <newline> mRNA splicing, via spliceosome ; GO:0000398 | inferred by curator from GO:0071011,GO:0071013	nucleus ; GO:0005634 | inferred from direct assay <newline> nucleoplasm ; GO:0005654 | inferred from high throughput direct assay <newline> precatalytic spliceosome ; GO:0071011 | inferred from high throughput direct assay <newline> catalytic step 2 spliceosome ; GO:0071013 | inferred from high throughput direct assay	peptidyl-prolyl cis-trans isomerase activity ; GO:0003755 | inferred from biological aspect of ancestor with PANTHER:PTN002594282 <newline> peptidyl-prolyl cis-trans isomerase activity ; GO:0003755 | inferred from direct assay <newline> cyclosporin A binding ; GO:0016018 | inferred from biological aspect of ancestor with PANTHER:PTN002594282 <newline> unfolded protein binding ; GO:0051082 | infer…
Q7K1U0		Arc1	0	0.00629349	1	regulation of neuronal synaptic plasticity ; GO:0048168 | inferred from direct assay <newline> vesicle-mediated intercellular transport ; GO:0110077 | inferred from direct assay <newline> muscle system process ; GO:0003012 | inferred from expression pattern inferred from genetic interaction with Mhc <newline> mRNA transport ; GO:0051028 | inferred from direct assay <newline> behavioral response t…	synapse ; GO:0045202 | inferred from direct assay <newline> sarcomere ; GO:0030017 | inferred from direct assay <newline> extracellular vesicle ; GO:1903561 | inferred from direct assay <newline> postsynapse of neuromuscular junction ; GO:0098975 | inferred from direct assay	mRNA binding ; GO:0003729 | inferred from direct assay
B7YZQ7;O77460;A0A0B4K7G9	Inorganic pyrophosphatase	Nurf-38	0	0.301964	1	chromatin remodeling ; GO:0006338 | inferred from direct assay <newline> nucleosome mobilization ; GO:0042766 | inferred from direct assay <newline> phosphate-containing compound metabolic process ; GO:0006796 | inferred from biological aspect of ancestor with PANTHER:PTN000032431 <newline> transcription, DNA-templated ; GO:0006351 | inferred from direct assay <newline> regulation of hemocyte pro…	NURF complex ; GO:0016589 | inferred from direct assay <newline> nucleus ; GO:0005634 | inferred from direct assay <newline> NURF complex ; GO:0016589 | traceable author statement <newline> NURF complex ; GO:0016589 | inferred from direct assay inferred from physical interaction with Iswi inferred from physical interaction with Caf1-55 <newline> cytoplasm ; GO:0005737 | inferred from direct assay	magnesium ion binding ; GO:0000287 | inferred from electronic annotation with InterPro:IPR008162 <newline> inorganic diphosphatase activity ; GO:0004427 | inferred from biological aspect of ancestor with PANTHER:PTN000032431 <newline> inorganic diphosphatase activity ; GO:0004427 | inferred from direct assay <newline> nucleosome-dependent ATPase activity ; GO:0070615 | contributes_to inferred by …
L0MPS3;Q9V496	Apolipophorins;Apolipophorin-2;Apolipophorin-1	apolpp	0	0.0388792	1	lipid transport ; GO:0006869 | inferred from direct assay <newline> lipoprotein transport ; GO:0042953 | inferred from direct assay <newline> positive regulation of canonical Wnt signaling pathway ; GO:0090263 | inferred from mutant phenotype <newline> positive regulation of smoothened signaling pathway ; GO:0045880 | inferred from mutant phenotype <newline> lipid transport involved in lipid stor…	extracellular region ; GO:0005576 | non-traceable author statement <newline> extracellular space ; GO:0005615 | inferred from direct assay <newline> endocytic vesicle ; GO:0030139 | inferred from direct assay <newline> basal part of cell ; GO:0045178 | inferred from direct assay	heme binding ; GO:0020037 | inferred from direct assay <newline> lipid transporter activity ; GO:0005319 | inferred from direct assay <newline> lipid transporter activity ; GO:0005319 | inferred from biological aspect of ancestor with PANTHER:PTN001155829 <newline> fatty acid binding ; GO:0005504 | inferred from direct assay <newline> signaling receptor binding ; GO:0005102 | inferred from physic…
Q8IPE8;Q9V397		Mtpalpha	0	0.0129656	1	wound healing ; GO:0042060 | inferred from high throughput mutant phenotype <newline> fatty acid beta-oxidation ; GO:0006635 | inferred from sequence or structural similarity with UniProtKB:P40939 <newline> fatty acid beta-oxidation ; GO:0006635 | inferred from mutant phenotype <newline> fatty acid beta-oxidation ; GO:0006635 | inferred from biological aspect of ancestor with PANTHER:PTN000592895…	peroxisome ; GO:0005777 | inferred from sequence or structural similarity with HGNC:3247 inferred from sequence model inferred from direct assay <newline> mitochondrion ; GO:0005739 | inferred from biological aspect of ancestor with PANTHER:PTN000592780 <newline> mitochondrion ; GO:0005739 | inferred from high throughput direct assay <newline> mitochondrial fatty acid beta-oxidation multienzyme c…	long-chain-3-hydroxyacyl-CoA dehydrogenase activity ; GO:0016509 | inferred from sequence or structural similarity with UniProtKB:Q64428 <newline> long-chain-3-hydroxyacyl-CoA dehydrogenase activity ; GO:0016509 | inferred from sequence or structural similarity with UniProtKB:P40939 <newline> enoyl-CoA hydratase activity ; GO:0004300 | inferred from biological aspect of ancestor with PANTHER:PTN0…
A0A0B4K807;A0A0B4K7R5;E1JH79;Q9NKV0	Myeloid leukemia factor	Mlf	0	0.014207	1	protein stabilization ; GO:0050821 | inferred from mutant phenotype <newline> regulation of transcription, DNA-templated ; GO:0006355 | inferred from mutant phenotype <newline> regulation of cell proliferation involved in compound eye morphogenesis ; GO:2000495 | inferred from expression pattern <newline> positive regulation of crystal cell differentiation ; GO:0042691 | inferred from mutant phen…	nucleus ; GO:0005634 | inferred from biological aspect of ancestor with PANTHER:PTN000318601 <newline> polytene chromosome interband ; GO:0005705 | inferred from direct assay <newline> perinuclear region of cytoplasm ; GO:0048471 | inferred from direct assay <newline> cytoplasm ; GO:0005737 | inferred from direct assay <newline> nucleus ; GO:0005634 | inferred from direct assay	transcription factor binding ; GO:0008134 | inferred from physical interaction with lz <newline> DNA binding ; GO:0003677 | inferred from biological aspect of ancestor with PANTHER:PTN000318601 <newline> chaperone binding ; GO:0051087 | inferred from physical interaction with DnaJ-1
Q8SX89		kuk	0	0.0109695	1	nucleus organization ; GO:0006997 | inferred from mutant phenotype <newline> cell aging ; GO:0007569 | inferred from mutant phenotype <newline> cellularization ; GO:0007349 | inferred from mutant phenotype <newline> adult locomotory behavior ; GO:0008344 | inferred from mutant phenotype <newline> morphogenesis of embryonic epithelium ; GO:0016331 | inferred from mutant phenotype	nuclear inner membrane ; GO:0005637 | inferred from direct assay	-
Q9VQR9		CG17593	0	0.0294516	1	-	cytoplasm ; GO:0005737 | inferred from direct assay <newline> endomembrane system ; GO:0012505 | inferred from high throughput direct assay <newline> endoplasmic reticulum ; GO:0005783 | inferred from biological aspect of ancestor with PANTHER:PTN000306328	calcium ion binding ; GO:0005509 | inferred from biological aspect of ancestor with PANTHER:PTN000306328
P07701	Salivary glue protein Sgs-5	Sgs5	0	0.043315	1	puparial adhesion ; GO:0007594 | inferred from expression pattern	adhesive extracellular matrix ; GO:0062130 | inferred from direct assay	-
Q9VT32;M9PEY1;M9PEP5;M9PHW7;M9PF46;Q9VT33		CG6767	0	0.0461514	1	ribonucleoside monophosphate biosynthetic process ; GO:0009156 | inferred from electronic annotation with InterPro:IPR000842 <newline> nucleoside metabolic process ; GO:0009116 | inferred from electronic annotation with InterPro:IPR000836 <newline> nucleotide biosynthetic process ; GO:0009165 | inferred from biological aspect of ancestor with PANTHER:PTN000025022 <newline> 5-phosphoribose 1-dipho…	cytoplasm ; GO:0005737 | inferred from biological aspect of ancestor with PANTHER:PTN000025022 <newline> ribose phosphate diphosphokinase complex ; GO:0002189 | inferred from biological aspect of ancestor with PANTHER:PTN000025022	magnesium ion binding ; GO:0000287 | inferred from electronic annotation with InterPro:IPR000842, InterPro:IPR005946 <newline> ATP binding ; GO:0005524 | inferred from biological aspect of ancestor with PANTHER:PTN000811384 <newline> ribose phosphate diphosphokinase activity ; GO:0004749 | inferred from biological aspect of ancestor with PANTHER:PTN000025022
Q24478	Centrosome-associated zinc finger protein CP190	Cp190	0	0.0527707	1	gene looping ; GO:0090202 | inferred from mutant phenotype <newline> cellular response to DNA damage stimulus ; GO:0006974 | inferred from biological aspect of ancestor with PANTHER:PTN000694507 <newline> regulation of cytoskeleton organization ; GO:0051493 | inferred from mutant phenotype <newline> regulation of gene expression ; GO:0010468 | inferred from mutant phenotype <newline> nuclear axia…	centrosome ; GO:0005813 | inferred from direct assay <newline> nucleus ; GO:0005634 | inferred from direct assay <newline> polytene chromosome ; GO:0005700 | inferred from direct assay <newline> spindle microtubule ; GO:0005876 | inferred from direct assay <newline> pericentriolar material ; GO:0000242 | inferred from direct assay <newline> nucleus ; GO:0005634 | inferred from biological aspect o…	protein homodimerization activity ; GO:0042803 | inferred from direct assay <newline> protein binding ; GO:0005515 | inferred from physical interaction with UniProtKB:Q9VCH5 <newline> protein binding ; GO:0005515 | inferred from physical interaction with UniProtKB:Q24147 <newline> microtubule binding ; GO:0008017 | inferred from direct assay <newline> protein binding ; GO:0005515 | inferred from …
Q7KN62;A0A0B4LFZ4	Transitional endoplasmic reticulum ATPase TER94	TER94	0	0.00938058	1	negative regulation of smoothened signaling pathway ; GO:0045879 | inferred from mutant phenotype <newline> proteolysis ; GO:0006508 | inferred from mutant phenotype <newline> muscle cell cellular homeostasis ; GO:0046716 | inferred from mutant phenotype <newline> regulation of neuron apoptotic process ; GO:0043523 | inferred from mutant phenotype <newline> autophagosome maturation ; GO:0097352 |…	proteasome complex ; GO:0000502 | non-traceable author statement <newline> plasma membrane ; GO:0005886 | inferred from high throughput direct assay <newline> nuclear membrane ; GO:0031965 | inferred from high throughput direct assay <newline> nucleus ; GO:0005634 | inferred from high throughput direct assay <newline> cytoplasm ; GO:0005737 | inferred from direct assay <newline> P granule ; GO:00…	ATP binding ; GO:0005524 | inferred from electronic annotation with InterPro:IPR003959, InterPro:IPR003960 <newline> protein binding ; GO:0005515 | inferred from physical interaction with UniProtKB:Q9VBP9 <newline> protein binding ; GO:0005515 | inferred from physical interaction with papi <newline> hydrolase activity ; GO:0016787 | inferred from electronic annotation with InterPro:IPR005938
Q8SY53		Ostgamma	0	0.0053428	1	protein N-linked glycosylation via asparagine ; GO:0018279 | inferred from biological aspect of ancestor with PANTHER:PTN000294174 <newline> magnesium ion transmembrane transport ; GO:1903830 | inferred from mutant phenotype <newline> encapsulation of foreign target ; GO:0035010 | inferred from mutant phenotype <newline> cell migration ; GO:0016477 | inferred from mutant phenotype	cytoplasm ; GO:0005737 | inferred from high throughput direct assay <newline> oligosaccharyltransferase complex ; GO:0008250 | inferred from biological aspect of ancestor with PANTHER:PTN000294174 <newline> endomembrane system ; GO:0012505 | inferred from high throughput direct assay	-
Q9W1H3		Upf3	0	0.00344254	1	nuclear-transcribed mRNA catabolic process, nonsense-mediated decay ; GO:0000184 | inferred from biological aspect of ancestor with PANTHER:PTN000318879 <newline> positive regulation of translation ; GO:0045727 | inferred from biological aspect of ancestor with PANTHER:PTN000318879 <newline> gene silencing by miRNA ; GO:0035195 | NOT inferred from mutant phenotype <newline> RNA interference ; GO:…	nucleolus ; GO:0005730 | inferred from biological aspect of ancestor with PANTHER:PTN000318879 <newline> cytoplasm ; GO:0005737 | inferred from biological aspect of ancestor with PANTHER:PTN000318879	mRNA binding ; GO:0003729 | inferred from biological aspect of ancestor with PANTHER:PTN000318879
O18413;Q9VA54	26S protease regulatory subunit 8	Rpt6	0	0.102503	1	proteasome-mediated ubiquitin-dependent protein catabolic process ; GO:0043161 | inferred from mutant phenotype <newline> positive regulation of RNA polymerase II transcriptional preinitiation complex assembly ; GO:0045899 | inferred from biological aspect of ancestor with PANTHER:PTN000553334 <newline> proteasome-mediated ubiquitin-dependent protein catabolic process ; GO:0043161 | inferred by c…	proteasome regulatory particle ; GO:0005838 | inferred from direct assay <newline> proteasome regulatory particle, base subcomplex ; GO:0008540 | inferred from sequence or structural similarity with SGD:S000003016 <newline> proteasome regulatory particle ; GO:0005838 | inferred from sequence or structural similarity with HGNC:9552 inferred from direct assay <newline> nucleus ; GO:0005634 | inferr…	ATP binding ; GO:0005524 | inferred from electronic annotation with InterPro:IPR003959, InterPro:IPR003960 <newline> ATPase activity ; GO:0016887 | inferred from sequence model <newline> TBP-class protein binding ; GO:0017025 | inferred from biological aspect of ancestor with PANTHER:PTN000553334 <newline> hydrolase activity ; GO:0016787 | inferred from electronic annotation with InterPro:IPR0059…
Q7KMQ0		Rpt1	0	0.0273645	1	proteasome-mediated ubiquitin-dependent protein catabolic process ; GO:0043161 | inferred by curator from GO:0005838 <newline> proteasome-mediated ubiquitin-dependent protein catabolic process ; GO:0043161 | inferred from mutant phenotype <newline> positive regulation of RNA polymerase II transcriptional preinitiation complex assembly ; GO:0045899 | inferred from biological aspect of ancestor wit…	cytoplasm ; GO:0005737 | inferred from electronic annotation with InterPro:IPR005937 <newline> proteasome regulatory particle, base subcomplex ; GO:0008540 | inferred from direct assay <newline> proteasome regulatory particle ; GO:0005838 | inferred from sequence or structural similarity with HGNC:9548 inferred from direct assay <newline> proteasome regulatory particle ; GO:0005838 | inferred fro…	ATP binding ; GO:0005524 | inferred from electronic annotation with InterPro:IPR003959, InterPro:IPR003960 <newline> proteasome-activating ATPase activity ; GO:0036402 | inferred from electronic annotation with InterPro:IPR035245 <newline> TBP-class protein binding ; GO:0017025 | inferred from biological aspect of ancestor with PANTHER:PTN000553404 <newline> ATPase activity ; GO:0016887 | inferre…
Q9VR42		CG3008	0	0.0289937	1	maturation of SSU-rRNA ; GO:0030490 | inferred from biological aspect of ancestor with PANTHER:PTN000063734 <newline> protein phosphorylation ; GO:0006468 | inferred from sequence or structural similarity with SGD:S000005645	nucleus ; GO:0005634 | inferred from sequence or structural similarity with SGD:S000005645 <newline> cytosol ; GO:0005829 | inferred from biological aspect of ancestor with PANTHER:PTN000063734 <newline> preribosome, small subunit precursor ; GO:0030688 | inferred from biological aspect of ancestor with PANTHER:PTN000063734 <newline> cytoplasm ; GO:0005737 | inferred from sequence or structural s…	ATP binding ; GO:0005524 | inferred from electronic annotation with InterPro:IPR000687, InterPro:IPR017406 <newline> protein serine/threonine kinase activity ; GO:0004674 | inferred from biological aspect of ancestor with PANTHER:PTN002471888 <newline> protein kinase activity ; GO:0004672 | inferred from sequence or structural similarity with SGD:S000005645
Q9VQI5		CG3098	0	0.0606664	1	-	cytosol ; GO:0005829 | inferred from high throughput direct assay	-
Q9VZ62;Q9VZ61		feo	0	0.0282601	1	mitotic cytokinesis ; GO:0000281 | inferred from mutant phenotype <newline> mitotic spindle organization ; GO:0007052 | inferred from mutant phenotype <newline> actomyosin contractile ring contraction ; GO:0000916 | inferred from mutant phenotype	cytoplasm ; GO:0005737 | inferred from direct assay <newline> spindle midzone ; GO:0051233 | inferred from direct assay	microtubule binding ; GO:0008017 | inferred from electronic annotation with InterPro:IPR007145
X2JEW2;Q9VYA7	RRP12-like protein	CG2691	0	0.106533	1	-	nucleus ; GO:0005634 | inferred from sequence or structural similarity with UniProtKB:Q12754	molecular_function ; GO:0003674 | no biological data available
Q7K2B0	Ribosomal RNA-processing protein 8	CG7137	0	0.0307717	1	chromatin silencing at rDNA ; GO:0000183 | inferred from biological aspect of ancestor with PANTHER:PTN000980278 <newline> chromatin silencing at rDNA ; GO:0000183 | inferred from sequence or structural similarity with UniProtKB:O43159 <newline> regulation of transcription by glucose ; GO:0046015 | inferred from biological aspect of ancestor with PANTHER:PTN000980278 <newline> cellular response t…	nucleolus ; GO:0005730 | inferred from biological aspect of ancestor with PANTHER:PTN000300315 <newline> nucleolus ; GO:0005730 | inferred from sequence or structural similarity with UniProtKB:O43159 <newline> chromatin silencing complex ; GO:0005677 | inferred from biological aspect of ancestor with PANTHER:PTN000980278 <newline> rDNA heterochromatin ; GO:0033553 | inferred from biological aspec…	methyltransferase activity ; GO:0008168 | inferred from electronic annotation with InterPro:IPR007823 <newline> methylated histone binding ; GO:0035064 | inferred from sequence or structural similarity with UniProtKB:O43159 <newline> methylated histone binding ; GO:0035064 | inferred from biological aspect of ancestor with PANTHER:PTN000980278
M9PFM5;M9PFS6;P25439	ATP-dependent helicase brm	brm	0	0.0286261	1	positive regulation of stem cell proliferation ; GO:2000648 | inferred from mutant phenotype <newline> ATP-dependent chromatin remodeling ; GO:0043044 | inferred from biological aspect of ancestor with PANTHER:PTN000084796 <newline> hemocyte proliferation ; GO:0035172 | traceable author statement <newline> ATP-dependent chromatin remodeling ; GO:0043044 | inferred from direct assay <newline> posi…	SWI/SNF complex ; GO:0016514 | inferred from electronic annotation with InterPro:IPR030088 <newline> polytene chromosome ; GO:0005700 | inferred from direct assay <newline> brahma complex ; GO:0035060 | inferred from direct assay <newline> RSC-type complex ; GO:0016586 | inferred from direct assay <newline> nucleus ; GO:0005634 | inferred from biological aspect of ancestor with PANTHER:PTN0000842…	ATP binding ; GO:0005524 | inferred from electronic annotation with InterPro:IPR000330, InterPro:IPR014978 <newline> histone binding ; GO:0042393 | inferred from electronic annotation with InterPro:IPR029295 <newline> transcription factor binding ; GO:0008134 | inferred from physical interaction with UniProtKB:P30052 <newline> DNA-dependent ATPase activity ; GO:0008094 | inferred from sequence or…
X2JDP6;M9MRG2;Q8T079	Putative oxidoreductase GLYR1 homolog	CG4747	0	0.0387321	1	oxidation-reduction process ; GO:0055114 | inferred from electronic annotation with InterPro:IPR006115, InterPro:IPR008927, InterPro:IPR013328 <newline> dosage compensation ; GO:0007549 | inferred from mutant phenotype <newline> positive regulation of histone acetylation ; GO:0035066 | inferred from direct assay <newline> positive regulation of transcription by RNA polymerase II ; GO:0045944 | in…	polytene chromosome interband ; GO:0005705 | inferred from direct assay	NAD binding ; GO:0051287 | inferred from electronic annotation with InterPro:IPR029154 <newline> NADP binding ; GO:0050661 | inferred from electronic annotation with InterPro:IPR006115 <newline> oxidoreductase activity, acting on the CH-OH group of donors, NAD or NADP as acceptor ; GO:0016616 | inferred from biological aspect of ancestor with PANTHER:PTN001885233 <newline> DNA binding ; GO:000367…
M9PEK0;Q9VS24	Protein melted	melt	0	0.190083	1	cell fate specification ; GO:0001708 | inferred from mutant phenotype <newline> positive regulation of TORC1 signaling ; GO:1904263 | inferred from mutant phenotype <newline> cellular response to starvation ; GO:0009267 | inferred from mutant phenotype <newline> R8 cell fate specification ; GO:0045464 | inferred from mutant phenotype <newline> positive regulation of insulin receptor signaling pat…	plasma membrane ; GO:0005886 | inferred from direct assay	phosphatidylinositol-5-phosphate binding ; GO:0010314 | inferred from direct assay <newline> phosphatidylinositol binding ; GO:0035091 | inferred from direct assay <newline> protein binding ; GO:0005515 | inferred from physical interaction with UniProtKB:Q95V55
Q9VEB3	Ribosome production factor 2 homolog	CG7993	0	0.133009	1	ribosomal large subunit assembly ; GO:0000027 | inferred from biological aspect of ancestor with PANTHER:PTN000296192 <newline> maturation of LSU-rRNA from tricistronic rRNA transcript (SSU-rRNA, 5.8S rRNA, LSU-rRNA) ; GO:0000463 | inferred from biological aspect of ancestor with PANTHER:PTN000296192	nucleolus ; GO:0005730 | inferred from biological aspect of ancestor with PANTHER:PTN000296192 <newline> nucleolus ; GO:0005730 | inferred from direct assay	rRNA binding ; GO:0019843 | inferred from biological aspect of ancestor with PANTHER:PTN000296192
Q7YU80;Q963E5;E1JGN0;E1JGM9;Q963E6;Q6NPA6;Q9V8V8;A1ZBL5;A1ZBL7;A1ZBL9		par-1	0	0.282035	1	germarium-derived oocyte fate determination ; GO:0007294 | traceable author statement <newline> oocyte microtubule cytoskeleton organization ; GO:0016325 | traceable author statement <newline> germarium-derived oocyte fate determination ; GO:0007294 | inferred from mutant phenotype <newline> microtubule cytoskeleton organization ; GO:0000226 | inferred from biological aspect of ancestor with PANT…	cell cortex ; GO:0005938 | inferred from direct assay <newline> cytoplasm ; GO:0005737 | inferred from biological aspect of ancestor with PANTHER:PTN002519176 <newline> neuromuscular junction ; GO:0031594 | inferred from direct assay <newline> fusome ; GO:0045169 | inferred from direct assay <newline> basolateral plasma membrane ; GO:0016323 | inferred from direct assay <newline> type I terminal …	ATP binding ; GO:0005524 | inferred from electronic annotation with InterPro:IPR000719, InterPro:IPR002290, InterPro:IPR017441 <newline> tau-protein kinase activity ; GO:0050321 | inferred from direct assay <newline> protein serine/threonine kinase activity ; GO:0004674 | inferred from direct assay <newline> tau-protein kinase activity ; GO:0050321 | inferred from biological aspect of ancestor wi…
Q9VDE5	Protein Peter pan	ppan	0	0.0967455	1	ribosomal large subunit assembly ; GO:0000027 | inferred from biological aspect of ancestor with PANTHER:PTN000292112 <newline> larval development ; GO:0002164 | inferred from mutant phenotype <newline> imaginal disc development ; GO:0007444 | inferred from mutant phenotype <newline> female gamete generation ; GO:0007292 | inferred from mutant phenotype	preribosome, large subunit precursor ; GO:0030687 | inferred from biological aspect of ancestor with PANTHER:PTN000292112	rRNA binding ; GO:0019843 | inferred from biological aspect of ancestor with PANTHER:PTN000292112
Q9VKD3;Q8IPA0	Probable cysteine desulfurase, mitochondrial	CG12264	0	0.000500573	1	[2Fe-2S] cluster assembly ; GO:0044571 | inferred from electronic annotation with InterPro:IPR010240 <newline> iron-sulfur cluster assembly ; GO:0016226 | inferred from biological aspect of ancestor with PANTHER:PTN000175851 <newline> mitochondrial tRNA thio-modification ; GO:0070903 | inferred from sequence or structural similarity with UniProtKB:P25374 <newline> iron-sulfur cluster assembly ; G…	cytosol ; GO:0005829 | inferred from biological aspect of ancestor with PANTHER:PTN000175851 <newline> nucleus ; GO:0005634 | inferred from direct assay <newline> L-cysteine desulfurase complex ; GO:1990221 | inferred from physical interaction with bcn92 <newline> L-cysteine desulfurase complex ; GO:1990221 | inferred from sequence or structural similarity with UniProtKB:P25374 <newline> cytosol …	pyridoxal phosphate binding ; GO:0030170 | inferred from electronic annotation with InterPro:IPR010240 <newline> cysteine desulfurase activity ; GO:0031071 | inferred from biological aspect of ancestor with PANTHER:PTN000175851 <newline> cysteine desulfurase activity ; GO:0031071 | inferred from sequence or structural similarity with UniProtKB:P25374 <newline> cysteine desulfurase activity ; GO:0…
Q9V405;Q9VH79		Rpt3	0	0.140397	1	protein catabolic process ; GO:0030163 | inferred from electronic annotation with InterPro:IPR005937 <newline> proteasome-mediated ubiquitin-dependent protein catabolic process ; GO:0043161 | inferred by curator from GO:0005838 <newline> positive regulation of RNA polymerase II transcriptional preinitiation complex assembly ; GO:0045899 | inferred from biological aspect of ancestor with PANTHER:P…	male germ cell nucleus ; GO:0001673 | inferred from direct assay <newline> proteasome regulatory particle, base subcomplex ; GO:0008540 | inferred from biological aspect of ancestor with PANTHER:PTN000553195 <newline> proteasome regulatory particle ; GO:0005838 | inferred from sequence or structural similarity with HGNC:9551 inferred from direct assay <newline> proteasome regulatory particle ; GO…	ATP binding ; GO:0005524 | inferred from electronic annotation with InterPro:IPR001270, InterPro:IPR003959, InterPro:IPR003960 <newline> proteasome-activating ATPase activity ; GO:0036402 | inferred from electronic annotation with InterPro:IPR035256 <newline> ATPase activity ; GO:0016887 | inferred from sequence model
X2JC31;P29742	Clathrin heavy chain	Chc	0	0.0102475	1	intracellular protein transport ; GO:0006886 | inferred from electronic annotation with InterPro:IPR000547, InterPro:IPR015348, InterPro:IPR016025, InterPro:IPR016341 <newline> clathrin coat assembly ; GO:0048268 | inferred from electronic annotation with InterPro:IPR016341 <newline> secretory granule organization ; GO:0033363 | inferred from mutant phenotype <newline> endocytosis ; GO:0006897 | …	clathrin coat of coated pit ; GO:0030132 | inferred from electronic annotation with InterPro:IPR001473, InterPro:IPR015348, InterPro:IPR016025 <newline> clathrin coat of trans-Golgi network vesicle ; GO:0030130 | inferred from electronic annotation with InterPro:IPR001473, InterPro:IPR015348, InterPro:IPR016025 <newline> cell cortex ; GO:0005938 | inferred from direct assay <newline> trans-Golgi …	structural molecule activity ; GO:0005198 | inferred from electronic annotation with InterPro:IPR001473, InterPro:IPR015348, InterPro:IPR016025 <newline> protein binding ; GO:0005515 | inferred from physical interaction with BicD <newline> clathrin light chain binding ; GO:0032051 | inferred from sequence or structural similarity with HGNC:2090 <newline> clathrin light chain binding ; GO:0032051 …
Q9V5P6	H/ACA ribonucleoprotein complex subunit 3	CG7637	0	0.0155365	1	rRNA pseudouridine synthesis ; GO:0031118 | inferred from biological aspect of ancestor with PANTHER:PTN000329686 <newline> snRNA pseudouridine synthesis ; GO:0031120 | inferred from biological aspect of ancestor with PANTHER:PTN000329686	box H/ACA telomerase RNP complex ; GO:0090661 | inferred from biological aspect of ancestor with PANTHER:PTN000329686 <newline> box H/ACA snoRNP complex ; GO:0031429 | inferred from biological aspect of ancestor with PANTHER:PTN000329686	telomerase RNA binding ; GO:0070034 | inferred from biological aspect of ancestor with PANTHER:PTN000329686 <newline> box H/ACA snoRNA binding ; GO:0034513 | inferred from biological aspect of ancestor with PANTHER:PTN000329686
A1Z7K8		AIMP1	0	0.0186735	1	-	-	tRNA binding ; GO:0000049 | inferred from electronic annotation with InterPro:IPR002547
P48148	Ras-like GTP-binding protein Rho1	Rho1	0	0.0995229	1	myofibril assembly ; GO:0030239 | NOT inferred from mutant phenotype <newline> wound healing ; GO:0042060 | inferred from mutant phenotype <newline> protein localization to adherens junction ; GO:0071896 | inferred from mutant phenotype <newline> mitotic actomyosin contractile ring assembly ; GO:1903475 | inferred from mutant phenotype <newline> regulation of actomyosin structure organization ; G…	cytoplasmic vesicle ; GO:0031410 | inferred from biological aspect of ancestor with PANTHER:PTN000632672 <newline> plasma membrane ; GO:0005886 | inferred from high throughput direct assay <newline> apical cortex ; GO:0045179 | inferred from direct assay <newline> apical plasma membrane ; GO:0016324 | colocalizes_with inferred from direct assay <newline> cytoplasm ; GO:0005737 | inferred from bio…	protein binding ; GO:0005515 | inferred from physical interaction with UniProtKB:A1Z7T0 inferred from physical interaction with UniProtKB:P48554 <newline> GTPase activity ; GO:0003924 | inferred from genetic interaction with cv-c <newline> GTPase activity ; GO:0003924 | inferred from genetic interaction with RhoGEF64C <newline> protein kinase binding ; GO:0019901 | inferred from biological aspect…
Q9V3E7		Ref1	0	0.0344356	1	mRNA splicing, via spliceosome ; GO:0000398 | inferred by curator from GO:0071011,GO:0071013	nucleoplasm ; GO:0005654 | inferred from direct assay <newline> precatalytic spliceosome ; GO:0071011 | inferred from high throughput direct assay <newline> transcription export complex ; GO:0000346 | inferred from sequence or structural similarity with HGNC:19071 <newline> nucleus ; GO:0005634 | inferred from direct assay <newline> nuclear membrane ; GO:0031965 | inferred from direct assay <newl…	nucleic acid binding ; GO:0003676 | inferred from electronic annotation with InterPro:IPR000504 <newline> mRNA binding ; GO:0003729 | inferred from sequence or structural similarity
Q0E965;A0A0B4KF69;A1ZA05		SRPK	0	0.0901751	1	regulation of mRNA processing ; GO:0050684 | inferred from biological aspect of ancestor with PANTHER:PTN000622883 <newline> spindle assembly involved in female meiosis ; GO:0007056 | inferred from mutant phenotype <newline> oocyte karyosome formation ; GO:0030717 | inferred from mutant phenotype <newline> peptidyl-serine phosphorylation ; GO:0018105 | inferred from direct assay <newline> intrace…	nucleus ; GO:0005634 | inferred from biological aspect of ancestor with PANTHER:PTN000622075 <newline> cytoplasm ; GO:0005737 | inferred from sequence or structural similarity with HGNC:11305 <newline> nucleus ; GO:0005634 | inferred from sequence or structural similarity with HGNC:11305 <newline> cytoplasm ; GO:0005737 | inferred from biological aspect of ancestor with PANTHER:PTN000622075	ATP binding ; GO:0005524 | inferred from electronic annotation with InterPro:IPR000719, InterPro:IPR002290, InterPro:IPR017441 <newline> protein serine/threonine kinase activity ; GO:0004674 | inferred from biological aspect of ancestor with PANTHER:PTN000622883 <newline> protein serine/threonine kinase activity ; GO:0004674 | inferred from direct assay
Q9VI82	Nucleolar complex protein 3 homolog	CG1234	0	0.0170857	1	-	nucleus ; GO:0005634 | inferred from biological aspect of ancestor with PANTHER:PTN000374010 <newline> nucleus ; GO:0005634 | inferred from sequence or structural similarity with UniProtKB:Q07896	chromatin binding ; GO:0003682 | inferred from biological aspect of ancestor with PANTHER:PTN000374010
Q9W1H8		Mtpbeta	0	0.0290153	1	determination of adult lifespan ; GO:0008340 | inferred from mutant phenotype <newline> fatty acid beta-oxidation ; GO:0006635 | inferred from mutant phenotype <newline> fatty acid beta-oxidation ; GO:0006635 | inferred from biological aspect of ancestor with PANTHER:PTN000432120	mitochondrion ; GO:0005739 | inferred from high throughput direct assay <newline> mitochondrion ; GO:0005739 | inferred from sequence model <newline> mitochondrion ; GO:0005739 | inferred from biological aspect of ancestor with PANTHER:PTN002498137 <newline> mitochondrial fatty acid beta-oxidation multienzyme complex ; GO:0016507 | inferred from sequence or structural similarity with UniProtKB:P5…	acetyl-CoA C-acyltransferase activity ; GO:0003988 | inferred from biological aspect of ancestor with PANTHER:PTN000432120 <newline> long-chain-3-hydroxyacyl-CoA dehydrogenase activity ; GO:0016509 | inferred from sequence or structural similarity with UniProtKB:P55084
Q9VE17	U1 small nuclear ribonucleoprotein C	snRNP-U1-C	0	0.173827	1	spliceosomal snRNP assembly ; GO:0000387 | inferred from electronic annotation with InterPro:IPR017340 <newline> regulation of alternative mRNA splicing, via spliceosome ; GO:0000381 | inferred from mutant phenotype <newline> regulation of alternative mRNA splicing, via spliceosome ; GO:0000381 | inferred from high throughput mutant phenotype <newline> mRNA splicing, via spliceosome ; GO:0000398 …	U1 snRNP ; GO:0005685 | inferred from sequence or structural similarity with SGD:S000004289 <newline> U1 snRNP ; GO:0005685 | inferred from biological aspect of ancestor with PANTHER:PTN001259483 <newline> small nuclear ribonucleoprotein complex ; GO:0030532 | inferred from direct assay <newline> nucleus ; GO:0005634 | inferred by curator from GO:0000381 <newline> nucleus ; GO:0005634 | inferred …	zinc ion binding ; GO:0008270 | inferred from electronic annotation with InterPro:IPR000690, InterPro:IPR003604, InterPro:IPR013085 <newline> pre-mRNA 5'-splice site binding ; GO:0030627 | inferred from biological aspect of ancestor with PANTHER:PTN001259483
Q9VJG2		CG12288	0	0.0506118	1	-	-	nucleic acid binding ; GO:0003676 | inferred from electronic annotation with InterPro:IPR000504, InterPro:IPR035979 <newline> mRNA binding ; GO:0003729 | inferred from sequence or structural similarity
X2JKW3;Q86B47	Probable ATP-dependent RNA helicase CG8611	CG8611	0	0.000289843	1	ribosome biogenesis ; GO:0042254 | inferred from biological aspect of ancestor with PANTHER:PTN002775593	nucleus ; GO:0005634 | inferred from biological aspect of ancestor with PANTHER:PTN002775593	ATP binding ; GO:0005524 | inferred from electronic annotation with InterPro:IPR011545 <newline> RNA helicase activity ; GO:0003724 | inferred from biological aspect of ancestor with PANTHER:PTN002772338 <newline> RNA helicase activity ; GO:0003724 | inferred from sequence or structural similarity with SGD:S000001732 <newline> RNA binding ; GO:0003723 | inferred from biological aspect of ancestor…
X2JEU3;Q9VZ00		CG1737	0	0.0639963	1	-	-	-
Q9VXK5	Putative rRNA methyltransferase	CG8939	0	0.0249269	1	RNA methylation ; GO:0001510 | inferred from biological aspect of ancestor with PANTHER:PTN000100321 <newline> maturation of LSU-rRNA from tricistronic rRNA transcript (SSU-rRNA, 5.8S rRNA, LSU-rRNA) ; GO:0000463 | inferred from biological aspect of ancestor with PANTHER:PTN000100393 <newline> rRNA methylation ; GO:0031167 | inferred from biological aspect of ancestor with PANTHER:PTN000100393 <n…	preribosome, large subunit precursor ; GO:0030687 | inferred from biological aspect of ancestor with PANTHER:PTN000100393 <newline> nucleolus ; GO:0005730 | inferred from biological aspect of ancestor with PANTHER:PTN000100393	rRNA (guanine) methyltransferase activity ; GO:0016435 | inferred from biological aspect of ancestor with PANTHER:PTN000100393 <newline> RNA methyltransferase activity ; GO:0008173 | inferred from biological aspect of ancestor with PANTHER:PTN000100321 <newline> rRNA (uridine-2'-O-)-methyltransferase activity ; GO:0008650 | inferred from biological aspect of ancestor with PANTHER:PTN000100393
Q9V431	Apoptosis inhibitor 5 homolog	cass	0	0.00684072	1	apposition of dorsal and ventral imaginal disc-derived wing surfaces ; GO:0007475 | inferred from mutant phenotype <newline> embryonic morphogenesis ; GO:0048598 | inferred from mutant phenotype <newline> negative regulation of apoptotic process ; GO:0043066 | inferred from sequence or structural similarity with HGNC:594 <newline> negative regulation of apoptotic process ; GO:0043066 | inferred f…	nucleus ; GO:0005634 | inferred from sequence or structural similarity with HGNC:594 <newline> nucleus ; GO:0005634 | inferred from biological aspect of ancestor with PANTHER:PTN000298486 <newline> nucleus ; GO:0005634 | inferred from sequence or structural similarity with UniProtKB:Q9BZZ5	protein binding ; GO:0005515 | inferred from physical interaction with Acn
A4V3G8;Q7KRY6	Nucleosomal histone kinase 1	ball	0	0.0159964	1	mitotic spindle organization ; GO:0007052 | inferred from mutant phenotype <newline> sarcomere organization ; GO:0045214 | inferred from mutant phenotype <newline> neuronal stem cell population maintenance ; GO:0097150 | inferred from mutant phenotype <newline> Wnt signaling pathway ; GO:0016055 | inferred from biological aspect of ancestor with PANTHER:PTN000226268 <newline> mitotic sister chrom…	nucleus ; GO:0005634 | inferred from biological aspect of ancestor with PANTHER:PTN000225966 <newline> chromatin ; GO:0000785 | inferred from direct assay <newline> sarcomere ; GO:0030017 | inferred from direct assay <newline> Z disc ; GO:0030018 | inferred from direct assay <newline> cytoplasm ; GO:0005737 | inferred from biological aspect of ancestor with PANTHER:PTN000225966 <newline> nucleus …	ATP binding ; GO:0005524 | inferred from electronic annotation with InterPro:IPR000719, InterPro:IPR017441 <newline> protein kinase activity ; GO:0004672 | inferred from direct assay <newline> protein serine/threonine kinase activity ; GO:0004674 | inferred from biological aspect of ancestor with PANTHER:PTN000225966 <newline> protein kinase binding ; GO:0019901 | inferred from physical interacti…
Q7JQN4		Rs1	0	0.0270616	1	-	nucleolus ; GO:0005730 | inferred from biological aspect of ancestor with PANTHER:PTN002773100	ATP binding ; GO:0005524 | inferred from electronic annotation with InterPro:IPR011545 <newline> RNA helicase activity ; GO:0003724 | inferred from sequence or structural similarity with SGD:S000003931 <newline> RNA helicase activity ; GO:0003724 | inferred from biological aspect of ancestor with PANTHER:PTN002772338 <newline> RNA binding ; GO:0003723 | inferred from biological aspect of ancestor…
P11995	Larval serum protein 1 alpha chain	Lsp1alpha	0	0.00304289	1	-	larval serum protein complex ; GO:0005616 | inferred from direct assay	-
Q9W4C1		CG15784	0	0.0270747	1	biological_process ; GO:0008150 | no biological data available	cellular_component ; GO:0005575 | no biological data available	molecular_function ; GO:0003674 | no biological data available
Q7K4L8		CG7878	-0.00677299	0.990469	0.978475	-	cytoplasm ; GO:0005737 | inferred from biological aspect of ancestor with PANTHER:PTN002773962 <newline> nucleus ; GO:0005634 | inferred from biological aspect of ancestor with PANTHER:PTN002773962 <newline> ribonucleoprotein complex ; GO:1990904 | inferred from biological aspect of ancestor with PANTHER:PTN002773962	ATP binding ; GO:0005524 | inferred from electronic annotation with InterPro:IPR011545 <newline> RNA helicase activity ; GO:0003724 | inferred from biological aspect of ancestor with PANTHER:PTN002772338 <newline> RNA binding ; GO:0003723 | inferred from biological aspect of ancestor with PANTHER:PTN002772338 <newline> helicase activity ; GO:0004386 | inferred from sequence or structural similari…
Q7K0D3		CG12909	-0.00903559	0.982137	0.96034	rRNA processing ; GO:0006364 | inferred from biological aspect of ancestor with PANTHER:PTN000318364 <newline> negative regulation of transcription by RNA polymerase II ; GO:0000122 | inferred from biological aspect of ancestor with PANTHER:PTN000318364	nucleolus ; GO:0005730 | inferred from biological aspect of ancestor with PANTHER:PTN000318364	DNA binding ; GO:0003677 | inferred from biological aspect of ancestor with PANTHER:PTN000318364
A0A0C4DHE8;Q9VH69	40S ribosomal protein S29	RpS29	-0.0308304	0.887899	0.720651	cytoplasmic translation ; GO:0002181 | traceable author statement <newline> cytoplasmic translation ; GO:0002181 | inferred from sequence or structural similarity with UniProtKB:P62273	cytosolic small ribosomal subunit ; GO:0022627 | inferred from biological aspect of ancestor with PANTHER:PTN000244187 <newline> polysomal ribosome ; GO:0042788 | inferred from sequence or structural similarity with UniProtKB:P62273 <newline> cytosolic small ribosomal subunit ; GO:0022627 | inferred from direct assay <newline> cytosolic small ribosomal subunit ; GO:0022627 | traceable author stat…	structural constituent of ribosome ; GO:0003735 | traceable author statement <newline> zinc ion binding ; GO:0008270 | inferred from sequence or structural similarity with UniProtKB:P62273 <newline> zinc ion binding ; GO:0008270 | inferred from biological aspect of ancestor with PANTHER:PTN000244187 <newline> structural constituent of ribosome ; GO:0003735 | inferred from biological aspect of anc…
A0A0B4KHX3;O76324	Discs overgrown protein kinase	dco	-0.0552506	0.94797	0.866553	behavioral response to cocaine ; GO:0048148 | inferred from mutant phenotype <newline> establishment of ommatidial planar polarity ; GO:0042067 | inferred from mutant phenotype <newline> negative regulation of apoptotic process ; GO:0043066 | inferred from mutant phenotype <newline> regulation of ecdysteroid secretion ; GO:0007555 | inferred from mutant phenotype <newline> Wnt signaling pathway ;…	cytoplasm ; GO:0005737 | inferred from direct assay <newline> cytoplasm ; GO:0005737 | inferred from biological aspect of ancestor with PANTHER:PTN000225966 <newline> cell body ; GO:0044297 | inferred from direct assay <newline> nucleus ; GO:0005634 | inferred from direct assay <newline> plasma membrane ; GO:0005886 | colocalizes_with inferred from direct assay <newline> nucleus ; GO:0005634 | in…	ATP binding ; GO:0005524 | inferred from electronic annotation with InterPro:IPR000719, InterPro:IPR002290, InterPro:IPR017441 <newline> protein binding ; GO:0005515 | inferred from physical interaction with per <newline> protein serine/threonine kinase activity ; GO:0004674 | inferred from direct assay <newline> protein serine/threonine kinase activity ; GO:0004674 | inferred from mutant phenoty…
Q9VKD8;Q95TU2		CG6686	-0.0735779	0.807091	0.561973	mRNA cis splicing, via spliceosome ; GO:0045292 | inferred from biological aspect of ancestor with PANTHER:PTN000365724 <newline> maturation of 5S rRNA ; GO:0000481 | inferred from biological aspect of ancestor with PANTHER:PTN000365724 <newline> positive regulation of gene expression ; GO:0010628 | inferred from mutant phenotype <newline> mRNA splicing, via spliceosome ; GO:0000398 | inferred by…	U4/U6 x U5 tri-snRNP complex ; GO:0046540 | inferred from biological aspect of ancestor with PANTHER:PTN000365724 <newline> precatalytic spliceosome ; GO:0071011 | inferred from high throughput direct assay	RNA binding ; GO:0003723 | inferred from sequence or structural similarity with HGNC:10538
Q95RB1		CG14641	-0.0814414	0.82255	0.587704	regulation of alternative mRNA splicing, via spliceosome ; GO:0000381 | inferred from high throughput mutant phenotype <newline> mRNA splicing, via spliceosome ; GO:0000398 | inferred by curator from GO:0071011,GO:0071013 <newline> mRNA splicing, via spliceosome ; GO:0000398 | inferred from electronic annotation with InterPro:IPR039171	U2-type catalytic step 2 spliceosome ; GO:0071007 | inferred from biological aspect of ancestor with PANTHER:PTN000363272 <newline> precatalytic spliceosome ; GO:0071011 | inferred from high throughput direct assay <newline> nucleus ; GO:0005634 | inferred by curator from GO:0000381 <newline> catalytic step 2 spliceosome ; GO:0071013 | inferred from high throughput direct assay <newline> U2-type …	metal ion binding ; GO:0046872 | inferred from electronic annotation with InterPro:IPR000571 <newline> pre-mRNA binding ; GO:0036002 | inferred from biological aspect of ancestor with PANTHER:PTN000363272 <newline> U6 snRNA binding ; GO:0017070 | inferred from biological aspect of ancestor with PANTHER:PTN000363272 <newline> mRNA binding ; GO:0003729 | inferred from sequence or structural similar…
M9PI58;Q9VUE5		stwl	-0.12436	0.736916	0.456799	heterochromatin organization ; GO:0070828 | inferred from mutant phenotype <newline> larval lymph gland hemopoiesis ; GO:0035167 | inferred from mutant phenotype <newline> female germ-line stem cell population maintenance ; GO:0036099 | inferred from mutant phenotype <newline> negative regulation of transcription, DNA-templated ; GO:0045892 | inferred from direct assay <newline> germ-line stem ce…	nucleolus ; GO:0005730 | inferred from direct assay <newline> nucleus ; GO:0005634 | inferred from biological aspect of ancestor with PANTHER:PTN000956409 <newline> polytene chromosome ; GO:0005700 | colocalizes_with inferred from direct assay <newline> nucleus ; GO:0005634 | inferred from direct assay <newline> transcription factor complex ; GO:0005667 | inferred from biological aspect of ancest…	DNA binding ; GO:0003677 | inferred from electronic annotation with InterPro:IPR004210
Q9VPM5		mbm	-0.126256	0.770506	0.512858	mushroom body development ; GO:0016319 | inferred from mutant phenotype <newline> adult walking behavior ; GO:0007628 | inferred from mutant phenotype <newline> adult walking behavior ; GO:0007628 | inferred from direct assay <newline> learning ; GO:0007612 | inferred from mutant phenotype <newline> visual behavior ; GO:0007632 | inferred from direct assay <newline> olfactory learning ; GO:000835…	nucleolus ; GO:0005730 | inferred from direct assay <newline> cytoplasm ; GO:0005737 | inferred from direct assay <newline> nucleus ; GO:0005634 | inferred from direct assay	zinc ion binding ; GO:0008270 | inferred from electronic annotation with InterPro:IPR001878 <newline> nucleic acid binding ; GO:0003676 | inferred from electronic annotation with InterPro:IPR001878
D1FYT3;Q9VAI6	General odorant-binding protein 99b	Obp99b	-0.144454	0.803808	0.557767	sensory perception of chemical stimulus ; GO:0007606 | inferred from sequence or structural similarity with lush <newline> olfactory behavior ; GO:0042048 | inferred from sequence or structural similarity with UniProtKB:O02372 <newline> response to pheromone ; GO:0019236 | inferred from sequence or structural similarity with UniProtKB:O02372 <newline> sensory perception of chemical stimulus ; GO:…	extracellular region ; GO:0005576 | inferred from sequence or structural similarity with UniProtKB:O02372 <newline> extracellular region ; GO:0005576 | inferred from sequence model	odorant binding ; GO:0005549 | non-traceable author statement <newline> odorant binding ; GO:0005549 | inferred from sequence or structural similarity with lush <newline> odorant binding ; GO:0005549 | inferred from sequence or structural similarity with UniProtKB:P34174 <newline> odorant binding ; GO:0005549 | inferred from sequence alignment with UniProtKB:P34174
Q9W0B8	Coatomer subunit alpha	CG7961	-0.191339	0.774056	0.517003	endoplasmic reticulum to Golgi vesicle-mediated transport ; GO:0006888 | inferred from biological aspect of ancestor with PANTHER:PTN000458798 <newline> intracellular protein transport ; GO:0006886 | inferred from biological aspect of ancestor with PANTHER:PTN000458798 <newline> male meiosis cytokinesis ; GO:0007112 | inferred from mutant phenotype <newline> retrograde vesicle-mediated transport,…	COPI vesicle coat ; GO:0030126 | inferred from biological aspect of ancestor with PANTHER:PTN000458798 <newline> endoplasmic reticulum-Golgi intermediate compartment ; GO:0005793 | inferred from direct assay <newline> COPI vesicle coat ; GO:0030126 | inferred from direct assay	structural molecule activity ; GO:0005198 | inferred from electronic annotation with InterPro:IPR006692, InterPro:IPR010714
Q9VB74	UPF0396 protein CG6066	CG6066	-0.197784	0.288963	0.102116	Notch signaling pathway ; GO:0007219 | inferred from electronic annotation with InterPro:IPR040466 <newline> negative regulation of transcription, DNA-templated ; GO:0045892 | inferred from electronic annotation with InterPro:IPR040466 <newline> mRNA splicing, via spliceosome ; GO:0000398 | inferred by curator from GO:0071013	catalytic step 2 spliceosome ; GO:0071013 | inferred from high throughput direct assay	chromatin binding ; GO:0003682 | inferred from electronic annotation with InterPro:IPR009269
F0JAG2;Q9VUY6;Q86BI3		Zn72D	-0.20775	0.630789	0.337679	mRNA splicing, via spliceosome ; GO:0000398 | inferred by curator from GO:0071011,GO:0071013	precatalytic spliceosome ; GO:0071011 | inferred from high throughput direct assay <newline> catalytic step 2 spliceosome ; GO:0071013 | inferred from high throughput direct assay <newline> nucleus ; GO:0005634 | inferred from biological aspect of ancestor with PANTHER:PTN000857121	zinc ion binding ; GO:0008270 | inferred from electronic annotation with InterPro:IPR003604 <newline> single-stranded RNA binding ; GO:0003727 | inferred from biological aspect of ancestor with PANTHER:PTN000857121 <newline> double-stranded RNA binding ; GO:0003725 | inferred from biological aspect of ancestor with PANTHER:PTN000857121
A0A0B4KED0;Q9W5N2	60S ribosomal protein L38	RpL38	-0.217876	0.275574	0.0957169	translation ; GO:0006412 | inferred from electronic annotation with InterPro:IPR002675 <newline> cytoplasmic translation ; GO:0002181 | inferred by curator from GO:0022626 <newline> ribonucleoprotein complex assembly ; GO:0022618 | inferred from biological aspect of ancestor with PANTHER:PTN000103359 <newline> cytoplasmic translation ; GO:0002181 | traceable author statement	cytosolic large ribosomal subunit ; GO:0022625 | inferred from biological aspect of ancestor with PANTHER:PTN000103359 <newline> cytosolic ribosome ; GO:0022626 | inferred from high throughput direct assay <newline> cytosolic large ribosomal subunit ; GO:0022625 | traceable author statement	structural constituent of ribosome ; GO:0003735 | traceable author statement <newline> structural constituent of ribosome ; GO:0003735 | inferred from biological aspect of ancestor with PANTHER:PTN000103359 <newline> structural constituent of ribosome ; GO:0003735 | inferred from high throughput direct assay
Q8IMX8		LSm3	-0.230636	0.722759	0.439831	nuclear-transcribed mRNA catabolic process ; GO:0000956 | inferred from electronic annotation with InterPro:IPR034105 <newline> mRNA splicing, via spliceosome ; GO:0000398 | inferred from biological aspect of ancestor with PANTHER:PTN000318821 <newline> cytoplasmic mRNA processing body assembly ; GO:0033962 | inferred from mutant phenotype <newline> mRNA splicing, via spliceosome ; GO:0000398 | i…	U6 snRNP ; GO:0005688 | inferred from sequence or structural similarity with SGD:S000006434 <newline> precatalytic spliceosome ; GO:0071011 | inferred from biological aspect of ancestor with PANTHER:PTN000318821 <newline> U6 snRNP ; GO:0005688 | inferred from biological aspect of ancestor with PANTHER:PTN000318821 <newline> catalytic step 2 spliceosome ; GO:0071013 | inferred from biological aspe…	RNA binding ; GO:0003723 | inferred from biological aspect of ancestor with PANTHER:PTN000318821
Q7K0E6		AspRS	-0.251254	0.492846	0.219475	aspartyl-tRNA aminoacylation ; GO:0006422 | traceable author statement <newline> aspartyl-tRNA aminoacylation ; GO:0006422 | inferred from biological aspect of ancestor with PANTHER:PTN000502509	cytoplasm ; GO:0005737 | traceable author statement <newline> aminoacyl-tRNA synthetase multienzyme complex ; GO:0017101 | inferred from direct assay <newline> cytosol ; GO:0005829 | inferred from biological aspect of ancestor with PANTHER:PTN000502509 <newline> aminoacyl-tRNA synthetase multienzyme complex ; GO:0017101 | inferred from biological aspect of ancestor with PANTHER:PTN000502509	ATP binding ; GO:0005524 | inferred from electronic annotation with InterPro:IPR002312, InterPro:IPR004364, InterPro:IPR004523, InterPro:IPR018150 <newline> aspartate-tRNA ligase activity ; GO:0004815 | traceable author statement <newline> RNA binding ; GO:0003723 | inferred from biological aspect of ancestor with PANTHER:PTN000502509 <newline> aspartate-tRNA ligase activity ; GO:0004815 | inferr…
Q9VEJ1;A0A0B4KGU8;A0A0B4KG60		SF1	-0.275396	0.788638	0.534284	mRNA splicing, via spliceosome ; GO:0000398 | inferred from sequence or structural similarity with SGD:S000004106 <newline> mRNA splicing, via spliceosome ; GO:0000398 | inferred by curator from GO:0071011	nucleus ; GO:0005634 | inferred from biological aspect of ancestor with PANTHER:PTN000129548 <newline> nucleus ; GO:0005634 | inferred from direct assay <newline> spliceosomal complex ; GO:0005681 | inferred from sequence or structural similarity with SGD:S000004106 <newline> precatalytic spliceosome ; GO:0071011 | inferred from high throughput direct assay	zinc ion binding ; GO:0008270 | inferred from electronic annotation with InterPro:IPR001878 <newline> pre-mRNA branch point binding ; GO:0045131 | inferred from electronic annotation with InterPro:IPR031150 <newline> RNA binding ; GO:0003723 | inferred from biological aspect of ancestor with PANTHER:PTN000129548 <newline> RNA binding ; GO:0003723 | inferred from sequence or structural similarity …
P48588	40S ribosomal protein S25	RpS25	-0.408511	0.195293	0.0592347	cytoplasmic translation ; GO:0002181 | traceable author statement <newline> cytoplasmic translation ; GO:0002181 | inferred by curator from GO:0022626	cytosolic ribosome ; GO:0022626 | inferred from high throughput direct assay <newline> cytosolic small ribosomal subunit ; GO:0022627 | traceable author statement <newline> cytosolic small ribosomal subunit ; GO:0022627 | inferred from biological aspect of ancestor with PANTHER:PTN000982949	structural constituent of ribosome ; GO:0003735 | traceable author statement <newline> structural constituent of ribosome ; GO:0003735 | inferred from biological aspect of ancestor with PANTHER:PTN000982949 <newline> structural constituent of ribosome ; GO:0003735 | inferred from high throughput direct assay
Q9VJZ7	Ribosomal RNA processing protein 1 homolog	Nnp-1	-0.414065	0.590458	0.297746	rRNA processing ; GO:0006364 | inferred from biological aspect of ancestor with PANTHER:PTN000314942	preribosome, small subunit precursor ; GO:0030688 | inferred from electronic annotation with InterPro:IPR010301 <newline> preribosome, large subunit precursor ; GO:0030687 | inferred from biological aspect of ancestor with PANTHER:PTN000314942 <newline> nucleus ; GO:0005634 | inferred from biological aspect of ancestor with PANTHER:PTN000314942	-
X2JEM4;Q9W334	40S ribosomal protein S28	RpS28b	-0.476357	0.317251	0.114661	translation ; GO:0006412 | inferred from electronic annotation with InterPro:IPR000289 <newline> ribosomal small subunit assembly ; GO:0000028 | inferred from biological aspect of ancestor with PANTHER:PTN000080571 <newline> cytoplasmic translation ; GO:0002181 | inferred by curator from GO:0022627 <newline> maturation of SSU-rRNA ; GO:0030490 | inferred from biological aspect of ancestor with PA…	cytosolic small ribosomal subunit ; GO:0022627 | inferred from sequence or structural similarity with SGD:S000005693 <newline> cytosolic small ribosomal subunit ; GO:0022627 | traceable author statement <newline> cytosolic small ribosomal subunit ; GO:0022627 | inferred from biological aspect of ancestor with PANTHER:PTN000080571	structural constituent of ribosome ; GO:0003735 | traceable author statement <newline> structural constituent of ribosome ; GO:0003735 | inferred from biological aspect of ancestor with PANTHER:PTN000080571 <newline> structural constituent of ribosome ; GO:0003735 | inferred from sequence or structural similarity with SGD:S000005693
Q9VPB8		Pex14	-0.517404	0.49486	0.219747	peroxisome organization ; GO:0007031 | inferred from mutant phenotype <newline> protein import into peroxisome matrix, docking ; GO:0016560 | inferred from biological aspect of ancestor with PANTHER:PTN000551635 <newline> protein targeting to peroxisome ; GO:0006625 | inferred from sequence or structural similarity with HGNC:8856,SGD:S000003121	peroxisomal membrane ; GO:0005778 | inferred from biological aspect of ancestor with PANTHER:PTN000551635 <newline> peroxisomal importomer complex ; GO:1990429 | inferred from biological aspect of ancestor with PANTHER:PTN000551635 <newline> peroxisome ; GO:0005777 | inferred from sequence or structural similarity with HGNC:8856 <newline> peroxisomal membrane ; GO:0005778 | inferred from sequence…	signaling receptor binding ; GO:0005102 | inferred from biological aspect of ancestor with PANTHER:PTN000551635
Q9VC94		CG5728	-0.519588	0.378012	0.145928	mRNA processing ; GO:0006397 | inferred from electronic annotation with InterPro:IPR008847 <newline> regulation of alternative mRNA splicing, via spliceosome ; GO:0000381 | inferred from high throughput mutant phenotype	small-subunit processome ; GO:0032040 | inferred from biological aspect of ancestor with PANTHER:PTN000588341 <newline> nucleus ; GO:0005634 | inferred by curator from GO:0000381 <newline> nucleolus ; GO:0005730 | inferred from biological aspect of ancestor with PANTHER:PTN000588341	RNA binding ; GO:0003723 | inferred from biological aspect of ancestor with PANTHER:PTN000588341
Q24572;E1JIL4	Probable histone-binding protein Caf1	Caf1-55	-0.569569	0.197387	0.0598654	transcription, DNA-templated ; GO:0006351 | inferred from direct assay <newline> chromatin assembly ; GO:0031497 | inferred from direct assay <newline> histone acetylation ; GO:0016573 | inferred from direct assay <newline> nucleosome mobilization ; GO:0042766 | inferred from direct assay <newline> histone methylation ; GO:0016571 | inferred from direct assay <newline> regulation of histone H3-K2…	Myb complex ; GO:0031523 | inferred from direct assay <newline> NuRD complex ; GO:0016581 | inferred from direct assay <newline> nucleus ; GO:0005634 | inferred from direct assay <newline> ACF complex ; GO:0016590 | NOT inferred from direct assay <newline> histone methyltransferase complex ; GO:0035097 | inferred from physical interaction with ash1, MRG15 <newline> NURF complex ; GO:0016589 | tra…	protein binding ; GO:0005515 | inferred from physical interaction with UniProtKB:Q9V464 <newline> protein homodimerization activity ; GO:0042803 | inferred from physical interaction with Caf1-55 <newline> histone binding ; GO:0042393 | traceable author statement <newline> histone methyltransferase activity ; GO:0042054 | contributes_to inferred from direct assay <newline> nucleosome-dependent ATP…
P91926	AP-2 complex subunit alpha	AP-2alpha	-0.578653	0.204814	0.0637722	clathrin-dependent endocytosis ; GO:0072583 | inferred from electronic annotation with InterPro:IPR017104 <newline> intracellular protein transport ; GO:0006886 | inferred from electronic annotation with InterPro:IPR002553, InterPro:IPR003164, InterPro:IPR008152, InterPro:IPR009028, InterPro:IPR013038, InterPro:IPR015873 <newline> positive regulation of endocytosis ; GO:0045807 | inferred from mu…	AP-2 adaptor complex ; GO:0030122 | inferred from mutant phenotype <newline> plasma membrane ; GO:0005886 | inferred from high throughput direct assay <newline> plasma membrane ; GO:0005886 | inferred from direct assay <newline> clathrin-coated pit ; GO:0005905 | inferred from direct assay	clathrin adaptor activity ; GO:0035615 | inferred from mutant phenotype
Q0E924;A8DYI7;A8DYI6		Phb2	-0.589817	0.164477	0.0454267	-	membrane ; GO:0016020 | inferred from electronic annotation with InterPro:IPR000163 <newline> mitochondrion ; GO:0005739 | inferred from high throughput direct assay	-
A4V391;P12613	T-complex protein 1 subunit alpha	CCT1	-0.621002	0.20423	0.0638222	protein folding ; GO:0006457 | inferred from electronic annotation with InterPro:IPR002194, InterPro:IPR012715 <newline> ovarian follicle cell development ; GO:0030707 | inferred from mutant phenotype	cytosol ; GO:0005829 | inferred from high throughput direct assay <newline> chaperonin-containing T-complex ; GO:0005832 | inferred from biological aspect of ancestor with PANTHER:PTN000144020	ATP binding ; GO:0005524 | inferred from electronic annotation with InterPro:IPR002194, InterPro:IPR002423, InterPro:IPR012715 <newline> unfolded protein binding ; GO:0051082 | inferred from electronic annotation with InterPro:IPR002194, InterPro:IPR012715
Q9VQK5		CG3542	-0.622477	0.0315987	0.00416667	mRNA cis splicing, via spliceosome ; GO:0045292 | inferred from electronic annotation with InterPro:IPR039726 <newline> mRNA splicing, via spliceosome ; GO:0000398 | inferred by curator from GO:0071011 <newline> mRNA splicing, via spliceosome ; GO:0000398 | inferred from sequence or structural similarity with SGD:S000001495 <newline> mRNA splicing, via spliceosome ; GO:0000398 | inferred from bio…	U1 snRNP ; GO:0005685 | inferred from sequence or structural similarity with SGD:S000001495 <newline> U1 snRNP ; GO:0005685 | inferred from biological aspect of ancestor with PANTHER:PTN000221451 <newline> precatalytic spliceosome ; GO:0071011 | inferred from high throughput direct assay <newline> U2-type prespliceosome ; GO:0071004 | inferred from biological aspect of ancestor with PANTHER:PTN00…	RNA binding ; GO:0003723 | inferred from biological aspect of ancestor with PANTHER:PTN000221451
Q9VVU4		CG6843	-0.665621	0.0249546	0.00350195	negative regulation of transcription, DNA-templated ; GO:0045892 | inferred from sequence or structural similarity with HGNC:24217	nucleus ; GO:0005634 | inferred from sequence or structural similarity with HGNC:24217	transcription corepressor activity ; GO:0003714 | inferred from electronic annotation with InterPro:IPR040014 <newline> molecular_function ; GO:0003674 | no biological data available
Q9V426		vig	-0.738631	0.342315	0.126916	heterochromatin organization ; GO:0070828 | inferred from mutant phenotype <newline> RNA interference ; GO:0016246 | inferred from physical interaction with AGO2	RISC complex ; GO:0016442 | traceable author statement <newline> RISC complex ; GO:0016442 | inferred from direct assay <newline> cytoplasm ; GO:0005737 | inferred from direct assay <newline> polytene chromosome puff ; GO:0005703 | inferred from direct assay <newline> RISC complex ; GO:0016442 | inferred from physical interaction with AGO2 <newline> polytene chromosome ; GO:0005700 | inferred fro…	RNA binding ; GO:0003723 | inferred from electronic annotation with InterPro:IPR039764 <newline> mRNA binding ; GO:0003729 | inferred from sequence model <newline> protein binding ; GO:0005515 | inferred from physical interaction with UniProtKB:Q9NFU0,UniProtKB:Q9VUQ5,UniProtKB:Q9W0S7
P49963	Signal recognition particle 19 kDa protein	Srp19	-0.749032	0.33025	0.119964	SRP-dependent cotranslational protein targeting to membrane, signal sequence recognition ; GO:0006617 | inferred from biological aspect of ancestor with PANTHER:PTN000425879	signal recognition particle, endoplasmic reticulum targeting ; GO:0005786 | inferred from biological aspect of ancestor with PANTHER:PTN000425879	7S RNA binding ; GO:0008312 | inferred from biological aspect of ancestor with PANTHER:PTN000425879
Q4V5H1	Peptidyl-prolyl cis-trans isomerase	CG17266	-0.758815	0.206593	0.0642965	protein peptidyl-prolyl isomerization ; GO:0000413 | inferred from electronic annotation with InterPro:IPR002130 <newline> positive regulation of viral genome replication ; GO:0045070 | inferred from biological aspect of ancestor with PANTHER:PTN000870406 <newline> mRNA splicing, via spliceosome ; GO:0000398 | inferred by curator from GO:0071011 <newline> protein refolding ; GO:0042026 | inferred…	precatalytic spliceosome ; GO:0071011 | inferred from high throughput direct assay	cyclosporin A binding ; GO:0016018 | inferred from biological aspect of ancestor with PANTHER:PTN002594282 <newline> unfolded protein binding ; GO:0051082 | inferred from biological aspect of ancestor with PANTHER:PTN002594282 <newline> ribonucleoprotein complex binding ; GO:0043021 | inferred from biological aspect of ancestor with PANTHER:PTN000870406 <newline> peptidyl-prolyl cis-trans isomera…
M9PDV1;M9NCZ5;P48608	Protein diaphanous	dia	-0.761911	0.203536	0.0635208	positive regulation of actin filament polymerization ; GO:0030838 | inferred from direct assay <newline> mitotic cytokinesis ; GO:0000281 | inferred from mutant phenotype <newline> actin cytoskeleton reorganization ; GO:0031532 | inferred from mutant phenotype <newline> actin filament organization ; GO:0007015 | inferred from mutant phenotype <newline> sensory perception of sound ; GO:0007605 | i…	cleavage furrow ; GO:0032154 | inferred from direct assay <newline> apical part of cell ; GO:0045177 | inferred from direct assay <newline> protein-containing complex ; GO:0032991 | inferred from physical interaction with Apc2 <newline> actin filament ; GO:0005884 | colocalizes_with inferred from direct assay <newline> apical plasma membrane ; GO:0016324 | colocalizes_with inferred from direct as…	actin binding ; GO:0003779 | inferred from electronic annotation with InterPro:IPR010472, InterPro:IPR010473 <newline> protein binding ; GO:0005515 | inferred from physical interaction with chic inferred from physical interaction with Apc2 inferred from physical interaction with Eb1 <newline> protein binding ; GO:0005515 | inferred from physical interaction with Cip4 <newline> Rho GTPase binding …
E2QD65;P39018	40S ribosomal protein S19a	RpS19a	-0.784134	0.168273	0.0467727	translation ; GO:0006412 | inferred from electronic annotation with InterPro:IPR001266, InterPro:IPR018277 <newline> ribosomal small subunit assembly ; GO:0000028 | inferred from biological aspect of ancestor with PANTHER:PTN000194951 <newline> cytoplasmic translation ; GO:0002181 | traceable author statement <newline> cytoplasmic translation ; GO:0002181 | inferred by curator from GO:0022626	cytosolic ribosome ; GO:0022626 | inferred from high throughput direct assay <newline> cytosolic small ribosomal subunit ; GO:0022627 | inferred from biological aspect of ancestor with PANTHER:PTN000194951 <newline> cytosolic small ribosomal subunit ; GO:0022627 | traceable author statement	structural constituent of ribosome ; GO:0003735 | traceable author statement <newline> structural constituent of ribosome ; GO:0003735 | inferred from high throughput direct assay <newline> RNA binding ; GO:0003723 | inferred from biological aspect of ancestor with PANTHER:PTN000194951 <newline> structural constituent of ribosome ; GO:0003735 | inferred from biological aspect of ancestor with PAN…
Q9VRP5	Ubiquitin carboxyl-terminal hydrolase 36	scny	-0.836539	0.0359733	0.00472593	ubiquitin-dependent protein catabolic process ; GO:0006511 | inferred from electronic annotation with InterPro:IPR018200 <newline> positive regulation of chromatin silencing ; GO:0031937 | inferred from mutant phenotype <newline> germ-line stem cell population maintenance ; GO:0030718 | inferred from mutant phenotype <newline> histone H2B conserved C-terminal lysine deubiquitination ; GO:0035616 …	nucleoplasm ; GO:0005654 | inferred from high throughput direct assay <newline> nucleolus ; GO:0005730 | inferred from direct assay <newline> nucleus ; GO:0005634 | inferred from direct assay <newline> nucleolus ; GO:0005730 | inferred from high throughput direct assay	thiol-dependent ubiquitin-specific protease activity ; GO:0004843 | inferred from direct assay <newline> cysteine-type endopeptidase activity ; GO:0004197 | inferred from biological aspect of ancestor with PANTHER:PTN002541993 <newline> thiol-dependent ubiquitin-specific protease activity ; GO:0004843 | inferred from biological aspect of ancestor with PANTHER:PTN002541993 <newline> Lys63-specific…
Q9VTF8		mRpL2	-0.839244	0.0425249	0.00560145	mitochondrial translation ; GO:0032543 | inferred from biological aspect of ancestor with PANTHER:PTN000343651 <newline> mitochondrial translation ; GO:0032543 | inferred from sequence or structural similarity with UniProtKB:P32611 <newline> mitochondrial translation ; GO:0032543 | traceable author statement	mitochondrial large ribosomal subunit ; GO:0005762 | inferred from sequence or structural similarity with UniProtKB:P32611 <newline> mitochondrial large ribosomal subunit ; GO:0005762 | traceable author statement <newline> mitochondrial large ribosomal subunit ; GO:0005762 | inferred from biological aspect of ancestor with PANTHER:PTN000343651	structural constituent of ribosome ; GO:0003735 | traceable author statement <newline> RNA binding ; GO:0003723 | inferred from biological aspect of ancestor with PANTHER:PTN000343556 <newline> structural constituent of ribosome ; GO:0003735 | inferred from biological aspect of ancestor with PANTHER:PTN000343556 <newline> structural constituent of ribosome ; GO:0003735 | inferred from sequence or…
Q9VQF5		Cwc25	-0.854979	0.044896	0.00619495	-	cellular_component ; GO:0005575 | no biological data available	molecular_function ; GO:0003674 | no biological data available
Q0E8J0		MEP-1	-0.860956	0.0366654	0.00469118	negative regulation of transcription by RNA polymerase II ; GO:0000122 | inferred from direct assay	nucleoplasm ; GO:0005654 | inferred from high throughput direct assay <newline> NuRD complex ; GO:0016581 | inferred from physical interaction with Mi-2 <newline> polytene chromosome ; GO:0005700 | inferred from direct assay <newline> nucleus ; GO:0005634 | inferred from direct assay	nucleic acid binding ; GO:0003676 | inferred from electronic annotation with InterPro:IPR013087 <newline> nucleosome-dependent ATPase activity ; GO:0070615 | contributes_to inferred from direct assay <newline> chromatin binding ; GO:0003682 | inferred from direct assay <newline> protein binding ; GO:0005515 | inferred from physical interaction with Mi-2
Q9VAY6		BCAS2	-0.867222	0.119468	0.02946	mRNA splicing, via spliceosome ; GO:0000398 | inferred by curator from GO:0071011,GO:0071013 <newline> mRNA processing ; GO:0006397 | inferred from mutant phenotype	Prp19 complex ; GO:0000974 | inferred from biological aspect of ancestor with PANTHER:PTN000329185 <newline> catalytic step 2 spliceosome ; GO:0071013 | inferred from biological aspect of ancestor with PANTHER:PTN000329185 <newline> Prp19 complex ; GO:0000974 | inferred from direct assay <newline> catalytic step 2 spliceosome ; GO:0071013 | inferred from high throughput direct assay <newline> pre…	molecular_function ; GO:0003674 | no biological data available
Q8SYR3;Q24491	RNA-binding protein Rsf1	Rsf1	-0.918198	0.0138482	0.00136066	regulation of transcriptional start site selection at RNA polymerase II promoter ; GO:0001178 | inferred from mutant phenotype <newline> regulation of mRNA 3'-end processing ; GO:0031440 | inferred from mutant phenotype <newline> regulation of gene expression ; GO:0010468 | inferred from mutant phenotype <newline> regulation of alternative mRNA splicing, via spliceosome ; GO:0000381 | inferred fr…	nucleus ; GO:0005634 | inferred from direct assay <newline> nuclear speck ; GO:0016607 | inferred from biological aspect of ancestor with PANTHER:PTN000567445 <newline> nucleus ; GO:0005634 | inferred from biological aspect of ancestor with PANTHER:PTN000567445	mRNA binding ; GO:0003729 | inferred from direct assay <newline> mRNA binding ; GO:0003729 | inferred from sequence or structural similarity <newline> RNA binding ; GO:0003723 | inferred from biological aspect of ancestor with PANTHER:PTN000567445
A0A0B4KI71;Q8IMF5;P23226	205 kDa microtubule-associated protein	Map205	-0.927028	0.0170553	0.00190438	mitotic cell cycle ; GO:0000278 | inferred from mutant phenotype inferred from genetic interaction with polo <newline> centrosome cycle ; GO:0007098 | inferred from mutant phenotype	spindle ; GO:0005819 | inferred from direct assay <newline> midbody ; GO:0030496 | inferred from direct assay <newline> microtubule associated complex ; GO:0005875 | inferred from direct assay	-
Q9V3T8		SC35	-0.977458	0.219875	0.0688365	regulation of alternative mRNA splicing, via spliceosome ; GO:0000381 | inferred from mutant phenotype <newline> regulation of alternative mRNA splicing, via spliceosome ; GO:0000381 | inferred from biological aspect of ancestor with PANTHER:PTN000567445 <newline> mRNA cis splicing, via spliceosome ; GO:0045292 | inferred from biological aspect of ancestor with PANTHER:PTN000567445 <newline> regu…	cytoplasm ; GO:0005737 | inferred from biological aspect of ancestor with PANTHER:PTN000567446 <newline> nuclear speck ; GO:0016607 | inferred from biological aspect of ancestor with PANTHER:PTN000567445 <newline> nucleus ; GO:0005634 | inferred from direct assay <newline> omega speckle ; GO:0035062 | NOT inferred from direct assay <newline> nucleus ; GO:0005634 | inferred by curator from GO:0000…	RNA binding ; GO:0003723 | inferred from biological aspect of ancestor with PANTHER:PTN000567445 <newline> mRNA binding ; GO:0003729 | inferred from direct assay <newline> mRNA binding ; GO:0003729 | inferred from sequence or structural similarity
P17210	Kinesin heavy chain	Khc	-1.01368	3.59134e-05	0	intracellular distribution of mitochondria ; GO:0048312 | inferred from mutant phenotype <newline> pole plasm oskar mRNA localization ; GO:0045451 | non-traceable author statement <newline> anterograde axonal transport of mitochondrion ; GO:0098957 | inferred from mutant phenotype <newline> axo-dendritic transport ; GO:0008088 | inferred from mutant phenotype <newline> stress granule disassembly …	cytoplasm ; GO:0005737 | inferred from direct assay <newline> actin cap ; GO:0030478 | inferred from direct assay <newline> kinesin complex ; GO:0005871 | inferred from biological aspect of ancestor with PANTHER:PTN000648413 <newline> kinesin complex ; GO:0005871 | inferred from direct assay <newline> microtubule plus-end ; GO:0035371 | inferred from direct assay <newline> axon cytoplasm ; GO:190…	ATP binding ; GO:0005524 | inferred from electronic annotation with InterPro:IPR001752, InterPro:IPR019821 <newline> ATP-dependent microtubule motor activity, plus-end-directed ; GO:0008574 | inferred from biological aspect of ancestor with PANTHER:PTN000648414 <newline> ATP-dependent microtubule motor activity, plus-end-directed ; GO:0008574 | traceable author statement <newline> ATPase activity…
Q24368	Chromatin-remodeling complex ATPase chain Iswi	Iswi	-1.2071	0.146434	0.0382026	chromatin remodeling ; GO:0006338 | inferred from sequence or structural similarity with SGD:S000005816 <newline> positive regulation of transcription, DNA-templated ; GO:0045893 | traceable author statement <newline> regulation of transcription, DNA-templated ; GO:0006355 | inferred from mutant phenotype <newline> nucleosome positioning ; GO:0016584 | inferred from direct assay <newline> sperm c…	CHRAC ; GO:0008623 | inferred from direct assay <newline> NURF complex ; GO:0016589 | traceable author statement <newline> CHRAC ; GO:0008623 | non-traceable author statement <newline> nucleus ; GO:0005634 | inferred from direct assay <newline> ISWI-type complex ; GO:0031010 | inferred from direct assay <newline> CHRAC ; GO:0008623 | traceable author statement <newline> NURF complex ; GO:0016589 …	nucleosome binding ; GO:0031491 | inferred from electronic annotation with InterPro:IPR015194 <newline> transcription factor binding ; GO:0008134 | inferred from biological aspect of ancestor with PANTHER:PTN002246244 <newline> DNA helicase activity ; GO:0003678 | traceable author statement <newline> protein binding ; GO:0005515 | inferred from physical interaction with Chrac-16, Chrac-14 inferre…
Q8IH14;O76876		ssx	-1.24385	0.138466	0.0354868	defense response to bacterium ; GO:0042742 | inferred from mutant phenotype <newline> regulation of RNA splicing ; GO:0043484 | inferred from direct assay inferred from mutant phenotype <newline> posttranscriptional gene silencing ; GO:0016441 | inferred from mutant phenotype	ribonucleoprotein complex ; GO:1990904 | inferred from biological aspect of ancestor with PANTHER:PTN002768817	mRNA binding ; GO:0003729 | inferred from sequence or structural similarity <newline> RNA binding ; GO:0003723 | inferred from direct assay <newline> RNA binding ; GO:0003723 | inferred from biological aspect of ancestor with PANTHER:PTN002768817
Q9VFF2		CG33332	-1.25555	0.00131747	0.000338798	biological_process ; GO:0008150 | no biological data available	cellular_component ; GO:0005575 | no biological data available	molecular_function ; GO:0003674 | no biological data available
Q7K0D8		Nup50	-1.27431	0.00180904	0.000321244	protein import into nucleus ; GO:0006606 | inferred from biological aspect of ancestor with PANTHER:PTN000992429 <newline> positive regulation of transcription by RNA polymerase II ; GO:0045944 | inferred from mutant phenotype <newline> protein import into nucleus ; GO:0006606 | inferred from mutant phenotype <newline> heat shock-mediated polytene chromosome puffing ; GO:0035080 | inferred from d…	nuclear pore ; GO:0005643 | inferred from electronic annotation with InterPro:IPR015007 <newline> polytene chromosome band ; GO:0005704 | inferred from direct assay <newline> chromatin ; GO:0000785 | inferred from mutant phenotype	chromatin DNA binding ; GO:0031490 | inferred from mutant phenotype <newline> protein binding ; GO:0005515 | inferred from physical interaction with Z600
Q9VF03;A0A0B4JDA0		mor	-1.28129	0.00362632	0.000292453	imaginal disc-derived wing margin morphogenesis ; GO:0008587 | inferred from mutant phenotype <newline> positive regulation of transcription, DNA-templated ; GO:0045893 | inferred from sequence or structural similarity with MGI:MGI:1203524 <newline> imaginal disc-derived wing vein specification ; GO:0007474 | inferred from mutant phenotype <newline> ATP-dependent chromatin remodeling ; GO:0043044…	npBAF complex ; GO:0071564 | inferred from electronic annotation with InterPro:IPR038044 <newline> nBAF complex ; GO:0071565 | inferred from electronic annotation with InterPro:IPR038044 <newline> nucleus ; GO:0005634 | inferred from direct assay <newline> SWI/SNF complex ; GO:0016514 | inferred from biological aspect of ancestor with PANTHER:PTN000301253 <newline> brahma complex ; GO:0035060 | i…	DNA binding ; GO:0003677 | inferred from electronic annotation with InterPro:IPR009057 <newline> protein binding ; GO:0005515 | inferred from physical interaction with brm inferred from physical interaction with z inferred from physical interaction with Bap60 inferred from physical interaction with Bap111 <newline> protein binding ; GO:0005515 | inferred from physical interaction with UniProtKB:Q…
E1JH59;A1Z9E2	Protein lin-54 homolog	mip120	-1.30656	0.00306542	0.000300971	oogenesis ; GO:0048477 | inferred from mutant phenotype <newline> negative regulation of transcription by RNA polymerase II ; GO:0000122 | inferred from mutant phenotype <newline> eggshell chorion gene amplification ; GO:0007307 | inferred by curator from GO:0031523 <newline> flagellated sperm motility ; GO:0030317 | inferred from mutant phenotype <newline> regulation of transcription, DNA-templa…	Myb complex ; GO:0031523 | inferred from direct assay <newline> nucleus ; GO:0005634 | inferred from biological aspect of ancestor with PANTHER:PTN000278298 <newline> chromatin ; GO:0000785 | inferred from direct assay <newline> polytene chromosome ; GO:0005700 | inferred from direct assay	protein binding ; GO:0005515 | inferred from physical interaction with FLYBASE:inferred from high throughput direct assayC1; FB:FBgn0015805 <newline> DNA binding ; GO:0003677 | inferred from direct assay <newline> RNA polymerase II regulatory region sequence-specific DNA binding ; GO:0000977 | inferred from biological aspect of ancestor with PANTHER:PTN000278298
Q961C3;Q9VH75;E1JIH4		CG8478	-1.32003	0.000530624	0	regulation of transcription by RNA polymerase II ; GO:0006357 | inferred from sequence or structural similarity with UniProtKB:P32338	nucleus ; GO:0005634 | inferred from sequence or structural similarity with UniProtKB:P32338 <newline> nucleus ; GO:0005634 | inferred from biological aspect of ancestor with PANTHER:PTN001227969	DNA-binding transcription factor activity, RNA polymerase II-specific ; GO:0000981 | inferred from sequence or structural similarity with UniProtKB:P32338 <newline> RNA polymerase II proximal promoter sequence-specific DNA binding ; GO:0000978 | inferred from sequence or structural similarity with UniProtKB:P32338 <newline> sequence-specific DNA binding ; GO:0043565 | inferred from biological asp…
Q9W140		CG3548	-1.37914	0.00947622	0.000966102	-	-	-
M9NEQ9;Q9VWG3;Q9VB14	40S ribosomal protein S10b	RpS10b	-1.43701	0.0178842	0.00187451	ribosomal small subunit assembly ; GO:0000028 | inferred from biological aspect of ancestor with PANTHER:PTN000254423 <newline> cytoplasmic translation ; GO:0002181 | traceable author statement <newline> cytoplasmic translation ; GO:0002181 | inferred by curator from GO:0022626	cytosolic small ribosomal subunit ; GO:0022627 | inferred from biological aspect of ancestor with PANTHER:PTN000254423 <newline> nucleus ; GO:0005634 | inferred from high throughput direct assay <newline> cytosolic ribosome ; GO:0022626 | inferred from high throughput direct assay <newline> cytosolic small ribosomal subunit ; GO:0022627 | traceable author statement	structural constituent of ribosome ; GO:0003735 | inferred from high throughput direct assay <newline> structural constituent of ribosome ; GO:0003735 | traceable author statement <newline> structural constituent of ribosome ; GO:0003735 | inferred from biological aspect of ancestor with PANTHER:PTN000254423 <newline> RNA binding ; GO:0003723 | inferred from biological aspect of ancestor with PAN…
O61345	Protein penguin	CG4799	-1.49346	0.124966	0.0305648	lymph gland development ; GO:0048542 | inferred from mutant phenotype <newline> sperm individualization ; GO:0007291 | inferred from mutant phenotype <newline> gravitaxis ; GO:0042332 | inferred from mutant phenotype <newline> NLS-bearing protein import into nucleus ; GO:0006607 | inferred from biological aspect of ancestor with PANTHER:PTN000593662 <newline> female germline ring canal formation …	cytosol ; GO:0005829 | inferred from biological aspect of ancestor with PANTHER:PTN000593662 <newline> nucleoplasm ; GO:0005654 | inferred from biological aspect of ancestor with PANTHER:PTN000593662 <newline> cytoplasm ; GO:0005737 | inferred from direct assay <newline> nuclear pore ; GO:0005643 | inferred from biological aspect of ancestor with PANTHER:PTN000593662 <newline> nucleus ; GO:000563…	nuclear import signal receptor activity ; GO:0061608 | inferred from electronic annotation with InterPro:IPR002652, InterPro:IPR024931 <newline> nuclear localization sequence binding ; GO:0008139 | inferred from biological aspect of ancestor with PANTHER:PTN000593662
Q02427;Q9VYD8;M9MS48	RNA-binding protein 1	Rbp1	-1.63489	0.0170573	0.00189683	mRNA cis splicing, via spliceosome ; GO:0045292 | inferred from biological aspect of ancestor with PANTHER:PTN000567445 <newline> regulation of mRNA 3'-end processing ; GO:0031440 | inferred from mutant phenotype <newline> regulation of transcriptional start site selection at RNA polymerase II promoter ; GO:0001178 | inferred from mutant phenotype <newline> RNA splicing ; GO:0008380 | inferred fr…	transcriptionally active chromatin ; GO:0035327 | inferred from direct assay <newline> nucleus ; GO:0005634 | inferred from direct assay <newline> nucleus ; GO:0005634 | inferred from biological aspect of ancestor with PANTHER:PTN000567445 <newline> nuclear speck ; GO:0016607 | inferred from biological aspect of ancestor with PANTHER:PTN000567445	mRNA binding ; GO:0003729 | inferred from sequence or structural similarity <newline> RNA binding ; GO:0003723 | inferred from biological aspect of ancestor with PANTHER:PTN000567445 <newline> mRNA binding ; GO:0003729 | inferred from direct assay
Q24154	60S ribosomal protein L29	RpL29	-2.04152	0.00246448	0.000306931	cytoplasmic translation ; GO:0002181 | traceable author statement <newline> cytoplasmic translation ; GO:0002181 | inferred from biological aspect of ancestor with PANTHER:PTN000306390	cytosolic large ribosomal subunit ; GO:0022625 | traceable author statement <newline> cytosolic large ribosomal subunit ; GO:0022625 | inferred from biological aspect of ancestor with PANTHER:PTN000306390	structural constituent of ribosome ; GO:0003735 | traceable author statement <newline> structural constituent of ribosome ; GO:0003735 | inferred from biological aspect of ancestor with PANTHER:PTN000306390 <newline> chromatin binding ; GO:0003682 | inferred from genetic interaction with His1
Q9N2M8;A0A0B4KI61	Headcase protein;Headcase short protein	hdc	-2.30328	0.00538856	0.000575342	instar larval or pupal development ; GO:0002165 | inferred from mutant phenotype <newline> regulation of neuron remodeling ; GO:1904799 | inferred from mutant phenotype <newline> negative regulation of neurogenesis ; GO:0050768 | inferred from mutant phenotype <newline> salivary gland cell autophagic cell death ; GO:0035071 | inferred from mutant phenotype <newline> axon extension ; GO:0048675 | …	dendrite ; GO:0030425 | inferred from direct assay <newline> axon ; GO:0030424 | inferred from direct assay <newline> perinuclear region of cytoplasm ; GO:0048471 | inferred from direct assay <newline> cytoplasm ; GO:0005737 | inferred from direct assay	-
M9PB85;Q9VL63	UPF0430 protein CG31712	CG31712	-2.66837	0.00128538	0.000342541	-	nucleoplasm ; GO:0005654 | inferred from biological aspect of ancestor with PANTHER:PTN001271790 <newline> mitochondrion ; GO:0005739 | inferred from biological aspect of ancestor with PANTHER:PTN001271790	-
Q9VQF7		Bacc	-2.7075	0.00408236	0.00028972	behavioral response to ethanol ; GO:0048149 | inferred from mutant phenotype	nucleus ; GO:0005634 | inferred from direct assay <newline> nucleoplasm ; GO:0005654 | inferred from direct assay	-
A0A0C4DHG5;P26686	Serine-arginine protein 55	B52	-3.66489	0.000117369	0	regulation of transcriptional start site selection at RNA polymerase II promoter ; GO:0001178 | inferred from mutant phenotype <newline> mitotic cell cycle ; GO:0000278 | inferred from high throughput mutant phenotype <newline> regulation of mRNA splicing, via spliceosome ; GO:0048024 | inferred from mutant phenotype <newline> regulation of gene expression ; GO:0010468 | inferred from mutant phen…	polytene chromosome ; GO:0005700 | inferred from direct assay <newline> nucleus ; GO:0005634 | inferred from direct assay <newline> transcriptionally active chromatin ; GO:0035327 | inferred from direct assay <newline> omega speckle ; GO:0035062 | NOT inferred from direct assay <newline> catalytic step 2 spliceosome ; GO:0071013 | inferred from high throughput direct assay <newline> precatalytic …	mRNA binding ; GO:0003729 | inferred from direct assay <newline> mRNA binding ; GO:0003729 | inferred from biological aspect of ancestor with PANTHER:PTN002751717 <newline> mRNA binding ; GO:0003729 | inferred from sequence or structural similarity <newline> RNA binding ; GO:0003723 | inferred from biological aspect of ancestor with PANTHER:PTN000567445
A0A0A1EI90		CG45784	-4.84354	0.039564	0.00508425	signal transduction ; GO:0007165 | inferred from electronic annotation with InterPro:IPR000159 <newline> biological_process ; GO:0008150 | no biological data available	myosin complex ; GO:0016459 | inferred from electronic annotation with InterPro:IPR001609	ATP binding ; GO:0005524 | inferred from electronic annotation with InterPro:IPR001609 <newline> motor activity ; GO:0003774 | inferred from electronic annotation with InterPro:IPR001609
Q9VV52		RAF2	-6.1208	1.73933e-05	0	regulation of transcription by RNA polymerase II ; GO:0006357 | inferred from biological aspect of ancestor with PANTHER:PTN000812953	PcG protein complex ; GO:0031519 | inferred from physical interaction with Sce, Psc <newline> nucleus ; GO:0005634 | inferred from biological aspect of ancestor with PANTHER:PTN000812953	DNA-binding transcription factor activity ; GO:0003700 | inferred from biological aspect of ancestor with PANTHER:PTN000812953

## Sheet: SmD3 log2 Diff ≥ 1, p < 0.05 
Majority protein IDs	Protein names	Gene names	SmD3::HA vs. Mock Difference (log2)	SmD3::HA vs. Mock p-value	SmD3::HA vs. Mock q-value	GO_BIOLOGICAL_PROCESS	GO_CELLULAR_COMPONENT	GO_MOLECULAR_FUNCTION
Q9V3G1	60S ribosomal protein L8	RpL8	8.10465	7.09489e-07	0	cytoplasmic translation ; GO:0002181 | traceable author statement <newline> cytoplasmic translation ; GO:0002181 | inferred by curator from GO:0022626 <newline> cytoplasmic translation ; GO:0002181 | inferred from biological aspect of ancestor with PANTHER:PTN000343556	cytosolic large ribosomal subunit ; GO:0022625 | traceable author statement <newline> cytosolic large ribosomal subunit ; GO:0022625 | inferred from biological aspect of ancestor with PANTHER:PTN000343558 <newline> nucleolus ; GO:0005730 | inferred from direct assay <newline> cytosolic ribosome ; GO:0022626 | inferred from high throughput direct assay <newline> nuclear chromosome ; GO:0000228 | c…	RNA binding ; GO:0003723 | inferred from biological aspect of ancestor with PANTHER:PTN000343556 <newline> structural constituent of ribosome ; GO:0003735 | traceable author statement <newline> structural constituent of ribosome ; GO:0003735 | inferred from biological aspect of ancestor with PANTHER:PTN000343556 <newline> structural constituent of ribosome ; GO:0003735 | inferred from high throug…
X2JC35;P49630	60S ribosomal protein L36	RpL36	6.91425	1.34367e-06	0	cytoplasmic translation ; GO:0002181 | traceable author statement <newline> cytoplasmic translation ; GO:0002181 | inferred by curator from GO:0022626 <newline> cytoplasmic translation ; GO:0002181 | inferred from biological aspect of ancestor with PANTHER:PTN000012121	nucleolus ; GO:0005730 | inferred from direct assay <newline> cytosolic large ribosomal subunit ; GO:0022625 | traceable author statement <newline> nuclear chromosome ; GO:0000228 | colocalizes_with inferred from direct assay <newline> cytosolic ribosome ; GO:0022626 | inferred from high throughput direct assay <newline> cytosolic large ribosomal subunit ; GO:0022625 | inferred from biological as…	structural constituent of ribosome ; GO:0003735 | inferred from biological aspect of ancestor with PANTHER:PTN000012121 <newline> structural constituent of ribosome ; GO:0003735 | traceable author statement <newline> structural constituent of ribosome ; GO:0003735 | inferred from high throughput direct assay
[truncated: 243 more rows]

## Sheet: SmD3 GO_log2 Diff ≥2, p < 0.05 
GO cluster (SmD3::HA interactome)	GO #	Fold enrichment	p-value	Adjusted p-value	- Log10 p-value				GO cluster (SmD3::HA interactome)	GO #	Fold enrichment	p-value	Adjusted p-value	- Log10 p-value
[truncated: 209 more rows]

[truncated: 5 more sheets: SmD3 GO_log2 Diff ≥ 2, q < 0.05, SmD3 vs. SmD3,ecdRNAi all, SmD3 vs. SmD3,ecdRNAi, p < 0.05,  SmD3 GO_log2 Diff ≤-2, p <0.05, Experiment_Summary]
