# Supplementary material for: Ecd promotes U5 snRNP maturation and Prp8 stability
Source: Nucleic Acids Res. 2021 Jan 14;49(3):1688–707. doi: 10.1093/nar/gkaa1274 (PMC7897482; doi:10.1093/nar/gkaa1274)
Supplement: gkaa1274_Supplemental_Files [file gkaa1274_supplemental_files.zip › Erkelenz et al_Supplementary Dataset S3_NAR_R.xlsx]

## Sheet: Sheet Summary
Sheet	Description
QCR-Report mRNA-seq	Quality report on mRNA-seq data
Reg. Genes |log2 FC| ≥ 1, p < 0.05	List of differentialy expressed genes in ecd1 homozygous mutant larvae (|log2 FC| ≥ 1, p < 0.05) upshifted to a restrictive temperature (29 oC) versus control (w1118)
GO_UPREG. |log2 FC| ≥ 2, p < 0.05	Enriched GO Terms "Biological Function" among UPREGULATED genes in ecd1 homozygous mutant larvae (|log2 FC| ≥ 2, p < 0.05) versus Reference gene list as determined using Gorilla, Enriched GO terms/Clusters (Fold Enrichment ≥ 3) highlighted by REViGO are in bold-red.
GO_DOWNREG.|log2 FC| ≥ 2, p < 0.05	Enriched GO Terms "Biological Function" among DOWNREGULATED genes in ecd1 homozygous mutant larvae (|log2 FC| ≥ 2, p < 0.05) versus Reference gene list as determined using Gorilla, Enriched GO terms/Clusters (Fold Enrichment ≥ 3) highlighted by REViGO are in bold-blue.
DESeq2 output	Differential gene expression analysis - unmodified output from DESeq2 containing relative expression levels of genes in ecd1 homozygous mutant larvae upshifted to 29 °C compared to control (w1118) and statistical tests results.
DESeq2 Normalized counts	DESeq2 median of ratios normalized counts for each sequenced sample (counts divided by sample-specific size factors determined by median ratio of gene counts relative to geometric mean per gene)
Reference Gene List	List of all mapped genes in the analysis used as the custom reference list for GO term enrichment analysis
Abbreviations	Description
N	the total number of genes
B	the total number of genes associated with a specific GO term
n	the number of genes in the top of the user's input list or in the target set when appropriate (the latter applies)
b	the number of genes in the intersection
Enrichment	= (b/n) / (B/N)

## Sheet: QCR-Report mRNA-seq
SampleID	Sample name	Sample	#Reads (Mio)	#Mapped (Mio)	#Unique (Mio)	#Stranded	InsSize [Mean]	InsSize [Std Dev]	miRNA	rRNA	other ncRNA
504	w1118control_1	control	239.9	200.9	106.8	0.502	163.1	59.3	0.0M	10.8M	9.1M
505	w1118control_2	control	236.8	200.6	97.5	0.503	160.9	48.6	0.0M	12.2M	5.5M
506	w1118control_3	control	341.3	288.1	146.3	0.5	160.6	46.3	0.0M	15.7M	8.4M
507	ecd1_1	ecd1	320.4	268.6	137.4	0.503	139.2	36.3	0.0M	15.6M	7.7M
508	ecd1_2	ecd1	381.7	312.9	159.4	0.501	138.2	38	0.0M	15.2M	8.8M
509	ecd1_3	ecd1	220	195	107.5	0.502	138.8	37.4	0.0M	8.8M	5.1M

## Sheet: Reg. Genes |log2 FC|≥1, p<0.05
FBgn Number	Gene Name	Gene Symbol	log2 Fold Change	Adjusted p-value	BaseMean	StdErr	p-value	GO_BIOLOGICAL_PROCESS	GO_CELLULAR_COMPONENT	GO_MOLECULAR_FUNCTION
FBgn0058469	long non-coding RNA:CR40469	lncRNA:CR40469	7.97893	8.28e-62	383.375	0.468406	4.58e-65	-	-	-
FBgn0052581		CG32581	7.72531	5.24e-126	1299.44	0.318994	1.45e-129	ER-associated misfolded protein catabolic process ; GO:0071712 | inferred from biological aspect of ancestor with PANTHER:PTN000267874 <newline> ubiquitin-dependent protein catabolic process ; GO:0006511 | inferred from biological aspect of ancestor with PANTHER:PTN000267874 <newline> protein ubiquitination ; GO:0016567 | inferred from sequence or structural similarity with HGNC:10068	-	zinc ion binding ; GO:0008270 | inferred from sequence model <newline> ubiquitin-like protein conjugating enzyme binding ; GO:0044390 | inferred from biological aspect of ancestor with PANTHER:PTN000267874 <newline> ubiquitin protein ligase activity ; GO:0061630 | inferred from biological aspect of ancestor with PANTHER:PTN000267874 <newline> ubiquitin-protein transferase activity ; GO:0004842 | …
FBgn0010041	Glutathione S transferase D5	GstD5	6.33238	6.68e-56	9313.99	0.390599	4.15e-59	glutathione metabolic process ; GO:0006749 | inferred from biological aspect of ancestor with PANTHER:PTN001679864 <newline> glutathione metabolic process ; GO:0006749 | inferred from direct assay	cytoplasm ; GO:0005737 | inferred from biological aspect of ancestor with PANTHER:PTN001679864 <newline> cytoplasm ; GO:0005737 | inferred from sequence or structural similarity with RGD:70952	glutathione transferase activity ; GO:0004364 | inferred from biological aspect of ancestor with PANTHER:PTN001679864 <newline> glutathione transferase activity ; GO:0004364 | inferred from direct assay
FBgn0265533		CR44383	6.31974	4e-33	110.796	0.505066	6.36e-36	-	-	-
FBgn0262357		CG43055	6.17973	9.56e-33	140.038	0.497016	1.72e-35	induction of bacterial agglutination ; GO:0043152 | inferred from sequence or structural similarity with Lectin-galC1	extracellular region ; GO:0005576 | inferred from sequence or structural similarity with Lectin-galC1	galactose binding ; GO:0005534 | inferred from sequence or structural similarity with Lectin-galC1
FBgn0266318	long non-coding RNA:CR44983	lncRNA:CR44983	5.01789	6.18e-15	56.5093	0.600902	6.79e-17	-	-	-
FBgn0031925	Cyp4d21	Cyp4d21	4.80278	1.52e-18	57.2138	0.514657	1.04e-20	oxidation-reduction process ; GO:0055114 | inferred from electronic annotation with InterPro:IPR001128, InterPro:IPR002403, InterPro:IPR017972 <newline> mating ; GO:0007618 | inferred from mutant phenotype	cytoplasm ; GO:0005737 | inferred from direct assay	oxidoreductase activity, acting on paired donors, with incorporation or reduction of molecular oxygen ; GO:0016705 | inferred from electronic annotation with InterPro:IPR001128, InterPro:IPR002403, InterPro:IPR017972 <newline> heme binding ; GO:0020037 | inferred from electronic annotation with InterPro:IPR001128, InterPro:IPR002403 <newline> iron ion binding ; GO:0005506 | inferred from electron…
FBgn0032122		CG31883	4.79533	1.26e-18	55.6364	0.512717	8.54e-21	multicellular organism reproduction ; GO:0032504 | inferred from high throughput expression pattern	extracellular space ; GO:0005615 | inferred from high throughput direct assay	molecular_function ; GO:0003674 | no biological data available
FBgn0035434	Drosomycin-like 5	Drsl5	4.7876	6.55e-18	275.69	0.522174	4.79e-20	defense response to fungus ; GO:0050832 | inferred from direct assay <newline> defense response to fungus ; GO:0050832 | inferred from sequence or structural similarity with Drs	extracellular region ; GO:0005576 | inferred from sequence or structural similarity with Drs inferred from sequence model	molecular_function ; GO:0003674 | no biological data available
FBgn0034330	Bomanin Short 4	BomS4	4.72566	5.84e-11	22.5768	0.666922	1.38e-12	-	-	-
FBgn0029848	Biotinidase	Btnd	4.65463	2.33e-171	1187.3	0.164791	1.61e-175	histone biotinylation ; GO:0071110 | inferred from mutant phenotype <newline> peptidyl-lysine biotinylation ; GO:0018054 | inferred from mutant phenotype <newline> response to heat ; GO:0009408 | inferred from mutant phenotype	-	hydrolase activity, acting on carbon-nitrogen (but not peptide) bonds, in linear amides ; GO:0016811 | inferred from electronic annotation with InterPro:IPR012101
FBgn0036880	Cuticular protein 76Bc	Cpr76Bc	4.57612	4.84e-29	104.699	0.390796	1.14e-31	chitin-based cuticle development ; GO:0040003 | inferred from sequence model	chitin-based extracellular matrix ; GO:0062129 | inferred from sequence model <newline> extracellular matrix ; GO:0031012 | inferred from biological aspect of ancestor with PANTHER:PTN000955699	structural constituent of cuticle ; GO:0042302 | inferred from electronic annotation with InterPro:IPR000618 <newline> structural constituent of chitin-based larval cuticle ; GO:0008010 | inferred from sequence model
FBgn0015035	Cytochrome P450-4e3	Cyp4e3	4.42348	2.79e-28	7484.04	0.382883	7.12e-31	oxidation-reduction process ; GO:0055114 | inferred from electronic annotation with InterPro:IPR001128, InterPro:IPR002401, InterPro:IPR017972	endoplasmic reticulum ; GO:0005783 | inferred from direct assay	oxidoreductase activity, acting on paired donors, with incorporation or reduction of molecular oxygen ; GO:0016705 | inferred from electronic annotation with InterPro:IPR001128, InterPro:IPR002401, InterPro:IPR017972 <newline> heme binding ; GO:0020037 | inferred from electronic annotation with InterPro:IPR001128, InterPro:IPR002401 <newline> iron ion binding ; GO:0005506 | inferred from electron…
FBgn0033115	Serpin 42De	Spn42De	4.38661	2.96e-17	408.53	0.487549	2.31e-19	negative regulation of proteolysis ; GO:0045861 | inferred from sequence model <newline> negative regulation of endopeptidase activity ; GO:0010951 | inferred from biological aspect of ancestor with PANTHER:PTN000156123	extracellular space ; GO:0005615 | inferred from sequence model <newline> extracellular space ; GO:0005615 | inferred from biological aspect of ancestor with PANTHER:PTN000156123	serine-type endopeptidase inhibitor activity ; GO:0004867 | inferred from biological aspect of ancestor with PANTHER:PTN000156123
FBgn0028583	la costa	lcs	4.30466	3.28e-30	1584.02	0.3605	7.25e-33	biological_process ; GO:0008150 | no biological data available	cellular_component ; GO:0005575 | no biological data available	molecular_function ; GO:0003674 | no biological data available
FBgn0003996	white	w	4.23923	1.22e-93	984.993	0.202806	5.04e-97	eye pigment precursor transport ; GO:0006856 | inferred from expression pattern <newline> histamine uptake ; GO:0051615 | inferred from genetic interaction with e inferred from genetic interaction with t <newline> ommochrome biosynthetic process ; GO:0006727 | inferred from mutant phenotype <newline> compound eye pigmentation ; GO:0048072 | inferred from mutant phenotype <newline> eye pigment pre…	plasma membrane ; GO:0005886 | inferred from biological aspect of ancestor with PANTHER:PTN000443718 <newline> cytoplasmic vesicle ; GO:0031410 | inferred from direct assay <newline> pigment granule ; GO:0048770 | inferred from direct assay <newline> integral component of pigment granule membrane ; GO:0090740 | inferred from direct assay	ATP binding ; GO:0005524 | inferred from electronic annotation with InterPro:IPR003439, InterPro:IPR017871 <newline> ATPase activity ; GO:0016887 | inferred from electronic annotation with InterPro:IPR003439, InterPro:IPR017871 <newline> ATPase-coupled transmembrane transporter activity ; GO:0042626 | inferred from biological aspect of ancestor with PANTHER:PTN000443718 <newline> amine transmembr…
FBgn0029766		CG15784	4.20989	2.37e-37	91095.1	0.316864	2.79e-40	biological_process ; GO:0008150 | no biological data available	cellular_component ; GO:0005575 | no biological data available	molecular_function ; GO:0003674 | no biological data available
FBgn0031602		CG15431	4.12901	1.68e-41	2465.5	0.294763	1.4e-44	biological_process ; GO:0008150 | no biological data available	cellular_component ; GO:0005575 | no biological data available	molecular_function ; GO:0003674 | no biological data available
FBgn0012042	Attacin-A	AttA	4.02786	6.22e-08	1090.59	0.682085	3.52e-09	defense response to Gram-negative bacterium ; GO:0050829 | inferred from direct assay <newline> defense response to Gram-negative bacterium ; GO:0050829 | inferred from expression pattern <newline> defense response to Gram-negative bacterium ; GO:0050829 | non-traceable author statement <newline> defense response to Gram-negative bacterium ; GO:0050829 | inferred from biological aspect of ancesto…	extracellular space ; GO:0005615 | inferred from direct assay <newline> extracellular space ; GO:0005615 | inferred from biological aspect of ancestor with PANTHER:PTN002212156	-
FBgn0287613	long non-coding RNA:CR46482	lncRNA:CR46482	3.94294	2.24e-07	11.7034	0.696797	1.53e-08	-	-	-
FBgn0039039	lame duck	lmd	3.8886	3.16e-19	159.756	0.408975	1.94e-21	central nervous system development ; GO:0007417 | inferred from biological aspect of ancestor with PANTHER:PTN002500429 <newline> muscle organ development ; GO:0007517 | inferred from mutant phenotype <newline> myoblast fusion ; GO:0007520 | inferred from mutant phenotype <newline> somatic muscle development ; GO:0007525 | inferred from mutant phenotype <newline> positive regulation of transcript…	nucleus ; GO:0005634 | inferred from direct assay <newline> cytosol ; GO:0005829 | inferred from direct assay <newline> nucleus ; GO:0005634 | inferred from biological aspect of ancestor with PANTHER:PTN001803442	DNA-binding transcription factor activity, RNA polymerase II-specific ; GO:0000981 | inferred from biological aspect of ancestor with PANTHER:PTN001803442 <newline> RNA polymerase II regulatory region sequence-specific DNA binding ; GO:0000977 | inferred from biological aspect of ancestor with PANTHER:PTN001803442 <newline> DNA-binding transcription factor activity, RNA polymerase II-specific ; G…
FBgn0266910	long non-coding RNA:CR45370	lncRNA:CR45370	3.8628	4.97e-07	11.3372	0.701513	3.66e-08	-	-	-
FBgn0033363		CG13744	3.77896	5.61e-15	74.3518	0.45188	6.13e-17	proteolysis ; GO:0006508 | inferred from electronic annotation with InterPro:IPR001254, InterPro:IPR001314, InterPro:IPR018114 <newline> proteolysis ; GO:0006508 | inferred from sequence model	-	serine-type endopeptidase activity ; GO:0004252 | inferred from electronic annotation with InterPro:IPR001254, InterPro:IPR001314, InterPro:IPR018114 <newline> serine-type endopeptidase activity ; GO:0004252 | inferred from sequence model
FBgn0036690	Insulin-like peptide 8	Ilp8	3.7374	1.3e-15	155.539	0.437308	1.27e-17	chorion-containing eggshell formation ; GO:0007304 | inferred from expression pattern <newline> cellular response to gamma radiation ; GO:0071480 | inferred from direct assay <newline> pupariation ; GO:0035073 | inferred from mutant phenotype <newline> negative regulation of pupariation ; GO:0106024 | inferred from mutant phenotype <newline> regulation of developmental growth ; GO:0048638 | infer…	chorion ; GO:0042600 | inferred by curator from GO:0007304 <newline> extracellular space ; GO:0005615 | inferred from direct assay <newline> extracellular space ; GO:0005615 | inferred from sequence or structural similarity with HGNC:6081	insulin receptor binding ; GO:0005158 | inferred from sequence or structural similarity with HGNC:6081
FBgn0040104	lectin-24A	lectin-24A	3.72442	5.17e-22	5706.53	0.365745	2.36e-24	-	-	carbohydrate binding ; GO:0030246 | inferred from sequence or structural similarity with Lectin-galC1 <newline> galactose binding ; GO:0005534 | inferred from sequence or structural similarity
FBgn0031726	Cyp6a16	Cyp6a16	3.70976	2.2e-40	220.538	0.268465	1.97e-43	oxidation-reduction process ; GO:0055114 | inferred from electronic annotation with InterPro:IPR001128, InterPro:IPR002402, InterPro:IPR017972	-	oxidoreductase activity, acting on paired donors, with incorporation or reduction of molecular oxygen ; GO:0016705 | inferred from electronic annotation with InterPro:IPR001128, InterPro:IPR017972 <newline> heme binding ; GO:0020037 | inferred from electronic annotation with InterPro:IPR001128, InterPro:IPR002402 <newline> iron ion binding ; GO:0005506 | inferred from electronic annotation with I…
FBgn0083055	snoRNA:Psi18S-1295	snoRNA:Psi18S-1295	3.63673	2.3e-09	33.5523	0.560492	8.67e-11	-	-	-
FBgn0025583	Bomanin Short 2	BomS2	3.63551	1.23e-08	128.517	0.586067	5.53e-10	defense response ; GO:0006952 | non-traceable author statement <newline> response to bacterium ; GO:0009617 | inferred from high throughput expression pattern <newline> defense response ; GO:0006952 | inferred from direct assay	extracellular region ; GO:0005576 | inferred from direct assay <newline> extracellular region ; GO:0005576 | non-traceable author statement	-
FBgn0260475		CG30059	3.6133	1.12e-19	69.0549	0.375314	6.13e-22	glycosaminoglycan metabolic process ; GO:0030203 | inferred from electronic annotation with InterPro:IPR012251	-	N-acetylglucosamine-6-sulfatase activity ; GO:0008449 | inferred from electronic annotation with InterPro:IPR012251
FBgn0265877		CG44666	3.59496	1.15e-09	32.9009	0.544263	3.97e-11	-	-	-
FBgn0010388	Drosocin	Dro	3.56663	9.4e-11	648.923	0.508646	2.35e-12	positive regulation of biosynthetic process of antibacterial peptides active against Gram-negative bacteria ; GO:0006964 | inferred from direct assay <newline> defense response to bacterium ; GO:0042742 | non-traceable author statement <newline> defense response ; GO:0006952 | inferred from direct assay <newline> response to bacterium ; GO:0009617 | inferred from direct assay <newline> defense re…	extracellular region ; GO:0005576 | inferred from direct assay	-
FBgn0267472	antisense RNA:CR45822	asRNA:CR45822	3.51968	5.67e-10	23.1553	0.523735	1.81e-11	-	-	-
FBgn0063495	Glutathione S transferase E5	GstE5	3.46817	4.64e-28	2843.88	0.301458	1.25e-30	glutathione metabolic process ; GO:0006749 | inferred from biological aspect of ancestor with PANTHER:PTN001679864 <newline> glutathione metabolic process ; GO:0006749 | inferred from direct assay	cytoplasm ; GO:0005737 | inferred from sequence or structural similarity with RGD:70952 <newline> cytoplasm ; GO:0005737 | inferred from biological aspect of ancestor with PANTHER:PTN001679864	glutathione transferase activity ; GO:0004364 | inferred from direct assay <newline> glutathione transferase activity ; GO:0004364 | inferred from biological aspect of ancestor with PANTHER:PTN001679864
FBgn0082981	snoRNA:Psi28S-2949	snoRNA:Psi28S-2949	3.46762	3.2e-09	26.4143	0.539018	1.25e-10	-	-	-
FBgn0262620	long non-coding RNA:CR43144	lncRNA:CR43144	3.45671	1.03e-27	216.148	0.302326	2.84e-30	-	-	-
FBgn0031547	Scavenger receptor class C, type IV	Sr-CIV	3.39707	4.27e-70	494.662	0.187436	2.06e-73	immune response ; GO:0006955 | inferred from electronic annotation with InterPro:IPR001212	membrane ; GO:0016020 | inferred from electronic annotation with InterPro:IPR000998	polysaccharide binding ; GO:0030247 | inferred from electronic annotation with InterPro:IPR001212 <newline> scavenger receptor activity ; GO:0005044 | inferred from electronic annotation with InterPro:IPR001212
FBgn0082941	snoRNA:Me28S-A992	snoRNA:Me28S-A992	3.3803	2.42e-05	8.8525	0.723554	2.99e-06	-	-	-
FBgn0040261	UDP-glycosyltransferase family 37 member E1	Ugt37E1	3.37071	2.19e-15	95.6732	0.39752	2.26e-17	-	intracellular membrane-bounded organelle ; GO:0043231 | inferred from biological aspect of ancestor with PANTHER:PTN000230403	transferase activity, transferring hexosyl groups ; GO:0016758 | inferred from electronic annotation with InterPro:IPR002213 <newline> glucuronosyltransferase activity ; GO:0015020 | inferred from sequence or structural similarity <newline> UDP-glycosyltransferase activity ; GO:0008194 | inferred from biological aspect of ancestor with PANTHER:PTN000230403
FBgn0052074		CG32074	3.34457	1.4e-09	214.943	0.508869	4.95e-11	biological_process ; GO:0008150 | no biological data available	cellular_component ; GO:0005575 | no biological data available	molecular_function ; GO:0003674 | no biological data available
FBgn0262965		CR43276	3.3069	5.87e-09	25.5076	0.522382	2.44e-10	-	-	-
FBgn0053868	His2B:CG33868	His2B:CG33868	3.29213	3.81e-21	341.209	0.329922	1.89e-23	chromatin assembly or disassembly ; GO:0006333 | inferred from sequence or structural similarity with SGD_LOCUS:HTB1; SGD:S000002632	nuclear nucleosome ; GO:0000788 | inferred from sequence or structural similarity with SGD_LOCUS:HTB1; SGD:S000002632	protein heterodimerization activity ; GO:0046982 | inferred from electronic annotation with InterPro:IPR009072 <newline> DNA binding ; GO:0003677 | inferred from sequence or structural similarity with SGD_LOCUS:HTB1; SGD:S000002632
FBgn0052984		CG32984	3.25147	2.17e-10	36.9378	0.472791	6.11e-12	multicellular organism reproduction ; GO:0032504 | inferred from biological aspect of ancestor with PANTHER:PTN000104511	-	catalytic activity ; GO:0003824 | inferred from electronic annotation with InterPro:IPR017849, InterPro:IPR017850
FBgn0036109	Cuticular protein 67Fa2	Cpr67Fa2	3.23735	2.34e-21	16068.1	0.322832	1.15e-23	chitin-based cuticle development ; GO:0040003 | inferred from sequence model	chitin-based extracellular matrix ; GO:0062129 | inferred from sequence model	structural constituent of cuticle ; GO:0042302 | inferred from electronic annotation with InterPro:IPR000618 <newline> structural constituent of chitin-based larval cuticle ; GO:0008010 | inferred from sequence model
FBgn0261830		CG42762	3.23217	2.9e-05	9.37019	0.698057	3.65e-06	-	-	-
FBgn0286884		CR46406	3.22793	4.14e-06	12.3639	0.637041	4.04e-07	-	-	-
FBgn0010042	Glutathione S transferase D6	GstD6	3.16326	5.9e-47	1536.37	0.212593	4.48e-50	glutathione metabolic process ; GO:0006749 | inferred from direct assay <newline> glutathione metabolic process ; GO:0006749 | inferred from biological aspect of ancestor with PANTHER:PTN001679864	cytoplasm ; GO:0005737 | inferred from biological aspect of ancestor with PANTHER:PTN001679864 <newline> cytoplasm ; GO:0005737 | inferred from sequence or structural similarity with RGD:70952	glutathione transferase activity ; GO:0004364 | inferred from biological aspect of ancestor with PANTHER:PTN001679864 <newline> glutathione transferase activity ; GO:0004364 | inferred from direct assay
FBgn0050054		CG30054	3.14604	7.07e-32	206.331	0.256469	1.37e-34	phospholipase C-activating dopamine receptor signaling pathway ; GO:0060158 | inferred from biological aspect of ancestor with PANTHER:PTN000026396 <newline> adenylate cyclase-modulating G protein-coupled receptor signaling pathway ; GO:0007188 | inferred from biological aspect of ancestor with PANTHER:PTN000026392	heterotrimeric G-protein complex ; GO:0005834 | inferred from biological aspect of ancestor with PANTHER:PTN000026392	guanyl nucleotide binding ; GO:0019001 | inferred from electronic annotation with InterPro:IPR001019 <newline> GTPase activity ; GO:0003924 | inferred from biological aspect of ancestor with PANTHER:PTN000026392 <newline> G protein-coupled receptor binding ; GO:0001664 | inferred from biological aspect of ancestor with PANTHER:PTN000026392 <newline> G-protein beta/gamma-subunit complex binding ; …
FBgn0263741		CG43666	3.10822	8.19e-05	8.57146	0.709038	1.17e-05	-	-	-
FBgn0000826	pan gu	png	3.10272	1.55e-12	37.7183	0.40756	2.68e-14	egg activation ; GO:0007343 | inferred from mutant phenotype <newline> regulation of mitotic cell cycle ; GO:0007346 | traceable author statement <newline> protein phosphorylation ; GO:0006468 | inferred from direct assay <newline> positive regulation of mitotic cell cycle, embryonic ; GO:0045977 | inferred from mutant phenotype	serine/threonine protein kinase complex ; GO:1902554 | inferred from physical interaction with plu <newline> protein kinase complex ; GO:1902911 | inferred from physical interaction with UniProtKB:O46308,UniProtKB:P42570	ATP binding ; GO:0005524 | inferred from electronic annotation with InterPro:IPR000719 <newline> protein serine/threonine kinase activity ; GO:0004674 | inferred from direct assay <newline> protein serine/threonine kinase activity ; GO:0004674 | traceable author statement
FBgn0260447		CR11386	3.07777	1.38e-05	10.9262	0.640823	1.56e-06	-	-	-
FBgn0033603	Cuticular protein 47Ef	Cpr47Ef	3.06446	3.24e-08	29.6099	0.508518	1.68e-09	chitin-based cuticle development ; GO:0040003 | inferred from sequence model	chitin-based extracellular matrix ; GO:0062129 | inferred from sequence model	structural constituent of cuticle ; GO:0042302 | inferred from electronic annotation with InterPro:IPR000618 <newline> structural constituent of chitin-based larval cuticle ; GO:0008010 | inferred from sequence model
FBgn0040251	UDP-glycosyltransferase family 302 member K1	Ugt302K1	3.05986	3.41e-18	1215.16	0.33102	2.38e-20	-	intracellular membrane-bounded organelle ; GO:0043231 | inferred from biological aspect of ancestor with PANTHER:PTN000230403	transferase activity, transferring hexosyl groups ; GO:0016758 | inferred from electronic annotation with InterPro:IPR002213 <newline> glucuronosyltransferase activity ; GO:0015020 | inferred from sequence or structural similarity <newline> UDP-glycosyltransferase activity ; GO:0008194 | inferred from biological aspect of ancestor with PANTHER:PTN000230403
FBgn0034489	pickpocket 6	ppk6	3.05876	3.08e-25	137.898	0.28029	1e-27	sodium ion transport ; GO:0006814 | inferred from sequence or structural similarity with MGI:MGI:101782	integral component of membrane ; GO:0016021 | inferred from sequence or structural similarity with MGI:MGI:101782	sodium channel activity ; GO:0005272 | inferred from sequence or structural similarity with MGI:MGI:101782
FBgn0038652		CG7720	3.0014	4.2e-38	28707.3	0.223658	4.64e-41	transmembrane transport ; GO:0055085 | inferred from electronic annotation with InterPro:IPR001734	membrane ; GO:0016020 | inferred from electronic annotation with InterPro:IPR001734, InterPro:IPR019900	transmembrane transporter activity ; GO:0022857 | inferred from electronic annotation with InterPro:IPR001734
FBgn0038530	Attacin-D	AttD	2.9943	6.3e-09	368.359	0.473939	2.65e-10	defense response to Gram-negative bacterium ; GO:0050829 | inferred from biological aspect of ancestor with PANTHER:PTN002212156 <newline> defense response to Gram-positive bacterium ; GO:0050830 | inferred from biological aspect of ancestor with PANTHER:PTN002212156 <newline> response to hyperoxia ; GO:0055093 | inferred from biological aspect of ancestor with PANTHER:PTN002212156 <newline> anti…	extracellular space ; GO:0005615 | inferred from biological aspect of ancestor with PANTHER:PTN002212156	-
FBgn0033873		CG6337	2.96462	6.72e-130	1497.62	0.120532	1.39e-133	proteolysis involved in cellular protein catabolic process ; GO:0051603 | inferred from biological aspect of ancestor with PANTHER:PTN000274640	extracellular space ; GO:0005615 | inferred from biological aspect of ancestor with PANTHER:PTN000274640 <newline> lysosome ; GO:0005764 | inferred from biological aspect of ancestor with PANTHER:PTN000274640	cysteine-type endopeptidase activity ; GO:0004197 | inferred from biological aspect of ancestor with PANTHER:PTN000274640
FBgn0086668	snoRNA:Psi28S-3436a	snoRNA:Psi28S-3436a	2.96044	2.89e-07	23.5626	0.527647	2.02e-08	-	-	-
FBgn0262794		CG43175	2.95388	2.48e-07	314.626	0.523798	1.71e-08	biological_process ; GO:0008150 | no biological data available	cellular_component ; GO:0005575 | no biological data available	molecular_function ; GO:0003674 | no biological data available
FBgn0259229		CG42329	2.93732	6.47e-11	1537.33	0.415511	1.56e-12	-	-	transferase activity, transferring acyl groups other than amino-acyl groups ; GO:0016747 | inferred from electronic annotation with InterPro:IPR002656
FBgn0041709	yellow-g	yellow-g	2.91315	5.77e-08	195.822	0.492132	3.23e-09	-	extracellular region ; GO:0005576 | inferred from biological aspect of ancestor with PANTHER:PTN000000448	-
FBgn0262815		CR43186	2.90788	6.77e-29	956.97	0.249041	1.68e-31	-	-	-
FBgn0261997		CG42815	2.89833	4.9e-05	38.6953	0.643129	6.59e-06	-	-	-
FBgn0036532		CG13445	2.88961	4.33e-07	615.403	0.522287	3.16e-08	-	-	-
FBgn0035315		CG8960	2.88881	0.000159856	8.92914	0.685442	2.5e-05	-	-	-
FBgn0263451	antisense RNA:CR43474	asRNA:CR43474	2.86153	0.000575783	5.77174	0.738146	0.000105906	-	-	-
FBgn0260874	Ionotropic receptor 76a	Ir76a	2.85827	3.5e-37	248.308	0.215674	4.35e-40	transmission of nerve impulse ; GO:0019226 | inferred from mutant phenotype <newline> detection of chemical stimulus involved in sensory perception ; GO:0050907 | inferred from expression pattern <newline> detection of chemical stimulus involved in sensory perception of smell ; GO:0050911 | inferred from direct assay	integral component of membrane ; GO:0016021 | inferred from sequence model <newline> sensory dendrite ; GO:0071683 | inferred from direct assay <newline> receptor complex ; GO:0043235 | inferred from direct assay	ligand-gated ion channel activity ; GO:0015276 | inferred from sequence model <newline> olfactory receptor activity ; GO:0004984 | contributes_to inferred from direct assay
FBgn0034328	Bomanin Bicipital 1	BomBc1	2.85369	0.000110712	19.4405	0.662507	1.65e-05	response to bacterium ; GO:0009617 | inferred from high throughput expression pattern <newline> defense response to Gram-positive bacterium ; GO:0050830 | inferred from expression pattern <newline> antibacterial humoral response ; GO:0019731 | inferred from direct assay	extracellular region ; GO:0005576 | inferred from direct assay	molecular_function ; GO:0003674 | no biological data available
FBgn0259215	Ionotropic receptor 93a	Ir93a	2.85155	9.79e-14	53.1979	0.356873	1.35e-15	detection of chemical stimulus involved in sensory perception ; GO:0050907 | inferred from expression pattern	plasma membrane ; GO:0005886 | inferred from biological aspect of ancestor with PANTHER:PTN000437926 <newline> integral component of membrane ; GO:0016021 | inferred from sequence model <newline> postsynaptic membrane ; GO:0045211 | inferred from biological aspect of ancestor with PANTHER:PTN001826301	ionotropic glutamate receptor activity ; GO:0004970 | inferred from electronic annotation with InterPro:IPR001320 <newline> ligand-gated ion channel activity ; GO:0015276 | inferred from biological aspect of ancestor with PANTHER:PTN000437926 <newline> ligand-gated ion channel activity ; GO:0015276 | inferred from sequence model <newline> signaling receptor activity ; GO:0038023 | inferred from b…
FBgn0083053	snoRNA:Psi18S-1347b	snoRNA:Psi18S-1347b	2.83156	0.000316629	9.03423	0.701772	5.46e-05	-	-	-
FBgn0260002		snoRNA:Me28S-U2134b	2.82761	2.52e-05	22.25	0.606374	3.11e-06	-	-	-
FBgn0265671	long non-coding RNA:CR44478	lncRNA:CR44478	2.77661	0.000118129	43.1056	0.647138	1.78e-05	-	-	-
FBgn0085297		CG34268	2.77541	5.08e-05	72.5765	0.617078	6.87e-06	-	-	-
FBgn0033164		CG11112	2.7447	8.48e-05	14.7397	0.627322	1.21e-05	multicellular organism reproduction ; GO:0032504 | non-traceable author statement	extracellular space ; GO:0005615 | inferred from sequence model	molecular_function ; GO:0003674 | no biological data available
FBgn0083013	snoRNA:Psi28S-1060	snoRNA:Psi28S-1060	2.73712	3.63e-09	42.4791	0.426835	1.43e-10	-	-	-
FBgn0082923	snoRNA:Or-aca3	snoRNA:Or-aca3	2.72006	3.55e-06	40.7233	0.533251	3.38e-07	-	-	-
FBgn0033097	Zinc/iron regulated transporter-related protein 42C.2	Zip42C.2	2.71871	6.96e-09	48.5248	0.431476	2.96e-10	detoxification of zinc ion ; GO:0010312 | inferred from mutant phenotype <newline> zinc ion import across plasma membrane ; GO:0071578 | inferred from genetic interaction with Zip42C.1 <newline> zinc ion transmembrane transport ; GO:0071577 | inferred from biological aspect of ancestor with PANTHER:PTN000115815	apical plasma membrane ; GO:0016324 | inferred from direct assay <newline> plasma membrane ; GO:0005886 | inferred from biological aspect of ancestor with PANTHER:PTN000113378 <newline> membrane ; GO:0016020 | inferred from biological aspect of ancestor with PANTHER:PTN000115815 <newline> basolateral plasma membrane ; GO:0016323 | inferred from direct assay	zinc ion transmembrane transporter activity ; GO:0005385 | inferred from biological aspect of ancestor with PANTHER:PTN000115815 <newline> zinc ion transmembrane transporter activity ; GO:0005385 | inferred from direct assay <newline> zinc ion transmembrane transporter activity ; GO:0005385 | inferred by curator from GO:0016323
FBgn0086049		snoRNA:Me28S-U3344a	2.69005	0.00111016	6.64238	0.728656	0.000222677	-	-	-
FBgn0038730		CG6300	2.68233	1.13e-19	12690.6	0.278678	6.26e-22	fatty acid biosynthetic process ; GO:0006633 | traceable author statement	-	catalytic activity ; GO:0003824 | inferred from electronic annotation with InterPro:IPR000873 <newline> CoA-ligase activity ; GO:0016405 | traceable author statement <newline> fatty acid ligase activity ; GO:0015645 | traceable author statement
FBgn0036588		CG13068	2.67576	1.37e-10	254.086	0.384862	3.59e-12	-	-	-
FBgn0085452		CG34423	2.67071	2.28e-21	895.442	0.266217	1.1e-23	heme biosynthetic process ; GO:0006783 | inferred from biological aspect of ancestor with PANTHER:PTN000601270 <newline> negative regulation of ATPase activity ; GO:0032780 | inferred from biological aspect of ancestor with PANTHER:PTN000601270	mitochondrion ; GO:0005739 | inferred from biological aspect of ancestor with PANTHER:PTN000601269	ATPase inhibitor activity ; GO:0042030 | inferred from biological aspect of ancestor with PANTHER:PTN000601270 <newline> ATPase binding ; GO:0051117 | inferred from biological aspect of ancestor with PANTHER:PTN000601270
FBgn0083014	snoRNA:Psi18S-996	snoRNA:Psi18S-996	2.65427	2.95e-06	24.7542	0.516387	2.75e-07	-	-	-
FBgn0085487		CG34458	2.65373	2.66e-05	20.3254	0.570681	3.32e-06	proteolysis ; GO:0006508 | inferred from biological aspect of ancestor with PANTHER:PTN001207268	extracellular space ; GO:0005615 | inferred from biological aspect of ancestor with PANTHER:PTN001207268	serine-type endopeptidase activity ; GO:0004252 | inferred from biological aspect of ancestor with PANTHER:PTN001207268 <newline> serine-type endopeptidase activity ; GO:0004252 | inferred from sequence model
FBgn0266492	Sarcolamban B	SclB	2.65227	2.46e-29	529.737	0.225349	5.6e-32	regulation of cardiac muscle contraction ; GO:0055117 | inferred from mutant phenotype	-	-
FBgn0263080		CG43348	2.65092	3.29e-09	1129.03	0.412373	1.29e-10	biological_process ; GO:0008150 | no biological data available	cellular_component ; GO:0005575 | no biological data available	molecular_function ; GO:0003674 | no biological data available
FBgn0020639	Lcp65Af	Lcp65Af	2.63929	2.64e-06	602.393	0.511015	2.41e-07	chitin-based cuticle development ; GO:0040003 | inferred from sequence model	chitin-based extracellular matrix ; GO:0062129 | inferred from sequence model	structural constituent of cuticle ; GO:0042302 | inferred from electronic annotation with InterPro:IPR000618 <newline> structural constituent of chitin-based larval cuticle ; GO:0008010 | inferred from sequence model <newline> structural constituent of chitin-based larval cuticle ; GO:0008010 | inferred from sequence or structural similarity
FBgn0030981		CG14191	2.63174	4.39e-10	1739.89	0.389123	1.35e-11	-	-	-
FBgn0266258	long non-coding RNA:CR44953	lncRNA:CR44953	2.62964	2.28e-06	24.3111	0.50626	2.06e-07	-	-	-
FBgn0267616	long non-coding RNA:CR45954	lncRNA:CR45954	2.61605	0.000153767	15.8131	0.619245	2.39e-05	-	-	-
FBgn0262583		CG43123	2.58192	2.33e-06	27.9246	0.497466	2.1e-07	biological_process ; GO:0008150 | no biological data available	cellular_component ; GO:0005575 | no biological data available	molecular_function ; GO:0003674 | no biological data available
FBgn0034218		CG18467	2.57684	1.4e-05	21.4554	0.536994	1.6e-06	proteasome-mediated ubiquitin-dependent protein catabolic process ; GO:0043161 | inferred from sequence or structural similarity with SGD:S000004742	cytoplasm ; GO:0005737 | inferred from sequence or structural similarity with SGD:S000004742 <newline> nucleus ; GO:0005634 | inferred from sequence or structural similarity with SGD:S000004742	molecular_function ; GO:0003674 | no biological data available
FBgn0052668		CG32668	2.57379	8.87e-08	90.663	0.440821	5.26e-09	biological_process ; GO:0008150 | no biological data available	cellular_component ; GO:0005575 | no biological data available	molecular_function ; GO:0003674 | no biological data available
FBgn0262850		CR43214	2.55838	0.000689441	7.59716	0.668776	0.000130526	-	-	-
FBgn0033391		CG8026	2.55688	2.17e-06	74.4553	0.491138	1.93e-07	transmembrane transport ; GO:0055085 | inferred from electronic annotation with InterPro:IPR002067 <newline> mitochondrial transport ; GO:0006839 | inferred from sequence or structural similarity with UniProtKB:Q9H2D1 <newline> folic acid transport ; GO:0015884 | inferred from sequence or structural similarity with UniProtKB:Q9H2D1	mitochondrial inner membrane ; GO:0005743 | inferred from sequence or structural similarity with UniProtKB:Q9H2D1	FAD transmembrane transporter activity ; GO:0015230 | inferred from biological aspect of ancestor with PANTHER:PTN000641020 <newline> folic acid transmembrane transporter activity ; GO:0008517 | inferred from sequence or structural similarity with UniProtKB:Q9H2D1 <newline> folic acid transmembrane transporter activity ; GO:0008517 | inferred from biological aspect of ancestor with PANTHER:PTN000…
FBgn0039436	TweedleB	TwdlB	2.55674	0.00084123	9.60939	0.678139	0.000163098	chitin-based cuticle development ; GO:0040003 | inferred from sequence or structural similarity with TwdlD <newline> body morphogenesis ; GO:0010171 | inferred from sequence or structural similarity with TwdlD	extracellular matrix ; GO:0031012 | inferred from sequence or structural similarity with TwdlD	structural constituent of chitin-based cuticle ; GO:0005214 | inferred from sequence or structural similarity with TwdlD
FBgn0051793		CG31793	2.54752	5.72e-31	7452.4	0.210654	1.14e-33	transmembrane transport ; GO:0055085 | inferred from biological aspect of ancestor with PANTHER:PTN000657997	integral component of membrane ; GO:0016021 | inferred from electronic annotation with InterPro:IPR011527, InterPro:IPR036640 <newline> membrane ; GO:0016020 | inferred from biological aspect of ancestor with PANTHER:PTN000657997	ATP binding ; GO:0005524 | inferred from electronic annotation with InterPro:IPR003439, InterPro:IPR011527, InterPro:IPR017871 <newline> ATPase activity ; GO:0016887 | inferred from electronic annotation with InterPro:IPR003439, InterPro:IPR017871 <newline> ATPase-coupled transmembrane transporter activity ; GO:0042626 | inferred from biological aspect of ancestor with PANTHER:PTN000657997
FBgn0020506	Amyrel	Amyrel	2.54045	0.00116739	293.214	0.691043	0.000236691	carbohydrate metabolic process ; GO:0005975 | inferred from electronic annotation with InterPro:IPR006046, InterPro:IPR006047, InterPro:IPR006048, InterPro:IPR006589, InterPro:IPR013781	-	cation binding ; GO:0043169 | inferred from electronic annotation with InterPro:IPR006046, InterPro:IPR006047, InterPro:IPR006048, InterPro:IPR006589 <newline> amylase activity ; GO:0016160 | inferred from sequence or structural similarity with UniProtKB:P00687
FBgn0061209	His2B:CG17949	His2B:CG17949	2.53804	0.00121593	7.6782	0.692637	0.000248006	chromatin assembly or disassembly ; GO:0006333 | inferred from sequence or structural similarity with SGD_LOCUS:HTB1; SGD:S000002632	nuclear nucleosome ; GO:0000788 | inferred from sequence or structural similarity with SGD_LOCUS:HTB1; SGD:S000002632	protein heterodimerization activity ; GO:0046982 | inferred from electronic annotation with InterPro:IPR009072 <newline> DNA binding ; GO:0003677 | inferred from sequence or structural similarity with SGD_LOCUS:HTB1; SGD:S000002632
FBgn0004783	Ccp84Aa	Ccp84Aa	2.52688	1.86e-11	279.971	0.34816	3.93e-13	chitin-based cuticle development ; GO:0040003 | inferred from sequence model	extracellular matrix ; GO:0031012 | inferred from biological aspect of ancestor with PANTHER:PTN000955699 <newline> chitin-based extracellular matrix ; GO:0062129 | inferred from sequence model	structural constituent of cuticle ; GO:0042302 | inferred from electronic annotation with InterPro:IPR000618 <newline> structural constituent of chitin-based larval cuticle ; GO:0008010 | inferred from sequence model
FBgn0036138		CG14143	2.51708	4.84e-07	192.734	0.456733	3.57e-08	-	-	-
FBgn0264475	long non-coding RNA:CR43883	lncRNA:CR43883	2.49418	0.000141888	11.8694	0.587675	2.19e-05	-	-	-
FBgn0050011	gemini	gem	2.48934	6.44e-05	15.8024	0.560344	8.89e-06	regulation of transcription by RNA polymerase II ; GO:0006357 | inferred from biological aspect of ancestor with PANTHER:PTN000867451	nucleus ; GO:0005634 | inferred from biological aspect of ancestor with PANTHER:PTN000112980	sequence-specific DNA binding ; GO:0043565 | inferred from biological aspect of ancestor with PANTHER:PTN000867451 <newline> DNA-binding transcription factor activity ; GO:0003700 | inferred from biological aspect of ancestor with PANTHER:PTN000867451
FBgn0262970		CR43281	2.4777	3.89e-05	24.5303	0.543128	5.07e-06	-	-	-
FBgn0032082		CG18088	2.45811	2.51e-08	274.903	0.404835	1.26e-09	multicellular organism reproduction ; GO:0032504 | inferred from biological aspect of ancestor with PANTHER:PTN000104511	-	catalytic activity ; GO:0003824 | inferred from electronic annotation with InterPro:IPR017849, InterPro:IPR017850
FBgn0083032	snoRNA:Psi18S-525g	snoRNA:Psi18S-525g	2.45291	1.86e-06	23.7798	0.468358	1.63e-07	-	-	-
FBgn0039438	TweedleO	TwdlO	2.45021	0.00385368	8621.15	0.740352	0.000934547	chitin-based cuticle development ; GO:0040003 | inferred from sequence or structural similarity with TwdlD <newline> body morphogenesis ; GO:0010171 | inferred from sequence or structural similarity with TwdlD	extracellular matrix ; GO:0031012 | inferred from sequence or structural similarity with TwdlD	structural constituent of chitin-based cuticle ; GO:0005214 | inferred from sequence or structural similarity with TwdlD
FBgn0052647		CG32647	2.43634	9.88e-09	633.363	0.390362	4.34e-10	biological_process ; GO:0008150 | no biological data available	cellular_component ; GO:0005575 | no biological data available	molecular_function ; GO:0003674 | no biological data available
FBgn0083054	snoRNA:Psi18S-1347a	snoRNA:Psi18S-1347a	2.4235	4.19e-06	21.6504	0.478521	4.09e-07	-	-	-
FBgn0015714	Cytochrome P450-6a17	Cyp6a17	2.42305	1.17e-06	2749.6	0.454386	9.68e-08	oxidation-reduction process ; GO:0055114 | inferred from electronic annotation with InterPro:IPR001128, InterPro:IPR002401, InterPro:IPR017972 <newline> thermosensory behavior ; GO:0040040 | inferred from mutant phenotype	-	oxidoreductase activity, acting on paired donors, with incorporation or reduction of molecular oxygen ; GO:0016705 | inferred from electronic annotation with InterPro:IPR001128, InterPro:IPR002401, InterPro:IPR017972 <newline> heme binding ; GO:0020037 | inferred from electronic annotation with InterPro:IPR001128, InterPro:IPR002401 <newline> iron ion binding ; GO:0005506 | inferred from electron…
FBgn0264428	long non-coding RNA:CR43846	lncRNA:CR43846	2.41043	0.00485893	3.72009	0.745208	0.00121826	-	-	-
FBgn0083007	snoRNA:Psi28S-1135f	snoRNA:Psi28S-1135f	2.40902	0.000292197	24.7378	0.593738	4.96e-05	-	-	-
FBgn0086602	snoRNA:Psi28S-3436b	snoRNA:Psi28S-3436b	2.39836	7.51e-06	43.9561	0.485566	7.84e-07	-	-	-
FBgn0263488	small non-messenger RNA:CR43603	snmRNA:CR43603	2.37815	0.00315211	5.42106	0.704444	0.000735667	-	-	-
FBgn0262944	long non-coding RNA:CR43263	lncRNA:CR43263	2.37514	2.12e-09	235.23	0.365277	7.91e-11	-	-	-
FBgn0267300	long non-coding RNA:CR45736	lncRNA:CR45736	2.36328	1.41e-08	53.581	0.382599	6.54e-10	-	-	-
FBgn0265915	antisense RNA:CR44704	asRNA:CR44704	2.36247	1.41e-05	64.3783	0.492455	1.61e-06	-	-	-
FBgn0085249		CG34220	2.36096	4.87e-08	304.115	0.396747	2.67e-09	chitin metabolic process ; GO:0006030 | inferred from electronic annotation with InterPro:IPR002557	extracellular region ; GO:0005576 | inferred from electronic annotation with InterPro:IPR002557	chitin binding ; GO:0008061 | inferred from electronic annotation with InterPro:IPR002557
FBgn0033296	Maltase A7	Mal-A7	2.35989	4.93e-06	350.117	0.469166	4.91e-07	carbohydrate metabolic process ; GO:0005975 | inferred from electronic annotation with InterPro:IPR006047, InterPro:IPR006589, InterPro:IPR013781	-	maltose alpha-glucosidase activity ; GO:0032450 | inferred from sequence or structural similarity with UniProtKB:P53341
FBgn0082940	snoRNA:Me28S-C3227a	snoRNA:Me28S-C3227a	2.35662	0.000638514	11.1055	0.612432	0.000119103	-	-	-
FBgn0263850		CG43711	2.34871	0.00569963	5.75014	0.7381	0.00146211	biological_process ; GO:0008150 | no biological data available	cellular_component ; GO:0005575 | no biological data available	molecular_function ; GO:0003674 | no biological data available
FBgn0034183	SET and MYND domain containing, arthropod-specific, member 6	SmydA-6	2.34762	0.000537148	18.2903	0.602787	9.84e-05	negative regulation of gene expression ; GO:0010629 | inferred from sequence or structural similarity with Smyd4-2	-	histone deacetylase binding ; GO:0042826 | inferred from sequence or structural similarity with Smyd4-2
FBgn0264775		CG44013	2.34679	5.86e-10	891.936	0.349529	1.89e-11	biological_process ; GO:0008150 | no biological data available	cellular_component ; GO:0005575 | no biological data available	molecular_function ; GO:0003674 | no biological data available
FBgn0039441	TweedleN	TwdlN	2.34292	2.08e-05	66.1847	0.497806	2.52e-06	body morphogenesis ; GO:0010171 | inferred from sequence or structural similarity with TwdlD <newline> chitin-based cuticle development ; GO:0040003 | inferred from sequence or structural similarity with TwdlD	extracellular matrix ; GO:0031012 | inferred from sequence or structural similarity with TwdlD	structural constituent of chitin-based cuticle ; GO:0005214 | inferred from sequence or structural similarity with TwdlD
FBgn0004956	unpaired 1	upd1	2.31915	5.04e-24	332.44	0.217867	1.84e-26	embryonic development via the syncytial blastoderm ; GO:0001700 | inferred from electronic annotation with InterPro:IPR031901 <newline> paracrine signaling ; GO:0038001 | inferred from direct assay <newline> border follicle cell migration ; GO:0007298 | inferred from mutant phenotype <newline> compound eye morphogenesis ; GO:0001745 | inferred from mutant phenotype <newline> long-term memory ; GO…	extracellular space ; GO:0005615 | inferred from direct assay <newline> extracellular region ; GO:0005576 | inferred from direct assay <newline> apical part of cell ; GO:0045177 | inferred from direct assay	extracellular matrix binding ; GO:0050840 | inferred from direct assay <newline> cytokine activity ; GO:0005125 | inferred from direct assay <newline> cytokine activity ; GO:0005125 | inferred from genetic interaction with dome <newline> protein binding ; GO:0005515 | inferred from physical interaction with UniProtKB:M9NF14
FBgn0052985		CG32985	2.31287	0.00111465	10.8853	0.626768	0.000224115	multicellular organism reproduction ; GO:0032504 | inferred from expression pattern <newline> multicellular organism reproduction ; GO:0032504 | inferred from biological aspect of ancestor with PANTHER:PTN000104511	-	catalytic activity ; GO:0003824 | inferred from electronic annotation with InterPro:IPR017849, InterPro:IPR017850 <newline> molecular_function ; GO:0003674 | no biological data available
FBgn0033774		CG12374	2.31202	0.00379951	30.7209	0.697626	0.000919305	proteolysis ; GO:0006508 | inferred from biological aspect of ancestor with PANTHER:PTN000194073	extracellular space ; GO:0005615 | inferred from biological aspect of ancestor with PANTHER:PTN000194073	zinc ion binding ; GO:0008270 | inferred from electronic annotation with InterPro:IPR000834 <newline> metallocarboxypeptidase activity ; GO:0004181 | inferred from biological aspect of ancestor with PANTHER:PTN000194073
FBgn0262565		CR43105	2.31062	0.00437097	5.10499	0.706779	0.0010784	-	-	-
FBgn0041621	Odorant receptor 82a	Or82a	2.30811	0.000504167	14.8797	0.590028	9.16e-05	detection of chemical stimulus involved in sensory perception of smell ; GO:0050911 | inferred from high throughput direct assay <newline> detection of chemical stimulus involved in sensory perception of smell ; GO:0050911 | inferred from biological aspect of ancestor with PANTHER:PTN000474402 <newline> multicellular organism reproduction ; GO:0032504 | inferred from high throughput expression pa…	dendrite membrane ; GO:0032590 | inferred from sequence or structural similarity with Or22a <newline> extracellular space ; GO:0005615 | inferred from high throughput direct assay <newline> integral component of membrane ; GO:0016021 | inferred from high throughput direct assay <newline> plasma membrane ; GO:0005886 | inferred from biological aspect of ancestor with PANTHER:PTN000474402 <newline>…	olfactory receptor activity ; GO:0004984 | inferred from biological aspect of ancestor with PANTHER:PTN000474402 <newline> odorant binding ; GO:0005549 | inferred from sequence or structural similarity with Or43b <newline> olfactory receptor activity ; GO:0004984 | inferred from high throughput direct assay
FBgn0033927		CR10102	2.30762	8.29e-07	367.623	0.427189	6.59e-08	-	-	-
FBgn0037594	Odorant receptor 85d	Or85d	2.29323	0.00543098	5.52246	0.717065	0.00138344	detection of chemical stimulus involved in sensory perception of smell ; GO:0050911 | inferred from biological aspect of ancestor with PANTHER:PTN000474402	plasma membrane ; GO:0005886 | inferred from biological aspect of ancestor with PANTHER:PTN000474402 <newline> dendrite membrane ; GO:0032590 | inferred from sequence or structural similarity with Or22a <newline> integral component of membrane ; GO:0016021 | inferred from biological aspect of ancestor with PANTHER:PTN000474402	olfactory receptor activity ; GO:0004984 | inferred from biological aspect of ancestor with PANTHER:PTN000474402 <newline> odorant binding ; GO:0005549 | inferred from sequence or structural similarity with Or43b
FBgn0036563		CG13075	2.29125	3.01e-16	6526.54	0.262555	2.62e-18	chitin metabolic process ; GO:0006030 | inferred from electronic annotation with InterPro:IPR002557	extracellular region ; GO:0005576 | inferred from electronic annotation with InterPro:IPR002557	chitin binding ; GO:0008061 | inferred from electronic annotation with InterPro:IPR002557
FBgn0003057		CG10598	2.28353	0.00767848	409.933	0.741056	0.0020599	-	-	-
FBgn0035264	Outer segment 4	Oseg4	2.28294	2.66e-25	2502.86	0.208907	8.47e-28	non-motile cilium assembly ; GO:1905515 | inferred from sequence or structural similarity with Oseg1 <newline> cilium assembly ; GO:0060271 | inferred from expression pattern <newline> cilium assembly ; GO:0060271 | inferred from biological aspect of ancestor with PANTHER:PTN000421277 <newline> positive regulation of canonical Wnt signaling pathway ; GO:0090263 | inferred from mutant phenotype <n…	non-motile cilium ; GO:0097730 | inferred from direct assay <newline> axoneme ; GO:0005930 | inferred from biological aspect of ancestor with PANTHER:PTN001047024 <newline> intraciliary transport particle A ; GO:0030991 | inferred from sequence or structural similarity with HGNC:29250 <newline> intraciliary transport particle A ; GO:0030991 | inferred from biological aspect of ancestor with PANTH…	-
FBgn0036594		CG13047	2.28148	1.02e-09	239.601	0.344377	3.47e-11	-	-	-
FBgn0038134	wnt inhibitor of Dorsal	wntD	2.27715	2.07e-13	113.61	0.288454	2.92e-15	pole cell migration ; GO:0007280 | inferred from mutant phenotype <newline> defense response to Gram-positive bacterium ; GO:0050830 | inferred from mutant phenotype inferred from genetic interaction with dl <newline> neuron differentiation ; GO:0030182 | inferred from biological aspect of ancestor with PANTHER:PTN000246517 <newline> ventral furrow formation ; GO:0007370 | inferred from mutant ph…	extracellular region ; GO:0005576 | inferred from direct assay <newline> extracellular matrix ; GO:0031012 | non-traceable author statement <newline> extracellular space ; GO:0005615 | inferred from biological aspect of ancestor with PANTHER:PTN000246517	frizzled binding ; GO:0005109 | inferred from biological aspect of ancestor with PANTHER:PTN000246517 <newline> frizzled binding ; GO:0005109 | inferred from physical interaction with fz4 <newline> frizzled binding ; GO:0005109 | non-traceable author statement
FBgn0052009		CR32009	2.26945	0.00456545	21.5333	0.69729	0.00113521	-	-	-
FBgn0083045	snoRNA:Psi18S-1389b	snoRNA:Psi18S-1389b	2.2663	0.00867036	4.7167	0.745879	0.00237809	-	-	-
FBgn0083012	snoRNA:Psi28S-1135a	snoRNA:Psi28S-1135a	2.25912	0.000207217	28.6857	0.544534	3.34e-05	-	-	-
FBgn0053013		CR33013	2.25653	4.98e-35	382.719	0.175317	6.54e-38	-	-	-
FBgn0261856		CR42785	2.25633	0.00276391	85.5226	0.660187	0.00063151	-	-	-
FBgn0014368	no optic lobe	nol	2.25244	1.1e-06	1141.6	0.421381	9.02e-08	-	-	-
FBgn0036230		CG11570	2.24887	0.00506936	10.3951	0.698388	0.00128152	chitin metabolic process ; GO:0006030 | inferred from electronic annotation with InterPro:IPR002557	extracellular region ; GO:0005576 | inferred from electronic annotation with InterPro:IPR002557	chitin binding ; GO:0008061 | inferred from electronic annotation with InterPro:IPR002557
FBgn0086061		snoRNA:Or-CD8	2.2396	0.000118322	27.2712	0.522061	1.79e-05	-	-	-
FBgn0083010	snoRNA:Psi28S-1135c	snoRNA:Psi28S-1135c	2.23933	0.00251283	11.8748	0.649567	0.000565985	-	-	-
FBgn0050479		CG30479	2.2389	5.53e-06	55.5318	0.447292	5.57e-07	-	-	-
FBgn0082951	snoRNA:Me18S-C1366	snoRNA:Me18S-C1366	2.23862	0.0059007	6.42696	0.706114	0.00152265	-	-	-
FBgn0267042		CG45486	2.23771	0.0084066	4.16003	0.733764	0.00229123	biological_process ; GO:0008150 | no biological data available	cellular_component ; GO:0005575 | no biological data available	molecular_function ; GO:0003674 | no biological data available
FBgn0082943	snoRNA:Me28S-A982a	snoRNA:Me28S-A982a	2.22903	0.00175126	14.2576	0.626628	0.000374856	-	-	-
FBgn0086041		snoRNA:Me18S-A469	2.21803	0.00726323	4.93496	0.715289	0.00192944	-	-	-
FBgn0082986	snoRNA:Psi28S-2562	snoRNA:Psi28S-2562	2.21609	2.73e-05	32.6799	0.477168	3.41e-06	-	-	-
FBgn0261501		CG42649	2.20698	0.00860278	5.54905	0.725573	0.00235243	biological_process ; GO:0008150 | no biological data available	cellular_component ; GO:0005575 | no biological data available	molecular_function ; GO:0003674 | no biological data available
FBgn0083008	snoRNA:Psi28S-1135e	snoRNA:Psi28S-1135e	2.20222	0.000104271	24.9916	0.509437	1.54e-05	-	-	-
FBgn0038705		CG11626	2.1938	1.9e-10	62.9578	0.318005	5.25e-12	proteolysis ; GO:0006508 | inferred from biological aspect of ancestor with PANTHER:PTN000110021	-	serine-type peptidase activity ; GO:0008236 | inferred from electronic annotation with InterPro:IPR008758 <newline> dipeptidyl-peptidase activity ; GO:0008239 | inferred from biological aspect of ancestor with PANTHER:PTN000110021
FBgn0267820	antisense RNA:CR46145	asRNA:CR46145	2.17742	0.000119617	24.2137	0.507924	1.81e-05	-	-	-
FBgn0033788		CG13323	2.17343	1.93e-30	26777.5	0.181266	3.99e-33	-	-	-
FBgn0034880	Integrin alphaPS5 subunit	ItgaPS5	2.16962	4.6e-16	337.415	0.250132	4.18e-18	cell-matrix adhesion ; GO:0007160 | traceable author statement <newline> cell adhesion mediated by integrin ; GO:0033627 | inferred from sequence or structural similarity with mys <newline> oocyte growth ; GO:0001555 | inferred from mutant phenotype <newline> heterophilic cell-cell adhesion via plasma membrane cell adhesion molecules ; GO:0007157 | traceable author statement	integrin complex ; GO:0008305 | inferred from sequence or structural similarity with mys <newline> integrin complex ; GO:0008305 | non-traceable author statement <newline> integral component of membrane ; GO:0016021 | inferred from sequence or structural similarity with mys <newline> integrin complex ; GO:0008305 | inferred from sequence or structural similarity <newline> integrin complex ; GO:00…	protein heterodimerization activity ; GO:0046982 | inferred from sequence or structural similarity with mys
FBgn0034756	Cyp6d2	Cyp6d2	2.16837	1.29e-19	1586.77	0.225625	7.22e-22	oxidation-reduction process ; GO:0055114 | inferred from electronic annotation with InterPro:IPR001128, InterPro:IPR002401, InterPro:IPR017972 <newline> response to camptothecin ; GO:1901563 | inferred from mutant phenotype	-	oxidoreductase activity, acting on paired donors, with incorporation or reduction of molecular oxygen ; GO:0016705 | inferred from electronic annotation with InterPro:IPR001128, InterPro:IPR002401, InterPro:IPR017972 <newline> heme binding ; GO:0020037 | inferred from electronic annotation with InterPro:IPR001128, InterPro:IPR002401 <newline> iron ion binding ; GO:0005506 | inferred from electron…
FBgn0034548		CG13443	2.16734	0.000261944	16.2554	0.53026	4.36e-05	biological_process ; GO:0008150 | no biological data available	cellular_component ; GO:0005575 | no biological data available	molecular_function ; GO:0003674 | no biological data available
FBgn0052248		CG32248	2.16482	0.00225372	3914.83	0.62197	0.000500308	biological_process ; GO:0008150 | no biological data available	cellular_component ; GO:0005575 | no biological data available	molecular_function ; GO:0003674 | no biological data available
FBgn0086065		snoRNA:Me28S-G3113a	2.16104	0.00583238	9.99992	0.680801	0.00150221	-	-	-
FBgn0030980		CG7406	2.15657	1.48e-05	88.6275	0.450554	1.7e-06	-	-	-
FBgn0053346		CG33346	2.15342	6.88e-11	1262.63	0.30503	1.67e-12	DNA catabolic process, endonucleolytic ; GO:0000737 | inferred from biological aspect of ancestor with PANTHER:PTN000359598 <newline> apoptotic DNA fragmentation ; GO:0006309 | inferred from biological aspect of ancestor with PANTHER:PTN000359598	mitochondrion ; GO:0005739 | inferred from biological aspect of ancestor with PANTHER:PTN000359598 <newline> nucleus ; GO:0005634 | inferred from biological aspect of ancestor with PANTHER:PTN000359598 <newline> mitochondrial inner membrane ; GO:0005743 | inferred from biological aspect of ancestor with PANTHER:PTN000359598	nucleic acid binding ; GO:0003676 | inferred from electronic annotation with InterPro:IPR001604, InterPro:IPR018524, InterPro:IPR020821 <newline> metal ion binding ; GO:0046872 | inferred from electronic annotation with InterPro:IPR001604, InterPro:IPR018524, InterPro:IPR020821 <newline> single-stranded DNA endodeoxyribonuclease activity ; GO:0000014 | inferred from biological aspect of ancestor …
FBgn0083042	snoRNA:Psi18S-1854a	snoRNA:Psi18S-1854a	2.1501	0.000679851	15.9305	0.561464	0.000128429	-	-	-
FBgn0034317		CG14499	2.14989	0.0125141	168.815	0.740741	0.00370376	biological_process ; GO:0008150 | no biological data available	cellular_component ; GO:0005575 | no biological data available	carbohydrate binding ; GO:0030246 | inferred from sequence or structural similarity with Lectin-galC1
FBgn0083046	snoRNA:Psi18S-1389a	snoRNA:Psi18S-1389a	2.14803	0.0116722	8.00379	0.733479	0.00340539	-	-	-
FBgn0053542	unpaired 3	upd3	2.14023	1.54e-05	216.468	0.448087	1.78e-06	embryonic development via the syncytial blastoderm ; GO:0001700 | inferred from electronic annotation with InterPro:IPR031901 <newline> receptor signaling pathway via JAK-STAT ; GO:0007259 | inferred from genetic interaction with Stat92E <newline> receptor signaling pathway via JAK-STAT ; GO:0007259 | inferred from mutant phenotype <newline> oogenesis ; GO:0048477 | inferred from mutant phenotype…	extracellular space ; GO:0005615 | inferred from direct assay <newline> extracellular space ; GO:0005615 | inferred from sequence model	cytokine activity ; GO:0005125 | inferred from direct assay
FBgn0267073	long non-coding RNA:CR45517	lncRNA:CR45517	2.13876	6.98e-10	495.034	0.319858	2.28e-11	-	-	-
FBgn0033521		CG12896	2.12722	0.000350177	22.5776	0.53061	6.1e-05	oxidation-reduction process ; GO:0055114 | inferred from electronic annotation with InterPro:IPR000866, InterPro:IPR019479 <newline> mesoderm development ; GO:0007498 | inferred from expression pattern <newline> cell redox homeostasis ; GO:0045454 | inferred from biological aspect of ancestor with PANTHER:PTN000073790 <newline> response to oxidative stress ; GO:0006979 | inferred from sequence or…	cytoplasm ; GO:0005737 | inferred from sequence or structural similarity with HGNC:16753 <newline> cytosol ; GO:0005829 | inferred from biological aspect of ancestor with PANTHER:PTN000073790 <newline> extracellular exosome ; GO:0070062 | inferred from sequence or structural similarity with HGNC:16753 <newline> mitochondrion ; GO:0005739 | inferred from biological aspect of ancestor with PANTHER:…	peroxiredoxin activity ; GO:0051920 | inferred from electronic annotation with InterPro:IPR019479 <newline> peroxidase activity ; GO:0004601 | inferred from sequence or structural similarity with MGI:MGI:894320
FBgn0262008		CG42826	2.12124	0.00214239	9.43671	0.606772	0.000472383	transmembrane transport ; GO:0055085 | inferred from electronic annotation with InterPro:IPR005828	integral component of membrane ; GO:0016021 | inferred from electronic annotation with InterPro:IPR005828	transmembrane transporter activity ; GO:0022857 | inferred from electronic annotation with InterPro:IPR005828
FBgn0020640	Lcp65Ae	Lcp65Ae	2.11642	6.57e-05	3688.99	0.476921	9.09e-06	chitin-based cuticle development ; GO:0040003 | inferred from sequence model	chitin-based extracellular matrix ; GO:0062129 | inferred from sequence model	structural constituent of cuticle ; GO:0042302 | inferred from electronic annotation with InterPro:IPR000618 <newline> structural constituent of chitin-based larval cuticle ; GO:0008010 | inferred from sequence or structural similarity <newline> structural constituent of chitin-based larval cuticle ; GO:0008010 | inferred from sequence model
FBgn0037850		CG14695	2.11527	1.11e-18	1211.83	0.225722	7.18e-21	-	-	-
FBgn0005660	Ets at 21C	Ets21C	2.11342	5.93e-07	372.898	0.386365	4.5e-08	regulation of transcription by RNA polymerase II ; GO:0006357 | inferred from biological aspect of ancestor with PANTHER:PTN000218930 <newline> defense response to bacterium ; GO:0042742 | inferred from mutant phenotype <newline> cell differentiation ; GO:0030154 | inferred from biological aspect of ancestor with PANTHER:PTN000218930	nucleus ; GO:0005634 | inferred from biological aspect of ancestor with PANTHER:PTN000218930	sequence-specific DNA binding ; GO:0043565 | inferred from electronic annotation with InterPro:IPR000418, InterPro:IPR003118 <newline> DNA-binding transcription factor activity, RNA polymerase II-specific ; GO:0000981 | inferred from biological aspect of ancestor with PANTHER:PTN000218930
FBgn0262986		CG43294	2.11314	0.0096262	12.2676	0.704089	0.00268879	chitin metabolic process ; GO:0006030 | inferred from electronic annotation with InterPro:IPR002557	extracellular region ; GO:0005576 | inferred from electronic annotation with InterPro:IPR002557	chitin binding ; GO:0008061 | inferred from electronic annotation with InterPro:IPR002557
FBgn0083040	snoRNA:Psi18S-1854c	snoRNA:Psi18S-1854c	2.1124	0.000160742	23.8033	0.501428	2.52e-05	-	-	-
FBgn0035513	Cuticular protein 64Ad	Cpr64Ad	2.11154	8.81e-05	35.0838	0.483677	1.27e-05	chitin-based cuticle development ; GO:0040003 | inferred from sequence model	extracellular matrix ; GO:0031012 | inferred from biological aspect of ancestor with PANTHER:PTN000955699 <newline> chitin-based extracellular matrix ; GO:0062129 | inferred from sequence model	structural constituent of cuticle ; GO:0042302 | inferred from electronic annotation with InterPro:IPR000618 <newline> structural constituent of chitin-based larval cuticle ; GO:0008010 | inferred from sequence model
FBgn0043791	phurba tashi	phu	2.11147	0.000130203	66.3457	0.495012	1.99e-05	dephosphorylation ; GO:0016311 | inferred from biological aspect of ancestor with PANTHER:PTN000174527 <newline> response to hypoxia ; GO:0001666 | inferred from mutant phenotype <newline> dephosphorylation ; GO:0016311 | inferred from sequence or structural similarity with HGNC:439 <newline> response to nicotine ; GO:0035094 | inferred from expression pattern	cell surface ; GO:0009986 | inferred from sequence or structural similarity with HGNC:439	alkaline phosphatase activity ; GO:0004035 | inferred from biological aspect of ancestor with PANTHER:PTN000174527 <newline> alkaline phosphatase activity ; GO:0004035 | inferred from sequence or structural similarity with HGNC:439
FBgn0266763	long non-coding RNA:CR45228	lncRNA:CR45228	2.1071	4.16e-05	29.4284	0.463537	5.48e-06	-	-	-
FBgn0040797		CG13066	2.10354	0.00975906	5.3954	0.702077	0.00273399	-	-	-
FBgn0267408	Aldehyde oxidase 1	AOX1	2.10179	8.02e-09	82305.3	0.334869	3.46e-10	oxidation-reduction process ; GO:0055114 | inferred from electronic annotation with InterPro:IPR002346, InterPro:IPR002888, InterPro:IPR008274, InterPro:IPR016166, InterPro:IPR016208 <newline> pyridoxal metabolic process ; GO:0042817 | inferred from mutant phenotype	-	electron transfer activity ; GO:0009055 | inferred from electronic annotation with InterPro:IPR001041 <newline> 2 iron, 2 sulfur cluster binding ; GO:0051537 | inferred from electronic annotation with InterPro:IPR006058 <newline> iron ion binding ; GO:0005506 | inferred from electronic annotation with InterPro:IPR016208 <newline> FAD binding ; GO:0071949 | inferred from electronic annotation with…
FBgn0085505	long non-coding RNA:CR40629	lncRNA:CR40629	2.10043	0.0156411	3.67111	0.74483	0.00480211	-	-	-
FBgn0266929	long non-coding RNA:CR45380	lncRNA:CR45380	2.09948	4.55e-08	61.4892	0.351988	2.45e-09	-	-	-
FBgn0086069		snoRNA:Me28S-C3351	2.09739	0.000901939	26.3463	0.559205	0.000176363	-	-	-
FBgn0033830		CG10814	2.09719	1.78e-05	1047.34	0.442143	2.1e-06	oxidation-reduction process ; GO:0055114 | inferred from electronic annotation with InterPro:IPR003819 <newline> carnitine biosynthetic process ; GO:0045329 | inferred from biological aspect of ancestor with PANTHER:PTN000075473	mitochondrion ; GO:0005739 | inferred from biological aspect of ancestor with PANTHER:PTN000075473	gamma-butyrobetaine dioxygenase activity ; GO:0008336 | inferred from sequence or structural similarity with UniProtKB:O75936
FBgn0035279	Cuticular protein 62Ba	Cpr62Ba	2.08695	0.0155029	3.82892	0.739093	0.00474788	chitin-based cuticle development ; GO:0040003 | inferred from sequence model	chitin-based extracellular matrix ; GO:0062129 | inferred from sequence model <newline> extracellular matrix ; GO:0031012 | inferred from biological aspect of ancestor with PANTHER:PTN000955699	structural constituent of cuticle ; GO:0042302 | inferred from electronic annotation with InterPro:IPR000618 <newline> structural constituent of chitin-based larval cuticle ; GO:0008010 | inferred from sequence model
FBgn0033928	Arc2	Arc2	2.08363	1.61e-11	3251.62	0.286208	3.34e-13	biological_process ; GO:0008150 | no biological data available	extracellular vesicle ; GO:1903561 | inferred from direct assay	molecular_function ; GO:0003674 | no biological data available
FBgn0083009	snoRNA:Psi28S-1135d	snoRNA:Psi28S-1135d	2.08284	0.00407084	14.7659	0.632637	0.000993669	-	-	-
FBgn0036352		CG14110	2.07045	0.000580053	13.5953	0.534431	0.000107012	-	-	-
FBgn0035439		CG14961	2.06295	1.17e-16	552.787	0.233396	9.67e-19	biological_process ; GO:0008150 | no biological data available	cellular_component ; GO:0005575 | no biological data available	molecular_function ; GO:0003674 | no biological data available
FBgn0030304	Cyp4g15	Cyp4g15	2.06213	2.94e-38	1574.62	0.153309	3.05e-41	oxidation-reduction process ; GO:0055114 | inferred from electronic annotation with InterPro:IPR001128, InterPro:IPR002401, InterPro:IPR017972	-	oxidoreductase activity, acting on paired donors, with incorporation or reduction of molecular oxygen ; GO:0016705 | inferred from electronic annotation with InterPro:IPR001128, InterPro:IPR002401, InterPro:IPR017972 <newline> heme binding ; GO:0020037 | inferred from electronic annotation with InterPro:IPR001128, InterPro:IPR002401 <newline> iron ion binding ; GO:0005506 | inferred from electron…
FBgn0010039	Glutathione S transferase D3	GstD3	2.06193	2.96e-17	2883.68	0.22914	2.29e-19	glutathione metabolic process ; GO:0006749 | inferred from biological aspect of ancestor with PANTHER:PTN001679864	cytoplasm ; GO:0005737 | inferred from biological aspect of ancestor with PANTHER:PTN001679864 <newline> cytoplasm ; GO:0005737 | inferred from sequence or structural similarity with RGD:70952	glutathione transferase activity ; GO:0004364 | NOT inferred from key residues <newline> glutathione transferase activity ; GO:0004364 | inferred from biological aspect of ancestor with PANTHER:PTN001679864 <newline> glutathione transferase activity ; GO:0004364 | non-traceable author statement
FBgn0267708	long non-coding RNA:CR46041	lncRNA:CR46041	2.06079	0.0122492	5.37861	0.708088	0.00361013	-	-	-
FBgn0085296		CG34267	2.06073	0.00336383	80.0113	0.614425	0.000796778	-	-	-
FBgn0086038		snoRNA:Me28S-C1237	2.05848	0.0177138	5.96729	0.742335	0.00555467	-	-	-
FBgn0034660	Lysyl oxidase-like 2	Loxl2	2.05698	1.56e-07	75.8478	0.359042	1.01e-08	oxidation-reduction process ; GO:0055114 | inferred from electronic annotation with InterPro:IPR001695 <newline> cellular protein modification process ; GO:0006464 | inferred from sequence or structural similarity with UniProtKB:Q9Y4K0 <newline> cell adhesion ; GO:0007155 | inferred from sequence or structural similarity with UniProtKB:Q9Y4K0	membrane ; GO:0016020 | inferred from electronic annotation with InterPro:IPR001190, InterPro:IPR017448	scavenger receptor activity ; GO:0005044 | inferred from electronic annotation with InterPro:IPR001190 <newline> copper ion binding ; GO:0005507 | inferred from electronic annotation with InterPro:IPR001695 <newline> protein-lysine 6-oxidase activity ; GO:0004720 | inferred from sequence or structural similarity with UniProtKB:Q9Y4K0
FBgn0036359		CG14105	2.05421	0.000207946	283.729	0.495275	3.36e-05	cilium assembly ; GO:0060271 | inferred from biological aspect of ancestor with PANTHER:PTN000483982	-	-
FBgn0263842		CG43703	2.04881	0.0181352	3.43362	0.741336	0.00571538	-	-	serine-type endopeptidase inhibitor activity ; GO:0004867 | inferred from electronic annotation with InterPro:IPR002223
FBgn0030540		CG11581	2.04684	0.000895585	32.5532	0.545456	0.000175059	-	-	-
FBgn0034582	Chitinase 9	Cht9	2.04556	8.69e-21	718.295	0.206786	4.5e-23	carbohydrate metabolic process ; GO:0005975 | inferred from electronic annotation with InterPro:IPR001223, InterPro:IPR001579, InterPro:IPR013781 <newline> chitin-based cuticle development ; GO:0040003 | inferred from mutant phenotype <newline> chitin catabolic process ; GO:0006032 | inferred from direct assay <newline> wound healing ; GO:0042060 | inferred from mutant phenotype <newline> ecdysis…	extracellular space ; GO:0005615 | inferred from direct assay <newline> extracellular region ; GO:0005576 | inferred from biological aspect of ancestor with PANTHER:PTN000126545	chitinase activity ; GO:0004568 | inferred from direct assay <newline> chitinase activity ; GO:0004568 | inferred from biological aspect of ancestor with PANTHER:PTN000126545 <newline> chitin binding ; GO:0008061 | inferred from biological aspect of ancestor with PANTHER:PTN000126545
FBgn0042118	Cuticular protein 65Ax2	Cpr65Ax2	2.04543	7.14e-05	411.84	0.462991	9.97e-06	chitin-based cuticle development ; GO:0040003 | inferred from sequence model	chitin-based extracellular matrix ; GO:0062129 | inferred from sequence model	structural constituent of cuticle ; GO:0042302 | inferred from electronic annotation with InterPro:IPR000618 <newline> structural constituent of chitin-based larval cuticle ; GO:0008010 | inferred from sequence model
FBgn0264947	antisense RNA:CR44116	asRNA:CR44116	2.04415	0.0115373	5.30276	0.69699	0.00335886	-	-	-
FBgn0037123		CG14569	2.04219	1.01e-05	58.6548	0.419047	1.1e-06	-	-	-
FBgn0036910	Cyp305a1	Cyp305a1	2.0412	1.04e-07	1437.94	0.351496	6.35e-09	oxidation-reduction process ; GO:0055114 | inferred from electronic annotation with InterPro:IPR001128, InterPro:IPR002401, InterPro:IPR017972	-	oxidoreductase activity, acting on paired donors, with incorporation or reduction of molecular oxygen ; GO:0016705 | inferred from electronic annotation with InterPro:IPR001128, InterPro:IPR002401, InterPro:IPR017972 <newline> heme binding ; GO:0020037 | inferred from electronic annotation with InterPro:IPR001128, InterPro:IPR002401 <newline> iron ion binding ; GO:0005506 | inferred from electron…
FBgn0283678	Osiris 21	Osi21	2.03895	0.0111941	6.82776	0.692534	0.00323808	biological_process ; GO:0008150 | no biological data available	integral component of plasma membrane ; GO:0005887 | inferred from sequence model	molecular_function ; GO:0003674 | no biological data available
FBgn0051296		CG31296	2.03879	1.02e-06	42.6142	0.380316	8.29e-08	multicellular organism reproduction ; GO:0032504 | inferred from biological aspect of ancestor with PANTHER:PTN002232911	extracellular space ; GO:0005615 | inferred from biological aspect of ancestor with PANTHER:PTN000036124 <newline> extracellular region ; GO:0005576 | inferred from sequence model	molecular_function ; GO:0003674 | no biological data available
FBgn0004389	bottleneck	bnk	2.03331	0.0149222	5.99969	0.71641	0.00453705	actin filament organization ; GO:0007015 | traceable author statement <newline> actin filament bundle organization ; GO:0061572 | inferred from direct assay <newline> regulation of embryonic cell shape ; GO:0016476 | inferred from mutant phenotype	stress fiber ; GO:0001725 | colocalizes_with inferred from direct assay <newline> actin filament ; GO:0005884 | non-traceable author statement <newline> actin filament ; GO:0005884 | inferred from direct assay	phosphatidylinositol-3,4,5-trisphosphate binding ; GO:0005547 | inferred from direct assay <newline> phosphatidylinositol-4,5-bisphosphate binding ; GO:0005546 | inferred from direct assay
FBgn0015543		snoRNA:Me28S-A1322	2.03261	1.88e-10	332.177	0.294562	5.18e-12	-	-	-
FBgn0051219		CG31219	2.03145	0.00416278	9.80414	0.618389	0.00101956	proteolysis ; GO:0006508 | inferred from electronic annotation with InterPro:IPR001254, InterPro:IPR001314, InterPro:IPR018114 <newline> proteolysis ; GO:0006508 | inferred from sequence model	-	serine-type endopeptidase activity ; GO:0004252 | inferred from electronic annotation with InterPro:IPR001254, InterPro:IPR001314 <newline> serine-type endopeptidase activity ; GO:0004252 | inferred from sequence model
FBgn0063389		snoRNA:Me18S-G1620	2.02795	0.00367479	10.0571	0.609857	0.00088329	-	-	-
FBgn0052302		CG32302	2.02648	2.11e-30	91025	0.169152	4.51e-33	chitin metabolic process ; GO:0006030 | inferred from electronic annotation with InterPro:IPR002557	extracellular region ; GO:0005576 | inferred from electronic annotation with InterPro:IPR002557	chitin binding ; GO:0008061 | inferred from electronic annotation with InterPro:IPR002557
FBgn0035806	Peptidoglycan recognition protein SD	PGRP-SD	2.02531	3.89e-05	1808.01	0.443976	5.07e-06	innate immune response ; GO:0045087 | inferred from electronic annotation with InterPro:IPR017331 <newline> defense response to Gram-positive bacterium ; GO:0050830 | inferred from mutant phenotype <newline> peptidoglycan catabolic process ; GO:0009253 | NOT inferred from key residues <newline> defense response to Gram-negative bacterium ; GO:0050829 | inferred from mutant phenotype <newline> inn…	extracellular region ; GO:0005576 | inferred from direct assay <newline> extracellular space ; GO:0005615 | inferred from direct assay	zinc ion binding ; GO:0008270 | inferred from electronic annotation with InterPro:IPR006619 <newline> N-acetylmuramoyl-L-alanine amidase activity ; GO:0008745 | NOT inferred from key residues <newline> peptidoglycan binding ; GO:0042834 | inferred from direct assay <newline> peptidoglycan binding ; GO:0042834 | inferred from sequence or structural similarity with PGRP-SC1b
FBgn0266751	long non-coding RNA:CR45224	lncRNA:CR45224	2.02529	0.00664346	7.71122	0.646952	0.00174507	-	-	-
FBgn0085295		CG34266	2.02248	0.00726593	9.44776	0.652267	0.00193066	-	-	-
FBgn0266786	long non-coding RNA:CR45251	lncRNA:CR45251	2.01504	0.00265053	39.1393	0.587364	0.000602128	-	-	-
FBgn0050160		CG30160	2.00687	0.0055362	17.4024	0.628796	0.00141483	-	integral component of membrane ; GO:0016021 | inferred from electronic annotation with InterPro:IPR000301, InterPro:IPR008952, InterPro:IPR018499	-
FBgn0038849		CG7079	2.00238	0.000345982	26.7084	0.499082	6.02e-05	-	extracellular space ; GO:0005615 | inferred from sequence or structural similarity with to <newline> extracellular space ; GO:0005615 | inferred from biological aspect of ancestor with PANTHER:PTN001663160	-
FBgn0004190	small nuclear RNA U6 at 96A c	snRNA:U6:96Ac	1.9961	0.00464093	8.39323	0.614315	0.00115687	mRNA splicing, via spliceosome ; GO:0000398 | inferred from sequence or structural similarity	U6 snRNP ; GO:0005688 | inferred from sequence or structural similarity	-
FBgn0038260		CG14855	1.99387	7.51e-21	236.286	0.201208	3.79e-23	transmembrane transport ; GO:0055085 | inferred from electronic annotation with InterPro:IPR005828	integral component of membrane ; GO:0016021 | inferred from electronic annotation with InterPro:IPR005828	transmembrane transporter activity ; GO:0022857 | inferred from electronic annotation with InterPro:IPR005828
FBgn0027657	globin 1	glob1	1.99096	1.49e-12	35472.8	0.26133	2.56e-14	oxygen transport ; GO:0015671 | inferred by curator from GO:0005506,GO:0019825	plasma membrane ; GO:0005886 | inferred from direct assay <newline> cytoplasm ; GO:0005737 | inferred from sequence model	heme binding ; GO:0020037 | inferred from electronic annotation with InterPro:IPR000971, InterPro:IPR012292 <newline> oxygen binding ; GO:0019825 | inferred from direct assay <newline> oxygen binding ; GO:0019825 | inferred from sequence model <newline> peroxidase activity ; GO:0004601 | inferred from sequence or structural similarity with UniProtKB:Q921A4 <newline> heme binding ; GO:0020037 | in…
FBgn0037354		CG12171	1.98954	2.03e-22	23584.2	0.193514	8.57e-25	-	-	testosterone 17-beta-dehydrogenase (NADP+) activity ; GO:0047045 | inferred from sequence or structural similarity with UniProtKB:Q9BPX1 <newline> estradiol 17-beta-dehydrogenase activity ; GO:0004303 | inferred from sequence or structural similarity with UniProtKB:Q9BPX1
FBgn0047205	long non-coding RNA:CR32385	lncRNA:CR32385	1.98615	2.27e-05	53.1043	0.423816	2.78e-06	-	-	-
FBgn0034160		CG5550	1.98416	1.54e-05	7645.9	0.415321	1.78e-06	-	-	-
FBgn0265852	long non-coding RNA:CR44641	lncRNA:CR44641	1.96919	0.0130318	8.46896	0.682123	0.00389118	-	-	-
FBgn0035476		CG12766	1.96436	4.34e-14	799.737	0.242603	5.63e-16	oxidation-reduction process ; GO:0055114 | inferred from electronic annotation with InterPro:IPR018170, InterPro:IPR020471	cytosol ; GO:0005829 | inferred from biological aspect of ancestor with PANTHER:PTN000198921	alcohol dehydrogenase (NADP+) activity ; GO:0008106 | inferred from biological aspect of ancestor with PANTHER:PTN000198921 <newline> oxidoreductase activity ; GO:0016491 | inferred from biological aspect of ancestor with PANTHER:PTN000198921 <newline> alditol:NADP+ 1-oxidoreductase activity ; GO:0004032 | inferred from sequence or structural similarity with UniProtKB:P15121 <newline> alditol:NAD…
FBgn0267187	long non-coding RNA:CR45627	lncRNA:CR45627	1.96413	0.0200115	5.32285	0.720724	0.00642586	-	-	-
FBgn0015585	Accessory gland protein 63F	Acp63F	1.95125	5.23e-05	35.9172	0.4345	7.1e-06	multicellular organism reproduction ; GO:0032504 | inferred from high throughput expression pattern	extracellular space ; GO:0005615 | inferred from sequence model <newline> extracellular space ; GO:0005615 | inferred from high throughput direct assay	molecular_function ; GO:0003674 | no biological data available
FBgn0264385	long non-coding RNA:CR43837	lncRNA:CR43837	1.94435	1.88e-07	117.148	0.341584	1.25e-08	-	-	-
FBgn0053159		CG33159	1.94186	0.00176285	18.7592	0.546276	0.000378385	proteolysis ; GO:0006508 | inferred from electronic annotation with InterPro:IPR001254, InterPro:IPR001314, InterPro:IPR018114	-	serine-type endopeptidase activity ; GO:0004252 | inferred from sequence model <newline> serine-type endopeptidase activity ; GO:0004252 | inferred from biological aspect of ancestor with PANTHER:PTN001208729
FBgn0267485	antisense RNA:CR45835	asRNA:CR45835	1.94153	0.0260607	3.31967	0.741574	0.00884171	-	-	-
FBgn0082987	snoRNA:Psi28S-2444	snoRNA:Psi28S-2444	1.93722	0.000133375	43.3149	0.454757	2.05e-05	-	-	-
FBgn0053483		CG33483	1.93473	4.4e-06	103.591	0.382867	4.34e-07	biological_process ; GO:0008150 | no biological data available	cellular_component ; GO:0005575 | no biological data available	molecular_function ; GO:0003674 | no biological data available
FBgn0263241	Molybdenum cofactor synthesis 1	Mocs1	1.93081	3.56e-10	4103.31	0.284013	1.06e-11	inter-male aggressive behavior ; GO:0002121 | inferred from mutant phenotype <newline> Mo-molybdopterin cofactor biosynthetic process ; GO:0006777 | inferred from sequence or structural similarity with UniProtKB:Q9NZB8	molybdopterin synthase complex ; GO:0019008 | inferred from electronic annotation with InterPro:IPR010505	4 iron, 4 sulfur cluster binding ; GO:0051539 | inferred from electronic annotation with InterPro:IPR000385, InterPro:IPR010505 <newline> metal ion binding ; GO:0046872 | inferred from electronic annotation with InterPro:IPR000385, InterPro:IPR013483 <newline> cyclic pyranopterin monophosphate synthase activity ; GO:0061799 | inferred from sequence or structural similarity with UniProtKB:Q9NZB8-5…
FBgn0030593		CG9512	1.9292	1.17e-18	15247.4	0.206049	7.77e-21	oxidation-reduction process ; GO:0055114 | inferred from electronic annotation with InterPro:IPR000172, InterPro:IPR007867, InterPro:IPR012132, InterPro:IPR023753 <newline> ecdysteroid metabolic process ; GO:0045455 | inferred from sequence or structural similarity with Eo inferred from genomic context with Eo	-	oxidoreductase activity, acting on CH-OH group of donors ; GO:0016614 | inferred from electronic annotation with InterPro:IPR000172, InterPro:IPR007867, InterPro:IPR012132 <newline> flavin adenine dinucleotide binding ; GO:0050660 | inferred from electronic annotation with InterPro:IPR000172, InterPro:IPR012132 <newline> oxidoreductase activity ; GO:0016491 | inferred from sequence or structural …
FBgn0266694	long non-coding RNA:CR45184	lncRNA:CR45184	1.92858	0.0238531	3.92264	0.726571	0.00794608	-	-	-
FBgn0033645		CG13196	1.92218	7.42e-05	59.1381	0.435993	1.04e-05	cell morphogenesis ; GO:0000902 | inferred from sequence or structural similarity with dyl	integral component of membrane ; GO:0016021 | inferred from sequence model	-
FBgn0000109	Adenine phosphoribosyltransferase	Aprt	1.91974	1.65e-33	1576.37	0.15248	2.39e-36	nucleoside metabolic process ; GO:0009116 | inferred from electronic annotation with InterPro:IPR000836 <newline> adenine salvage ; GO:0006168 | inferred from biological aspect of ancestor with PANTHER:PTN002088255 <newline> AMP salvage ; GO:0044209 | inferred from biological aspect of ancestor with PANTHER:PTN002088255	cytoplasm ; GO:0005737 | inferred from biological aspect of ancestor with PANTHER:PTN002088255	adenine phosphoribosyltransferase activity ; GO:0003999 | inferred from biological aspect of ancestor with PANTHER:PTN002088255 <newline> adenine binding ; GO:0002055 | inferred from biological aspect of ancestor with PANTHER:PTN002088255 <newline> AMP binding ; GO:0016208 | inferred from biological aspect of ancestor with PANTHER:PTN002088255
FBgn0264380	long non-coding RNA:CR43832	lncRNA:CR43832	1.91818	0.0163998	6.95433	0.68448	0.00507242	-	-	-
FBgn0034329	Bomanin Short 1	BomS1	1.91745	0.000206735	69.7285	0.462098	3.33e-05	defense response ; GO:0006952 | inferred from direct assay <newline> response to bacterium ; GO:0009617 | inferred from high throughput expression pattern	extracellular region ; GO:0005576 | inferred from direct assay	-
FBgn0266705	antisense RNA:CR45195	asRNA:CR45195	1.9076	0.00496363	18.9836	0.591069	0.00124931	-	-	-
FBgn0031042		CG14221	1.89466	9.77e-10	59.4341	0.285661	3.3e-11	cell redox homeostasis ; GO:0045454 | inferred from electronic annotation with InterPro:IPR013766, InterPro:IPR017937	-	-
FBgn0063382	snoRNA:U29:54Ed	snoRNA:U29:54Ed	1.88502	0.0307841	4.17361	0.739418	0.0107929	-	-	-
FBgn0082928	snoRNA:Me28S-G3255a	snoRNA:Me28S-G3255a	1.88373	0.000936242	20.7759	0.503616	0.000183718	-	-	-
FBgn0033874		CG6347	1.88371	0.000881431	21.7182	0.501416	0.00017211	proteolysis involved in cellular protein catabolic process ; GO:0051603 | inferred from biological aspect of ancestor with PANTHER:PTN000274640	lysosome ; GO:0005764 | inferred from biological aspect of ancestor with PANTHER:PTN000274640 <newline> extracellular space ; GO:0005615 | inferred from biological aspect of ancestor with PANTHER:PTN000274640	cysteine-type endopeptidase activity ; GO:0004197 | inferred from biological aspect of ancestor with PANTHER:PTN000274640
FBgn0261848		CG42780	1.87848	0.0291153	3.92932	0.730241	0.0100993	multicellular organism reproduction ; GO:0032504 | inferred from biological aspect of ancestor with PANTHER:PTN002232911	extracellular space ; GO:0005615 | inferred from biological aspect of ancestor with PANTHER:PTN000036124	-
FBgn0266735	antisense RNA:CR45208	asRNA:CR45208	1.87678	0.0285598	5.13585	0.72721	0.00985726	-	-	-
FBgn0041581	Attacin-B	AttB	1.87473	0.0193071	827.812	0.684401	0.00615834	defense response to Gram-negative bacterium ; GO:0050829 | inferred from biological aspect of ancestor with PANTHER:PTN002212156 <newline> antibacterial humoral response ; GO:0019731 | inferred from biological aspect of ancestor with PANTHER:PTN002212156 <newline> response to hyperoxia ; GO:0055093 | inferred from biological aspect of ancestor with PANTHER:PTN002212156 <newline> humoral immune re…	extracellular space ; GO:0005615 | inferred from direct assay <newline> extracellular region ; GO:0005576 | traceable author statement <newline> extracellular space ; GO:0005615 | inferred from biological aspect of ancestor with PANTHER:PTN002212156	-
FBgn0265341	long non-coding RNA:CR44295	lncRNA:CR44295	1.86616	0.000110489	51.9857	0.433189	1.65e-05	biological_process ; GO:0008150 | no biological data available	cellular_component ; GO:0005575 | no biological data available	molecular_function ; GO:0003674 | no biological data available
FBgn0028517		CG18478	1.86557	0.0252613	17.065	0.709143	0.00851989	proteolysis ; GO:0006508 | inferred from electronic annotation with InterPro:IPR001254, InterPro:IPR001314	-	serine-type endopeptidase activity ; GO:0004252 | NOT inferred from key residues
FBgn0086078		snoRNA:Me28S-A774b	1.86536	0.00324833	30.5321	0.554178	0.000762663	-	-	-
FBgn0039033	Odorant receptor 94a	Or94a	1.86429	0.00274295	19.1783	0.545096	0.000625965	detection of chemical stimulus involved in sensory perception of smell ; GO:0050911 | inferred from biological aspect of ancestor with PANTHER:PTN000474402 <newline> detection of chemical stimulus involved in sensory perception of smell ; GO:0050911 | inferred from mutant phenotype	plasma membrane ; GO:0005886 | inferred from biological aspect of ancestor with PANTHER:PTN000474402 <newline> integral component of membrane ; GO:0016021 | inferred from biological aspect of ancestor with PANTHER:PTN000474402 <newline> dendrite membrane ; GO:0032590 | inferred from sequence or structural similarity with Or22a	odorant binding ; GO:0005549 | inferred from sequence or structural similarity with Or43b <newline> olfactory receptor activity ; GO:0004984 | inferred from biological aspect of ancestor with PANTHER:PTN000474402
FBgn0037974		CG12224	1.86282	6.29e-08	1195.19	0.315574	3.57e-09	-	cytosol ; GO:0005829 | inferred from biological aspect of ancestor with PANTHER:PTN002448388	oxidoreductase activity ; GO:0016491 | inferred from biological aspect of ancestor with PANTHER:PTN002448388
FBgn0082926	snoRNA:Me28S-U1848	snoRNA:Me28S-U1848	1.86229	0.0258992	6.61398	0.710546	0.00876902	-	-	-
FBgn0086533		snoRNA:Me18S-C419	1.85945	0.000192785	50.8783	0.446171	3.08e-05	-	-	-
FBgn0260795	Na[+]-dependent inorganic phosphate cotransporter type III	NaPi-III	1.85236	9.04e-24	8781.72	0.174942	3.37e-26	sodium-dependent phosphate transport ; GO:0044341 | inferred from mutant phenotype <newline> phosphate ion transmembrane transport ; GO:0035435 | inferred from biological aspect of ancestor with PANTHER:PTN000120970	integral component of plasma membrane ; GO:0005887 | inferred from biological aspect of ancestor with PANTHER:PTN000120970	sodium:inorganic phosphate symporter activity ; GO:0015319 | inferred from biological aspect of ancestor with PANTHER:PTN001339366 <newline> inorganic phosphate transmembrane transporter activity ; GO:0005315 | inferred from biological aspect of ancestor with PANTHER:PTN000120970 <newline> sodium-dependent phosphate transmembrane transporter activity ; GO:0015321 | inferred from mutant phenotype
FBgn0022160	Glycerophosphate oxidase 1	Gpo1	1.85004	1.37e-19	30894.6	0.192648	7.75e-22	glycerol-3-phosphate metabolic process ; GO:0006072 | inferred from electronic annotation with InterPro:IPR000447 <newline> glycerol metabolic process ; GO:0006071 | inferred from sequence or structural similarity with UniProtKB:P43304 <newline> flight behavior ; GO:0007629 | inferred from mutant phenotype <newline> glycerophosphate shuttle ; GO:0006127 | inferred from mutant phenotype	glycerol-3-phosphate dehydrogenase complex ; GO:0009331 | inferred from electronic annotation with InterPro:IPR000447 <newline> mitochondrion ; GO:0005739 | inferred from biological aspect of ancestor with PANTHER:PTN000240934 <newline> mitochondrial inner membrane ; GO:0005743 | inferred from direct assay <newline> mitochondrion ; GO:0005739 | inferred from sequence or structural similarity with…	calcium ion binding ; GO:0005509 | inferred from electronic annotation with InterPro:IPR002048 <newline> glycerol-3-phosphate dehydrogenase (quinone) activity ; GO:0004368 | inferred from mutant phenotype
FBgn0030078		CG10970	1.84695	0.00871835	10.0052	0.608242	0.00239316	biological_process ; GO:0008150 | no biological data available	cellular_component ; GO:0005575 | no biological data available	-
FBgn0264713	antisense RNA:CR43981	asRNA:CR43981	1.84229	0.0340327	6.04258	0.73534	0.0122328	-	-	-
FBgn0265977	long non-coding RNA:CR44756	lncRNA:CR44756	1.84207	0.000193745	131.506	0.442142	3.1e-05	-	-	-
FBgn0020638	Lcp65Ag1	Lcp65Ag1	1.83901	0.000650195	18114.5	0.47861	0.000121839	chitin-based cuticle development ; GO:0040003 | inferred from sequence model <newline> larval chitin-based cuticle development ; GO:0008363 | non-traceable author statement	extracellular region ; GO:0005576 | non-traceable author statement <newline> chitin-based extracellular matrix ; GO:0062129 | inferred from sequence model	structural constituent of cuticle ; GO:0042302 | inferred from electronic annotation with InterPro:IPR000618 <newline> structural constituent of chitin-based larval cuticle ; GO:0008010 | inferred from sequence model <newline> structural constituent of chitin-based larval cuticle ; GO:0008010 | non-traceable author statement
FBgn0060292	snoRNA:U49:66Da	snoRNA:U49:66Da	1.83524	0.000133752	38.0489	0.430891	2.05e-05	-	-	-
FBgn0083973	disrupted underground network	dunk	1.83431	0.00272856	22.7485	0.536041	0.000621737	syncytial embryo cellularization ; GO:0110069 | inferred from mutant phenotype	apical cortex ; GO:0045179 | inferred from direct assay <newline> cellularization cleavage furrow invagination front ; GO:0110071 | inferred from direct assay	-
FBgn0082990	snoRNA:Psi28S-2263	snoRNA:Psi28S-2263	1.83256	0.038047	3.7394	0.745909	0.0140173	-	-	-
FBgn0033926	Activity-regulated cytoskeleton associated protein 1	Arc1	1.82943	5.74e-13	150333	0.235908	8.84e-15	regulation of neuronal synaptic plasticity ; GO:0048168 | inferred from direct assay <newline> vesicle-mediated intercellular transport ; GO:0110077 | inferred from direct assay <newline> muscle system process ; GO:0003012 | inferred from expression pattern inferred from genetic interaction with Mhc <newline> mRNA transport ; GO:0051028 | inferred from direct assay <newline> behavioral response t…	synapse ; GO:0045202 | inferred from direct assay <newline> sarcomere ; GO:0030017 | inferred from direct assay <newline> extracellular vesicle ; GO:1903561 | inferred from direct assay <newline> postsynapse of neuromuscular junction ; GO:0098975 | inferred from direct assay	mRNA binding ; GO:0003729 | inferred from direct assay
FBgn0039203		CG13618	1.82926	0.00174041	358.024	0.513995	0.000372413	-	extracellular space ; GO:0005615 | inferred from biological aspect of ancestor with PANTHER:PTN001663160 <newline> extracellular space ; GO:0005615 | inferred from sequence or structural similarity with to	-
FBgn0041623	Odorant receptor 65c	Or65c	1.82815	0.0380199	3.04865	0.744014	0.0140047	detection of chemical stimulus involved in sensory perception of smell ; GO:0050911 | inferred from biological aspect of ancestor with PANTHER:PTN000474402	integral component of membrane ; GO:0016021 | inferred from biological aspect of ancestor with PANTHER:PTN000474402 <newline> plasma membrane ; GO:0005886 | inferred from biological aspect of ancestor with PANTHER:PTN000474402 <newline> dendrite membrane ; GO:0032590 | inferred from sequence or structural similarity with Or22a	olfactory receptor activity ; GO:0004984 | inferred from biological aspect of ancestor with PANTHER:PTN000474402 <newline> odorant binding ; GO:0005549 | inferred from sequence or structural similarity with Or43b
FBgn0286042	stable intronic sequence RNA CR46364	sisRNA:CR46364	1.82744	4.46e-11	644.622	0.256427	1.03e-12	-	-	-
FBgn0052774	Mucin 4B	Muc4B	1.82695	0.00428657	11.3779	0.557756	0.00105462	eggshell chorion assembly ; GO:0007306 | inferred from expression pattern inferred from genomic context	extracellular matrix ; GO:0031012 | inferred from sequence model <newline> chorion ; GO:0042600 | inferred from genomic context	extracellular matrix structural constituent ; GO:0005201 | inferred from sequence model
FBgn0052569	TweedleZ	TwdlZ	1.82609	0.0112937	9.47853	0.620921	0.00327221	chitin-based cuticle development ; GO:0040003 | inferred from sequence or structural similarity with TwdlD <newline> body morphogenesis ; GO:0010171 | inferred from sequence or structural similarity with TwdlD	extracellular matrix ; GO:0031012 | inferred from sequence or structural similarity with TwdlD	structural constituent of chitin-based cuticle ; GO:0005214 | inferred from sequence or structural similarity with TwdlD
FBgn0032489		CG15480	1.82084	0.0186588	8.10917	0.661332	0.00589998	-	-	-
FBgn0030807		CG13000	1.81681	0.00310622	19.3418	0.53741	0.000723084	-	-	-
FBgn0039435	TweedleP	TwdlP	1.81416	0.0124658	4590.02	0.624775	0.00368773	body morphogenesis ; GO:0010171 | inferred from sequence or structural similarity with TwdlD <newline> chitin-based cuticle development ; GO:0040003 | inferred from sequence or structural similarity with TwdlD	extracellular matrix ; GO:0031012 | inferred from sequence or structural similarity with TwdlD	structural constituent of chitin-based cuticle ; GO:0005214 | inferred from sequence or structural similarity with TwdlD
FBgn0037125		CG14573	1.81086	0.0406901	3.55574	0.745845	0.015185	-	-	-
FBgn0031942		CG7203	1.80951	7.88e-08	2261.12	0.308761	4.61e-09	-	-	-
FBgn0052793		CG32793	1.80938	1.6e-05	42.928	0.379519	1.86e-06	-	nucleolus ; GO:0005730 | inferred from biological aspect of ancestor with PANTHER:PTN001273887	-
FBgn0082949	snoRNA:Me18S-U1356a	snoRNA:Me18S-U1356a	1.80682	0.0357386	6.45837	0.727659	0.0130261	-	-	-
FBgn0035685		CG13297	1.80482	0.000712305	26.9158	0.472952	0.000135593	-	-	-
FBgn0034605	UDP-glycosyltransferase family 49 member C1	Ugt49C1	1.80364	0.000288565	843.595	0.444142	4.89e-05	-	intracellular membrane-bounded organelle ; GO:0043231 | inferred from biological aspect of ancestor with PANTHER:PTN000230403	transferase activity, transferring hexosyl groups ; GO:0016758 | inferred from electronic annotation with InterPro:IPR002213 <newline> UDP-glycosyltransferase activity ; GO:0008194 | inferred from biological aspect of ancestor with PANTHER:PTN000230403
FBgn0267660	long non-coding RNA:CR45998	lncRNA:CR45998	1.80215	0.0272519	5.99362	0.693289	0.00933806	-	-	-
FBgn0037167		CG11425	1.80089	4.56e-15	268.841	0.214681	4.92e-17	phospholipid metabolic process ; GO:0006644 | inferred from biological aspect of ancestor with PANTHER:PTN001606015 <newline> phospholipid dephosphorylation ; GO:0046839 | inferred from biological aspect of ancestor with PANTHER:PTN001606015 <newline> signal transduction ; GO:0007165 | inferred from biological aspect of ancestor with PANTHER:PTN001606015 <newline> phospholipid metabolic process ;…	integral component of plasma membrane ; GO:0005887 | inferred from biological aspect of ancestor with PANTHER:PTN001606015 <newline> membrane ; GO:0016020 | inferred from sequence or structural similarity with SGD:S000002911	phosphatidate phosphatase activity ; GO:0008195 | inferred from sequence or structural similarity with SGD:S000002911 <newline> phosphatidate phosphatase activity ; GO:0008195 | inferred from biological aspect of ancestor with PANTHER:PTN000017950 <newline> lipid phosphatase activity ; GO:0042577 | inferred from biological aspect of ancestor with PANTHER:PTN000807400 <newline> phosphatase activit…
FBgn0086036		snoRNA:Me18S-A934	1.79996	0.0210757	7.84145	0.665608	0.00684619	-	-	-
FBgn0086600	snoRNA:Psi18S-1347c	snoRNA:Psi18S-1347c	1.79938	0.00229919	16.1837	0.517908	0.000512148	-	-	-
FBgn0028541	Transmembrane 9 superfamily protein member 4	TM9SF4	1.79823	2.56e-09	4666.85	0.277919	9.78e-11	phagocytosis ; GO:0006909 | inferred from mutant phenotype <newline> encapsulation of foreign target ; GO:0035010 | inferred from mutant phenotype <newline> defense response to Gram-negative bacterium ; GO:0050829 | inferred from mutant phenotype <newline> negative regulation of peptidoglycan recognition protein signaling pathway ; GO:0061060 | inferred from mutant phenotype <newline> protein loc…	integral component of membrane ; GO:0016021 | inferred from electronic annotation with InterPro:IPR004240 <newline> membrane ; GO:0016020 | inferred from biological aspect of ancestor with PANTHER:PTN000080197 <newline> plasma membrane ; GO:0005886 | inferred from direct assay <newline> endomembrane system ; GO:0012505 | inferred from high throughput direct assay <newline> cytoplasmic vesicle ; G…	-
FBgn0083041	snoRNA:Psi18S-1854b	snoRNA:Psi18S-1854b	1.79607	0.0085299	16.4029	0.589868	0.00232778	-	-	-
FBgn0263830		CG40486	1.79453	9.79e-19	3059.3	0.191211	6.29e-21	-	-	estradiol 17-beta-dehydrogenase activity ; GO:0004303 | inferred from sequence or structural similarity with UniProtKB:Q6UWP2 <newline> 17-beta-hydroxysteroid dehydrogenase (NADP+) activity ; GO:0072582 | inferred from sequence or structural similarity with UniProtKB:Q6UWP2 <newline> 17-beta-ketosteroid reductase activity ; GO:0072555 | inferred from sequence or structural similarity with UniProt…
FBgn0082983	snoRNA:Psi28S-2626	snoRNA:Psi28S-2626	1.79401	0.000781879	35.6994	0.473315	0.000150457	-	-	-
FBgn0267655	long non-coding RNA:CR45993	lncRNA:CR45993	1.7928	0.0363451	5.25969	0.72412	0.0132924	-	-	-
FBgn0030904	unpaired 2	upd2	1.79258	0.000617143	78.3518	0.464719	0.000114622	embryonic development via the syncytial blastoderm ; GO:0001700 | inferred from electronic annotation with InterPro:IPR031901 <newline> positive regulation of multicellular organism growth ; GO:0040018 | inferred from mutant phenotype <newline> intestinal epithelial structure maintenance ; GO:0060729 | inferred from mutant phenotype <newline> receptor signaling pathway via JAK-STAT ; GO:0007259 |…	early endosome ; GO:0005769 | inferred from direct assay <newline> extracellular region ; GO:0005576 | inferred from direct assay <newline> extracellular space ; GO:0005615 | inferred from direct assay <newline> late endosome ; GO:0005770 | inferred from direct assay	cytokine activity ; GO:0005125 | inferred from direct assay <newline> cytokine activity ; GO:0005125 | inferred from genetic interaction with dome
FBgn0029573		CG14770	1.79021	0.000272927	25.4498	0.43913	4.57e-05	-	-	-
FBgn0264601	long non-coding RNA:CR43950	lncRNA:CR43950	1.78588	0.0415508	2.52587	0.738215	0.015555	biological_process ; GO:0008150 | no biological data available	cellular_component ; GO:0005575 | no biological data available	molecular_function ; GO:0003674 | no biological data available
FBgn0031178		CG10918	1.78163	0.00182782	505.633	0.502804	0.000395031	-	extracellular space ; GO:0005615 | inferred from sequence model	-
FBgn0039108		CG10232	1.78077	3.33e-06	406.869	0.348162	3.14e-07	proteolysis ; GO:0006508 | inferred from electronic annotation with InterPro:IPR001254, InterPro:IPR001314, InterPro:IPR018114 <newline> proteolysis ; GO:0006508 | inferred from sequence model	-	serine-type endopeptidase activity ; GO:0004252 | inferred from electronic annotation with InterPro:IPR001254, InterPro:IPR001314, InterPro:IPR018114 <newline> serine-type endopeptidase activity ; GO:0004252 | inferred from sequence model
FBgn0086042		snoRNA:Me28S-G980	1.77781	0.0122896	9.47113	0.61118	0.00362798	-	-	-
FBgn0261831		CG42763	1.77542	0.0329826	13.5402	0.705022	0.0117938	biological_process ; GO:0008150 | no biological data available	cellular_component ; GO:0005575 | no biological data available	molecular_function ; GO:0003674 | no biological data available
FBgn0053867	His-Psi:CR33867	His-Psi:CR33867	1.7624	3.35e-14	152.997	0.216755	4.26e-16	-	-	-
FBgn0034623		CG9822	1.75916	0.00455024	21.6545	0.540291	0.00113017	multicellular organism reproduction ; GO:0032504 | inferred from biological aspect of ancestor with PANTHER:PTN002232911	extracellular region ; GO:0005576 | inferred from sequence model <newline> extracellular space ; GO:0005615 | inferred from biological aspect of ancestor with PANTHER:PTN000036124	molecular_function ; GO:0003674 | no biological data available
FBgn0024491	Bicoid interacting protein 1	Bin1	1.75823	2.08e-05	2686.42	0.373604	2.52e-06	negative regulation of transcription, DNA-templated ; GO:0045892 | inferred from direct assay <newline> negative regulation of transcription, DNA-templated ; GO:0045892 | inferred from genetic interaction with Kr <newline> chromatin silencing ; GO:0006342 | inferred from genetic interaction with Kr <newline> mRNA splicing, via spliceosome ; GO:0000398 | inferred by curator from GO:0071011,GO:0071…	catalytic step 2 spliceosome ; GO:0071013 | inferred from high throughput direct assay <newline> precatalytic spliceosome ; GO:0071011 | inferred from high throughput direct assay	transcription corepressor activity ; GO:0003714 | inferred from genetic interaction with Kr <newline> protein binding ; GO:0005515 | inferred from physical interaction with bcd <newline> transcription factor binding ; GO:0008134 | inferred from physical interaction with Kr
FBgn0039167		CG17786	1.75323	2.05e-13	191.828	0.222032	2.87e-15	biological_process ; GO:0008150 | no biological data available	cellular_component ; GO:0005575 | no biological data available	molecular_function ; GO:0003674 | no biological data available
FBgn0028855		CG15282	1.74865	0.000120078	9159.85	0.408025	1.82e-05	biological_process ; GO:0008150 | no biological data available	cellular_component ; GO:0005575 | no biological data available	molecular_function ; GO:0003674 | no biological data available
FBgn0023415	Accessory gland protein 32CD	Acp32CD	1.74805	0.00820831	22.8203	0.571688	0.00223038	multicellular organism reproduction ; GO:0032504 | inferred from high throughput expression pattern <newline> negative regulation of female receptivity, post-mating ; GO:0045434 | non-traceable author statement <newline> multicellular organism reproduction ; GO:0032504 | inferred from expression pattern	extracellular space ; GO:0005615 | inferred from sequence model <newline> extracellular region ; GO:0005576 | traceable author statement <newline> extracellular region ; GO:0005576 | inferred from sequence model	hormone activity ; GO:0005179 | non-traceable author statement
FBgn0052072	Elongase 68alpha	Elo68alpha	1.74452	0.000189664	69.4645	0.418152	3.02e-05	pheromone biosynthetic process ; GO:0042811 | inferred from mutant phenotype <newline> sphingolipid biosynthetic process ; GO:0030148 | inferred from biological aspect of ancestor with PANTHER:PTN000125390 <newline> fatty acid elongation, saturated fatty acid ; GO:0019367 | inferred from biological aspect of ancestor with PANTHER:PTN000125390 <newline> fatty acid elongation ; GO:0030497 | inferre…	integral component of endoplasmic reticulum membrane ; GO:0030176 | inferred from biological aspect of ancestor with PANTHER:PTN000125390	fatty acid elongase activity ; GO:0009922 | inferred from direct assay <newline> fatty acid elongase activity ; GO:0009922 | inferred from biological aspect of ancestor with PANTHER:PTN000125390 <newline> fatty acid elongase activity ; GO:0009922 | inferred from sequence or structural similarity with bond
FBgn0041225	Gustatory receptor 94a	Gr94a	1.74054	1.92e-08	120.83	0.284363	9.31e-10	sensory perception of taste ; GO:0050909 | inferred from electronic annotation with InterPro:IPR013604	integral component of membrane ; GO:0016021 | inferred from electronic annotation with InterPro:IPR013604 <newline> neuronal cell body ; GO:0043025 | inferred from biological aspect of ancestor with PANTHER:PTN000475107 <newline> axon ; GO:0030424 | inferred from biological aspect of ancestor with PANTHER:PTN000475107 <newline> integral component of membrane ; GO:0016021 | non-traceable author st…	sweet taste receptor activity ; GO:0033041 | inferred from biological aspect of ancestor with PANTHER:PTN002721890
FBgn0267758	antisense RNA:CR46089	asRNA:CR46089	1.7398	1.61e-09	307.659	0.26564	5.77e-11	-	-	-
FBgn0266043	long non-coding RNA:CR44808	lncRNA:CR44808	1.73557	0.0383028	7.00462	0.707292	0.0141344	-	-	-
FBgn0036806	Cyp12c1	Cyp12c1	1.73149	1.12e-05	6220.62	0.357057	1.24e-06	oxidation-reduction process ; GO:0055114 | inferred from electronic annotation with InterPro:IPR001128, InterPro:IPR002401, InterPro:IPR017972	-	oxidoreductase activity, acting on paired donors, with incorporation or reduction of molecular oxygen ; GO:0016705 | inferred from electronic annotation with InterPro:IPR001128, InterPro:IPR002401, InterPro:IPR017972 <newline> heme binding ; GO:0020037 | inferred from electronic annotation with InterPro:IPR001128, InterPro:IPR002401 <newline> iron ion binding ; GO:0005506 | inferred from electron…
FBgn0039310		CG11878	1.72954	0.000217957	218.558	0.41823	3.54e-05	-	-	-
FBgn0050280		CG30280	1.71928	0.00773663	17.2425	0.558449	0.00207924	-	-	-
FBgn0082960	snoRNA:Psi28S-3405a	snoRNA:Psi28S-3405a	1.71868	0.0116875	11.9435	0.586979	0.00341148	-	-	-
FBgn0286029	long non-coding RNA:CR46349	lncRNA:CR46349	1.71746	0.046782	4.54163	0.72571	0.0179528	-	-	-
FBgn0053985		CG33985	1.71597	4.15e-13	1237.88	0.219916	6.05e-15	chitin metabolic process ; GO:0006030 | inferred from electronic annotation with InterPro:IPR002557	extracellular region ; GO:0005576 | inferred from electronic annotation with InterPro:IPR002557	chitin binding ; GO:0008061 | inferred from electronic annotation with InterPro:IPR002557
FBgn0026396	Odorant receptor 22c	Or22c	1.71501	0.0412082	3.99703	0.70786	0.0154011	sensory perception of smell ; GO:0007608 | non-traceable author statement <newline> detection of chemical stimulus involved in sensory perception of smell ; GO:0050911 | inferred from biological aspect of ancestor with PANTHER:PTN000474402	integral component of membrane ; GO:0016021 | non-traceable author statement <newline> integral component of membrane ; GO:0016021 | inferred from biological aspect of ancestor with PANTHER:PTN000474402 <newline> dendrite membrane ; GO:0032590 | inferred from sequence or structural similarity with Or22a <newline> plasma membrane ; GO:0005886 | inferred from biological aspect of ancestor with PANT…	olfactory receptor activity ; GO:0004984 | non-traceable author statement <newline> olfactory receptor activity ; GO:0004984 | inferred from biological aspect of ancestor with PANTHER:PTN000474402 <newline> odorant binding ; GO:0005549 | inferred from sequence or structural similarity with Or43b
FBgn0263802	long non-coding RNA:CR43605	lncRNA:CR43605	1.71214	0.000187512	61.0805	0.410086	2.98e-05	-	-	-
FBgn0034578		CG15653	1.71058	9.01e-14	372.377	0.213774	1.23e-15	-	-	-
FBgn0259818		CG42399	1.70801	1.88e-14	828.057	0.20817	2.31e-16	-	cellular_component ; GO:0005575 | no biological data available	molecular_function ; GO:0003674 | no biological data available
FBgn0037291		CG14662	1.70778	1.06e-14	415.747	0.206271	1.24e-16	biological_process ; GO:0008150 | no biological data available	cellular_component ; GO:0005575 | no biological data available	molecular_function ; GO:0003674 | no biological data available
FBgn0025627		CG4194	1.69847	1.09e-06	138.448	0.317687	8.97e-08	-	-	-
FBgn0030994	Heterochromatin Protein 1D3 chromoshadow domain	HP1D3csd	1.69741	3.59e-10	161.208	0.249739	1.07e-11	chromosome organization ; GO:0051276 | inferred from sequence or structural similarity with Su(var)205	chromatin ; GO:0000785 | inferred from sequence or structural similarity with Su(var)205	chromatin binding ; GO:0003682 | inferred from sequence or structural similarity with Su(var)205
FBgn0264542	heavyweight	hwt	1.69446	3.23e-10	364.911	0.248651	9.45e-12	regulation of establishment of planar polarity ; GO:0090175 | inferred from mutant phenotype	cellular_component ; GO:0005575 | no biological data available	phosphotyrosine residue binding ; GO:0001784 | inferred from biological aspect of ancestor with PANTHER:PTN001031645
FBgn0037898	D-aminoacyl-tRNA deacylase	Dtd	1.69273	1.33e-08	232.121	0.273551	6.09e-10	tRNA metabolic process ; GO:0006399 | inferred from biological aspect of ancestor with PANTHER:PTN000049487	cytoplasm ; GO:0005737 | inferred from biological aspect of ancestor with PANTHER:PTN000049487	aminoacyl-tRNA editing activity ; GO:0002161 | inferred from biological aspect of ancestor with PANTHER:PTN000049487 <newline> D-tyrosyl-tRNA(Tyr) deacylase activity ; GO:0051500 | inferred from biological aspect of ancestor with PANTHER:PTN000049487 <newline> Gly-tRNA(Ala) hydrolase activity ; GO:0106026 | inferred from direct assay
FBgn0027563		CG9631	1.69203	0.00179348	48.2692	0.476723	0.000386249	proteolysis ; GO:0006508 | inferred from electronic annotation with InterPro:IPR001254, InterPro:IPR018114 <newline> proteolysis ; GO:0006508 | inferred from sequence model	-	serine-type endopeptidase activity ; GO:0004252 | inferred from electronic annotation with InterPro:IPR001254, InterPro:IPR018114 <newline> serine-type endopeptidase activity ; GO:0004252 | inferred from sequence model <newline> endopeptidase activity ; GO:0004175 | inferred from sequence model
FBgn0036834		CG6836	1.68997	2.01e-09	834.229	0.259526	7.43e-11	-	integral component of membrane ; GO:0016021 | inferred from biological aspect of ancestor with PANTHER:PTN000603211 <newline> integral component of membrane ; GO:0016021 | inferred from sequence or structural similarity with UniProtKB:Q8R000	-
FBgn0051019		CG31019	1.68908	2.13e-08	1098.46	0.27676	1.04e-09	proteolysis ; GO:0006508 | inferred from electronic annotation with InterPro:IPR000834	-	metallocarboxypeptidase activity ; GO:0004181 | inferred from electronic annotation with InterPro:IPR000834 <newline> zinc ion binding ; GO:0008270 | inferred from electronic annotation with InterPro:IPR000834
FBgn0263467		snoRNA:nop5-x16-a	1.68368	0.0261245	8.22183	0.643328	0.00886695	-	-	-
FBgn0263743		CG43668	1.68362	0.00127855	63.7922	0.461282	0.000262369	-	-	-
FBgn0040733	Bomanin S6	BomS6	1.67872	0.022205	18.3012	0.625812	0.00730811	-	-	-
FBgn0264553	long non-coding RNA:CR43932	lncRNA:CR43932	1.67844	0.0242055	8.66516	0.633901	0.00810194	-	-	-
FBgn0053462		CG33462	1.67781	0.0385702	48.7537	0.684589	0.0142527	proteolysis ; GO:0006508 | inferred from electronic annotation with InterPro:IPR001254, InterPro:IPR001314, InterPro:IPR018114 <newline> proteolysis ; GO:0006508 | inferred from sequence model <newline> multicellular organism reproduction ; GO:0032504 | inferred from expression pattern	extracellular region ; GO:0005576 | inferred from sequence model	serine-type endopeptidase activity ; GO:0004252 | inferred from sequence or structural similarity with HGNC:2097 <newline> serine-type endopeptidase activity ; GO:0004252 | inferred from sequence model
FBgn0039452		CG14245	1.67721	1.25e-05	245.393	0.347712	1.41e-06	chitin metabolic process ; GO:0006030 | inferred from electronic annotation with InterPro:IPR002557	-	chitin binding ; GO:0008061 | inferred from electronic annotation with InterPro:IPR002557
FBgn0026169		snoRNA:Psi18S-1820	1.6755	0.00490027	14.2024	0.518448	0.00123031	-	-	-
FBgn0265099	long non-coding RNA:CR44204	lncRNA:CR44204	1.67374	0.0368497	8.39425	0.677545	0.0134999	biological_process ; GO:0008150 | no biological data available	cellular_component ; GO:0005575 | no biological data available	molecular_function ; GO:0003674 | no biological data available
FBgn0267023	antisense RNA:CR45467	asRNA:CR45467	1.67236	0.00213061	24.3841	0.478143	0.000469447	-	-	-
FBgn0265928	long non-coding RNA:CR44717	lncRNA:CR44717	1.67209	0.0264028	8.3579	0.639971	0.00898147	-	-	-
FBgn0287614	long non-coding RNA:CR46483	lncRNA:CR46483	1.67031	8.59e-09	284.041	0.266657	3.76e-10	-	-	-
FBgn0267087	long non-coding RNA:CR45531	lncRNA:CR45531	1.65763	0.00444445	15.3757	0.507847	0.00109837	-	-	-
FBgn0264839	antisense RNA:CR44047	asRNA:CR44047	1.65464	0.000694172	123.611	0.432785	0.00013171	-	-	-
FBgn0082925	snoRNA:Or-aca1	snoRNA:Or-aca1	1.65387	0.000104605	42.0628	0.382662	1.55e-05	-	-	-
FBgn0027581		CG6191	1.65267	7.88e-05	62.6627	0.376187	1.12e-05	regulation of cell cycle ; GO:0051726 | inferred from electronic annotation with InterPro:IPR012388 <newline> regulation of imaginal disc-derived wing size ; GO:0044719 | inferred from mutant phenotype	-	-
FBgn0063496	Glutathione S transferase E4	GstE4	1.64841	0.000534863	34.3505	0.42313	9.79e-05	glutathione metabolic process ; GO:0006749 | inferred from direct assay <newline> glutathione metabolic process ; GO:0006749 | inferred from biological aspect of ancestor with PANTHER:PTN001679864	cytoplasm ; GO:0005737 | inferred from biological aspect of ancestor with PANTHER:PTN001679864 <newline> cytoplasm ; GO:0005737 | inferred from sequence or structural similarity with RGD:70952	glutathione transferase activity ; GO:0004364 | inferred from direct assay <newline> glutathione transferase activity ; GO:0004364 | inferred from biological aspect of ancestor with PANTHER:PTN001679864
FBgn0036108	Cuticular protein 67Fa1	Cpr67Fa1	1.64764	9.9e-07	35288.3	0.307001	8.01e-08	chitin-based cuticle development ; GO:0040003 | inferred from sequence model	chitin-based extracellular matrix ; GO:0062129 | inferred from sequence model	structural constituent of cuticle ; GO:0042302 | inferred from electronic annotation with InterPro:IPR000618 <newline> structural constituent of chitin-based larval cuticle ; GO:0008010 | inferred from sequence model
FBgn0040759		CG13177	1.64518	5.85e-08	490.979	0.278043	3.28e-09	-	-	-
FBgn0086064		snoRNA:Me28S-G3113b	1.63892	0.0457761	5.23632	0.68958	0.0174688	-	-	-
FBgn0035582		CG13705	1.63867	9.09e-05	31128.9	0.375999	1.31e-05	-	-	-
FBgn0039564	Neprilysin 7	Nep7	1.63843	2.9e-11	1320.83	0.227831	6.41e-13	proteolysis ; GO:0006508 | inferred from electronic annotation with InterPro:IPR000718, InterPro:IPR008753, InterPro:IPR018497	-	metalloendopeptidase activity ; GO:0004222 | inferred from electronic annotation with InterPro:IPR000718, InterPro:IPR018497
FBgn0262018	Cadherin-N2	CadN2	1.63054	4.42e-13	334.339	0.20921	6.5e-15	cell-cell adhesion mediated by cadherin ; GO:0044331 | inferred from sequence model <newline> R8 cell development ; GO:0045463 | inferred from mutant phenotype <newline> cell morphogenesis ; GO:0000902 | inferred from biological aspect of ancestor with PANTHER:PTN000616280 <newline> calcium-dependent cell-cell adhesion via plasma membrane cell adhesion molecules ; GO:0016339 | inferred from biolo…	integral component of plasma membrane ; GO:0005887 | inferred from sequence or structural similarity <newline> cell surface ; GO:0009986 | inferred from biological aspect of ancestor with PANTHER:PTN000616280 <newline> catenin complex ; GO:0016342 | inferred from biological aspect of ancestor with PANTHER:PTN000616280 <newline> adherens junction ; GO:0005912 | inferred from biological aspect of a…	calcium ion binding ; GO:0005509 | inferred from sequence model <newline> cadherin binding ; GO:0045296 | inferred from biological aspect of ancestor with PANTHER:PTN000616280 <newline> calcium ion binding ; GO:0005509 | inferred from biological aspect of ancestor with PANTHER:PTN000616280 <newline> cytoskeletal protein binding ; GO:0008092 | inferred from biological aspect of ancestor with PANTH…
FBgn0266045	long non-coding RNA:CR44810	lncRNA:CR44810	1.62911	0.0241607	13.1037	0.615014	0.00807531	-	-	-
FBgn0065100	small non-messenger RNA 254	snmRNA:254	1.62554	0.00433276	30.2624	0.496812	0.00106808	-	-	-
FBgn0266216	antisense RNA:CR44911	asRNA:CR44911	1.62427	0.000383872	50.8142	0.407673	6.77e-05	-	-	-
FBgn0086039		snoRNA:Me28S-A2113	1.62141	1.48e-05	125.001	0.338699	1.69e-06	-	-	-
FBgn0040729		CG15126	1.62032	1.35e-07	982.182	0.281454	8.56e-09	-	-	-
FBgn0031643		CG3008	1.61967	4.12e-16	6909.08	0.186413	3.67e-18	maturation of SSU-rRNA ; GO:0030490 | inferred from biological aspect of ancestor with PANTHER:PTN000063734 <newline> protein phosphorylation ; GO:0006468 | inferred from sequence or structural similarity with SGD:S000005645	nucleus ; GO:0005634 | inferred from sequence or structural similarity with SGD:S000005645 <newline> cytosol ; GO:0005829 | inferred from biological aspect of ancestor with PANTHER:PTN000063734 <newline> preribosome, small subunit precursor ; GO:0030688 | inferred from biological aspect of ancestor with PANTHER:PTN000063734 <newline> cytoplasm ; GO:0005737 | inferred from sequence or structural s…	ATP binding ; GO:0005524 | inferred from electronic annotation with InterPro:IPR000687, InterPro:IPR017406 <newline> protein serine/threonine kinase activity ; GO:0004674 | inferred from biological aspect of ancestor with PANTHER:PTN002471888 <newline> protein kinase activity ; GO:0004672 | inferred from sequence or structural similarity with SGD:S000005645
FBgn0082939	snoRNA:Me28S-C3227b	snoRNA:Me28S-C3227b	1.61733	0.0138094	11.1635	0.564328	0.00415769	-	-	-
FBgn0259748		CG42397	1.61431	7.41e-05	41.5758	0.366138	1.04e-05	chitin metabolic process ; GO:0006030 | inferred from electronic annotation with InterPro:IPR002557	extracellular region ; GO:0005576 | inferred from electronic annotation with InterPro:IPR002557	chitin binding ; GO:0008061 | inferred from electronic annotation with InterPro:IPR002557
FBgn0038621		CG10864	1.61378	1.55e-05	164.961	0.337953	1.8e-06	potassium ion transmembrane transport ; GO:0071805 | inferred from biological aspect of ancestor with PANTHER:PTN000108561 <newline> stabilization of membrane potential ; GO:0030322 | inferred from biological aspect of ancestor with PANTHER:PTN000108561 <newline> potassium ion transmembrane transport ; GO:0071805 | inferred from sequence or structural similarity with Task7, Task6	integral component of membrane ; GO:0016021 | inferred from sequence or structural similarity with Task7, Task6 <newline> integral component of plasma membrane ; GO:0005887 | inferred from biological aspect of ancestor with PANTHER:PTN000108561	potassium channel activity ; GO:0005267 | inferred from sequence or structural similarity with Task7, Task6 <newline> potassium ion leak channel activity ; GO:0022841 | inferred from biological aspect of ancestor with PANTHER:PTN000108561
FBgn0034828		CG13545	1.61124	0.000194376	2108.58	0.386816	3.11e-05	biological_process ; GO:0008150 | no biological data available	cellular_component ; GO:0005575 | no biological data available	molecular_function ; GO:0003674 | no biological data available
FBgn0038873		CG5892	1.60642	1.69e-17	6913.54	0.177297	1.3e-19	-	-	transferase activity, transferring acyl groups other than amino-acyl groups ; GO:0016747 | inferred from electronic annotation with InterPro:IPR002656
FBgn0034295		CG10911	1.60238	9.09e-06	15053.4	0.327226	9.74e-07	biological_process ; GO:0008150 | no biological data available	cellular_component ; GO:0005575 | no biological data available	molecular_function ; GO:0003674 | no biological data available
FBgn0039525		CG5646	1.59704	4.09e-11	457.544	0.223634	9.24e-13	amino acid transport ; GO:0006865 | inferred from biological aspect of ancestor with PANTHER:PTN001942979 <newline> acyl carnitine transport ; GO:0006844 | inferred from biological aspect of ancestor with PANTHER:PTN001942979	-	acyl carnitine transmembrane transporter activity ; GO:0015227 | inferred from biological aspect of ancestor with PANTHER:PTN001533409 <newline> transmembrane transporter activity ; GO:0022857 | inferred from sequence or structural similarity with SGD:S000000308
FBgn0267696	long non-coding RNA:CR46032	lncRNA:CR46032	1.59502	0.0316166	9.22321	0.628466	0.0111503	-	-	-
FBgn0264384	long non-coding RNA:CR43836	lncRNA:CR43836	1.59387	0.00119619	30.6049	0.434372	0.000243155	-	-	-
FBgn0267729	long non-coding RNA:CR46060	lncRNA:CR46060	1.59362	0.013872	11.3478	0.556374	0.00417941	-	-	-
FBgn0051144	antisense RNA:CR31144	asRNA:CR31144	1.59313	0.0280995	8.62028	0.61575	0.00967314	-	-	-
FBgn0036774	mitochondrial ribosomal protein S26	mRpS26	1.59169	1.6e-24	2310.17	0.147921	5.3e-27	mitochondrial translation ; GO:0032543 | traceable author statement	mitochondrial small ribosomal subunit ; GO:0005763 | traceable author statement <newline> mitochondrial small ribosomal subunit ; GO:0005763 | inferred from sequence or structural similarity with UniProtKB:Q3SZ86 <newline> mitochondrial small ribosomal subunit ; GO:0005763 | inferred from biological aspect of ancestor with PANTHER:PTN001077755 <newline> mitochondrion ; GO:0005739 | inferred from …	structural constituent of ribosome ; GO:0003735 | traceable author statement
FBgn0083974		CG34138	1.59159	0.00066683	49.0772	0.414975	0.00012537	-	-	-
FBgn0036598		CG4982	1.59068	0.0014449	176.991	0.440174	0.000301794	-	-	-
FBgn0030817		CG4991	1.5906	3.76e-07	676.335	0.286099	2.7e-08	amino acid transmembrane transport ; GO:0003333 | inferred from sequence or structural similarity with Eaat1 <newline> amino acid transmembrane transport ; GO:0003333 | inferred from biological aspect of ancestor with PANTHER:PTN000535793	vacuolar membrane ; GO:0005774 | inferred from biological aspect of ancestor with PANTHER:PTN001119389	amino acid transmembrane transporter activity ; GO:0015171 | inferred from biological aspect of ancestor with PANTHER:PTN000535793 <newline> amino acid transmembrane transporter activity ; GO:0015171 | inferred from sequence or structural similarity with Eaat1
FBgn0264616	long non-coding RNA:CR43956	lncRNA:CR43956	1.58888	2.08e-07	92.5297	0.280069	1.4e-08	-	-	-
FBgn0263081		CG43349	1.58674	1.33e-05	2714.74	0.329811	1.5e-06	biological_process ; GO:0008150 | no biological data available	cellular_component ; GO:0005575 | no biological data available	molecular_function ; GO:0003674 | no biological data available
FBgn0037975		CG3397	1.58668	0.000306898	5382.26	0.392392	5.26e-05	oxidation-reduction process ; GO:0055114 | inferred from electronic annotation with InterPro:IPR020471	cytosol ; GO:0005829 | inferred from biological aspect of ancestor with PANTHER:PTN002448388	oxidoreductase activity ; GO:0016491 | inferred from biological aspect of ancestor with PANTHER:PTN002448388
FBgn0263235	Phaedra 2	Phae2	1.58554	4.32e-24	4274.61	0.148726	1.55e-26	proteolysis ; GO:0006508 | inferred from electronic annotation with InterPro:IPR001254, InterPro:IPR001314, InterPro:IPR018114 <newline> proteolysis ; GO:0006508 | inferred from sequence model	-	serine-type endopeptidase activity ; GO:0004252 | inferred from sequence model <newline> serine-type endopeptidase activity ; GO:0004252 | inferred from biological aspect of ancestor with PANTHER:PTN001208729
FBgn0030929		CG15043	1.58407	3.51e-08	51976.3	0.263452	1.82e-09	-	-	-
FBgn0267440	long non-coding RNA:CR45790	lncRNA:CR45790	1.58357	0.0208822	10.422	0.584745	0.00676601	-	-	-
FBgn0266836	long non-coding RNA:CR45298	lncRNA:CR45298	1.58143	0.00179519	30.9756	0.445634	0.000387111	-	-	-
FBgn0265651	long non-coding RNA:CR44458	lncRNA:CR44458	1.58089	0.00279371	27.7555	0.463101	0.000640827	-	-	-
FBgn0086672	snoRNA:Or-aca5	snoRNA:Or-aca5	1.57843	0.000481009	45.3144	0.402218	8.7e-05	-	-	-
FBgn0267180	antisense RNA:CR45620	asRNA:CR45620	1.57578	3.32e-05	67.8749	0.34274	4.27e-06	-	-	-
FBgn0035144	Kahuli	Kah	1.57505	0.000106769	401.508	0.364895	1.59e-05	regulation of transcription, DNA-templated ; GO:0006355 | inferred from biological aspect of ancestor with PANTHER:PTN001227002	nuclear chromosome ; GO:0000228 | inferred from direct assay <newline> nucleus ; GO:0005634 | inferred from biological aspect of ancestor with PANTHER:PTN001227002	DNA binding ; GO:0003677 | inferred from biological aspect of ancestor with PANTHER:PTN001227002 <newline> DNA-binding transcription factor activity ; GO:0003700 | inferred from biological aspect of ancestor with PANTHER:PTN001227002
FBgn0034413		CG15115	1.57355	0.0293579	10.474	0.612518	0.0101996	-	-	-
FBgn0001128	Glycerol-3-phosphate dehydrogenase 1	Gpdh1	1.56915	1.14e-14	67139.5	0.189769	1.35e-16	carbohydrate metabolic process ; GO:0005975 | inferred from electronic annotation with InterPro:IPR006109 <newline> glycerol-3-phosphate catabolic process ; GO:0046168 | inferred from electronic annotation with InterPro:IPR011128 <newline> ethanol metabolic process ; GO:0006067 | inferred from mutant phenotype <newline> NADH oxidation ; GO:0006116 | inferred from biological aspect of ancestor wit…	glycerol-3-phosphate dehydrogenase complex ; GO:0009331 | inferred from electronic annotation with InterPro:IPR006168 <newline> M band ; GO:0031430 | inferred from direct assay <newline> Z disc ; GO:0030018 | inferred from direct assay <newline> cytosol ; GO:0005829 | inferred from direct assay <newline> cytosol ; GO:0005829 | inferred from biological aspect of ancestor with PANTHER:PTN000198006	NAD binding ; GO:0051287 | inferred from electronic annotation with InterPro:IPR011128, InterPro:IPR017751 <newline> protein homodimerization activity ; GO:0042803 | inferred from electronic annotation with InterPro:IPR017751 <newline> glycerol-3-phosphate dehydrogenase [NAD+] activity ; GO:0004367 | inferred from direct assay <newline> glycerol-3-phosphate dehydrogenase [NAD+] activity ; GO:0004…
FBgn0033204		CG2065	1.56157	7.63e-06	10047.8	0.316376	7.98e-07	-	-	NADP-retinol dehydrogenase activity ; GO:0052650 | inferred from sequence or structural similarity with UniProtKB:Q8TC12
FBgn0082931	snoRNA:Me28S-G2703a	snoRNA:Me28S-G2703a	1.55711	0.00359225	18.998	0.467206	0.000859727	-	-	-
FBgn0033710		CG17739	1.55395	7.65e-07	508.878	0.286794	6.02e-08	cell adhesion ; GO:0007155 | inferred from biological aspect of ancestor with PANTHER:PTN002259349	extracellular matrix ; GO:0031012 | inferred from biological aspect of ancestor with PANTHER:PTN002259349	serine-type endopeptidase inhibitor activity ; GO:0004867 | inferred from electronic annotation with InterPro:IPR002223
FBgn0033165		CG11113	1.5538	0.00810397	14.5243	0.507435	0.00219811	multicellular organism reproduction ; GO:0032504 | non-traceable author statement	extracellular space ; GO:0005615 | inferred from sequence model	molecular_function ; GO:0003674 | no biological data available
FBgn0038415		CG17929	1.55276	0.0448799	12.9612	0.650985	0.0170679	transmembrane transport ; GO:0055085 | inferred from electronic annotation with InterPro:IPR005828	integral component of membrane ; GO:0016021 | inferred from electronic annotation with InterPro:IPR005828	transmembrane transporter activity ; GO:0022857 | inferred from electronic annotation with InterPro:IPR005828
FBgn0036133		CG7638	1.54954	1.42e-25	2820	0.141032	4.41e-28	-	-	-
FBgn0267057	antisense RNA:CR45501	asRNA:CR45501	1.54112	0.00416292	16.9944	0.469142	0.00101989	-	-	-
FBgn0052266		CG32266	1.53777	1.61e-08	548.017	0.249877	7.55e-10	biological_process ; GO:0008150 | no biological data available	cellular_component ; GO:0005575 | no biological data available	molecular_function ; GO:0003674 | no biological data available
FBgn0050265		CG30265	1.53714	5.04e-05	643.189	0.341579	6.79e-06	transmembrane transport ; GO:0055085 | inferred from electronic annotation with InterPro:IPR011701 <newline> anion transport ; GO:0006820 | inferred from biological aspect of ancestor with PANTHER:PTN000184222	integral component of membrane ; GO:0016021 | inferred from biological aspect of ancestor with PANTHER:PTN000184222 <newline> plasma membrane ; GO:0005886 | inferred from biological aspect of ancestor with PANTHER:PTN000910672	transmembrane transporter activity ; GO:0022857 | inferred from biological aspect of ancestor with PANTHER:PTN000184222
FBgn0263459		snoRNA:2R:9445410	1.53623	0.0425909	12.3907	0.637727	0.0160003	-	-	-
FBgn0038099		CG7091	1.53201	0.00554557	35.8773	0.48012	0.00141838	transmembrane transport ; GO:0055085 | inferred from electronic annotation with InterPro:IPR011701 <newline> anion transport ; GO:0006820 | inferred from biological aspect of ancestor with PANTHER:PTN000184222	integral component of membrane ; GO:0016021 | inferred from biological aspect of ancestor with PANTHER:PTN000184222	transmembrane transporter activity ; GO:0022857 | inferred from biological aspect of ancestor with PANTHER:PTN000184222
FBgn0267451	antisense RNA:CR45801	asRNA:CR45801	1.52988	0.0419773	7.51785	0.633524	0.0157407	-	-	-
FBgn0082966	snoRNA:Psi28S-3327b	snoRNA:Psi28S-3327b	1.52463	0.00109285	32.3297	0.412434	0.000218448	-	-	-
FBgn0038083	UDP-glycosyltransferase family 37 member A3	Ugt37A3	1.52278	1.14e-18	8876.24	0.162567	7.46e-21	-	intracellular membrane-bounded organelle ; GO:0043231 | inferred from biological aspect of ancestor with PANTHER:PTN000230403	transferase activity, transferring hexosyl groups ; GO:0016758 | inferred from electronic annotation with InterPro:IPR002213 <newline> UDP-glycosyltransferase activity ; GO:0008194 | inferred from biological aspect of ancestor with PANTHER:PTN000230403
FBgn0035928		CG13310	1.52139	0.0468652	6.71611	0.643075	0.0179912	-	-	-
FBgn0053265	Mucin 68E	Muc68E	1.51998	9.54e-06	980.214	0.311105	1.03e-06	chitin metabolic process ; GO:0006030 | inferred from electronic annotation with InterPro:IPR002557	extracellular region ; GO:0005576 | inferred from electronic annotation with InterPro:IPR002557 <newline> extracellular matrix ; GO:0031012 | inferred from sequence model	chitin binding ; GO:0008061 | inferred from electronic annotation with InterPro:IPR002557 <newline> extracellular matrix structural constituent ; GO:0005201 | inferred from sequence model
FBgn0084049		CR41440	1.51837	0.0410655	19.1133	0.626321	0.0153393	-	-	-
FBgn0266816	long non-coding RNA:CR45278	lncRNA:CR45278	1.514	0.00110027	28.1847	0.409816	0.000220465	-	-	-
FBgn0063391	snoRNA:U14:30Eb	snoRNA:U14:30Eb	1.51391	0.0323086	9.02627	0.598815	0.0114658	-	-	-
FBgn0264556	Gustatory receptor 39a	Gr39a	1.51155	1.84e-19	355.329	0.157941	1.07e-21	sensory perception of taste ; GO:0050909 | inferred from electronic annotation with InterPro:IPR013604 <newline> male courtship behavior ; GO:0008049 | inferred from mutant phenotype <newline> sensory perception of taste ; GO:0050909 | non-traceable author statement	integral component of membrane ; GO:0016021 | inferred from electronic annotation with InterPro:IPR013604 <newline> axon ; GO:0030424 | inferred from biological aspect of ancestor with PANTHER:PTN000475107 <newline> dendrite ; GO:0030425 | inferred from biological aspect of ancestor with PANTHER:PTN000475107 <newline> neuronal cell body ; GO:0043025 | inferred from biological aspect of ancestor w…	taste receptor activity ; GO:0008527 | non-traceable author statement
FBgn0033205		CG2064	1.50826	1.25e-14	4804.9	0.18272	1.53e-16	-	endomembrane system ; GO:0012505 | inferred from high throughput direct assay	NADP-retinol dehydrogenase activity ; GO:0052650 | inferred from sequence or structural similarity with UniProtKB:Q8TC12
FBgn0037976	Tachykinin	Tk	1.50603	2.6e-22	441.826	0.146887	1.15e-24	adult walking behavior ; GO:0007628 | inferred from mutant phenotype <newline> sensory perception of smell ; GO:0007608 | inferred from mutant phenotype <newline> tachykinin receptor signaling pathway ; GO:0007217 | inferred from direct assay <newline> tachykinin receptor signaling pathway ; GO:0007217 | inferred from mutant phenotype <newline> positive regulation of hindgut contraction ; GO:0060…	extracellular space ; GO:0005615 | inferred by curator from GO:0071861 <newline> extracellular space ; GO:0005615 | inferred from direct assay	neurotransmitter transmembrane transporter activity ; GO:0005326 | inferred from mutant phenotype <newline> tachykinin receptor binding ; GO:0071861 | inferred from physical interaction with TkR86C <newline> neuropeptide hormone activity ; GO:0005184 | inferred from sequence or structural similarity <newline> signaling receptor binding ; GO:0005102 | non-traceable author statement <newline> tachy…
FBgn0013953	Epidermal stripes and patches	Esp	1.50336	0.000435584	1876.43	0.380512	7.79e-05	sulfate transport ; GO:0008272 | inferred from electronic annotation with InterPro:IPR001902, InterPro:IPR011547 <newline> transmembrane transport ; GO:0055085 | inferred from electronic annotation with InterPro:IPR001902 <newline> negative regulation of female receptivity, post-mating ; GO:0045434 | inferred from mutant phenotype	integral component of plasma membrane ; GO:0005887 | inferred from biological aspect of ancestor with PANTHER:PTN000212031	secondary active sulfate transmembrane transporter activity ; GO:0008271 | inferred from electronic annotation with InterPro:IPR001902 <newline> sulfate transmembrane transporter activity ; GO:0015116 | inferred from biological aspect of ancestor with PANTHER:PTN000929279 <newline> anion:anion antiporter activity ; GO:0015301 | inferred from biological aspect of ancestor with PANTHER:PTN000212031
FBgn0037126		CG14567	1.501	2.93e-05	1414.78	0.324354	3.7e-06	-	-	-
FBgn0053160		CG33160	1.50019	0.00286319	21.1226	0.440432	0.000658803	proteolysis ; GO:0006508 | inferred from biological aspect of ancestor with PANTHER:PTN001207268	extracellular space ; GO:0005615 | inferred from biological aspect of ancestor with PANTHER:PTN001207268	serine-type endopeptidase activity ; GO:0004252 | inferred from sequence model <newline> serine-type endopeptidase activity ; GO:0004252 | inferred from biological aspect of ancestor with PANTHER:PTN001207268
FBgn0082989	snoRNA:Psi28S-2442a	snoRNA:Psi28S-2442a	1.49379	0.000360765	68.2183	0.373388	6.32e-05	-	-	-
FBgn0031033		CG14219	1.49316	0.0312547	238.274	0.58718	0.0109925	-	-	transferase activity, transferring acyl groups other than amino-acyl groups ; GO:0016747 | inferred from electronic annotation with InterPro:IPR002656
FBgn0262588		CG43125	1.48537	9.18e-06	662.789	0.303479	9.86e-07	proteolysis ; GO:0006508 | inferred from electronic annotation with InterPro:IPR001254 <newline> biological_process ; GO:0008150 | no biological data available	cellular_component ; GO:0005575 | no biological data available	serine-type endopeptidase activity ; GO:0004252 | NOT inferred from key residues <newline> molecular_function ; GO:0003674 | no biological data available
FBgn0083050	snoRNA:Psi18S-1377b	snoRNA:Psi18S-1377b	1.47916	0.0298715	11.8541	0.577268	0.0103966	-	-	-
FBgn0031805	Neprilysin-like 4	Nepl4	1.4783	5.15e-07	1829.9	0.268852	3.83e-08	proteolysis ; GO:0006508 | inferred from electronic annotation with InterPro:IPR000718, InterPro:IPR008753, InterPro:IPR018497	-	metalloendopeptidase activity ; GO:0004222 | inferred from electronic annotation with InterPro:IPR000718, InterPro:IPR018497
FBgn0264572	antisense RNA:CR43944	asRNA:CR43944	1.47517	0.0494581	8.77653	0.629719	0.0191506	-	-	-
FBgn0036334		CG11267	1.47468	1.36e-06	13911.3	0.278175	1.15e-07	chaperone cofactor-dependent protein refolding ; GO:0051085 | inferred from biological aspect of ancestor with PANTHER:PTN000080668	mitochondrial matrix ; GO:0005759 | inferred from biological aspect of ancestor with PANTHER:PTN000080669 <newline> mitochondrion ; GO:0005739 | inferred from high throughput direct assay	chaperone binding ; GO:0051087 | inferred from biological aspect of ancestor with PANTHER:PTN000080668 <newline> metal ion binding ; GO:0046872 | inferred from biological aspect of ancestor with PANTHER:PTN000080668 <newline> unfolded protein binding ; GO:0051082 | inferred from biological aspect of ancestor with PANTHER:PTN000080668
FBgn0052277		CG32277	1.47337	0.0304708	11.7219	0.576919	0.0106536	proteolysis ; GO:0006508 | inferred from electronic annotation with InterPro:IPR001254, InterPro:IPR001314, InterPro:IPR018114 <newline> proteolysis ; GO:0006508 | inferred from sequence model	-	serine-type endopeptidase activity ; GO:0004252 | inferred from biological aspect of ancestor with PANTHER:PTN001208729 <newline> serine-type endopeptidase activity ; GO:0004252 | inferred from sequence model
FBgn0086054		snoRNA:Me18S-G1358b	1.47247	0.023406	12.4436	0.553248	0.00777936	-	-	-
FBgn0259711		CG42365	1.47009	9.82e-06	1187.93	0.301319	1.07e-06	-	-	-
FBgn0037324	Odorant receptor co-receptor	Orco	1.47001	9.92e-05	53.3915	0.339101	1.46e-05	detection of chemical stimulus involved in sensory perception of smell ; GO:0050911 | inferred from biological aspect of ancestor with PANTHER:PTN000474402 <newline> behavioral response to ethanol ; GO:0048149 | inferred from mutant phenotype <newline> sensory perception of smell ; GO:0007608 | non-traceable author statement <newline> regulation of protein localization ; GO:0032880 | inferred fro…	dendrite ; GO:0030425 | inferred from direct assay <newline> plasma membrane ; GO:0005886 | inferred from direct assay <newline> cilium ; GO:0005929 | inferred from direct assay <newline> dendrite membrane ; GO:0032590 | inferred from sequence or structural similarity with Or22a <newline> cilium ; GO:0005929 | colocalizes_with inferred from direct assay <newline> integral component of membrane ; …	calcium-release channel activity ; GO:0015278 | inferred from direct assay <newline> calmodulin binding ; GO:0005516 | inferred from sequence model inferred from mutant phenotype <newline> olfactory receptor activity ; GO:0004984 | inferred from biological aspect of ancestor with PANTHER:PTN000474402 <newline> protein homodimerization activity ; GO:0042803 | inferred from physical interaction wit…
FBgn0266234	long non-coding RNA:CR44929	lncRNA:CR44929	1.46748	0.0300678	15.0252	0.573387	0.0104878	-	-	-
FBgn0086044		snoRNA:Me28S-U1688	1.46685	0.00190367	46.2822	0.415394	0.000413659	-	-	-
FBgn0030373	moonshiner	moon	1.46202	0.0216252	18.0093	0.542728	0.00706353	piRNA biosynthetic process ; GO:1990511 | inferred from mutant phenotype <newline> positive regulation of transcription by RNA polymerase II ; GO:0045944 | inferred from mutant phenotype	transcription factor TFIIA complex ; GO:0005672 | inferred from physical interaction with TfIIA-S	piRNA dual-strand cluster binding ; GO:1990472 | inferred from direct assay <newline> TBP-class protein binding ; GO:0017025 | inferred from physical interaction with Trf2
FBgn0031791	Arylalkylamine N-acetyltransferase-like 2	AANATL2	1.45159	2.61e-19	1896.2	0.152295	1.55e-21	-	cytoplasm ; GO:0005737 | inferred from biological aspect of ancestor with PANTHER:PTN001463139	acyl-CoA N-acyltransferase activity ; GO:0019186 | inferred from direct assay <newline> N-acetyltransferase activity ; GO:0008080 | inferred from biological aspect of ancestor with PANTHER:PTN001463139 <newline> aralkylamine N-acetyltransferase activity ; GO:0004059 | inferred from direct assay
FBgn0034335	Glutathione S transferase E1	GstE1	1.45148	9.3e-10	6609.97	0.218562	3.11e-11	response to heat ; GO:0009408 | inferred from expression pattern <newline> glutathione metabolic process ; GO:0006749 | inferred from direct assay <newline> response to oxidative stress ; GO:0006979 | non-traceable author statement <newline> glutathione metabolic process ; GO:0006749 | inferred from biological aspect of ancestor with PANTHER:PTN001679864	cytoplasm ; GO:0005737 | inferred from sequence or structural similarity with RGD:70952 <newline> cytoplasm ; GO:0005737 | inferred from biological aspect of ancestor with PANTHER:PTN001679864	glutathione transferase activity ; GO:0004364 | inferred from direct assay <newline> glutathione transferase activity ; GO:0004364 | inferred from biological aspect of ancestor with PANTHER:PTN001679864
FBgn0051606		CG31606	1.4483	0.01525	18.0195	0.511746	0.00465299	biological_process ; GO:0008150 | no biological data available	cellular_component ; GO:0005575 | no biological data available	molecular_function ; GO:0003674 | no biological data available
FBgn0283461	Drosomycin	Drs	1.44797	0.00385838	221.265	0.437603	0.000936745	defense response to fungus ; GO:0050832 | inferred from direct assay <newline> response to bacterium ; GO:0009617 | inferred from direct assay <newline> antifungal humoral response ; GO:0019732 | traceable author statement <newline> defense response to fungus ; GO:0050832 | non-traceable author statement <newline> defense response to fungus ; GO:0050832 | traceable author statement <newline> defe…	extracellular space ; GO:0005615 | inferred from direct assay	molecular_function ; GO:0003674 | no biological data available
FBgn0086057		snoRNA:Me28S-G2017	1.44702	0.00362665	60.8694	0.434603	0.000869966	-	-	-
FBgn0039684	Odorant-binding protein 99d	Obp99d	1.4456	0.0219222	105.619	0.537779	0.00718626	sensory perception of smell ; GO:0007608 | inferred from biological aspect of ancestor with PANTHER:PTN000220814 <newline> sensory perception of chemical stimulus ; GO:0007606 | inferred from sequence alignment with UniProtKB:P34174 <newline> sensory perception of chemical stimulus ; GO:0007606 | inferred from sequence or structural similarity with lush	extracellular region ; GO:0005576 | inferred from sequence model	odorant binding ; GO:0005549 | inferred from sequence or structural similarity with lush <newline> odorant binding ; GO:0005549 | inferred from sequence alignment with UniProtKB:P34174
FBgn0041184	Suppressor of cytokine signaling at 36E	Socs36E	1.44269	0.000221285	3950.46	0.349184	3.6e-05	negative regulation of receptor signaling pathway via JAK-STAT ; GO:0046426 | inferred from genetic interaction with Cul2 <newline> intracellular signal transduction ; GO:0035556 | inferred from electronic annotation with InterPro:IPR036036 <newline> negative regulation of receptor signaling pathway via JAK-STAT ; GO:0046426 | inferred from genetic interaction with Stat92E <newline> negative regu…	phosphatidylinositol 3-kinase complex ; GO:0005942 | inferred from biological aspect of ancestor with PANTHER:PTN000806614	1-phosphatidylinositol-3-kinase regulator activity ; GO:0046935 | inferred from biological aspect of ancestor with PANTHER:PTN000806614 <newline> sevenless binding ; GO:0005118 | inferred from direct assay <newline> cytokine receptor binding ; GO:0005126 | inferred from physical interaction with UniProtKB:Q9VWE0
FBgn0016075	viking	vkg	1.44125	1.05e-17	56849.7	0.158138	7.95e-20	extracellular matrix organization ; GO:0030198 | inferred from biological aspect of ancestor with PANTHER:PTN002513067 <newline> skeletal muscle tissue development ; GO:0007519 | inferred from mutant phenotype <newline> Malpighian tubule morphogenesis ; GO:0007443 | inferred from mutant phenotype <newline> anterior Malpighian tubule development ; GO:0061327 | inferred from mutant phenotype <newli…	collagen trimer ; GO:0005581 | inferred from electronic annotation with InterPro:IPR001442 <newline> extracellular space ; GO:0005615 | inferred from biological aspect of ancestor with PANTHER:PTN002513067 <newline> extracellular matrix ; GO:0031012 | inferred from biological aspect of ancestor with PANTHER:PTN002513067 <newline> basement membrane ; GO:0005604 | inferred from direct assay <newlin…	extracellular matrix structural constituent ; GO:0005201 | inferred from biological aspect of ancestor with PANTHER:PTN002513067 <newline> extracellular matrix structural constituent ; GO:0005201 | inferred by curator from GO:0005604
FBgn0031741		CG11034	1.4399	1.25e-13	8602.72	0.180918	1.74e-15	proteolysis ; GO:0006508 | inferred from electronic annotation with InterPro:IPR001375, InterPro:IPR002469	-	serine-type peptidase activity ; GO:0008236 | inferred from electronic annotation with InterPro:IPR001375 <newline> dipeptidyl-peptidase activity ; GO:0008239 | inferred from direct assay
FBgn0020236	ATP citrate lyase	ATPCL	1.439	0.00202367	35694.3	0.409622	0.000443088	citrate metabolic process ; GO:0006101 | inferred from electronic annotation with InterPro:IPR014608 <newline> fatty acid biosynthetic process ; GO:0006633 | inferred from biological aspect of ancestor with PANTHER:PTN000563493 <newline> glucose homeostasis ; GO:0042593 | inferred from mutant phenotype <newline> acetyl-CoA biosynthetic process ; GO:0006085 | inferred from biological aspect of anc…	cytosol ; GO:0005829 | inferred from biological aspect of ancestor with PANTHER:PTN000563493	ATP binding ; GO:0005524 | inferred from electronic annotation with InterPro:IPR013815 <newline> cofactor binding ; GO:0048037 | inferred from electronic annotation with InterPro:IPR003781 <newline> ATP citrate synthase activity ; GO:0003878 | inferred from biological aspect of ancestor with PANTHER:PTN000563493
FBgn0026602	Ady43A	Ady43A	1.43814	2.3e-08	3189.97	0.236203	1.14e-09	-	cytosol ; GO:0005829 | inferred from biological aspect of ancestor with PANTHER:PTN000062161 <newline> nucleus ; GO:0005634 | inferred from biological aspect of ancestor with PANTHER:PTN000062161	adenosine kinase activity ; GO:0004001 | inferred from biological aspect of ancestor with PANTHER:PTN000062161
FBgn0044508	snoRNA:M	snoRNA:M	1.43537	0.024631	11.794	0.543541	0.00827159	-	-	-
FBgn0038017		CG4115	1.4344	2.58e-06	3430.53	0.277491	2.35e-07	-	-	carbohydrate binding ; GO:0030246 | inferred from sequence or structural similarity with Lectin-galC1
FBgn0035964	Dihydropteridine reductase	Dhpr	1.43356	2.16e-22	3931.28	0.139537	9.26e-25	L-phenylalanine catabolic process ; GO:0006559 | inferred from biological aspect of ancestor with PANTHER:PTN000387427 <newline> tetrahydrobiopterin biosynthetic process ; GO:0006729 | inferred from biological aspect of ancestor with PANTHER:PTN000387427	cytoplasm ; GO:0005737 | inferred from biological aspect of ancestor with PANTHER:PTN000387427	6,7-dihydropteridine reductase activity ; GO:0004155 | inferred from biological aspect of ancestor with PANTHER:PTN000387427 <newline> NADH binding ; GO:0070404 | inferred from biological aspect of ancestor with PANTHER:PTN000387427 <newline> NADPH binding ; GO:0070402 | inferred from biological aspect of ancestor with PANTHER:PTN000387427
FBgn0033721		CG13159	1.43298	1.32e-10	158.368	0.205921	3.43e-12	-	-	-
FBgn0083047	snoRNA:Psi18S-1377e	snoRNA:Psi18S-1377e	1.43274	0.0319202	16.9769	0.565484	0.0112883	-	-	-
FBgn0027527	Osiris 6	Osi6	1.43266	0.00535078	44.2587	0.447266	0.00135932	biological_process ; GO:0008150 | no biological data available	integral component of plasma membrane ; GO:0005887 | inferred from sequence model <newline> endomembrane system ; GO:0012505 | inferred from high throughput direct assay	molecular_function ; GO:0003674 | no biological data available
FBgn0051668		CG31668	1.43259	0.0050061	381.958	0.444275	0.00126164	transmembrane transport ; GO:0055085 | inferred from electronic annotation with InterPro:IPR001734	membrane ; GO:0016020 | inferred from electronic annotation with InterPro:IPR001734, InterPro:IPR019900	transmembrane transporter activity ; GO:0022857 | inferred from electronic annotation with InterPro:IPR001734
FBgn0040582	Bomanin Bicipital 3	BomBc3	1.43213	0.0205173	83.2263	0.527438	0.00662229	-	extracellular space ; GO:0005615 | inferred from sequence model	-
FBgn0033602	Cuticular protein 47Ee	Cpr47Ee	1.43155	0.0216593	22.7097	0.531575	0.00708064	chitin-based cuticle development ; GO:0040003 | inferred from sequence model	chitin-based extracellular matrix ; GO:0062129 | inferred from sequence model	structural constituent of cuticle ; GO:0042302 | inferred from electronic annotation with InterPro:IPR000618 <newline> structural constituent of chitin-based larval cuticle ; GO:0008010 | inferred from sequence model
FBgn0262964		CR43275	1.43051	7.68e-08	1907.05	0.243896	4.48e-09	-	-	-
FBgn0267568	antisense RNA:CR45908	asRNA:CR45908	1.42743	0.00161223	108.205	0.398597	0.000342089	-	-	-
FBgn0266394	long non-coding RNA:CR45034	lncRNA:CR45034	1.42674	0.0201722	20.2808	0.524189	0.00649277	-	-	-
FBgn0011774	Inverted repeat-binding protein	Irbp	1.42561	8.48e-11	1468.25	0.202853	2.1e-12	cellular response to X-ray ; GO:0071481 | inferred from biological aspect of ancestor with PANTHER:PTN000288287 <newline> double-strand break repair via nonhomologous end joining ; GO:0006303 | inferred from mutant phenotype <newline> telomere maintenance ; GO:0000723 | inferred from biological aspect of ancestor with PANTHER:PTN000288287 <newline> telomere maintenance ; GO:0000723 | inferred fro…	Ku70:Ku80 complex ; GO:0043564 | inferred from direct assay <newline> Ku70:Ku80 complex ; GO:0043564 | inferred from biological aspect of ancestor with PANTHER:PTN000288287 <newline> nuclear chromosome, telomeric region ; GO:0000784 | inferred from biological aspect of ancestor with PANTHER:PTN000288287	damaged DNA binding ; GO:0003684 | inferred from electronic annotation with InterPro:IPR006165 <newline> double-stranded DNA binding ; GO:0003690 | contributes_to inferred from biological aspect of ancestor with PANTHER:PTN000288287 <newline> 5'-deoxyribose-5-phosphate lyase activity ; GO:0051575 | inferred from sequence or structural similarity with UniProtKB:P12956 <newline> DNA binding ; GO:00…
FBgn0014427		CG11899	1.42559	1.56e-23	2491.92	0.135313	5.93e-26	L-serine biosynthetic process ; GO:0006564 | inferred from biological aspect of ancestor with PANTHER:PTN000475655	cytoplasm ; GO:0005737 | inferred from biological aspect of ancestor with PANTHER:PTN000475655	O-phospho-L-serine:2-oxoglutarate aminotransferase activity ; GO:0004648 | inferred from biological aspect of ancestor with PANTHER:PTN000475655
FBgn0083048	snoRNA:Psi18S-1377d	snoRNA:Psi18S-1377d	1.4246	0.00198497	38.2896	0.404844	0.00043338	-	-	-
FBgn0040045		CR12460	1.42355	0.0491809	8.51594	0.607069	0.0190297	-	-	-
FBgn0267220	long non-coding RNA:CR45660	lncRNA:CR45660	1.42351	0.0240629	14.7335	0.537045	0.00803425	-	-	-
FBgn0036716		CG13728	1.42298	0.00879779	21.3379	0.469123	0.00241912	-	-	-
FBgn0004512	Multi drug resistance 49	Mdr49	1.4223	2.18e-05	5410.87	0.302971	2.67e-06	renal tubular secretion ; GO:0097254 | inferred from expression pattern <newline> transmembrane transport ; GO:0055085 | inferred from biological aspect of ancestor with PANTHER:PTN000657189 <newline> drug transmembrane transport ; GO:0006855 | non-traceable author statement <newline> response to hypoxia ; GO:0001666 | inferred from expression pattern inferred from mutant phenotype <newline> resp…	plasma membrane ; GO:0005886 | inferred from sequence or structural similarity with UniProtKB:Q00748 <newline> ATP-binding cassette (ABC) transporter complex ; GO:0043190 | inferred from sequence or structural similarity with UniProtKB:Q00748 <newline> integral component of plasma membrane ; GO:0005887 | non-traceable author statement	ATP binding ; GO:0005524 | inferred from electronic annotation with InterPro:IPR003439, InterPro:IPR011527, InterPro:IPR017871 <newline> ATPase activity ; GO:0016887 | inferred from electronic annotation with InterPro:IPR003439, InterPro:IPR017871 <newline> ATPase-coupled transmembrane transporter activity ; GO:0042626 | inferred from biological aspect of ancestor with PANTHER:PTN000657189 <newli…
FBgn0265205	long non-coding RNA:CR44265	lncRNA:CR44265	1.42173	0.030874	19.2647	0.557983	0.0108351	-	-	-
FBgn0082946	snoRNA:Me28S-A2634a	snoRNA:Me28S-A2634a	1.41559	0.0306615	15.6582	0.554915	0.0107415	-	-	-
FBgn0082967	snoRNA:Psi28S-3327a	snoRNA:Psi28S-3327a	1.41329	0.00470112	41.578	0.435528	0.00117447	-	-	-
FBgn0039820		CG15554	1.41061	0.000397198	695.374	0.354885	7.04e-05	-	-	-
FBgn0000592	Esterase 6	Est-6	1.40887	0.00121405	3209.99	0.384416	0.000247372	organic substance catabolic process ; GO:1901575 | inferred from direct assay <newline> ovulation ; GO:0030728 | traceable author statement <newline> sperm storage ; GO:0046693 | traceable author statement <newline> sperm competition ; GO:0046692 | NOT traceable author statement <newline> regulation of female receptivity, post-mating ; GO:0046008 | traceable author statement <newline> pheromone b…	extracellular space ; GO:0005615 | inferred from biological aspect of ancestor with PANTHER:PTN000168732 <newline> extracellular space ; GO:0005615 | inferred from high throughput direct assay <newline> extracellular region ; GO:0005576 | inferred from direct assay	short-chain carboxylesterase activity ; GO:0034338 | inferred from direct assay <newline> carboxylic ester hydrolase activity ; GO:0052689 | inferred from direct assay <newline> carboxylic ester hydrolase activity ; GO:0052689 | inferred from biological aspect of ancestor with PANTHER:PTN000168392
FBgn0063494	Glutathione S transferase E6	GstE6	1.4076	0.000300889	9006.69	0.347633	5.14e-05	glutathione metabolic process ; GO:0006749 | inferred from biological aspect of ancestor with PANTHER:PTN001679864 <newline> glutathione metabolic process ; GO:0006749 | inferred from direct assay	cytoplasm ; GO:0005737 | inferred from biological aspect of ancestor with PANTHER:PTN001679864 <newline> cytoplasm ; GO:0005737 | inferred from sequence or structural similarity with RGD:70952	glutathione transferase activity ; GO:0004364 | inferred from direct assay <newline> glutathione transferase activity ; GO:0004364 | inferred from biological aspect of ancestor with PANTHER:PTN001679864
FBgn0036116		CG7888	1.40509	0.00103593	508.435	0.378582	0.00020607	amino acid transmembrane transport ; GO:0003333 | inferred from biological aspect of ancestor with PANTHER:PTN000535793 <newline> amino acid transmembrane transport ; GO:0003333 | inferred from sequence or structural similarity with Eaat1	vacuolar membrane ; GO:0005774 | inferred from biological aspect of ancestor with PANTHER:PTN001119389	amino acid transmembrane transporter activity ; GO:0015171 | inferred from sequence or structural similarity with Eaat1 <newline> amino acid transmembrane transporter activity ; GO:0015171 | inferred from biological aspect of ancestor with PANTHER:PTN000535793
FBgn0038005	Cyp313a5	Cyp313a5	1.40259	0.0168266	146.373	0.50215	0.00521952	oxidation-reduction process ; GO:0055114 | inferred from electronic annotation with InterPro:IPR001128, InterPro:IPR002401, InterPro:IPR017972	-	oxidoreductase activity, acting on paired donors, with incorporation or reduction of molecular oxygen ; GO:0016705 | inferred from electronic annotation with InterPro:IPR001128, InterPro:IPR002401, InterPro:IPR017972 <newline> heme binding ; GO:0020037 | inferred from electronic annotation with InterPro:IPR001128, InterPro:IPR002401 <newline> iron ion binding ; GO:0005506 | inferred from electron…
FBgn0083029	snoRNA:Psi18S-525j	snoRNA:Psi18S-525j	1.40141	0.029116	12.5688	0.544803	0.0101015	-	-	-
FBgn0051897		CG31897	1.40123	9.25e-05	95.5006	0.321845	1.34e-05	biological_process ; GO:0008150 | no biological data available	cellular_component ; GO:0005575 | no biological data available	molecular_function ; GO:0003674 | no biological data available
FBgn0000299	Collagen type IV alpha 1	Col4a1	1.39878	6.73e-18	109020	0.15263	4.98e-20	oviduct morphogenesis ; GO:0035848 | inferred from mutant phenotype <newline> intestinal epithelial structure maintenance ; GO:0060729 | inferred from mutant phenotype <newline> dorsal closure ; GO:0007391 | traceable author statement <newline> cardiac muscle cell development ; GO:0055013 | inferred from mutant phenotype <newline> basement membrane organization ; GO:0071711 | inferred from mutant…	basement membrane ; GO:0005604 | inferred from direct assay <newline> collagen type IV trimer ; GO:0005587 | inferred from biological aspect of ancestor with PANTHER:PTN002770666 <newline> extracellular matrix ; GO:0031012 | inferred from biological aspect of ancestor with PANTHER:PTN002513067 <newline> collagen type IV trimer ; GO:0005587 | traceable author statement <newline> extracellular spac…	extracellular matrix structural constituent ; GO:0005201 | inferred from mutant phenotype <newline> extracellular matrix structural constituent ; GO:0005201 | inferred from biological aspect of ancestor with PANTHER:PTN002513067
FBgn0032908		CG9270	1.39683	0.000881431	478.755	0.37181	0.000172064	transmembrane transport ; GO:0055085 | inferred from biological aspect of ancestor with PANTHER:PTN000657997	integral component of membrane ; GO:0016021 | inferred from electronic annotation with InterPro:IPR011527, InterPro:IPR030240, InterPro:IPR036640 <newline> membrane ; GO:0016020 | inferred from biological aspect of ancestor with PANTHER:PTN000657997	ATP binding ; GO:0005524 | inferred from electronic annotation with InterPro:IPR003439, InterPro:IPR011527, InterPro:IPR017871 <newline> ATPase activity ; GO:0016887 | inferred from electronic annotation with InterPro:IPR003439, InterPro:IPR017871 <newline> ATPase-coupled transmembrane transporter activity ; GO:0042626 | inferred from biological aspect of ancestor with PANTHER:PTN000657997
FBgn0265344	long non-coding RNA:CR44298	lncRNA:CR44298	1.39646	0.000510809	31.3281	0.357294	9.29e-05	-	-	-
FBgn0034819		CG9877	1.39618	0.00191541	11121.5	0.395582	0.000416474	biological_process ; GO:0008150 | no biological data available	cellular_component ; GO:0005575 | no biological data available	molecular_function ; GO:0003674 | no biological data available
FBgn0010043	Glutathione S transferase D7	GstD7	1.39265	0.00213587	3554.75	0.398258	0.000470754	glutathione metabolic process ; GO:0006749 | inferred from direct assay <newline> glutathione metabolic process ; GO:0006749 | inferred from biological aspect of ancestor with PANTHER:PTN001679864	cytoplasm ; GO:0005737 | inferred from sequence or structural similarity with RGD:70952 <newline> cytoplasm ; GO:0005737 | inferred from biological aspect of ancestor with PANTHER:PTN001679864	glutathione transferase activity ; GO:0004364 | inferred from direct assay <newline> glutathione transferase activity ; GO:0004364 | inferred from biological aspect of ancestor with PANTHER:PTN001679864
FBgn0030938		CG15047	1.39224	0.0196473	14.4391	0.509554	0.0062899	-	-	-
FBgn0040726	defective proboscis extension response 1	dpr1	1.39187	0.00694784	247.229	0.446705	0.00183414	salt aversion ; GO:0035199 | inferred from mutant phenotype <newline> sensory perception of salty taste ; GO:0050914 | inferred from mutant phenotype <newline> synapse organization ; GO:0050808 | inferred from expression pattern <newline> synapse organization ; GO:0050808 | inferred from biological aspect of ancestor with PANTHER:PTN000589413	integral component of plasma membrane ; GO:0005887 | inferred from sequence model <newline> plasma membrane ; GO:0005886 | inferred from direct assay <newline> neuron projection membrane ; GO:0032589 | inferred from biological aspect of ancestor with PANTHER:PTN000589413 <newline> integral component of membrane ; GO:0016021 | inferred from sequence model	molecular_function ; GO:0003674 | no biological data available
FBgn0037124		CG14568	1.38869	0.0477144	16.7454	0.588907	0.0183699	-	-	-
FBgn0037013		CG13250	1.38848	0.00966385	70.253	0.462841	0.00270065	-	-	-
FBgn0029639		CG14419	1.38774	0.00104772	14691.9	0.374241	0.000208776	-	-	-
FBgn0040828		CG13306	1.37809	2.22e-05	78.2992	0.293765	2.72e-06	-	-	-
FBgn0085356		CG34327	1.37732	0.0106876	20.7808	0.465004	0.00305686	biological_process ; GO:0008150 | no biological data available	cellular_component ; GO:0005575 | no biological data available	molecular_function ; GO:0003674 | no biological data available
FBgn0031851	Apoptosis antagonizing transcription factor	Aatf	1.37422	1.68e-10	1107.64	0.198631	4.57e-12	regulation of transcription by RNA polymerase II ; GO:0006357 | inferred from biological aspect of ancestor with PANTHER:PTN000399853 <newline> negative regulation of programmed cell death ; GO:0043069 | inferred from mutant phenotype <newline> oogenesis ; GO:0048477 | inferred from mutant phenotype	nucleus ; GO:0005634 | inferred from sequence or structural similarity with UniProtKB:Q9NY61 <newline> nucleolus ; GO:0005730 | inferred from biological aspect of ancestor with PANTHER:PTN000399850 <newline> nucleolus ; GO:0005730 | inferred from direct assay	molecular_function ; GO:0003674 | no biological data available
FBgn0001248	Isocitrate dehydrogenase	Idh	1.36739	9.47e-18	75065.1	0.149839	7.13e-20	cellular response to oxidative stress ; GO:0034599 | inferred from mutant phenotype <newline> NADP metabolic process ; GO:0006739 | inferred from biological aspect of ancestor with PANTHER:PTN000214400 <newline> oxidation-reduction process ; GO:0055114 | inferred from mutant phenotype <newline> isocitrate metabolic process ; GO:0006102 | inferred from direct assay <newline> isocitrate metabolic p…	mitochondrion ; GO:0005739 | inferred from biological aspect of ancestor with PANTHER:PTN000214284 <newline> mitochondrion ; GO:0005739 | inferred from high throughput direct assay <newline> cytosol ; GO:0005829 | inferred from biological aspect of ancestor with PANTHER:PTN000930158 <newline> cytoplasm ; GO:0005737 | inferred from direct assay <newline> peroxisome ; GO:0005777 | inferred from bio…	NAD binding ; GO:0051287 | inferred from electronic annotation with InterPro:IPR019818 <newline> magnesium ion binding ; GO:0000287 | inferred from electronic annotation with InterPro:IPR019818 <newline> isocitrate dehydrogenase activity ; GO:0004448 | inferred from mutant phenotype <newline> isocitrate dehydrogenase (NADP+) activity ; GO:0004450 | inferred from direct assay <newline> isocitrate …
FBgn0266745		CG45218	1.36519	5.09e-06	432.308	0.271833	5.11e-07	biological_process ; GO:0008150 | no biological data available	cellular_component ; GO:0005575 | no biological data available	molecular_function ; GO:0003674 | no biological data available
FBgn0261429	long non-coding RNA:CR42646	lncRNA:CR42646	1.36364	0.022078	22.2619	0.507898	0.00725562	-	-	-
FBgn0267484	antisense RNA:CR45834	asRNA:CR45834	1.3628	0.0186242	35.2564	0.494836	0.00588648	-	-	-
FBgn0266981	long non-coding RNA:CR45432	lncRNA:CR45432	1.36168	2.52e-07	104.465	0.241623	1.75e-08	-	-	-
FBgn0052574	Tweedlealpha	Twdlalpha	1.36039	0.00582173	2077.11	0.428467	0.00149826	chitin-based cuticle development ; GO:0040003 | inferred from sequence or structural similarity with TwdlD <newline> body morphogenesis ; GO:0010171 | inferred from sequence or structural similarity with TwdlD	extracellular matrix ; GO:0031012 | inferred from sequence or structural similarity with TwdlD	structural constituent of chitin-based cuticle ; GO:0005214 | inferred from sequence or structural similarity with TwdlD
FBgn0267590	antisense RNA:CR45928	asRNA:CR45928	1.35966	0.0286517	20.407	0.527164	0.00990281	-	-	-
FBgn0032587		CG5953	1.35905	0.00289497	1692.47	0.399384	0.000666854	-	-	-
FBgn0265149	long non-coding RNA:CR44218	lncRNA:CR44218	1.35842	0.00304809	41.119	0.401086	0.000706968	-	-	-
FBgn0266617	antisense RNA:CR45124	asRNA:CR45124	1.35745	0.0169906	14.9387	0.486623	0.0052786	-	-	-
FBgn0033297	Maltase A8	Mal-A8	1.35306	6.84e-06	11870.7	0.272774	7.04e-07	carbohydrate metabolic process ; GO:0005975 | inferred from electronic annotation with InterPro:IPR006047, InterPro:IPR006589, InterPro:IPR013781	-	maltose alpha-glucosidase activity ; GO:0032450 | inferred from sequence or structural similarity with UniProtKB:P38158
FBgn0263463		snoRNA:gcl-a	1.35174	0.0442947	12.2391	0.565265	0.0167872	-	-	-
FBgn0260658		CG42541	1.3498	1.23e-09	337.023	0.204734	4.31e-11	signal transduction ; GO:0007165 | inferred from electronic annotation with InterPro:IPR020849	plasma membrane ; GO:0005886 | inferred from biological aspect of ancestor with PANTHER:PTN000632293	GTPase activity ; GO:0003924 | inferred from electronic annotation with InterPro:IPR001806 <newline> GTP binding ; GO:0005525 | inferred from biological aspect of ancestor with PANTHER:PTN000632293 <newline> calcium channel regulator activity ; GO:0005246 | inferred from biological aspect of ancestor with PANTHER:PTN000632293
FBgn0026403	Nidogen/entactin	Ndg	1.3479	3.23e-08	12021.8	0.223638	1.67e-09	cell-matrix adhesion ; GO:0007160 | inferred from electronic annotation with InterPro:IPR003886 <newline> basement membrane organization ; GO:0071711 | inferred from mutant phenotype <newline> basement membrane assembly involved in embryonic body morphogenesis ; GO:2001197 | inferred from mutant phenotype <newline> regulation of basement membrane organization ; GO:0110011 | inferred from mutant p…	basement membrane ; GO:0005604 | inferred from direct assay <newline> basement membrane ; GO:0005604 | inferred from sequence or structural similarity	calcium ion binding ; GO:0005509 | inferred from electronic annotation with InterPro:IPR001881, InterPro:IPR018097 <newline> extracellular matrix structural constituent ; GO:0005201 | inferred from mutant phenotype
FBgn0041627	Ku80	Ku80	1.34717	2.02e-07	1506.01	0.23725	1.36e-08	DNA recombination ; GO:0006310 | inferred from electronic annotation with InterPro:IPR024193 <newline> telomere maintenance ; GO:0000723 | inferred from mutant phenotype <newline> telomere maintenance ; GO:0000723 | inferred from biological aspect of ancestor with PANTHER:PTN000288287 <newline> cellular response to gamma radiation ; GO:0071480 | inferred from mutant phenotype <newline> response t…	nuclear chromosome, telomeric region ; GO:0000784 | inferred from biological aspect of ancestor with PANTHER:PTN000288287 <newline> Ku70:Ku80 complex ; GO:0043564 | inferred from biological aspect of ancestor with PANTHER:PTN000288287	hydrolase activity, acting on acid anhydrides ; GO:0016817 | inferred from electronic annotation with InterPro:IPR014893 <newline> damaged DNA binding ; GO:0003684 | inferred from electronic annotation with InterPro:IPR024193 <newline> double-stranded DNA binding ; GO:0003690 | contributes_to inferred from biological aspect of ancestor with PANTHER:PTN000288287 <newline> telomeric DNA binding ; G…
FBgn0039879	Ionotropic receptor 100a	Ir100a	1.34658	0.00786129	30.3021	0.438275	0.00212306	detection of chemical stimulus ; GO:0009593 | inferred from sequence or structural similarity with Ir92a <newline> sensory perception of taste ; GO:0050909 | inferred from expression pattern	integral component of membrane ; GO:0016021 | inferred from sequence model	ligand-gated ion channel activity ; GO:0015276 | inferred from sequence model
FBgn0027934	alpha-Est4aPsi	alpha-Est4aPsi	1.34544	0.00047811	144.672	0.342705	8.64e-05	-	-	-
FBgn0030631		CG6227	1.34268	2.16e-05	3173.57	0.285831	2.63e-06	mRNA splicing, via spliceosome ; GO:0000398 | inferred from sequence or structural similarity with SGD:S000000441 <newline> mRNA splicing, via spliceosome ; GO:0000398 | inferred from biological aspect of ancestor with PANTHER:PTN002775706 <newline> regulation of alternative mRNA splicing, via spliceosome ; GO:0000381 | inferred from high throughput mutant phenotype	spliceosomal complex ; GO:0005681 | inferred from sequence or structural similarity with SGD:S000000441 <newline> nucleus ; GO:0005634 | inferred from biological aspect of ancestor with PANTHER:PTN002775706 <newline> nucleus ; GO:0005634 | inferred by curator from GO:0000381	ATP binding ; GO:0005524 | inferred from electronic annotation with InterPro:IPR011545 <newline> RNA helicase activity ; GO:0003724 | inferred from biological aspect of ancestor with PANTHER:PTN002772338 <newline> RNA binding ; GO:0003723 | inferred from biological aspect of ancestor with PANTHER:PTN002772338 <newline> RNA helicase activity ; GO:0003724 | inferred from sequence or structural simi…
FBgn0028740		CG6362	1.34247	0.000106843	63.3256	0.311038	1.59e-05	biological_process ; GO:0008150 | no biological data available	cellular_component ; GO:0005575 | no biological data available	molecular_function ; GO:0003674 | no biological data available
FBgn0263083		CG43351	1.34156	0.00207265	100.294	0.382671	0.000455245	biological_process ; GO:0008150 | no biological data available	cellular_component ; GO:0005575 | no biological data available	molecular_function ; GO:0003674 | no biological data available
FBgn0262607		CG43133	1.34124	0.000630269	189.711	0.348225	0.000117321	biological_process ; GO:0008150 | no biological data available	cellular_component ; GO:0005575 | no biological data available	molecular_function ; GO:0003674 | no biological data available
FBgn0025881		snoRNA:Me18S-A1576	1.34123	0.0132944	23.5024	0.465776	0.00398243	-	-	-
FBgn0261015	PFTAIRE-interacting factor 1A	Pif1A	1.33943	1.36e-07	677.163	0.232685	8.59e-09	-	-	-
FBgn0026015	Topoisomerase 3beta	Top3beta	1.33903	5.3e-19	3864.01	0.141686	3.37e-21	DNA topological change ; GO:0006265 | inferred from direct assay <newline> DNA topological change ; GO:0006265 | inferred from biological aspect of ancestor with PANTHER:PTN000149458 <newline> positive regulation of synapse assembly ; GO:0051965 | inferred from mutant phenotype	nucleus ; GO:0005634 | inferred from biological aspect of ancestor with PANTHER:PTN000149470	DNA binding ; GO:0003677 | inferred from electronic annotation with InterPro:IPR000380, InterPro:IPR003601, InterPro:IPR003602, InterPro:IPR013497 <newline> DNA topoisomerase activity ; GO:0003916 | inferred from biological aspect of ancestor with PANTHER:PTN000149458 <newline> DNA topoisomerase type I (single strand cut, ATP-independent) activity ; GO:0003917 | inferred from direct assay
FBgn0030947		CG6696	1.33789	0.012026	27.0565	0.458563	0.00352774	proteolysis ; GO:0006508 | inferred from electronic annotation with InterPro:IPR001506, InterPro:IPR006026	-	zinc ion binding ; GO:0008270 | inferred from electronic annotation with InterPro:IPR006026 <newline> metalloendopeptidase activity ; GO:0004222 | inferred from biological aspect of ancestor with PANTHER:PTN000013301
FBgn0266734		CG45207	1.33729	0.0186305	174.865	0.485607	0.00588976	-	-	-
FBgn0287423	Neuropeptide-like precursor 2	Nplp2	1.33694	0.00102498	253798	0.359916	0.000203538	neuropeptide signaling pathway ; GO:0007218 | non-traceable author statement <newline> humoral immune response ; GO:0006959 | inferred from expression pattern <newline> defense response ; GO:0006952 | inferred from direct assay	extracellular region ; GO:0005576 | non-traceable author statement <newline> extracellular space ; GO:0005615 | inferred from direct assay <newline> extracellular region ; GO:0005576 | inferred from direct assay	neuropeptide hormone activity ; GO:0005184 | non-traceable author statement
FBgn0262532		CR43086	1.33265	0.00278884	36.1366	0.39028	0.000638747	-	-	-
FBgn0053548	SET and MYND domain containing, arthropod-specific, member 8	SmydA-8	1.33124	1.05e-14	1424.83	0.160765	1.22e-16	histone lysine methylation ; GO:0034968 | inferred from sequence or structural similarity with SGD:S000001250 <newline> negative regulation of gene expression ; GO:0010629 | inferred from sequence or structural similarity with Smyd4-2	nuclear chromatin ; GO:0000790 | inferred from sequence or structural similarity with SGD:S000001250	S-adenosylmethionine-dependent methyltransferase activity ; GO:0008757 | inferred from sequence or structural similarity with SGD:S000001250 <newline> histone deacetylase binding ; GO:0042826 | inferred from sequence or structural similarity with Smyd4-2
FBgn0039644	red dog mine	rdog	1.32803	9.72e-05	2933.49	0.305928	1.42e-05	transmembrane transport ; GO:0055085 | inferred from biological aspect of ancestor with PANTHER:PTN000657997	integral component of membrane ; GO:0016021 | inferred from electronic annotation with InterPro:IPR011527, InterPro:IPR036640 <newline> membrane ; GO:0016020 | inferred from biological aspect of ancestor with PANTHER:PTN000657997	ATP binding ; GO:0005524 | inferred from electronic annotation with InterPro:IPR003439, InterPro:IPR011527, InterPro:IPR017871 <newline> ATPase activity ; GO:0016887 | inferred from electronic annotation with InterPro:IPR003439, InterPro:IPR017871 <newline> ATPase-coupled transmembrane transporter activity ; GO:0042626 | inferred from biological aspect of ancestor with PANTHER:PTN000657997
FBgn0033777		CG17574	1.32652	2.39e-06	25688	0.255853	2.16e-07	-	-	-
FBgn0052195		CG32195	1.32098	3.16e-19	1436.05	0.138929	1.94e-21	biological_process ; GO:0008150 | no biological data available	cellular_component ; GO:0005575 | no biological data available	molecular_function ; GO:0003674 | no biological data available
FBgn0037630	Ionotropic receptor 85a	Ir85a	1.32052	0.0220737	35.9435	0.491812	0.00725271	detection of chemical stimulus ; GO:0009593 | inferred from sequence or structural similarity with Ir92a	integral component of membrane ; GO:0016021 | inferred from sequence model	ligand-gated ion channel activity ; GO:0015276 | inferred from sequence model
FBgn0266625	antisense RNA:CR45132	asRNA:CR45132	1.31733	0.00668026	32.5156	0.421085	0.0017575	-	-	-
FBgn0083005	snoRNA:Psi28S-1175a	snoRNA:Psi28S-1175a	1.31671	0.00673033	34.8644	0.421236	0.001773	-	-	-
FBgn0051514	antisense RNA:CR31514	asRNA:CR31514	1.31475	1.04e-06	123.438	0.245482	8.52e-08	-	-	-
FBgn0267819	antisense RNA:CR46144	asRNA:CR46144	1.31474	0.0339544	14.3673	0.524545	0.0121957	-	-	-
FBgn0082999	snoRNA:Psi28S-1192c	snoRNA:Psi28S-1192c	1.31281	0.00354087	35.6556	0.393336	0.000844986	-	-	-
FBgn0267715	antisense RNA:CR46048	asRNA:CR46048	1.3093	0.0100697	25.1198	0.438635	0.00283631	-	-	-
FBgn0004777	Ccp84Ag	Ccp84Ag	1.30845	5.09e-05	1003.15	0.290945	6.88e-06	chitin-based cuticle development ; GO:0040003 | inferred from sequence model	extracellular matrix ; GO:0031012 | inferred from biological aspect of ancestor with PANTHER:PTN000955699 <newline> chitin-based extracellular matrix ; GO:0062129 | inferred from sequence model	structural constituent of cuticle ; GO:0042302 | inferred from electronic annotation with InterPro:IPR000618 <newline> structural constituent of chitin-based larval cuticle ; GO:0008010 | inferred from sequence model
FBgn0031148	Cystathionine beta-synthase	Cbs	1.30812	9.76e-12	8775.84	0.177851	1.91e-13	cysteine biosynthetic process via cystathionine ; GO:0019343 | inferred from electronic annotation with InterPro:IPR005857 <newline> homocysteine metabolic process ; GO:0050667 | inferred from sequence or structural similarity with UniProtKB:P35520 <newline> response to endoplasmic reticulum stress ; GO:0034976 | inferred from mutant phenotype <newline> cysteine biosynthetic process from serine ;…	cytoplasm ; GO:0005737 | inferred from biological aspect of ancestor with PANTHER:PTN000034104	cystathionine beta-synthase activity ; GO:0004122 | inferred from electronic annotation with InterPro:IPR005857 <newline> pyridoxal phosphate binding ; GO:0030170 | inferred from biological aspect of ancestor with PANTHER:PTN000034104 <newline> nitrite reductase (NO-forming) activity ; GO:0050421 | inferred from sequence or structural similarity with UniProtKB:P35520 <newline> cysteine synthase a…
FBgn0033153	Growth arrest and DNA damage-inducible 45	Gadd45	1.30726	0.0124376	3940.38	0.450073	0.00367769	regulation of cell cycle ; GO:0051726 | inferred from biological aspect of ancestor with PANTHER:PTN000823659 <newline> activation of MAPKKK activity ; GO:0000185 | inferred from biological aspect of ancestor with PANTHER:PTN000823659 <newline> JNK cascade ; GO:0007254 | inferred from genetic interaction with hep <newline> regulation of oviposition ; GO:0046662 | inferred from mutant phenotype	nucleus ; GO:0005634 | inferred from direct assay <newline> cytoplasm ; GO:0005737 | inferred from biological aspect of ancestor with PANTHER:PTN000823659 <newline> nucleus ; GO:0005634 | inferred from biological aspect of ancestor with PANTHER:PTN000823659	-
FBgn0083003	snoRNA:Psi28S-1175c	snoRNA:Psi28S-1175c	1.3072	0.0161408	30.2707	0.465353	0.00496888	-	-	-
FBgn0051664		CG31664	1.30365	0.00349133	2243.59	0.390042	0.000830753	-	-	-
FBgn0263445	antisense RNA:CR43468	asRNA:CR43468	1.3017	0.0212408	84.1936	0.481924	0.00691223	-	-	-
FBgn0033855	link	link	1.2978	0.0320942	22.1602	0.512778	0.0113764	-	vesicle ; GO:0031982 | inferred from direct assay	-
FBgn0002891	DNA polymerase zeta catalytic subunit	DNApol-zeta	1.29704	1.13e-10	2280.37	0.185744	2.89e-12	error-prone translesion synthesis ; GO:0042276 | NOT inferred from direct assay <newline> DNA biosynthetic process ; GO:0071897 | inferred from direct assay <newline> DNA synthesis involved in double-strand break repair via homologous recombination ; GO:0043150 | inferred from mutant phenotype <newline> double-strand break repair via homologous recombination ; GO:0000724 | inferred from biologica…	nucleus ; GO:0005634 | inferred from biological aspect of ancestor with PANTHER:PTN000035411 <newline> zeta DNA polymerase complex ; GO:0016035 | inferred from physical interaction with Rev7 <newline> zeta DNA polymerase complex ; GO:0016035 | inferred from biological aspect of ancestor with PANTHER:PTN000035411	DNA binding ; GO:0003677 | inferred from electronic annotation with InterPro:IPR006134 <newline> nucleotide binding ; GO:0000166 | inferred from electronic annotation with InterPro:IPR006134, InterPro:IPR006172, InterPro:IPR017964 <newline> DNA-directed DNA polymerase activity ; GO:0003887 | inferred from direct assay <newline> DNA-directed DNA polymerase activity ; GO:0003887 | inferred from bio…
FBgn0036290		CG10638	1.29635	4.08e-18	5487.4	0.140596	2.96e-20	oxidation-reduction process ; GO:0055114 | inferred from electronic annotation with InterPro:IPR018170, InterPro:IPR020471	cytosol ; GO:0005829 | inferred from biological aspect of ancestor with PANTHER:PTN000198921	alditol:NADP+ 1-oxidoreductase activity ; GO:0004032 | inferred from sequence or structural similarity with UniProtKB:P15121 <newline> alditol:NADP+ 1-oxidoreductase activity ; GO:0004032 | inferred from biological aspect of ancestor with PANTHER:PTN000198921 <newline> alcohol dehydrogenase (NADP+) activity ; GO:0008106 | inferred from biological aspect of ancestor with PANTHER:PTN000198921 <newl…
FBgn0036147	procollagen lysyl hydroxylase	Plod	1.29456	5.3e-13	15641	0.166668	8.02e-15	oxidation-reduction process ; GO:0055114 | inferred from electronic annotation with InterPro:IPR005123, InterPro:IPR006620 <newline> peptidyl-lysine hydroxylation ; GO:0017185 | inferred from biological aspect of ancestor with PANTHER:PTN000842962 <newline> growth of a germarium-derived egg chamber ; GO:0007295 | inferred from mutant phenotype	extracellular space ; GO:0005615 | inferred from direct assay <newline> perinuclear region of cytoplasm ; GO:0048471 | inferred from direct assay <newline> endoplasmic reticulum ; GO:0005783 | inferred from direct assay <newline> endoplasmic reticulum ; GO:0005783 | inferred from biological aspect of ancestor with PANTHER:PTN000842962	L-ascorbic acid binding ; GO:0031418 | inferred from electronic annotation with InterPro:IPR006620 <newline> iron ion binding ; GO:0005506 | inferred from electronic annotation with InterPro:IPR006620 <newline> procollagen-lysine 5-dioxygenase activity ; GO:0008475 | inferred from biological aspect of ancestor with PANTHER:PTN000842962 <newline> procollagen-lysine 5-dioxygenase activity ; GO:0008…
FBgn0039761		CG18404	1.29435	7.05e-08	183.649	0.220055	4.06e-09	-	-	-
FBgn0027334	lethal (1) G0004	l(1)G0004	1.29204	0.000472637	978.915	0.328855	8.53e-05	-	nucleolus ; GO:0005730 | inferred from biological aspect of ancestor with PANTHER:PTN000981817 <newline> nucleolus ; GO:0005730 | inferred from sequence or structural similarity with UniProtKB:Q9NRX1	RNA binding ; GO:0003723 | inferred from electronic annotation with InterPro:IPR004088
FBgn0266853	long non-coding RNA:CR45314	lncRNA:CR45314	1.29102	0.00862264	29.6243	0.424616	0.0023623	-	-	-
FBgn0033949	beta Hydroxy acid dehydrogenase 2	Had2	1.29043	3.38e-06	2025.08	0.252484	3.21e-07	oxidation-reduction process ; GO:0055114 | inferred from electronic annotation with InterPro:IPR006108, InterPro:IPR006176, InterPro:IPR006180, InterPro:IPR008927, InterPro:IPR013328 <newline> fatty acid metabolic process ; GO:0006631 | inferred from electronic annotation with InterPro:IPR006108, InterPro:IPR006176, InterPro:IPR006180	-	3-hydroxyacyl-CoA dehydrogenase activity ; GO:0003857 | inferred from electronic annotation with InterPro:IPR006108, InterPro:IPR006176, InterPro:IPR006180 <newline> NAD+ binding ; GO:0070403 | inferred from electronic annotation with InterPro:IPR022694
FBgn0086665	snoRNA:Psi18S-1377a	snoRNA:Psi18S-1377a	1.28995	0.0175295	24.6043	0.464485	0.00548358	-	-	-
FBgn0010197	Guanylyl cyclase at 32E	Gyc32E	1.28585	0.00262682	61.7612	0.37452	0.000596196	protein phosphorylation ; GO:0006468 | inferred from electronic annotation with InterPro:IPR000719, InterPro:IPR001245 <newline> signal transduction ; GO:0007165 | inferred from biological aspect of ancestor with PANTHER:PTN001728782 <newline> cGMP biosynthetic process ; GO:0006182 | inferred from biological aspect of ancestor with PANTHER:PTN000229249 <newline> receptor guanylyl cyclase signalin…	integral component of plasma membrane ; GO:0005887 | inferred from sequence or structural similarity with Gyc76C <newline> integral component of plasma membrane ; GO:0005887 | non-traceable author statement <newline> plasma membrane ; GO:0005886 | inferred from biological aspect of ancestor with PANTHER:PTN001728782	ATP binding ; GO:0005524 | inferred from electronic annotation with InterPro:IPR000719 <newline> signaling receptor activity ; GO:0038023 | inferred from sequence or structural similarity with Gyc76C <newline> peptide receptor activity ; GO:0001653 | inferred from biological aspect of ancestor with PANTHER:PTN000229249 <newline> protein kinase activity ; GO:0004672 | NOT inferred from key residue…
FBgn0262608		CG43134	1.28552	1.59e-05	593.348	0.269562	1.85e-06	biological_process ; GO:0008150 | no biological data available	cellular_component ; GO:0005575 | no biological data available	molecular_function ; GO:0003674 | no biological data available
FBgn0053229		CG33229	1.28549	3.55e-10	4312.24	0.189072	1.05e-11	biological_process ; GO:0008150 | no biological data available	cellular_component ; GO:0005575 | no biological data available	molecular_function ; GO:0003674 | no biological data available
FBgn0063392	snoRNA:U14:30Ea	snoRNA:U14:30Ea	1.28531	0.0323695	17.6519	0.508608	0.0115008	-	-	-
FBgn0034902		CG5532	1.28509	2.91e-19	3626	0.135001	1.75e-21	mitochondrial transport ; GO:0006839 | inferred from biological aspect of ancestor with PANTHER:PTN000292478	mitochondrial membrane ; GO:0031966 | inferred from biological aspect of ancestor with PANTHER:PTN000292478 <newline> membrane ; GO:0016020 | inferred from biological aspect of ancestor with PANTHER:PTN000975053	molecular_function ; GO:0003674 | no biological data available
FBgn0039520	Gustatory receptor 98a	Gr98a	1.28468	0.00346278	100.85	0.384056	0.000822764	sensory perception of taste ; GO:0050909 | inferred from electronic annotation with InterPro:IPR013604	integral component of membrane ; GO:0016021 | inferred from electronic annotation with InterPro:IPR013604 <newline> axon ; GO:0030424 | inferred from biological aspect of ancestor with PANTHER:PTN000475107 <newline> integral component of membrane ; GO:0016021 | non-traceable author statement <newline> dendrite ; GO:0030425 | inferred from biological aspect of ancestor with PANTHER:PTN000475107 <n…	bitter taste receptor activity ; GO:0033038 | inferred from biological aspect of ancestor with PANTHER:PTN002501461 <newline> sweet taste receptor activity ; GO:0033041 | inferred from biological aspect of ancestor with PANTHER:PTN002501461
FBgn0051202	alpha-Mannosidase class I c	alpha-Man-Ic	1.28103	0.0141018	50.6728	0.448227	0.00426328	N-glycan processing ; GO:0006491 | inferred from biological aspect of ancestor with PANTHER:PTN000201533	Golgi membrane ; GO:0000139 | inferred from biological aspect of ancestor with PANTHER:PTN000201534 <newline> endoplasmic reticulum ; GO:0005783 | inferred from biological aspect of ancestor with PANTHER:PTN000201533	calcium ion binding ; GO:0005509 | inferred from electronic annotation with InterPro:IPR001382 <newline> mannosyl-oligosaccharide 1,2-alpha-mannosidase activity ; GO:0004571 | inferred from biological aspect of ancestor with PANTHER:PTN000201533
FBgn0036607		CG13059	1.28099	0.00241977	466.729	0.370326	0.000542016	-	-	-
FBgn0266945	antisense RNA:CR45396	asRNA:CR45396	1.27678	0.000308228	58.5478	0.31584	5.29e-05	-	-	-
FBgn0015037	Cytochrome P450-4p1	Cyp4p1	1.27481	6.06e-07	5889.54	0.233266	4.63e-08	oxidation-reduction process ; GO:0055114 | inferred from electronic annotation with InterPro:IPR001128, InterPro:IPR002401, InterPro:IPR017972	-	oxidoreductase activity, acting on paired donors, with incorporation or reduction of molecular oxygen ; GO:0016705 | inferred from electronic annotation with InterPro:IPR001128, InterPro:IPR002401, InterPro:IPR017972 <newline> heme binding ; GO:0020037 | inferred from electronic annotation with InterPro:IPR001128, InterPro:IPR002401 <newline> iron ion binding ; GO:0005506 | inferred from electron…
FBgn0053230		CG33230	1.27232	5.31e-07	1867.51	0.231652	3.97e-08	peptidyl-lysine monomethylation ; GO:0018026 | inferred from biological aspect of ancestor with PANTHER:PTN000327874	-	protein-lysine N-methyltransferase activity ; GO:0016279 | inferred from biological aspect of ancestor with PANTHER:PTN000327874
FBgn0038930	Bomanin Tailed 3	BomT3	1.27152	0.0280102	186.409	0.491227	0.00964049	-	-	-
FBgn0035553		CG13722	1.27124	0.0026817	3797.15	0.370928	0.000609872	-	-	-
FBgn0053302	Cuticular protein 31A	Cpr31A	1.27109	0.0138707	2416.15	0.443756	0.00417808	chitin-based cuticle development ; GO:0040003 | inferred from sequence model	chitin-based extracellular matrix ; GO:0062129 | inferred from sequence model <newline> extracellular matrix ; GO:0031012 | inferred from biological aspect of ancestor with PANTHER:PTN000955699	structural constituent of cuticle ; GO:0042302 | inferred from electronic annotation with InterPro:IPR000618 <newline> structural constituent of chitin-based larval cuticle ; GO:0008010 | inferred from sequence model
FBgn0001220	Heat shock protein cognate 5	Hsc70-5	1.27078	3.52e-07	30639.2	0.228059	2.52e-08	cellular response to unfolded protein ; GO:0034620 | inferred from biological aspect of ancestor with PANTHER:PTN002321897 <newline> protein folding ; GO:0006457 | inferred from sequence or structural similarity with UniProtKB:P38646 <newline> chaperone cofactor-dependent protein refolding ; GO:0051085 | inferred from biological aspect of ancestor with PANTHER:PTN002321897 <newline> positive regu…	mitochondrion ; GO:0005739 | inferred from biological aspect of ancestor with PANTHER:PTN000452554 <newline> mitochondrion ; GO:0005739 | inferred from high throughput direct assay <newline> cytoplasm ; GO:0005737 | inferred from biological aspect of ancestor with PANTHER:PTN002321897 <newline> mitochondrion ; GO:0005739 | inferred from sequence or structural similarity with UniProtKB:P38646	protein folding chaperone ; GO:0044183 | inferred from biological aspect of ancestor with PANTHER:PTN002321897 <newline> ATPase activity, coupled ; GO:0042623 | inferred from biological aspect of ancestor with PANTHER:PTN002321897 <newline> misfolded protein binding ; GO:0051787 | inferred from biological aspect of ancestor with PANTHER:PTN002321897 <newline> unfolded protein binding ; GO:0051082…
FBgn0040257	UDP-glycosyltransferase family 302 member E1	Ugt302E1	1.27067	0.0152181	175.537	0.448845	0.00464068	-	intracellular membrane-bounded organelle ; GO:0043231 | inferred from biological aspect of ancestor with PANTHER:PTN000230403	transferase activity, transferring hexosyl groups ; GO:0016758 | inferred from electronic annotation with InterPro:IPR002213 <newline> UDP-glycosyltransferase activity ; GO:0008194 | inferred from biological aspect of ancestor with PANTHER:PTN000230403 <newline> glucuronosyltransferase activity ; GO:0015020 | inferred from sequence or structural similarity
FBgn0033661		CG13185	1.26691	2.54e-07	4608.29	0.224848	1.76e-08	ribosomal large subunit assembly ; GO:0000027 | inferred from biological aspect of ancestor with PANTHER:PTN000529705 <newline> rRNA processing ; GO:0006364 | inferred from biological aspect of ancestor with PANTHER:PTN000529705	nucleus ; GO:0005634 | inferred from electronic annotation with InterPro:IPR012099 <newline> preribosome, large subunit precursor ; GO:0030687 | inferred from biological aspect of ancestor with PANTHER:PTN000529705	ATP binding ; GO:0005524 | inferred from electronic annotation with InterPro:IPR011704 <newline> ATPase activity ; GO:0016887 | inferred from electronic annotation with InterPro:IPR011704, InterPro:IPR012099
FBgn0053516	defective proboscis extension response 3	dpr3	1.26451	7.83e-05	436.594	0.287715	1.11e-05	store-operated calcium entry ; GO:0002115 | inferred from mutant phenotype <newline> sensory perception of chemical stimulus ; GO:0007606 | inferred from sequence or structural similarity with dpr1 <newline> synapse organization ; GO:0050808 | inferred from biological aspect of ancestor with PANTHER:PTN000589413 <newline> synapse organization ; GO:0050808 | inferred from expression pattern	integral component of plasma membrane ; GO:0005887 | inferred from sequence model <newline> neuron projection membrane ; GO:0032589 | inferred from biological aspect of ancestor with PANTHER:PTN000589413	molecular_function ; GO:0003674 | no biological data available
FBgn0063493	Glutathione S transferase E7	GstE7	1.26411	5.33e-16	4967.22	0.14607	4.97e-18	glutathione metabolic process ; GO:0006749 | inferred from direct assay <newline> glutathione metabolic process ; GO:0006749 | inferred from biological aspect of ancestor with PANTHER:PTN001679864	cytoplasm ; GO:0005737 | inferred from biological aspect of ancestor with PANTHER:PTN001679864 <newline> cytoplasm ; GO:0005737 | inferred from sequence or structural similarity with RGD:70952	glutathione transferase activity ; GO:0004364 | inferred from direct assay <newline> glutathione transferase activity ; GO:0004364 | inferred from biological aspect of ancestor with PANTHER:PTN001679864
FBgn0262604	long non-coding RNA:CR43130	lncRNA:CR43130	1.26399	0.00892568	47.6155	0.417429	0.0024615	-	-	-
FBgn0031418		CG3609	1.26332	2.56e-15	13948.2	0.149341	2.69e-17	oxidation-reduction process ; GO:0055114 | inferred from electronic annotation with InterPro:IPR004104	-	oxidoreductase activity ; GO:0016491 | inferred from electronic annotation with InterPro:IPR000683, InterPro:IPR004104
FBgn0036135	mitochondrial ribosomal protein L2	mRpL2	1.26224	3.12e-24	3103.45	0.118045	1.1e-26	mitochondrial translation ; GO:0032543 | inferred from biological aspect of ancestor with PANTHER:PTN000343651 <newline> mitochondrial translation ; GO:0032543 | inferred from sequence or structural similarity with UniProtKB:P32611 <newline> mitochondrial translation ; GO:0032543 | traceable author statement	mitochondrial large ribosomal subunit ; GO:0005762 | inferred from sequence or structural similarity with UniProtKB:P32611 <newline> mitochondrial large ribosomal subunit ; GO:0005762 | traceable author statement <newline> mitochondrial large ribosomal subunit ; GO:0005762 | inferred from biological aspect of ancestor with PANTHER:PTN000343651	structural constituent of ribosome ; GO:0003735 | traceable author statement <newline> RNA binding ; GO:0003723 | inferred from biological aspect of ancestor with PANTHER:PTN000343556 <newline> structural constituent of ribosome ; GO:0003735 | inferred from biological aspect of ancestor with PANTHER:PTN000343556 <newline> structural constituent of ribosome ; GO:0003735 | inferred from sequence or…
FBgn0015245	Heat shock protein 60A	Hsp60A	1.26153	8.04e-10	56218.2	0.189307	2.67e-11	protein refolding ; GO:0042026 | inferred from electronic annotation with InterPro:IPR001844 <newline> response to heat ; GO:0009408 | NOT inferred from expression pattern <newline> cellular response to heat ; GO:0034605 | inferred from expression pattern <newline> mitochondrion organization ; GO:0007005 | inferred from mutant phenotype <newline> apoptotic mitochondrial changes ; GO:0008637 | inf…	mitochondrion ; GO:0005739 | inferred from high throughput direct assay <newline> cytosol ; GO:0005829 | inferred from biological aspect of ancestor with PANTHER:PTN000143507 <newline> mitochondrion ; GO:0005739 | inferred from direct assay <newline> mitochondrial matrix ; GO:0005759 | inferred from sequence or structural similarity with UniProtKB:P10809 <newline> mitochondrial inner membrane ; G…	ATP binding ; GO:0005524 | inferred from electronic annotation with InterPro:IPR002423, InterPro:IPR018370 <newline> unfolded protein binding ; GO:0051082 | inferred from biological aspect of ancestor with PANTHER:PTN000143677 <newline> unfolded protein binding ; GO:0051082 | inferred from sequence or structural similarity with UniProtKB:P10809
FBgn0032615		CG6012	1.26102	2.85e-10	2013.3	0.184505	8.22e-12	-	-	-
FBgn0263330	long non-coding RNA:CR43411	lncRNA:CR43411	1.25986	0.0176733	35.9541	0.454179	0.00553833	-	-	-
FBgn0051288		CG31288	1.25945	0.00466785	7245.66	0.387858	0.00116551	-	-	-
FBgn0033571	Rpb5	Rpb5	1.25844	1.5e-21	1436.34	0.124912	7.15e-24	transcription by RNA polymerase II ; GO:0006366 | inferred from sequence or structural similarity with HGNC:9192 inferred from sequence or structural similarity with SGD:S000000358	RNA polymerase III complex ; GO:0005666 | inferred from biological aspect of ancestor with PANTHER:PTN000056681 <newline> RNA polymerase II, core complex ; GO:0005665 | inferred from sequence or structural similarity with HGNC:9192 inferred from sequence or structural similarity with SGD:S000000358 <newline> RNA polymerase I complex ; GO:0005736 | inferred from biological aspect of ancestor with …	DNA binding ; GO:0003677 | inferred from electronic annotation with InterPro:IPR000783, InterPro:IPR005571, InterPro:IPR020609 <newline> RNA polymerase II activity ; GO:0001055 | contributes_to inferred from sequence or structural similarity with SGD:S000000358 <newline> RNA polymerase I activity ; GO:0001054 | contributes_to inferred from biological aspect of ancestor with PANTHER:PTN000056681 <…
FBgn0004406	tamas	tam	1.25833	1.43e-09	1510.68	0.191551	5.06e-11	DNA-dependent DNA replication ; GO:0006261 | inferred from direct assay <newline> sperm mitochondrion organization ; GO:0030382 | inferred from mutant phenotype <newline> mitochondrial DNA replication ; GO:0006264 | inferred from mutant phenotype <newline> mitochondrion inheritance ; GO:0000001 | inferred from mutant phenotype <newline> DNA replication proofreading ; GO:0045004 | inferred from di…	gamma DNA polymerase complex ; GO:0005760 | inferred from direct assay <newline> mitochondrion ; GO:0005739 | inferred from direct assay <newline> mitochondrion ; GO:0005739 | inferred from biological aspect of ancestor with PANTHER:PTN000030201 <newline> mitochondrial nucleoid ; GO:0042645 | inferred from direct assay	DNA binding ; GO:0003677 | inferred from electronic annotation with InterPro:IPR001098, InterPro:IPR002297 <newline> DNA-directed DNA polymerase activity ; GO:0003887 | inferred from direct assay <newline> 3'-5'-exodeoxyribonuclease activity ; GO:0008296 | inferred from direct assay <newline> 3'-5'-exodeoxyribonuclease activity ; GO:0008296 | inferred from mutant phenotype <newline> nucleotide bi…
FBgn0083970		CG34134	1.25662	1.94e-07	149.193	0.220986	1.3e-08	biological_process ; GO:0008150 | no biological data available	cellular_component ; GO:0005575 | no biological data available	molecular_function ; GO:0003674 | no biological data available
FBgn0261113	Xrp1	Xrp1	1.2547	8.66e-08	107454	0.214737	5.13e-09	double-strand break repair ; GO:0006302 | inferred from mutant phenotype <newline> chromosome organization ; GO:0051276 | inferred from mutant phenotype <newline> negative regulation of cell population proliferation ; GO:0008285 | inferred from direct assay <newline> cellular process ; GO:0009987 | inferred from mutant phenotype	nucleus ; GO:0005634 | inferred from direct assay <newline> DNA repair complex ; GO:1990391 | inferred from direct assay	P-element binding ; GO:0003693 | inferred from direct assay <newline> chromatin binding ; GO:0003682 | inferred from direct assay
FBgn0027082	Prolyl-tRNA synthetase, mitochondrial	ProRS-m	1.25457	2.78e-12	935.011	0.166621	5.09e-14	glycyl-tRNA aminoacylation ; GO:0006426 | inferred from electronic annotation with InterPro:IPR002315 <newline> prolyl-tRNA aminoacylation ; GO:0006433 | traceable author statement <newline> prolyl-tRNA aminoacylation ; GO:0006433 | inferred from biological aspect of ancestor with PANTHER:PTN000154976	mitochondrion ; GO:0005739 | traceable author statement <newline> mitochondrion ; GO:0005739 | inferred from biological aspect of ancestor with PANTHER:PTN000154977	ATP binding ; GO:0005524 | inferred from electronic annotation with InterPro:IPR002314, InterPro:IPR002315, InterPro:IPR002316, InterPro:IPR004500 <newline> glycine-tRNA ligase activity ; GO:0004820 | inferred from electronic annotation with InterPro:IPR002315 <newline> proline-tRNA ligase activity ; GO:0004827 | traceable author statement <newline> proline-tRNA ligase activity ; GO:0004827 | inf…
FBgn0013308	Ornithine decarboxylase 2	Odc2	1.25445	0.00175465	2032.38	0.35273	0.000375945	putrescine biosynthetic process from ornithine ; GO:0033387 | inferred from biological aspect of ancestor with PANTHER:PTN000159726	cytoplasm ; GO:0005737 | inferred from biological aspect of ancestor with PANTHER:PTN000159726	ornithine decarboxylase activity ; GO:0004586 | inferred from biological aspect of ancestor with PANTHER:PTN000159726 <newline> ornithine decarboxylase activity ; GO:0004586 | inferred from sequence or structural similarity with UniProtKB:P11926
FBgn0000406	Cytochrome b5-related	Cyt-b5-r	1.25305	0.000495676	43241.7	0.31997	9e-05	lipid metabolic process ; GO:0006629 | inferred from electronic annotation with InterPro:IPR005804, InterPro:IPR012171	integral component of membrane ; GO:0016021 | inferred from electronic annotation with InterPro:IPR012171 <newline> mitochondrion ; GO:0005739 | inferred from biological aspect of ancestor with PANTHER:PTN001047707 <newline> mitochondrion ; GO:0005739 | inferred from direct assay	oxidoreductase activity ; GO:0016491 | inferred from electronic annotation with InterPro:IPR012171 <newline> heme binding ; GO:0020037 | inferred from electronic annotation with InterPro:IPR018506
FBgn0032393	Nfs1 cysteine desulfurase	Nfs1	1.2506	6.74e-13	7256.86	0.161749	1.06e-14	[2Fe-2S] cluster assembly ; GO:0044571 | inferred from electronic annotation with InterPro:IPR010240 <newline> iron-sulfur cluster assembly ; GO:0016226 | inferred from biological aspect of ancestor with PANTHER:PTN000175851 <newline> mitochondrial tRNA thio-modification ; GO:0070903 | inferred from sequence or structural similarity with UniProtKB:P25374 <newline> iron-sulfur cluster assembly ; G…	cytosol ; GO:0005829 | inferred from biological aspect of ancestor with PANTHER:PTN000175851 <newline> nucleus ; GO:0005634 | inferred from direct assay <newline> L-cysteine desulfurase complex ; GO:1990221 | inferred from physical interaction with bcn92 <newline> L-cysteine desulfurase complex ; GO:1990221 | inferred from sequence or structural similarity with UniProtKB:P25374 <newline> cytosol …	pyridoxal phosphate binding ; GO:0030170 | inferred from electronic annotation with InterPro:IPR010240 <newline> cysteine desulfurase activity ; GO:0031071 | inferred from biological aspect of ancestor with PANTHER:PTN000175851 <newline> cysteine desulfurase activity ; GO:0031071 | inferred from sequence or structural similarity with UniProtKB:P25374 <newline> cysteine desulfurase activity ; GO:0…
FBgn0035996		CG3448	1.24914	1.92e-05	294.829	0.264353	2.3e-06	DNA recombination ; GO:0006310 | inferred from electronic annotation with InterPro:IPR010585, InterPro:IPR014751 <newline> positive regulation of ligase activity ; GO:0051351 | inferred from biological aspect of ancestor with PANTHER:PTN002004633 <newline> response to X-ray ; GO:0010165 | inferred from biological aspect of ancestor with PANTHER:PTN002004633 <newline> double-strand break repair vi…	DNA-dependent protein kinase-DNA ligase 4 complex ; GO:0005958 | inferred from biological aspect of ancestor with PANTHER:PTN002004633 <newline> DNA ligase IV complex ; GO:0032807 | inferred from biological aspect of ancestor with PANTHER:PTN002004633	DNA binding ; GO:0003677 | inferred from electronic annotation with InterPro:IPR010585, InterPro:IPR014751
FBgn0012036	Aldehyde dehydrogenase	Aldh	1.24663	1.2e-08	202498	0.200809	5.36e-10	oxidation-reduction process ; GO:0055114 | inferred from electronic annotation with InterPro:IPR015590, InterPro:IPR016160, InterPro:IPR016161, InterPro:IPR016162, InterPro:IPR016163, InterPro:IPR029510 <newline> pyruvate metabolic process ; GO:0006090 | inferred from sequence or structural similarity with UniProtKB:P05091 <newline> response to ethanol ; GO:0045471 | inferred from mutant phenotyp…	mitochondrion ; GO:0005739 | inferred from high throughput direct assay <newline> mitochondrial matrix ; GO:0005759 | inferred from sequence or structural similarity with UniProtKB:P05091 <newline> mitochondrion ; GO:0005739 | inferred from direct assay <newline> cytoplasm ; GO:0005737 | inferred from direct assay	aldehyde dehydrogenase (NAD+) activity ; GO:0004029 | inferred from biological aspect of ancestor with PANTHER:PTN000192421 <newline> acetaldehyde dehydrogenase (acetylating) activity ; GO:0008774 | inferred from direct assay <newline> aldehyde dehydrogenase (NAD+) activity ; GO:0004029 | inferred from sequence or structural similarity with UniProtKB:P05091 <newline> aldehyde dehydrogenase (NAD+)…
FBgn0027083	Methionyl-tRNA synthetase, mitochondrial	MetRS-m	1.24607	2.64e-09	1435.98	0.192743	1.01e-10	methionyl-tRNA aminoacylation ; GO:0006431 | inferred from biological aspect of ancestor with PANTHER:PTN000235847 <newline> methionyl-tRNA aminoacylation ; GO:0006431 | traceable author statement <newline> methionyl-tRNA aminoacylation ; GO:0006431 | inferred from sequence or structural similarity with UniProtKB:Q96GW9	mitochondrion ; GO:0005739 | traceable author statement <newline> mitochondrial matrix ; GO:0005759 | inferred from sequence or structural similarity with UniProtKB:Q96GW9 <newline> mitochondrion ; GO:0005739 | inferred from biological aspect of ancestor with PANTHER:PTN000942566	ATP binding ; GO:0005524 | inferred from electronic annotation with InterPro:IPR009080, InterPro:IPR014758, InterPro:IPR015413 <newline> methionine-tRNA ligase activity ; GO:0004825 | traceable author statement <newline> methionine-tRNA ligase activity ; GO:0004825 | inferred from biological aspect of ancestor with PANTHER:PTN000235847 <newline> methionine-tRNA ligase activity ; GO:0004825 | infe…
FBgn0266850	long non-coding RNA:CR45311	lncRNA:CR45311	1.24566	0.045972	14.0002	0.524553	0.0175626	-	-	-
FBgn0085455		CG34426	1.24488	4.18e-20	3370.01	0.127911	2.19e-22	chitin metabolic process ; GO:0006030 | inferred from electronic annotation with InterPro:IPR002557	extracellular region ; GO:0005576 | inferred from electronic annotation with InterPro:IPR002557	chitin binding ; GO:0008061 | inferred from electronic annotation with InterPro:IPR002557
FBgn0266429	Allatostatin A receptor 1	AstA-R1	1.2446	0.00224001	48.1326	0.357397	0.000496955	G protein-coupled receptor signaling pathway ; GO:0007186 | inferred from sequence model <newline> neuropeptide signaling pathway ; GO:0007218 | inferred from direct assay <newline> neuropeptide signaling pathway ; GO:0007218 | inferred from biological aspect of ancestor with PANTHER:PTN000659780 <newline> G protein-coupled receptor signaling pathway ; GO:0007186 | inferred from sequence or struc…	integral component of membrane ; GO:0016021 | inferred from sequence model <newline> neuron projection ; GO:0043005 | inferred from biological aspect of ancestor with PANTHER:PTN001200938 <newline> integral component of plasma membrane ; GO:0005887 | inferred from direct assay <newline> integral component of plasma membrane ; GO:0005887 | inferred from biological aspect of ancestor with PANTHER:P…	peptide binding ; GO:0042277 | inferred from biological aspect of ancestor with PANTHER:PTN001200938 <newline> allatostatin receptor activity ; GO:0008261 | inferred from sequence or structural similarity <newline> G protein-coupled receptor activity ; GO:0004930 | inferred from biological aspect of ancestor with PANTHER:PTN001200938 <newline> neuropeptide binding ; GO:0042923 | inferred from bio…
FBgn0039612	Neprilysin-like 19	Nepl19	1.23975	3.17e-10	937.549	0.181833	9.23e-12	proteolysis ; GO:0006508 | inferred from electronic annotation with InterPro:IPR000718, InterPro:IPR008753, InterPro:IPR018497	-	metalloendopeptidase activity ; GO:0004222 | inferred from electronic annotation with InterPro:IPR000718, InterPro:IPR018497
FBgn0035244	ATP binding cassette subfamily B member 7	ABCB7	1.2395	6.36e-09	9996.62	0.196238	2.68e-10	iron-sulfur cluster assembly ; GO:0016226 | inferred from sequence or structural similarity with UniProtKB:O75027 <newline> cellular iron ion homeostasis ; GO:0006879 | inferred from biological aspect of ancestor with PANTHER:PTN000657864 <newline> heme transport ; GO:0015886 | inferred from sequence or structural similarity with UniProtKB:O75027 <newline> transmembrane transport ; GO:0055085 | i…	mitochondrial inner membrane ; GO:0005743 | inferred from biological aspect of ancestor with PANTHER:PTN000657864 <newline> mitochondrial inner membrane ; GO:0005743 | inferred from sequence or structural similarity with UniProtKB:O75027 <newline> integral component of membrane ; GO:0016021 | inferred from electronic annotation with InterPro:IPR011527, InterPro:IPR036640	ATP binding ; GO:0005524 | inferred from electronic annotation with InterPro:IPR003439, InterPro:IPR011527, InterPro:IPR017871 <newline> ATPase activity ; GO:0016887 | inferred from electronic annotation with InterPro:IPR003439, InterPro:IPR017871 <newline> heme transporter activity ; GO:0015232 | inferred from sequence or structural similarity with UniProtKB:O75027 <newline> ATPase-coupled trans…
FBgn0261584		CG42694	1.2324	7.52e-21	1788.1	0.124385	3.84e-23	proteolysis ; GO:0006508 | inferred from electronic annotation with InterPro:IPR001254, InterPro:IPR001314 <newline> biological_process ; GO:0008150 | no biological data available	cellular_component ; GO:0005575 | no biological data available	serine-type endopeptidase activity ; GO:0004252 | NOT inferred from key residues <newline> molecular_function ; GO:0003674 | no biological data available
FBgn0040837		CG8620	1.23204	0.0347636	1071.21	0.493779	0.0125916	-	-	-
FBgn0053497	Sperm-specific dynein intermediate chain 2	Sdic2	1.23045	0.000222331	219.588	0.297914	3.62e-05	microtubule-based movement ; GO:0007018 | inferred from biological aspect of ancestor with PANTHER:PTN000277823 <newline> positive regulation of ATP-dependent microtubule motor activity, plus-end-directed ; GO:2000582 | inferred from biological aspect of ancestor with PANTHER:PTN000277824	cytoplasmic dynein complex ; GO:0005868 | inferred from biological aspect of ancestor with PANTHER:PTN000277824 <newline> sperm flagellum ; GO:0036126 | inferred from sequence or structural similarity with Sdic1	ATP-dependent microtubule motor activity, plus-end-directed ; GO:0008574 | contributes_to inferred from biological aspect of ancestor with PANTHER:PTN000277823 <newline> dynein light chain binding ; GO:0045503 | inferred from biological aspect of ancestor with PANTHER:PTN000277823 <newline> dynein heavy chain binding ; GO:0045504 | inferred from biological aspect of ancestor with PANTHER:PTN00027…
FBgn0034915	eukaryotic translation initiation factor 6	eIF6	1.22687	1.14e-07	3772.12	0.21192	7.07e-09	mature ribosome assembly ; GO:0042256 | inferred from electronic annotation with InterPro:IPR002769 <newline> translational initiation ; GO:0006413 | inferred from sequence or structural similarity <newline> maturation of LSU-rRNA ; GO:0000470 | inferred from biological aspect of ancestor with PANTHER:PTN000082061 <newline> maturation of 5.8S rRNA ; GO:0000460 | inferred from biological aspect of…	cytosol ; GO:0005829 | inferred from sequence or structural similarity <newline> preribosome, large subunit precursor ; GO:0030687 | inferred from biological aspect of ancestor with PANTHER:PTN000082061 <newline> cytosol ; GO:0005829 | inferred from biological aspect of ancestor with PANTHER:PTN000082061 <newline> nucleolus ; GO:0005730 | inferred from biological aspect of ancestor with PANTHER:P…	ribosome binding ; GO:0043022 | inferred from electronic annotation with InterPro:IPR002769 <newline> translation initiation factor activity ; GO:0003743 | inferred from sequence or structural similarity <newline> ribosomal large subunit binding ; GO:0043023 | inferred from biological aspect of ancestor with PANTHER:PTN000082061
FBgn0052271		CG32271	1.22682	0.00774736	24.1242	0.398564	0.00208319	proteolysis ; GO:0006508 | inferred from electronic annotation with InterPro:IPR001254, InterPro:IPR001314, InterPro:IPR018114 <newline> proteolysis ; GO:0006508 | inferred from sequence model	-	serine-type endopeptidase activity ; GO:0004252 | inferred from biological aspect of ancestor with PANTHER:PTN001208729 <newline> serine-type endopeptidase activity ; GO:0004252 | inferred from sequence model
FBgn0037503		CG14598	1.22453	4.28e-07	1071.63	0.221239	3.11e-08	-	-	-
FBgn0082953	snoRNA:Psi28S-612	snoRNA:Psi28S-612	1.22215	0.00179348	123.851	0.344344	0.00038637	-	-	-
FBgn0035552		CG11350	1.22168	0.0077291	248884	0.396774	0.00207668	-	-	-
FBgn0002570	Maltase A1	Mal-A1	1.2194	0.00236176	9129.12	0.351808	0.000528043	carbohydrate metabolic process ; GO:0005975 | inferred from electronic annotation with InterPro:IPR006047, InterPro:IPR006589, InterPro:IPR013781	-	maltose alpha-glucosidase activity ; GO:0032450 | inferred from sequence or structural similarity with UniProtKB:P53341
FBgn0264296		CG43774	1.21925	1.57e-09	1641.88	0.186017	5.58e-11	biological_process ; GO:0008150 | no biological data available	cellular_component ; GO:0005575 | no biological data available	molecular_function ; GO:0003674 | no biological data available
FBgn0003499	stripe	sr	1.21292	0.00189772	712.15	0.34339	0.000412102	muscle organ development ; GO:0007517 | inferred from mutant phenotype <newline> ectoderm development ; GO:0007398 | inferred from mutant phenotype <newline> regulation of transcription by RNA polymerase II ; GO:0006357 | inferred from biological aspect of ancestor with PANTHER:PTN001145452 <newline> protein sumoylation ; GO:0016925 | inferred from sequence or structural similarity with UniProtKB…	nucleus ; GO:0005634 | inferred from biological aspect of ancestor with PANTHER:PTN001145452	nucleic acid binding ; GO:0003676 | inferred from electronic annotation with InterPro:IPR013087 <newline> SUMO ligase activity ; GO:0061665 | inferred from sequence or structural similarity with UniProtKB:P08152 <newline> DNA-binding transcription factor activity, RNA polymerase II-specific ; GO:0000981 | inferred from biological aspect of ancestor with PANTHER:PTN001145452
FBgn0264676	long non-coding RNA:CR43961	lncRNA:CR43961	1.21002	0.0470322	19.0563	0.511804	0.0180683	biological_process ; GO:0008150 | no biological data available	cellular_component ; GO:0005575 | no biological data available	molecular_function ; GO:0003674 | no biological data available
FBgn0035788		CG8541	1.20831	0.0341383	41.6971	0.482608	0.0122896	-	-	-
FBgn0263469		snoRNA:SC35-b	1.20722	0.0172923	33.8125	0.433902	0.00539863	-	-	-
FBgn0065073	snoRNA:229	snoRNA:229	1.2057	0.021016	29.0525	0.44563	0.00681808	-	-	-
FBgn0003930	small nuclear RNA U4 at 39B	snRNA:U4:39B	1.2037	0.0362603	28.4517	0.485988	0.0132564	mRNA splicing, via spliceosome ; GO:0000398 | inferred from sequence or structural similarity	U4 snRNP ; GO:0005687 | inferred from sequence or structural similarity	-
FBgn0030189		CG2909	1.20241	2.14e-05	1282.73	0.255857	2.61e-06	-	-	-
FBgn0085790		CR41507	1.20208	0.0175796	25.175	0.433036	0.0055041	-	-	-
FBgn0032077		CG9515	1.20184	0.00119237	447.421	0.327436	0.000242131	-	-	nucleoside-triphosphate diphosphatase activity ; GO:0047429 | inferred from electronic annotation with InterPro:IPR003697
FBgn0014073	Tie-like receptor tyrosine kinase	Tie	1.20176	3.64e-05	1529.19	0.262559	4.71e-06	transmembrane receptor protein tyrosine kinase signaling pathway ; GO:0007169 | inferred from sequence or structural similarity with HGNC:11724 <newline> positive regulation of kinase activity ; GO:0033674 | inferred from biological aspect of ancestor with PANTHER:PTN002356460 <newline> multicellular organism development ; GO:0007275 | inferred from biological aspect of ancestor with PANTHER:PTN0…	integral component of plasma membrane ; GO:0005887 | inferred from sequence or structural similarity with HGNC:11724 <newline> integral component of plasma membrane ; GO:0005887 | inferred from biological aspect of ancestor with PANTHER:PTN002356460 <newline> receptor complex ; GO:0043235 | inferred from biological aspect of ancestor with PANTHER:PTN002356460	ATP binding ; GO:0005524 | inferred from electronic annotation with InterPro:IPR000719, InterPro:IPR017441 <newline> transmembrane receptor protein tyrosine kinase activity ; GO:0004714 | inferred from biological aspect of ancestor with PANTHER:PTN002356460
FBgn0053158		CG33158	1.20175	1.99e-12	2488.44	0.158587	3.51e-14	mature ribosome assembly ; GO:0042256 | inferred from biological aspect of ancestor with PANTHER:PTN000562912	ribonucleoprotein complex ; GO:1990904 | inferred from biological aspect of ancestor with PANTHER:PTN000562745 <newline> cytosol ; GO:0005829 | inferred from high throughput direct assay	GTP binding ; GO:0005525 | inferred from electronic annotation with InterPro:IPR000795, InterPro:IPR004161, InterPro:IPR005225 <newline> ribosome binding ; GO:0043022 | inferred from biological aspect of ancestor with PANTHER:PTN000562912 <newline> GTPase activity ; GO:0003924 | inferred from biological aspect of ancestor with PANTHER:PTN000562745
FBgn0039479		CG14257	1.19849	4.62e-05	156.543	0.265075	6.15e-06	biological_process ; GO:0008150 | no biological data available	cellular_component ; GO:0005575 | no biological data available	molecular_function ; GO:0003674 | no biological data available
FBgn0035159		CG13896	1.1955	1.09e-07	581.373	0.206228	6.75e-09	-	-	-
FBgn0004240	Diptericin A	DptA	1.19349	0.01081	61.7307	0.403518	0.00309934	defense response to Gram-negative bacterium ; GO:0050829 | inferred from expression pattern <newline> antibacterial humoral response ; GO:0019731 | inferred from biological aspect of ancestor with PANTHER:PTN002212156 <newline> defense response to bacterium ; GO:0042742 | inferred from sequence or structural similarity <newline> antibacterial humoral response ; GO:0019731 | inferred from expressi…	extracellular space ; GO:0005615 | inferred from biological aspect of ancestor with PANTHER:PTN002212156	-
FBgn0050357		CG30357	1.19112	7.43e-07	373.845	0.21957	5.8e-08	biological_process ; GO:0008150 | no biological data available	cellular_component ; GO:0005575 | no biological data available	molecular_function ; GO:0003674 | no biological data available
FBgn0039098	Gamma-interferon-inducible lysosomal thiol reductase 3	GILT3	1.18612	2.21e-08	1287.39	0.19457	1.09e-09	-	cellular_component ; GO:0005575 | no biological data available	oxidoreductase activity, acting on a sulfur group of donors ; GO:0016667 | inferred from sequence or structural similarity with UniProtKB:P13284
FBgn0031538		CG3246	1.18448	1.52e-11	8392.59	0.162494	3.11e-13	-	-	lipid binding ; GO:0008289 | inferred from electronic annotation with InterPro:IPR017943
FBgn0264871	antisense RNA:CR44062	asRNA:CR44062	1.18238	0.0398919	28.7079	0.485195	0.0148127	-	-	-
FBgn0028534		CG7916	1.17756	1.06e-07	61607.9	0.202892	6.48e-09	-	-	-
FBgn0033945		CG12868	1.17661	1.26e-08	3917.83	0.18984	5.72e-10	-	-	-
FBgn0036767		CG16775	1.17271	3.64e-08	961.824	0.195268	1.91e-09	-	-	-
FBgn0031737	obstructor-E	obst-E	1.17133	2.23e-09	22886.2	0.180384	8.38e-11	chitin metabolic process ; GO:0006030 | inferred from electronic annotation with InterPro:IPR002557 <newline> chitin-based cuticle development ; GO:0040003 | inferred from mutant phenotype	chitin-based extracellular matrix ; GO:0062129 | inferred from direct assay	structural constituent of pupal chitin-based cuticle ; GO:0008011 | inferred from direct assay <newline> chitin binding ; GO:0008061 | inferred from direct assay <newline> structural constituent of chitin-based larval cuticle ; GO:0008010 | inferred from direct assay
FBgn0082974	snoRNA:Psi28S-3305c	snoRNA:Psi28S-3305c	1.17114	0.0319901	31.4378	0.462475	0.0113307	-	-	-
FBgn0034312		CG10916	1.17079	2.13e-08	1688.6	0.191825	1.04e-09	protein ubiquitination ; GO:0016567 | inferred from sequence or structural similarity with MGI:MGI:1096377 <newline> determination of adult lifespan ; GO:0008340 | inferred from mutant phenotype <newline> intracellular signal transduction ; GO:0035556 | inferred from sequence or structural similarity with MGI:MGI:1096377	cellular_component ; GO:0005575 | no biological data available	zinc ion binding ; GO:0008270 | inferred from sequence model <newline> ubiquitin protein ligase activity ; GO:0061630 | inferred from sequence or structural similarity with UniProtKB:Q8VIG6
FBgn0082988	snoRNA:Psi28S-2442b	snoRNA:Psi28S-2442b	1.16959	0.0103722	59.0885	0.393291	0.00294087	-	-	-
FBgn0265380	antisense RNA:CR44321	asRNA:CR44321	1.16651	6e-08	216.396	0.197312	3.38e-09	-	-	-
FBgn0032456	Multidrug-Resistance like Protein 1	MRP	1.16632	1.65e-05	31582.8	0.245024	1.94e-06	response to toxic substance ; GO:0009636 | inferred from expression pattern <newline> anion transmembrane transport ; GO:0098656 | inferred from direct assay <newline> renal tubular secretion ; GO:0097254 | inferred from expression pattern <newline> transmembrane transport ; GO:0055085 | inferred from biological aspect of ancestor with PANTHER:PTN000657997	integral component of plasma membrane ; GO:0005887 | inferred from direct assay <newline> plasma membrane ; GO:0005886 | inferred from high throughput direct assay <newline> membrane ; GO:0016020 | inferred from biological aspect of ancestor with PANTHER:PTN000657997	ATP binding ; GO:0005524 | inferred from electronic annotation with InterPro:IPR003439, InterPro:IPR011527, InterPro:IPR017871 <newline> ATPase activity ; GO:0016887 | inferred from electronic annotation with InterPro:IPR003439, InterPro:IPR017871 <newline> ATPase-coupled inorganic anion transmembrane transporter activity ; GO:0043225 | inferred from direct assay <newline> ATPase-coupled transmem…
FBgn0031244		CG11601	1.16568	1.1e-11	1527.41	0.158884	2.19e-13	-	integral component of membrane ; GO:0016021 | inferred from electronic annotation with InterPro:IPR006838	-
FBgn0038902		CG6800	1.16506	0.000947247	45.0427	0.311738	0.000186008	protein phosphorylation ; GO:0006468 | inferred from biological aspect of ancestor with PANTHER:PTN000623091	nucleus ; GO:0005634 | inferred from biological aspect of ancestor with PANTHER:PTN000623091	ATP binding ; GO:0005524 | inferred from electronic annotation with InterPro:IPR000719, InterPro:IPR002290, InterPro:IPR017441 <newline> cyclin-dependent protein serine/threonine kinase activity ; GO:0004693 | inferred from biological aspect of ancestor with PANTHER:PTN000623091
FBgn0002868	Metallothionein A	MtnA	1.16444	1.9e-06	56811.2	0.222513	1.67e-07	metal ion homeostasis ; GO:0055065 | inferred from mutant phenotype <newline> response to metal ion ; GO:0010038 | inferred from sequence or structural similarity with MtnE <newline> response to metal ion ; GO:0010038 | inferred from direct assay	cellular_component ; GO:0005575 | no biological data available	metal ion binding ; GO:0046872 | inferred from direct assay
FBgn0267036	long non-coding RNA:CR45480	lncRNA:CR45480	1.16413	0.00492584	32.5537	0.360418	0.00123809	-	-	-
FBgn0037004		CG17637	1.16219	0.0353476	17.0188	0.467132	0.0128495	transmembrane transport ; GO:0055085 | inferred from electronic annotation with InterPro:IPR011701	integral component of membrane ; GO:0016021 | inferred from electronic annotation with InterPro:IPR011701	transporter activity ; GO:0005215 | inferred from electronic annotation with InterPro:IPR001958
FBgn0033564	Peroxin 6	Pex6	1.15755	1.46e-12	2469.33	0.151881	2.51e-14	protein targeting to peroxisome ; GO:0006625 | inferred from biological aspect of ancestor with PANTHER:PTN000554448 <newline> peroxisome organization ; GO:0007031 | inferred from biological aspect of ancestor with PANTHER:PTN000554448 <newline> protein import into peroxisome matrix ; GO:0016558 | inferred from biological aspect of ancestor with PANTHER:PTN000554448 <newline> peroxisome organizat…	peroxisome ; GO:0005777 | inferred from sequence or structural similarity with HGNC:8859 <newline> peroxisomal membrane ; GO:0005778 | inferred from biological aspect of ancestor with PANTHER:PTN000554448 <newline> cytosol ; GO:0005829 | inferred from biological aspect of ancestor with PANTHER:PTN000554448	ATP binding ; GO:0005524 | inferred from electronic annotation with InterPro:IPR003959, InterPro:IPR003960 <newline> ATPase activity ; GO:0016887 | inferred from biological aspect of ancestor with PANTHER:PTN000554398
FBgn0263133	mitochondrial translation elongation factor G 1	mEFG1	1.15734	0.000117727	2775.04	0.269679	1.77e-05	mitochondrial translational elongation ; GO:0070125 | inferred from biological aspect of ancestor with PANTHER:PTN000563009 <newline> mitochondrial translational elongation ; GO:0070125 | inferred from sequence or structural similarity with UniProtKB:Q96RP9	nucleus ; GO:0005634 | inferred from direct assay <newline> mitochondrion ; GO:0005739 | inferred from biological aspect of ancestor with PANTHER:PTN000563009 <newline> mitochondrion ; GO:0005739 | inferred from direct assay	GTP binding ; GO:0005525 | inferred from electronic annotation with InterPro:IPR000795, InterPro:IPR004161, InterPro:IPR004540, InterPro:IPR005225, InterPro:IPR005517 <newline> GTPase activity ; GO:0003924 | inferred from biological aspect of ancestor with PANTHER:PTN002462411 <newline> GTPase activity ; GO:0003924 | inferred from sequence or structural similarity with UniProtKB:Q96RP9 <newline> …
FBgn0034391		CG15080	1.1565	0.00111659	235.035	0.313446	0.000224582	cell adhesion ; GO:0007155 | inferred from biological aspect of ancestor with PANTHER:PTN000855676 <newline> extracellular matrix organization ; GO:0030198 | inferred from biological aspect of ancestor with PANTHER:PTN000855676	extracellular matrix ; GO:0031012 | inferred from biological aspect of ancestor with PANTHER:PTN000855676 <newline> extracellular space ; GO:0005615 | inferred from biological aspect of ancestor with PANTHER:PTN000096377	cell adhesion molecule binding ; GO:0050839 | inferred from biological aspect of ancestor with PANTHER:PTN000855676
FBgn0260747	Coiled-coil-helix-coiled-coil-helix domain containing 2	Chchd2	1.15613	0.000217518	12933.8	0.279526	3.53e-05	mitochondrion organization ; GO:0007005 | inferred from biological aspect of ancestor with PANTHER:PTN000338319	mitochondrion ; GO:0005739 | inferred from biological aspect of ancestor with PANTHER:PTN000338319 <newline> nucleoplasm ; GO:0005654 | inferred from high throughput direct assay <newline> cytosol ; GO:0005829 | inferred from high throughput direct assay <newline> nucleus ; GO:0005634 | inferred from biological aspect of ancestor with PANTHER:PTN000338319	-
FBgn0035344	Cyp4d20	Cyp4d20	1.15571	1.47e-11	699.188	0.158434	3e-13	oxidation-reduction process ; GO:0055114 | inferred from electronic annotation with InterPro:IPR001128, InterPro:IPR002401, InterPro:IPR017972	-	oxidoreductase activity, acting on paired donors, with incorporation or reduction of molecular oxygen ; GO:0016705 | inferred from electronic annotation with InterPro:IPR001128, InterPro:IPR002401, InterPro:IPR017972 <newline> heme binding ; GO:0020037 | inferred from electronic annotation with InterPro:IPR001128, InterPro:IPR002401 <newline> iron ion binding ; GO:0005506 | inferred from electron…
FBgn0085284	Biogenesis of lysosome-related organelles complex 1, subunit 3	Blos3	1.15469	2.8e-08	198.327	0.190761	1.42e-09	-	BLOC-1 complex ; GO:0031083 | inferred from biological aspect of ancestor with PANTHER:PTN001592525 <newline> BLOC-1 complex ; GO:0031083 | inferred from sequence or structural similarity with HGNC:20914	molecular_function ; GO:0003674 | no biological data available
FBgn0020556	bithoraxoid	lncRNA:bxd	1.15356	0.0143614	27.801	0.404559	0.00435267	negative regulation of transcription, DNA-templated ; GO:0045892 | inferred from expression pattern	nucleus ; GO:0005634 | inferred from direct assay	-
FBgn0033464		CG1441	1.15108	0.0357567	3149.27	0.463645	0.0130402	long-chain fatty-acyl-CoA metabolic process ; GO:0035336 | inferred from biological aspect of ancestor with PANTHER:PTN000110226	intracellular membrane-bounded organelle ; GO:0043231 | inferred from biological aspect of ancestor with PANTHER:PTN000110226 <newline> peroxisome ; GO:0005777 | inferred from biological aspect of ancestor with PANTHER:PTN000110227	fatty-acyl-CoA reductase (alcohol-forming) activity ; GO:0080019 | inferred from biological aspect of ancestor with PANTHER:PTN000110226 <newline> fatty-acyl-CoA reductase (alcohol-forming) activity ; GO:0080019 | inferred from sequence or structural similarity with HGNC:26222
FBgn0034177	Asparaginyl-tRNA synthetase, mitochondrial	AsnRS-m	1.14913	2.84e-08	1237.33	0.189965	1.46e-09	asparaginyl-tRNA aminoacylation ; GO:0006421 | inferred from electronic annotation with InterPro:IPR004522 <newline> asparaginyl-tRNA aminoacylation ; GO:0006421 | traceable author statement	mitochondrion ; GO:0005739 | traceable author statement	asparagine-tRNA ligase activity ; GO:0004816 | inferred from electronic annotation with InterPro:IPR004522 <newline> ATP binding ; GO:0005524 | inferred from electronic annotation with InterPro:IPR002312, InterPro:IPR004364, InterPro:IPR004522, InterPro:IPR018150 <newline> nucleic acid binding ; GO:0003676 | inferred from electronic annotation with InterPro:IPR004365 <newline> asparagine-tRNA lig…
FBgn0053963	long non-coding RNA:CR33963	lncRNA:CR33963	1.14896	0.000229018	221.337	0.278695	3.75e-05	biological_process ; GO:0008150 | no biological data available	cellular_component ; GO:0005575 | no biological data available	molecular_function ; GO:0003674 | no biological data available
FBgn0020906	Jonah 25Bi	Jon25Bi	1.14564	0.00716578	38360	0.368926	0.00190058	proteolysis ; GO:0006508 | inferred from electronic annotation with InterPro:IPR001254, InterPro:IPR001314, InterPro:IPR018114 <newline> proteolysis ; GO:0006508 | inferred from sequence model	-	serine-type endopeptidase activity ; GO:0004252 | inferred from electronic annotation with InterPro:IPR001254, InterPro:IPR001314, InterPro:IPR018114 <newline> endopeptidase activity ; GO:0004175 | inferred from sequence model <newline> serine-type endopeptidase activity ; GO:0004252 | inferred from sequence model
FBgn0259977	Tyrosine decarboxylase 1	Tdc1	1.14562	0.0345921	2774.23	0.4587	0.0125055	cellular amino acid metabolic process ; GO:0006520 | inferred from electronic annotation with InterPro:IPR010977 <newline> behavioral response to ethanol ; GO:0048149 | inferred from mutant phenotype	-	carboxy-lyase activity ; GO:0016831 | inferred from electronic annotation with InterPro:IPR002129, InterPro:IPR010977, InterPro:IPR021115 <newline> pyridoxal phosphate binding ; GO:0030170 | inferred from electronic annotation with InterPro:IPR002129 <newline> tyrosine decarboxylase activity ; GO:0004837 | inferred from sequence or structural similarity
FBgn0036101	Ninjurin A	NijA	1.14561	1.76e-11	1462.93	0.157648	3.68e-13	tissue regeneration ; GO:0042246 | inferred from electronic annotation with InterPro:IPR007007 <newline> cell adhesion ; GO:0007155 | inferred from direct assay inferred from mutant phenotype inferred from genetic interaction with Mmp1 <newline> cell adhesion ; GO:0007155 | inferred from biological aspect of ancestor with PANTHER:PTN000960117	integral component of membrane ; GO:0016021 | inferred from electronic annotation with InterPro:IPR007007	-
FBgn0032136	Apolipoprotein lipid transfer particle	Apoltp	1.14549	8.21e-05	30405.9	0.261336	1.17e-05	positive regulation of lipid transport ; GO:0032370 | inferred from mutant phenotype <newline> sterol transport ; GO:0015918 | inferred from mutant phenotype <newline> acylglycerol transport ; GO:0034196 | inferred from mutant phenotype	basal part of cell ; GO:0045178 | inferred from direct assay <newline> plasma membrane ; GO:0005886 | inferred from direct assay <newline> extracellular space ; GO:0005615 | inferred from direct assay	lipoprotein particle receptor binding ; GO:0070325 | inferred from physical interaction with LpR2 <newline> lipid transporter activity ; GO:0005319 | inferred from mutant phenotype <newline> lipid transporter activity ; GO:0005319 | inferred from biological aspect of ancestor with PANTHER:PTN001155829
FBgn0065053		snoRNA:Me18S-C1831	1.14395	0.00784645	57.9859	0.37223	0.00211742	-	-	-
FBgn0037005		CG5078	1.1439	0.0383644	29.677	0.46632	0.014166	transmembrane transport ; GO:0055085 | inferred from electronic annotation with InterPro:IPR005829, InterPro:IPR011701	integral component of membrane ; GO:0016021 | inferred from electronic annotation with InterPro:IPR005829, InterPro:IPR011701	transporter activity ; GO:0005215 | inferred from electronic annotation with InterPro:IPR001958, InterPro:IPR005829
FBgn0025726	unc-13	unc-13	1.13781	2.91e-11	6016.04	0.158234	6.45e-13	intracellular signal transduction ; GO:0035556 | inferred from electronic annotation with InterPro:IPR002219 <newline> chemical synaptic transmission ; GO:0007268 | inferred from mutant phenotype <newline> synaptic vesicle maturation ; GO:0016188 | inferred from biological aspect of ancestor with PANTHER:PTN000049880 <newline> synaptic vesicle priming ; GO:0016082 | inferred from biological aspec…	terminal bouton ; GO:0043195 | inferred from direct assay <newline> terminal bouton ; GO:0043195 | inferred from biological aspect of ancestor with PANTHER:PTN000049880 <newline> presynaptic active zone ; GO:0048786 | inferred from biological aspect of ancestor with PANTHER:PTN000049880 <newline> neuromuscular junction ; GO:0031594 | inferred from biological aspect of ancestor with PANTHER:PTN000…	diacylglycerol binding ; GO:0019992 | inferred from electronic annotation with InterPro:IPR027080 <newline> phospholipid binding ; GO:0005543 | inferred from electronic annotation with InterPro:IPR037302 <newline> calcium ion binding ; GO:0005509 | inferred from electronic annotation with InterPro:IPR037302 <newline> calmodulin binding ; GO:0005516 | inferred from biological aspect of ancestor wi…
FBgn0029798		CG4078	1.13681	5.26e-09	1376.87	0.179057	2.17e-10	DNA replication ; GO:0006260 | inferred from electronic annotation with InterPro:IPR030845 <newline> regulation of double-strand break repair via homologous recombination ; GO:0010569 | inferred from sequence or structural similarity with UniProtKB:Q9NZ71 <newline> regulation of double-strand break repair via homologous recombination ; GO:0010569 | inferred from biological aspect of ancestor with…	nucleus ; GO:0005634 | inferred from biological aspect of ancestor with PANTHER:PTN000158195 <newline> nucleus ; GO:0005634 | inferred from sequence or structural similarity with UniProtKB:Q0VGM9	DNA binding ; GO:0003677 | inferred from electronic annotation with InterPro:IPR010614 <newline> ATP binding ; GO:0005524 | inferred from sequence or structural similarity with UniProtKB:Q9NZ71 <newline> DNA helicase activity ; GO:0003678 | inferred from sequence or structural similarity with UniProtKB:Q9NZ71 <newline> ATP binding ; GO:0005524 | inferred from biological aspect of ancestor with PA…
FBgn0000395	crossveinless 2	cv-2	1.1364	0.00154329	1177.75	0.316203	0.00032578	imaginal disc-derived wing morphogenesis ; GO:0007476 | inferred from mutant phenotype <newline> imaginal disc-derived wing vein specification ; GO:0007474 | inferred from mutant phenotype <newline> positive regulation of BMP signaling pathway ; GO:0030513 | inferred from mutant phenotype	extracellular region ; GO:0005576 | inferred from direct assay	BMP binding ; GO:0036122 | inferred from physical interaction with dpp inferred from physical interaction with gbb <newline> heparan sulfate proteoglycan binding ; GO:0043395 | inferred from genetic interaction with botv <newline> BMP receptor binding ; GO:0070700 | inferred from physical interaction with tkv
FBgn0264984	long non-coding RNA:CR44135	lncRNA:CR44135	1.13454	0.0216576	39.1993	0.421271	0.00707858	-	-	-
FBgn0264776		CG44014	1.13423	0.022337	8974.39	0.423199	0.00735926	biological_process ; GO:0008150 | no biological data available	cellular_component ; GO:0005575 | no biological data available	molecular_function ; GO:0003674 | no biological data available
FBgn0034247		CG6484	1.13387	0.000118285	1246.2	0.264298	1.79e-05	glucose import ; GO:0046323 | inferred from biological aspect of ancestor with PANTHER:PTN000756124	integral component of plasma membrane ; GO:0005887 | inferred from biological aspect of ancestor with PANTHER:PTN000627328	carbohydrate:proton symporter activity ; GO:0005351 | inferred from biological aspect of ancestor with PANTHER:PTN000627328
FBgn0262848		CR43212	1.13264	1.05e-06	181.594	0.211531	8.58e-08	-	-	-
FBgn0033943		CG12869	1.13248	3.82e-05	241.962	0.248021	4.97e-06	-	extracellular space ; GO:0005615 | inferred from biological aspect of ancestor with PANTHER:PTN000168732	carboxylic ester hydrolase activity ; GO:0052689 | inferred from biological aspect of ancestor with PANTHER:PTN000168392
FBgn0263414	antisense RNA:CR43460	asRNA:CR43460	1.13193	0.0443195	18.1967	0.4734	0.0167996	-	-	-
FBgn0039207		CG5789	1.13179	3.92e-09	3906.9	0.17686	1.56e-10	transmembrane transport ; GO:0055085 | inferred from biological aspect of ancestor with PANTHER:PTN000657997	integral component of membrane ; GO:0016021 | inferred from electronic annotation with InterPro:IPR011527 <newline> membrane ; GO:0016020 | inferred from biological aspect of ancestor with PANTHER:PTN000657997	ATP binding ; GO:0005524 | inferred from electronic annotation with InterPro:IPR003439, InterPro:IPR011527, InterPro:IPR017871 <newline> ATPase activity ; GO:0016887 | inferred from electronic annotation with InterPro:IPR003439, InterPro:IPR017871 <newline> ATPase-coupled transmembrane transporter activity ; GO:0042626 | inferred from biological aspect of ancestor with PANTHER:PTN000657997
FBgn0260817	glaikit	gkt	1.13023	2.24e-08	724.856	0.185491	1.11e-09	single strand break repair ; GO:0000012 | inferred from biological aspect of ancestor with PANTHER:PTN000275870 <newline> double-strand break repair ; GO:0006302 | inferred from biological aspect of ancestor with PANTHER:PTN000275870 <newline> DNA repair ; GO:0006281 | inferred from sequence or structural similarity with UniProtKB:P38319 <newline> central nervous system development ; GO:0007417 |…	nucleus ; GO:0005634 | inferred from sequence or structural similarity with UniProtKB:P38319 <newline> nucleus ; GO:0005634 | inferred from biological aspect of ancestor with PANTHER:PTN000275870	3'-tyrosyl-DNA phosphodiesterase activity ; GO:0017005 | inferred from sequence or structural similarity with UniProtKB:P38319 <newline> 3'-tyrosyl-DNA phosphodiesterase activity ; GO:0017005 | inferred from biological aspect of ancestor with PANTHER:PTN000275870 <newline> 3'-tyrosyl-DNA phosphodiesterase activity ; GO:0017005 | inferred from mutant phenotype <newline> double-stranded DNA binding…
FBgn0011787	mitochondrial ribosomal protein L12	mRpL12	1.12982	3.72e-10	3647.96	0.166393	1.12e-11	regulation of mitochondrion organization ; GO:0010821 | inferred from mutant phenotype <newline> positive regulation of cell growth ; GO:0030307 | inferred from mutant phenotype <newline> translation ; GO:0006412 | inferred from sequence or structural similarity with UniProtKB:P52815 <newline> mitochondrial transcription ; GO:0006390 | inferred from biological aspect of ancestor with PANTHER:PTN0…	mitochondrion ; GO:0005739 | inferred from high throughput direct assay <newline> mitochondrial large ribosomal subunit ; GO:0005762 | inferred from biological aspect of ancestor with PANTHER:PTN002553550 <newline> mitochondrial large ribosomal subunit ; GO:0005762 | inferred from sequence or structural similarity with UniProtKB:P52815 <newline> mitochondrial small ribosomal subunit ; GO:0005763 …	structural constituent of ribosome ; GO:0003735 | inferred from sequence or structural similarity with UniProtKB:P52815 <newline> chromatin binding ; GO:0003682 | inferred from genetic interaction with His1 <newline> structural constituent of ribosome ; GO:0003735 | traceable author statement
FBgn0036997		CG5955	1.12786	4.29e-07	1059.26	0.203799	3.13e-08	threonine catabolic process ; GO:0006567 | inferred from biological aspect of ancestor with PANTHER:PTN000041766	-	coenzyme binding ; GO:0050662 | inferred from electronic annotation with InterPro:IPR001509 <newline> L-threonine 3-dehydrogenase activity ; GO:0008743 | inferred from biological aspect of ancestor with PANTHER:PTN000041766
FBgn0031068	Augmenter of liver regeneration	Alr	1.12551	1.33e-05	1973.38	0.234	1.51e-06	oxidation-reduction process ; GO:0055114 | inferred from electronic annotation with InterPro:IPR017905 <newline> tissue regeneration ; GO:0042246 | inferred from expression pattern inferred from mutant phenotype	mitochondrion ; GO:0005739 | inferred from biological aspect of ancestor with PANTHER:PTN000291228	flavin adenine dinucleotide binding ; GO:0050660 | inferred from biological aspect of ancestor with PANTHER:PTN000291228 <newline> protein disulfide oxidoreductase activity ; GO:0015035 | inferred from sequence or structural similarity with UniProtKB:P55789 <newline> flavin-linked sulfhydryl oxidase activity ; GO:0016971 | inferred from biological aspect of ancestor with PANTHER:PTN000291228 <new…
FBgn0267706	long non-coding RNA:CR46039	lncRNA:CR46039	1.12544	0.0109571	34.2561	0.381164	0.00315059	-	-	-
FBgn0031689	Cyp28d1	Cyp28d1	1.12471	5.59e-05	2461.11	0.251325	7.64e-06	oxidation-reduction process ; GO:0055114 | inferred from electronic annotation with InterPro:IPR001128, InterPro:IPR002401, InterPro:IPR017972	-	oxidoreductase activity, acting on paired donors, with incorporation or reduction of molecular oxygen ; GO:0016705 | inferred from electronic annotation with InterPro:IPR001128, InterPro:IPR002401, InterPro:IPR017972 <newline> heme binding ; GO:0020037 | inferred from electronic annotation with InterPro:IPR001128, InterPro:IPR002401 <newline> iron ion binding ; GO:0005506 | inferred from electron…
FBgn0051439	Mucin 96D	Muc96D	1.12347	2.56e-05	210456	0.241126	3.17e-06	chitin metabolic process ; GO:0006030 | inferred from electronic annotation with InterPro:IPR002557	extracellular region ; GO:0005576 | inferred from electronic annotation with InterPro:IPR002557 <newline> extracellular matrix ; GO:0031012 | inferred from sequence model	chitin binding ; GO:0008061 | inferred from electronic annotation with InterPro:IPR002557 <newline> extracellular matrix structural constituent ; GO:0005201 | inferred from sequence model
FBgn0265705	antisense RNA:CR44512	asRNA:CR44512	1.12283	0.00590552	80.2517	0.354205	0.00152431	-	-	-
FBgn0051845	antisense RNA:CR31845	asRNA:CR31845	1.11956	0.0454356	29.3249	0.470461	0.0173263	biological_process ; GO:0008150 | no biological data available	cellular_component ; GO:0005575 | no biological data available	molecular_function ; GO:0003674 | no biological data available
FBgn0036364		CG14109	1.11925	1.35e-08	641.315	0.180974	6.23e-10	-	-	-
FBgn0040092	lectin-46Cb	lectin-46Cb	1.11859	0.0074619	172.076	0.361827	0.00199149	multicellular organism reproduction ; GO:0032504 | inferred from high throughput expression pattern <newline> sperm competition ; GO:0046692 | inferred from direct assay <newline> protein localization ; GO:0008104 | inferred from mutant phenotype <newline> regulation of female receptivity, post-mating ; GO:0046008 | inferred from mutant phenotype	extracellular space ; GO:0005615 | inferred from high throughput direct assay <newline> extracellular space ; GO:0005615 | inferred from sequence model	carbohydrate binding ; GO:0030246 | inferred from sequence or structural similarity with Lectin-galC1 <newline> galactose binding ; GO:0005534 | inferred from sequence or structural similarity <newline> carbohydrate binding ; GO:0030246 | inferred from sequence or structural similarity
FBgn0036836		CG11619	1.11817	1.06e-05	180.801	0.230051	1.17e-06	glycerophospholipid catabolic process ; GO:0046475 | inferred from biological aspect of ancestor with PANTHER:PTN000539050	-	starch binding ; GO:2001070 | inferred from electronic annotation with InterPro:IPR002044 <newline> glycerophosphocholine phosphodiesterase activity ; GO:0047389 | inferred from biological aspect of ancestor with PANTHER:PTN001120996
FBgn0033520	Peroxiredoxin 2540-1	Prx2540-1	1.11798	0.000129313	168.174	0.261984	1.98e-05	oxidation-reduction process ; GO:0055114 | inferred from electronic annotation with InterPro:IPR000866, InterPro:IPR019479 <newline> cell redox homeostasis ; GO:0045454 | inferred from biological aspect of ancestor with PANTHER:PTN000073790 <newline> hydrogen peroxide catabolic process ; GO:0042744 | inferred from direct assay	cytosol ; GO:0005829 | inferred from direct assay <newline> cytosol ; GO:0005829 | inferred from biological aspect of ancestor with PANTHER:PTN000073790 <newline> mitochondrion ; GO:0005739 | inferred from biological aspect of ancestor with PANTHER:PTN000073792	peroxiredoxin activity ; GO:0051920 | inferred from electronic annotation with InterPro:IPR019479 <newline> peroxidase activity ; GO:0004601 | inferred from direct assay
FBgn0031589	Nicotinate phosphoribosyltransferase	Naprt	1.11774	7.95e-13	5749.19	0.145004	1.28e-14	nicotinate nucleotide salvage ; GO:0019358 | inferred from electronic annotation with InterPro:IPR006405 <newline> response to oxidative stress ; GO:0006979 | inferred from sequence or structural similarity with UniProtKB:Q6XQN6 <newline> NAD salvage ; GO:0034355 | inferred from biological aspect of ancestor with PANTHER:PTN000120696 <newline> NAD biosynthetic process ; GO:0009435 | inferred from…	cytosol ; GO:0005829 | inferred from sequence or structural similarity with UniProtKB:Q6XQN6 <newline> cytosol ; GO:0005829 | inferred from biological aspect of ancestor with PANTHER:PTN000120696	nicotinate-nucleotide diphosphorylase (carboxylating) activity ; GO:0004514 | inferred from electronic annotation with InterPro:IPR002638 <newline> nicotinate phosphoribosyltransferase activity ; GO:0004516 | inferred from sequence or structural similarity with UniProtKB:Q6XQN6 <newline> nicotinate phosphoribosyltransferase activity ; GO:0004516 | inferred from biological aspect of ancestor with …
FBgn0031089		CG9572	1.11699	0.000242086	4437.6	0.271947	4e-05	-	-	-
FBgn0263131		CG43373	1.11639	0.000163041	229.264	0.265216	2.56e-05	cAMP biosynthetic process ; GO:0006171 | inferred from biological aspect of ancestor with PANTHER:PTN000938101 <newline> adenylate cyclase-inhibiting G protein-coupled receptor signaling pathway ; GO:0007193 | inferred from biological aspect of ancestor with PANTHER:PTN000938101 <newline> adenylate cyclase-activating G protein-coupled receptor signaling pathway ; GO:0007189 | inferred from biolog…	integral component of plasma membrane ; GO:0005887 | inferred from biological aspect of ancestor with PANTHER:PTN002899368	adenylate cyclase activity ; GO:0004016 | inferred from biological aspect of ancestor with PANTHER:PTN002899368
FBgn0085423	GRAM domain containing 1B	GramD1B	1.11602	0.000226427	7133.14	0.270522	3.7e-05	-	-	-
FBgn0036940	obstructor-J	obst-J	1.11545	4.58e-07	9185.57	0.202008	3.36e-08	chitin metabolic process ; GO:0006030 | inferred from electronic annotation with InterPro:IPR002557	chitin-based extracellular matrix ; GO:0062129 | inferred from sequence or structural similarity with UniProtKB:Q9VR79	chitin binding ; GO:0008061 | inferred from sequence or structural similarity with UniProtKB:Q9VR79
FBgn0033085		CG15908	1.11445	0.000204162	653.596	0.268354	3.28e-05	-	-	-
FBgn0082961	snoRNA:Psi28S-3385b	snoRNA:Psi28S-3385b	1.11286	0.00449468	85.3734	0.341329	0.00111268	-	-	-
FBgn0029932		CG4607	1.11122	3.26e-09	3219	0.172821	1.28e-10	glucose import ; GO:0046323 | inferred from biological aspect of ancestor with PANTHER:PTN000756124	integral component of plasma membrane ; GO:0005887 | inferred from biological aspect of ancestor with PANTHER:PTN000627328	carbohydrate:proton symporter activity ; GO:0005351 | inferred from biological aspect of ancestor with PANTHER:PTN000627328
FBgn0005638	slow border cells	slbo	1.11072	0.0389425	23.5458	0.453917	0.0144064	border follicle cell migration ; GO:0007298 | inferred from mutant phenotype <newline> positive regulation of border follicle cell migration ; GO:1903688 | inferred from mutant phenotype <newline> cell fate specification ; GO:0001708 | traceable author statement <newline> positive regulation of transcription by RNA polymerase II ; GO:0045944 | inferred from mutant phenotype	nucleus ; GO:0005634 | inferred from direct assay	DNA-binding transcription factor activity ; GO:0003700 | inferred from electronic annotation with InterPro:IPR004827, InterPro:IPR031106 <newline> RNA polymerase II regulatory region sequence-specific DNA binding ; GO:0000977 | inferred from direct assay
FBgn0027794	Leucine-rich pentatricopeptide repeat containing 2	Lrpprc2	1.11014	3.61e-16	4044.97	0.127527	3.17e-18	regulation of mitochondrial transcription ; GO:1903108 | inferred from mutant phenotype <newline> regulation of rhodopsin mediated signaling pathway ; GO:0022400 | inferred from mutant phenotype <newline> regulation of mitochondrial mRNA stability ; GO:0044528 | inferred from mutant phenotype <newline> regulation of mitochondrial translation ; GO:0070129 | inferred from mutant phenotype <newline>…	mitochondrion ; GO:0005739 | inferred from direct assay	protein binding ; GO:0005515 | inferred from physical interaction with SLIRP2
FBgn0030246		CG1582	1.10998	1.15e-09	6445.28	0.168055	3.98e-11	-	-	ATP binding ; GO:0005524 | inferred from electronic annotation with InterPro:IPR011545 <newline> metal ion binding ; GO:0046872 | inferred from electronic annotation with InterPro:IPR000571 <newline> helicase activity ; GO:0004386 | inferred from electronic annotation with InterPro:IPR007502 <newline> RNA binding ; GO:0003723 | inferred from biological aspect of ancestor with PANTHER:PTN000433338…
FBgn0036702		CG6512	1.1088	3.41e-10	15997.5	0.162926	1.01e-11	mitochondrial protein processing ; GO:0034982 | inferred from biological aspect of ancestor with PANTHER:PTN000554085 <newline> mitochondrial fusion ; GO:0008053 | inferred from biological aspect of ancestor with PANTHER:PTN000554085 <newline> proteolysis ; GO:0006508 | inferred from sequence or structural similarity with UniProtKB:Q9Y4W6 <newline> cristae formation ; GO:0042407 | inferred from b…	integral component of membrane ; GO:0016021 | inferred from electronic annotation with InterPro:IPR011546 <newline> mitochondrion ; GO:0005739 | inferred from sequence or structural similarity with UniProtKB:Q9Y4W6 <newline> mitochondrial inner membrane ; GO:0005743 | inferred from biological aspect of ancestor with PANTHER:PTN000554085	ATP binding ; GO:0005524 | inferred from electronic annotation with InterPro:IPR000642, InterPro:IPR003959, InterPro:IPR003960, InterPro:IPR011546 <newline> zinc ion binding ; GO:0008270 | inferred from electronic annotation with InterPro:IPR011546 <newline> metalloendopeptidase activity ; GO:0004222 | inferred from sequence or structural similarity with UniProtKB:Q9Y4W6
FBgn0032663		CG15153	1.10866	0.000187681	1746.26	0.265562	2.98e-05	biological_process ; GO:0008150 | no biological data available	cellular_component ; GO:0005575 | no biological data available	molecular_function ; GO:0003674 | no biological data available
FBgn0044011	Serpin 43Ad	Spn43Ad	1.10863	0.00760548	247.475	0.35939	0.00203716	negative regulation of endopeptidase activity ; GO:0010951 | inferred from biological aspect of ancestor with PANTHER:PTN000156123	extracellular space ; GO:0005615 | inferred from biological aspect of ancestor with PANTHER:PTN000156123 <newline> extracellular space ; GO:0005615 | inferred from sequence model	serine-type endopeptidase inhibitor activity ; GO:0004867 | inferred from biological aspect of ancestor with PANTHER:PTN000156123 <newline> serine-type endopeptidase inhibitor activity ; GO:0004867 | NOT inferred from key residues
FBgn0267665	long non-coding RNA:CR46003	lncRNA:CR46003	1.10812	1.13e-08	226.229	0.178184	5e-10	-	-	-
FBgn0265311	long non-coding RNA:CR44284	lncRNA:CR44284	1.10801	0.000911283	53.4382	0.295648	0.000178442	-	-	-
FBgn0266222	long non-coding RNA:CR44917	lncRNA:CR44917	1.10744	0.0472686	23.0109	0.468837	0.0181719	-	-	-
FBgn0035544		CG15021	1.10565	0.000278286	1313.19	0.271551	4.67e-05	-	-	-
FBgn0037129		CG14565	1.10553	0.0066503	134.548	0.353191	0.00174732	-	-	-
FBgn0032781	RtcB RNA ligase	RtcB	1.10387	2.85e-13	4241.75	0.140561	4.05e-15	positive regulation of tRNA processing ; GO:2000237 | inferred from mutant phenotype <newline> tRNA splicing, via endonucleolytic cleavage and ligation ; GO:0006388 | inferred from biological aspect of ancestor with PANTHER:PTN000122119 <newline> tRNA exon ligation utilizing 2',3' cyclic phosphate of 5'-exon as source of linkage phosphate ; GO:0000971 | inferred from biological aspect of ancestor…	tRNA-splicing ligase complex ; GO:0072669 | inferred from biological aspect of ancestor with PANTHER:PTN000122121 <newline> nucleus ; GO:0005634 | inferred from biological aspect of ancestor with PANTHER:PTN000122121	RNA ligase (ATP) activity ; GO:0003972 | inferred from biological aspect of ancestor with PANTHER:PTN000122119
FBgn0035926	Acyl-CoA binding protein 5	Acbp5	1.10383	9.55e-06	38058.3	0.225942	1.03e-06	-	-	fatty-acyl-CoA binding ; GO:0000062 | inferred from electronic annotation with InterPro:IPR000582
FBgn0037166		CG11426	1.1036	7.87e-08	3840.45	0.188299	4.6e-09	phospholipid metabolic process ; GO:0006644 | inferred from biological aspect of ancestor with PANTHER:PTN001606015 <newline> phototransduction ; GO:0007602 | inferred from genetic interaction with rdgB inferred from genetic interaction with rdgA <newline> phospholipid metabolic process ; GO:0006644 | inferred from sequence or structural similarity with SGD:S000002911 <newline> phospholipid depho…	integral component of plasma membrane ; GO:0005887 | inferred from biological aspect of ancestor with PANTHER:PTN001606015 <newline> membrane ; GO:0016020 | inferred from sequence or structural similarity with SGD:S000002911	phosphatidate phosphatase activity ; GO:0008195 | inferred from sequence or structural similarity with SGD:S000002911 <newline> phosphatase activity ; GO:0016791 | inferred from biological aspect of ancestor with PANTHER:PTN001606015 <newline> phosphatidate phosphatase activity ; GO:0008195 | inferred from biological aspect of ancestor with PANTHER:PTN000017950 <newline> lipid phosphatase activit…
FBgn0031633	Farnesyl transferase alpha	Fnta	1.10028	4.12e-09	2221.16	0.172181	1.66e-10	positive regulation of Ras protein signal transduction ; GO:0046579 | inferred from high throughput genetic interaction with Ras85D <newline> protein geranylgeranylation ; GO:0018344 | inferred from biological aspect of ancestor with PANTHER:PTN000122903 <newline> protein farnesylation ; GO:0018343 | inferred from biological aspect of ancestor with PANTHER:PTN000122903	protein farnesyltransferase complex ; GO:0005965 | inferred from biological aspect of ancestor with PANTHER:PTN000122903 <newline> cytoplasm ; GO:0005737 | inferred from biological aspect of ancestor with PANTHER:PTN000122800 <newline> CAAX-protein geranylgeranyltransferase complex ; GO:0005953 | inferred from biological aspect of ancestor with PANTHER:PTN000122903	protein farnesyltransferase activity ; GO:0004660 | contributes_to inferred from biological aspect of ancestor with PANTHER:PTN000122903 <newline> CAAX-protein geranylgeranyltransferase activity ; GO:0004662 | contributes_to inferred from biological aspect of ancestor with PANTHER:PTN000122903
FBgn0053461		CG33461	1.09917	0.00481907	63.2245	0.339546	0.00120726	proteolysis ; GO:0006508 | inferred from electronic annotation with InterPro:IPR001254, InterPro:IPR001314 <newline> proteolysis ; GO:0006508 | inferred from sequence model	-	serine-type endopeptidase activity ; GO:0004252 | inferred from electronic annotation with InterPro:IPR001254, InterPro:IPR001314 <newline> serine-type endopeptidase activity ; GO:0004252 | inferred from sequence model
FBgn0034390		CG15093	1.09787	0.000323863	2342.43	0.27249	5.6e-05	oxidation-reduction process ; GO:0055114 | inferred from electronic annotation with InterPro:IPR002204, InterPro:IPR006115, InterPro:IPR008927, InterPro:IPR011548, InterPro:IPR013328, InterPro:IPR015815 <newline> valine catabolic process ; GO:0006574 | inferred from biological aspect of ancestor with PANTHER:PTN000541323 <newline> cellular amino acid metabolic process ; GO:0006520 | inferred from…	mitochondrion ; GO:0005739 | inferred from sequence or structural similarity with UniProtKB:P31937 <newline> mitochondrion ; GO:0005739 | inferred from high throughput direct assay <newline> mitochondrion ; GO:0005739 | inferred from biological aspect of ancestor with PANTHER:PTN000541324	NAD binding ; GO:0051287 | inferred from electronic annotation with InterPro:IPR011548, InterPro:IPR029154 <newline> NADP binding ; GO:0050661 | inferred from electronic annotation with InterPro:IPR006115 <newline> 3-hydroxyisobutyrate dehydrogenase activity ; GO:0008442 | inferred from biological aspect of ancestor with PANTHER:PTN000541323 <newline> 3-hydroxyisobutyrate dehydrogenase activity ;…
FBgn0052625		CG32625	1.09667	0.0199667	110.82	0.402294	0.00641008	biological_process ; GO:0008150 | no biological data available	cellular_component ; GO:0005575 | no biological data available	molecular_function ; GO:0003674 | no biological data available
FBgn0035611		CG13285	1.09611	0.0162068	2155.32	0.390439	0.00499479	-	-	-
FBgn0033246	Acetyl-CoA carboxylase	ACC	1.09499	0.00241963	65523.6	0.316541	0.000541704	fatty acid biosynthetic process ; GO:0006633 | inferred from electronic annotation with InterPro:IPR013537 <newline> triglyceride biosynthetic process ; GO:0019432 | inferred from mutant phenotype <newline> cellular response to sucrose stimulus ; GO:0071329 | inferred from direct assay <newline> response to sucrose ; GO:0009744 | inferred from mutant phenotype <newline> glycogen metabolic process…	cytoplasm ; GO:0005737 | inferred from direct assay	acetyl-CoA carboxylase activity ; GO:0003989 | inferred from electronic annotation with InterPro:IPR013537 <newline> ATP binding ; GO:0005524 | inferred from electronic annotation with InterPro:IPR005479, InterPro:IPR011761, InterPro:IPR011764, InterPro:IPR013537, InterPro:IPR013815, InterPro:IPR013816 <newline> metal ion binding ; GO:0046872 | inferred from electronic annotation with InterPro:IP…
FBgn0050178		CG30178	1.09421	0.00781958	49.1226	0.355888	0.00210801	-	plasma membrane ; GO:0005886 | inferred from biological aspect of ancestor with PANTHER:PTN001198287 <newline> cytosol ; GO:0005829 | inferred from biological aspect of ancestor with PANTHER:PTN001198287 <newline> focal adhesion ; GO:0005925 | inferred from biological aspect of ancestor with PANTHER:PTN001198287	transcription coregulator activity ; GO:0003712 | inferred from biological aspect of ancestor with PANTHER:PTN001198287
FBgn0027615	OXA1L mitochondrial inner membrane protein	OXA1L	1.09409	7.43e-07	3547.2	0.201689	5.81e-08	protein insertion into mitochondrial inner membrane from matrix ; GO:0032979 | inferred from biological aspect of ancestor with PANTHER:PTN000276806 <newline> respiratory chain complex IV assembly ; GO:0008535 | inferred from sequence or structural similarity with UniProtKB:Q15070 <newline> protein insertion into membrane ; GO:0051205 | inferred from biological aspect of ancestor with PANTHER:PTN…	integral component of mitochondrial inner membrane ; GO:0031305 | inferred from biological aspect of ancestor with PANTHER:PTN000276806 <newline> mitochondrial envelope ; GO:0005740 | inferred from sequence or structural similarity with UniProtKB:Q15070	membrane insertase activity ; GO:0032977 | inferred from biological aspect of ancestor with PANTHER:PTN000276804
FBgn0051559		CG31559	1.09402	0.0265395	53.3471	0.419105	0.00904448	cell redox homeostasis ; GO:0045454 | inferred from electronic annotation with InterPro:IPR002109	cellular_component ; GO:0005575 | no biological data available	electron transfer activity ; GO:0009055 | inferred from electronic annotation with InterPro:IPR002109 <newline> protein disulfide oxidoreductase activity ; GO:0015035 | inferred from electronic annotation with InterPro:IPR002109
FBgn0031060		CG14231	1.09153	0.000125565	1086.13	0.255359	1.92e-05	tRNA threonylcarbamoyladenosine modification ; GO:0002949 | inferred from electronic annotation with InterPro:IPR022450	mitochondrion ; GO:0005739 | inferred from biological aspect of ancestor with PANTHER:PTN000200165 <newline> EKC/KEOPS complex ; GO:0000408 | inferred from biological aspect of ancestor with PANTHER:PTN000200094	metalloendopeptidase activity ; GO:0004222 | inferred from electronic annotation with InterPro:IPR022450 <newline> molecular_function ; GO:0003674 | no biological data available
FBgn0039756		CG9743	1.08838	0.00960577	13167.6	0.362537	0.0026811	oxidation-reduction process ; GO:0055114 | inferred from electronic annotation with InterPro:IPR015876 <newline> unsaturated fatty acid biosynthetic process ; GO:0006636 | inferred from biological aspect of ancestor with PANTHER:PTN000143272	endoplasmic reticulum membrane ; GO:0005789 | inferred from biological aspect of ancestor with PANTHER:PTN000143272	iron ion binding ; GO:0005506 | inferred from biological aspect of ancestor with PANTHER:PTN000143272 <newline> stearoyl-CoA 9-desaturase activity ; GO:0004768 | inferred from sequence or structural similarity with UniProtKB:O00767 <newline> stearoyl-CoA 9-desaturase activity ; GO:0004768 | inferred from biological aspect of ancestor with PANTHER:PTN000143272
FBgn0020429	Glutamate receptor IIB	GluRIIB	1.08833	2.01e-05	461.821	0.230855	2.43e-06	synaptic transmission, glutamatergic ; GO:0035249 | inferred from biological aspect of ancestor with PANTHER:PTN001826301 <newline> calcium ion transport ; GO:0006816 | inferred from direct assay <newline> regulation of synaptic activity ; GO:0060025 | inferred from sequence or structural similarity with GluRIIA <newline> modulation of chemical synaptic transmission ; GO:0050804 | inferred from b…	plasma membrane ; GO:0005886 | inferred from sequence or structural similarity with GluRIIA <newline> postsynaptic membrane ; GO:0045211 | colocalizes_with inferred from direct assay <newline> neuromuscular junction ; GO:0031594 | inferred from direct assay <newline> postsynaptic density membrane ; GO:0098839 | inferred from biological aspect of ancestor with PANTHER:PTN001826301 <newline> ionotr…	ionotropic glutamate receptor activity ; GO:0004970 | inferred from mutant phenotype <newline> ligand-gated ion channel activity ; GO:0015276 | inferred from biological aspect of ancestor with PANTHER:PTN000437926 <newline> glutamate receptor activity ; GO:0008066 | inferred from biological aspect of ancestor with PANTHER:PTN001826301 <newline> kainate selective glutamate receptor activity ; GO:0…
FBgn0033883		CG16935	1.08725	7.99e-15	8421.27	0.130732	9.05e-17	oxidation-reduction process ; GO:0055114 | inferred from electronic annotation with InterPro:IPR002085, InterPro:IPR013149 <newline> fatty acid metabolic process ; GO:0006631 | inferred from sequence or structural similarity with UniProtKB:Q9BV79 <newline> fatty acid metabolic process ; GO:0006631 | inferred from biological aspect of ancestor with PANTHER:PTN000190628	mitochondrion ; GO:0005739 | inferred from biological aspect of ancestor with PANTHER:PTN000190628 <newline> mitochondrion ; GO:0005739 | inferred from sequence or structural similarity with UniProtKB:Q9BV79	trans-2-enoyl-CoA reductase (NADPH) activity ; GO:0019166 | inferred from sequence or structural similarity with UniProtKB:Q9BV79 <newline> trans-2-enoyl-CoA reductase (NADPH) activity ; GO:0019166 | inferred from biological aspect of ancestor with PANTHER:PTN000190628
FBgn0031713	Coenzyme Q6	Coq6	1.08676	9.99e-16	3961.64	0.126693	9.66e-18	oxidation-reduction process ; GO:0055114 | inferred from electronic annotation with InterPro:IPR000689, InterPro:IPR010971, InterPro:IPR018168, InterPro:IPR023753 <newline> ubiquinone biosynthetic process ; GO:0006744 | inferred from biological aspect of ancestor with PANTHER:PTN000350181	mitochondrion ; GO:0005739 | inferred from biological aspect of ancestor with PANTHER:PTN000350182	oxidoreductase activity, acting on paired donors, with incorporation or reduction of molecular oxygen, NAD(P)H as one donor, and incorporation of one atom of oxygen ; GO:0016709 | inferred from electronic annotation with InterPro:IPR010971, InterPro:IPR018168 <newline> FAD binding ; GO:0071949 | inferred from electronic annotation with InterPro:IPR002938 <newline> oxidoreductase activity ; GO:001…
FBgn0051864	Quetzalcoatl	Qtzl	1.08575	8.03e-08	689.04	0.185384	4.72e-09	[2Fe-2S] cluster assembly ; GO:0044571 | inferred from electronic annotation with InterPro:IPR010240 <newline> iron-sulfur cluster assembly ; GO:0016226 | inferred from biological aspect of ancestor with PANTHER:PTN000175851	cytosol ; GO:0005829 | inferred from biological aspect of ancestor with PANTHER:PTN000175851 <newline> nucleus ; GO:0005634 | inferred from biological aspect of ancestor with PANTHER:PTN000175859 <newline> mitochondrion ; GO:0005739 | inferred from biological aspect of ancestor with PANTHER:PTN000175851	pyridoxal phosphate binding ; GO:0030170 | inferred from electronic annotation with InterPro:IPR010240 <newline> cysteine desulfurase activity ; GO:0031071 | inferred from biological aspect of ancestor with PANTHER:PTN000175851
FBgn0261989		CG42807	1.08326	0.0101938	2840.82	0.363475	0.00287965	-	-	-
FBgn0010438	mitochondrial single stranded DNA-binding protein	mtSSB	1.08201	0.002606	181.616	0.314928	0.000590931	mitochondrial genome maintenance ; GO:0000002 | inferred from mutant phenotype <newline> positive regulation of exodeoxyribonuclease activity ; GO:1902394 | inferred from direct assay <newline> positive regulation of DNA-directed DNA polymerase activity ; GO:1900264 | inferred from direct assay <newline> positive regulation of DNA-directed DNA polymerase activity ; GO:1900264 | inferred from muta…	mitochondrion ; GO:0005739 | inferred from biological aspect of ancestor with PANTHER:PTN000033809 <newline> mitochondrial chromosome ; GO:0000262 | inferred from direct assay <newline> mitochondrial nucleoid ; GO:0042645 | inferred from biological aspect of ancestor with PANTHER:PTN000033809 <newline> mitochondrion ; GO:0005739 | inferred from sequence or structural similarity with UniProtKB:Q04…	single-stranded DNA binding ; GO:0003697 | inferred from sequence or structural similarity with UniProtKB:Q04837 <newline> single-stranded DNA binding ; GO:0003697 | inferred from direct assay <newline> single-stranded DNA binding ; GO:0003697 | inferred from biological aspect of ancestor with PANTHER:PTN000033807
FBgn0033702		CG8854	1.08181	0.000116877	204.135	0.251967	1.76e-05	biological_process ; GO:0008150 | no biological data available	cellular_component ; GO:0005575 | no biological data available	molecular_function ; GO:0003674 | no biological data available
FBgn0039396	Crustacean cardioactive peptide receptor	CCAP-R	1.08106	0.00459222	61.796	0.332358	0.00114316	G protein-coupled receptor signaling pathway ; GO:0007186 | inferred from sequence model <newline> G protein-coupled receptor signaling pathway ; GO:0007186 | inferred from sequence or structural similarity <newline> neuropeptide signaling pathway ; GO:0007218 | inferred from biological aspect of ancestor with PANTHER:PTN001200747 <newline> neuropeptide signaling pathway ; GO:0007218 | inferred f…	integral component of membrane ; GO:0016021 | inferred from sequence model <newline> integral component of plasma membrane ; GO:0005887 | inferred from sequence or structural similarity <newline> integral component of membrane ; GO:0016021 | inferred from biological aspect of ancestor with PANTHER:PTN000658753 <newline> integral component of plasma membrane ; GO:0005887 | inferred from direct ass…	vasopressin receptor activity ; GO:0005000 | inferred from electronic annotation with InterPro:IPR001817 <newline> neuropeptide receptor activity ; GO:0008188 | inferred from physical interaction with CCAP <newline> neuropeptide receptor activity ; GO:0008188 | inferred from sequence model <newline> neuropeptide receptor activity ; GO:0008188 | inferred from biological aspect of ancestor with PAN…
FBgn0037204		CG11131	1.08064	0.0315352	8835.46	0.425618	0.0111173	multicellular organism reproduction ; GO:0032504 | inferred from expression pattern	extracellular space ; GO:0005615 | inferred from sequence model	molecular_function ; GO:0003674 | no biological data available
FBgn0036282	SET and MYND domain containing, class 4, member 2	Smyd4-2	1.08019	0.00043122	784.6	0.27322	7.7e-05	negative regulation of gene expression ; GO:0010629 | inferred from direct assay <newline> compound eye photoreceptor development ; GO:0042051 | inferred from mutant phenotype <newline> eclosion ; GO:0007562 | inferred from mutant phenotype	nucleus ; GO:0005634 | inferred from direct assay <newline> cytoplasm ; GO:0005737 | inferred from direct assay	protein binding ; GO:0005515 | inferred from physical interaction with ebi <newline> histone deacetylase binding ; GO:0042826 | inferred from physical interaction with FLYBASE:inferred from high throughput direct assayC1; FB:FBgn0015805 inferred from physical interaction with FLYBASE:inferred from high throughput direct assayC3; FB:FBgn0025825
FBgn0038455		CG14907	1.07914	1.49e-05	2756.89	0.225535	1.71e-06	-	-	-
FBgn0051053	nenya	nenya	1.07905	0.0113815	82.3549	0.367292	0.00330487	protein sumoylation ; GO:0016925 | inferred from biological aspect of ancestor with PANTHER:PTN001099470 <newline> synapsis ; GO:0007129 | inferred from biological aspect of ancestor with PANTHER:PTN001099470 <newline> positive regulation of meiotic DNA double-strand break formation ; GO:1903343 | inferred from genetic interaction with UniProtKB:Q9VWI4	synaptonemal complex ; GO:0000795 | inferred from biological aspect of ancestor with PANTHER:PTN001099470 <newline> chromosome ; GO:0005694 | inferred from sequence or structural similarity with UniProtKB:Q9VWI4	zinc ion binding ; GO:0008270 | inferred from sequence model <newline> SUMO transferase activity ; GO:0019789 | inferred from biological aspect of ancestor with PANTHER:PTN001099470
FBgn0039588	mitochondrial translation initiation factor 2	mIF2	1.0777	4.57e-11	999.018	0.151309	1.06e-12	mitochondrial translational initiation ; GO:0070124 | inferred from biological aspect of ancestor with PANTHER:PTN000561955 <newline> translational initiation ; GO:0006413 | inferred from sequence or structural similarity with UniProtKB:P46199 <newline> mitochondrial translation ; GO:0032543 | inferred from sequence or structural similarity with SGD:S000005383	mitochondrion ; GO:0005739 | inferred from biological aspect of ancestor with PANTHER:PTN000561955 <newline> mitochondrion ; GO:0005739 | inferred from sequence or structural similarity with UniProtKB:P46199 <newline> mitochondrion ; GO:0005739 | inferred from sequence or structural similarity with SGD:S000005383	GTP binding ; GO:0005525 | inferred from electronic annotation with InterPro:IPR000795, InterPro:IPR005225 <newline> translation initiation factor activity ; GO:0003743 | inferred from sequence or structural similarity with SGD:S000005383 <newline> GTPase activity ; GO:0003924 | inferred from sequence or structural similarity with SGD:S000005383 <newline> tRNA binding ; GO:0000049 | inferred from…
FBgn0051041		CG31041	1.07768	0.000130203	6896.32	0.252651	1.99e-05	biological_process ; GO:0008150 | no biological data available	cellular_component ; GO:0005575 | no biological data available	molecular_function ; GO:0003674 | no biological data available
FBgn0083027	snoRNA:Psi18S-531	snoRNA:Psi18S-531	1.07444	0.000881156	638.086	0.285981	0.000171934	-	-	-
FBgn0030092	frataxin	fh	1.07221	2.23e-09	774.195	0.165116	8.38e-11	oxidation-reduction process ; GO:0055114 | inferred from electronic annotation with InterPro:IPR017789 <newline> regulation of mitochondrial membrane potential ; GO:0051881 | inferred from direct assay <newline> iron-sulfur cluster assembly ; GO:0016226 | inferred from sequence or structural similarity with UniProtKB:Q16595 <newline> iron incorporation into metallo-sulfur cluster ; GO:0018283 | i…	mitochondrion ; GO:0005739 | inferred from mutant phenotype <newline> mitochondrion ; GO:0005739 | inferred from biological aspect of ancestor with PANTHER:PTN000423706 <newline> L-cysteine desulfurase complex ; GO:1990221 | inferred from sequence or structural similarity with UniProtKB:Q16595	iron chaperone activity ; GO:0034986 | inferred from direct assay <newline> ferric iron binding ; GO:0008199 | inferred from biological aspect of ancestor with PANTHER:PTN000423706 <newline> ferroxidase activity ; GO:0004322 | inferred from sequence or structural similarity with UniProtKB:Q16595 <newline> ferrous iron binding ; GO:0008198 | inferred from biological aspect of ancestor with PANTHER…
FBgn0038431		CG10405	1.072	4.07e-10	2396.67	0.158224	1.24e-11	proteolysis ; GO:0006508 | inferred from electronic annotation with InterPro:IPR001254, InterPro:IPR001314, InterPro:IPR018114 <newline> proteolysis ; GO:0006508 | inferred from sequence model	-	serine-type endopeptidase activity ; GO:0004252 | inferred from sequence model <newline> serine-type endopeptidase activity ; GO:0004252 | inferred from biological aspect of ancestor with PANTHER:PTN001208729
FBgn0040609		CG3348	1.07129	0.0177696	3533.35	0.386532	0.00557899	chitin metabolic process ; GO:0006030 | inferred from electronic annotation with InterPro:IPR002557	extracellular region ; GO:0005576 | inferred from electronic annotation with InterPro:IPR002557	chitin binding ; GO:0008061 | inferred from electronic annotation with InterPro:IPR002557
FBgn0004782	Ccp84Ab	Ccp84Ab	1.06919	0.00775742	471.009	0.347404	0.00208644	chitin-based cuticle development ; GO:0040003 | inferred from sequence model	extracellular matrix ; GO:0031012 | inferred from biological aspect of ancestor with PANTHER:PTN000955699 <newline> chitin-based extracellular matrix ; GO:0062129 | inferred from sequence model	structural constituent of cuticle ; GO:0042302 | inferred from electronic annotation with InterPro:IPR000618 <newline> structural constituent of chitin-based larval cuticle ; GO:0008010 | inferred from sequence model
FBgn0026562	Secreted protein, acidic, cysteine-rich	SPARC	1.0686	4.96e-13	27246.2	0.137409	7.44e-15	anatomical structure development ; GO:0048856 | inferred from biological aspect of ancestor with PANTHER:PTN001015480 <newline> larval fat body development ; GO:0007504 | inferred from mutant phenotype <newline> anterior Malpighian tubule development ; GO:0061327 | inferred from mutant phenotype <newline> trachea development ; GO:0060438 | inferred from mutant phenotype <newline> larval feeding b…	extracellular space ; GO:0005615 | inferred from biological aspect of ancestor with PANTHER:PTN001015480 <newline> extracellular space ; GO:0005615 | inferred from direct assay <newline> extracellular matrix ; GO:0031012 | inferred from sequence or structural similarity <newline> collagen-containing extracellular matrix ; GO:0062023 | inferred from high throughput direct assay	calcium ion binding ; GO:0005509 | inferred from biological aspect of ancestor with PANTHER:PTN001015480 <newline> extracellular matrix binding ; GO:0050840 | inferred from biological aspect of ancestor with PANTHER:PTN001015480 <newline> collagen binding ; GO:0005518 | inferred from biological aspect of ancestor with PANTHER:PTN001015480
FBgn0036569	Isoleucyl-tRNA synthetase, mitochondrial	IleRS-m	1.06836	3.18e-08	1252.28	0.177189	1.64e-09	isoleucyl-tRNA aminoacylation ; GO:0006428 | traceable author statement <newline> mitochondrial translation ; GO:0032543 | inferred from biological aspect of ancestor with PANTHER:PTN000235928 <newline> isoleucyl-tRNA aminoacylation ; GO:0006428 | inferred from biological aspect of ancestor with PANTHER:PTN000235772	mitochondrion ; GO:0005739 | traceable author statement <newline> mitochondrion ; GO:0005739 | inferred from biological aspect of ancestor with PANTHER:PTN000235928	tRNA binding ; GO:0000049 | inferred from electronic annotation with InterPro:IPR033708 <newline> ATP binding ; GO:0005524 | inferred from electronic annotation with InterPro:IPR001412, InterPro:IPR002300, InterPro:IPR002301, InterPro:IPR009080 <newline> aminoacyl-tRNA editing activity ; GO:0002161 | inferred from electronic annotation with InterPro:IPR009008 <newline> isoleucine-tRNA ligase acti…
FBgn0085244		CG34215	1.0675	0.0239031	1720.45	0.402309	0.00796792	-	-	-
FBgn0027865	Tetraspanin 96F	Tsp96F	1.06666	4.19e-06	3283.83	0.210621	4.1e-07	-	integral component of plasma membrane ; GO:0005887 | inferred from biological aspect of ancestor with PANTHER:PTN001060286 <newline> integral component of membrane ; GO:0016021 | inferred from sequence or structural similarity <newline> plasma membrane ; GO:0005886 | inferred from high throughput direct assay <newline> integral component of membrane ; GO:0016021 | inferred from sequence model	molecular_function ; GO:0003674 | no biological data available
FBgn0037519		CG3014	1.06458	1.22e-08	245.725	0.171574	5.48e-10	-	-	-
FBgn0026415	Imaginal disc growth factor 4	Idgf4	1.06386	1.18e-06	40727.9	0.199608	9.84e-08	carbohydrate metabolic process ; GO:0005975 | inferred from electronic annotation with InterPro:IPR001223, InterPro:IPR013781 <newline> imaginal disc development ; GO:0007444 | inferred from direct assay <newline> wound healing ; GO:0042060 | inferred from mutant phenotype <newline> ecdysis, chitin-based cuticle ; GO:0018990 | inferred from mutant phenotype <newline> chitin catabolic process ; GO…	extracellular region ; GO:0005576 | inferred from high throughput direct assay <newline> cytoplasm ; GO:0005737 | inferred from biological aspect of ancestor with PANTHER:PTN001341036 <newline> extracellular region ; GO:0005576 | inferred from biological aspect of ancestor with PANTHER:PTN000126545 <newline> extracellular region ; GO:0005576 | non-traceable author statement	chitinase activity ; GO:0004568 | inferred from biological aspect of ancestor with PANTHER:PTN000126545 <newline> imaginal disc growth factor receptor binding ; GO:0008084 | inferred from direct assay <newline> chitin binding ; GO:0008061 | inferred from biological aspect of ancestor with PANTHER:PTN000126545
FBgn0039495		CG5909	1.0638	0.00778488	99.5316	0.345791	0.0020949	proteolysis ; GO:0006508 | inferred from electronic annotation with InterPro:IPR001254, InterPro:IPR001314, InterPro:IPR018114 <newline> proteolysis ; GO:0006508 | inferred from sequence model	-	serine-type endopeptidase activity ; GO:0004252 | inferred from electronic annotation with InterPro:IPR001254, InterPro:IPR001314, InterPro:IPR006604, InterPro:IPR018114 <newline> serine-type endopeptidase activity ; GO:0004252 | inferred from sequence model
FBgn0030692	mitochondrial ribosomal protein S30	mRpS30	1.06196	1.4e-05	8281.51	0.221277	1.59e-06	translation ; GO:0006412 | inferred from sequence or structural similarity with UniProtKB:Q9NP92 <newline> mitochondrial translation ; GO:0032543 | traceable author statement	mitochondrial large ribosomal subunit ; GO:0005762 | inferred from biological aspect of ancestor with PANTHER:PTN002294086 <newline> mitochondrial small ribosomal subunit ; GO:0005763 | inferred from sequence or structural similarity with UniProtKB:Q9NP92 <newline> mitochondrial small ribosomal subunit ; GO:0005763 | traceable author statement <newline> mitochondrion ; GO:0005739 | inferred from …	structural constituent of ribosome ; GO:0003735 | traceable author statement <newline> structural constituent of ribosome ; GO:0003735 | inferred from sequence or structural similarity with UniProtKB:Q9NP92
FBgn0034663		CG4363	1.06165	0.00263704	4097.78	0.309328	0.00059888	-	-	-
FBgn0033816		CG4679	1.06048	9.98e-05	3574.8	0.244724	1.47e-05	mitochondrial translation ; GO:0032543 | inferred from sequence or structural similarity with UniProtKB:Q96EY7 <newline> mitochondrial translation ; GO:0032543 | inferred from biological aspect of ancestor with PANTHER:PTN000417987	mitochondrion ; GO:0005739 | inferred from high throughput direct assay <newline> mitochondrion ; GO:0005739 | inferred from sequence or structural similarity with UniProtKB:Q96EY7 <newline> mitochondrion ; GO:0005739 | inferred from biological aspect of ancestor with PANTHER:PTN000417987	ribosomal small subunit binding ; GO:0043024 | inferred from sequence or structural similarity with UniProtKB:Q96EY7 <newline> ribosomal small subunit binding ; GO:0043024 | inferred from biological aspect of ancestor with PANTHER:PTN000417987 <newline> rRNA binding ; GO:0019843 | inferred from biological aspect of ancestor with PANTHER:PTN000417987 <newline> rRNA binding ; GO:0019843 | inferred …
FBgn0262881		CG43236	1.05775	0.0286386	263.924	0.410072	0.00989634	biological_process ; GO:0008150 | no biological data available	cellular_component ; GO:0005575 | no biological data available	molecular_function ; GO:0003674 | no biological data available
FBgn0011822	Pepsinogen C-like	Pgcl	1.05595	3.47e-05	4462.62	0.230176	4.48e-06	protein autoprocessing ; GO:0016540 | inferred from electronic annotation with InterPro:IPR033145 <newline> protein catabolic process ; GO:0030163 | inferred from biological aspect of ancestor with PANTHER:PTN000342793 <newline> cell death ; GO:0008219 | inferred from biological aspect of ancestor with PANTHER:PTN002671475 <newline> proteolysis ; GO:0006508 | inferred from biological aspect of an…	lysosome ; GO:0005764 | inferred from biological aspect of ancestor with PANTHER:PTN002671475	aspartic-type endopeptidase activity ; GO:0004190 | inferred from biological aspect of ancestor with PANTHER:PTN000342793
FBgn0051200		CG31200	1.05441	0.013371	30.8428	0.36643	0.00400815	proteolysis ; GO:0006508 | inferred from electronic annotation with InterPro:IPR001254	-	serine-type endopeptidase activity ; GO:0004252 | NOT inferred from key residues
FBgn0015288	Ribosomal protein L22	RpL22	1.05422	0.00231565	25761.9	0.303628	0.000516456	cytoplasmic translation ; GO:0002181 | inferred by curator from GO:0022626 <newline> cytoplasmic translation ; GO:0002181 | traceable author statement <newline> cytoplasmic translation ; GO:0002181 | inferred from biological aspect of ancestor with PANTHER:PTN000007073	ribosome ; GO:0005840 | inferred from electronic annotation with InterPro:IPR002671 <newline> cytosolic ribosome ; GO:0022626 | inferred from high throughput direct assay <newline> cytosolic large ribosomal subunit ; GO:0022625 | traceable author statement	structural constituent of ribosome ; GO:0003735 | inferred from electronic annotation with InterPro:IPR002671 <newline> structural constituent of ribosome ; GO:0003735 | traceable author statement <newline> RNA binding ; GO:0003723 | inferred from biological aspect of ancestor with PANTHER:PTN000007073 <newline> structural constituent of ribosome ; GO:0003735 | inferred from high throughput direc…
FBgn0011291	TBP-associated factor 11	Taf11	1.05393	5.83e-07	691.691	0.192551	4.41e-08	RNA polymerase II preinitiation complex assembly ; GO:0051123 | inferred from biological aspect of ancestor with PANTHER:PTN000325119 <newline> positive regulation of RNA interference ; GO:1900370 | inferred from mutant phenotype <newline> transcription initiation from RNA polymerase II promoter ; GO:0006367 | inferred from sequence or structural similarity with HGNC:11544 inferred from sequence …	transcription factor TFIID complex ; GO:0005669 | inferred from sequence or structural similarity with HGNC:11544 inferred from sequence or structural similarity with SGD:S000004477 <newline> nucleus ; GO:0005634 | inferred from direct assay <newline> transcription factor TFIID complex ; GO:0005669 | inferred from biological aspect of ancestor with PANTHER:PTN000325119 <newline> RISC-loading comp…	protein heterodimerization activity ; GO:0046982 | inferred from electronic annotation with InterPro:IPR009072 <newline> RNA polymerase II general transcription initiation factor activity ; GO:0016251 | contributes_to inferred from direct assay <newline> transcription factor binding ; GO:0008134 | inferred from biological aspect of ancestor with PANTHER:PTN000325119 <newline> transcription coacti…
FBgn0024995		CG2680	1.05393	9.65e-10	1219.24	0.158852	3.25e-11	protein dephosphorylation ; GO:0006470 | inferred from sequence or structural similarity with HGNC:30259 <newline> dephosphorylation ; GO:0016311 | inferred from biological aspect of ancestor with PANTHER:PTN000445775	cytoplasm ; GO:0005737 | inferred from biological aspect of ancestor with PANTHER:PTN000445812 <newline> cytosol ; GO:0005829 | inferred from sequence or structural similarity with HGNC:30259	phosphatase activity ; GO:0016791 | inferred from biological aspect of ancestor with PANTHER:PTN002711682 <newline> phosphoprotein phosphatase activity ; GO:0004721 | inferred from sequence or structural similarity with HGNC:30259 <newline> phosphatase activity ; GO:0016791 | inferred from direct assay
FBgn0065064		snoRNA:Psi28S-291	1.0535	0.0058203	238.417	0.331784	0.00149709	-	-	-
FBgn0035076	Ance-5	Ance-5	1.05163	1.68e-15	3913.23	0.12352	1.68e-17	proteolysis ; GO:0006508 | inferred from electronic annotation with InterPro:IPR001548	plasma membrane ; GO:0005886 | inferred from biological aspect of ancestor with PANTHER:PTN001630211 <newline> extracellular space ; GO:0005615 | inferred from biological aspect of ancestor with PANTHER:PTN001630211	peptidyl-dipeptidase activity ; GO:0008241 | inferred from electronic annotation with InterPro:IPR001548 <newline> metallopeptidase activity ; GO:0008237 | NOT inferred from key residues <newline> exopeptidase activity ; GO:0008238 | inferred from biological aspect of ancestor with PANTHER:PTN001630211
FBgn0052243		CG32243	1.05087	3.1e-13	1374.78	0.134006	4.44e-15	-	cellular_component ; GO:0005575 | no biological data available	molecular_function ; GO:0003674 | no biological data available
FBgn0041713	yellow-c	yellow-c	1.05022	0.00227249	615.351	0.301972	0.000505382	-	extracellular region ; GO:0005576 | inferred from biological aspect of ancestor with PANTHER:PTN000000448	dopachrome isomerase activity ; GO:0004167 | NOT inferred from direct assay
FBgn0035084		CG15861	1.04976	1.34e-06	405.952	0.197893	1.13e-07	-	-	-
FBgn0285991	hairpin RNA:CR18854	hpRNA:CR18854	1.04964	2.8e-06	15370	0.203747	2.58e-07	-	-	-
FBgn0034294	Mucin 55B	Muc55B	1.04873	1.43e-05	172804	0.218761	1.64e-06	biological_process ; GO:0008150 | no biological data available	extracellular matrix ; GO:0031012 | inferred from sequence model	extracellular matrix structural constituent ; GO:0005201 | inferred from sequence model
FBgn0267041	antisense RNA:CR45485	asRNA:CR45485	1.04602	0.00615687	58.5146	0.331396	0.00159727	-	-	-
FBgn0010226	Glutathione S transferase S1	GstS1	1.04535	2.06e-05	32373.9	0.222021	2.5e-06	glutathione metabolic process ; GO:0006749 | inferred from biological aspect of ancestor with PANTHER:PTN000170884 <newline> glutathione metabolic process ; GO:0006749 | inferred from direct assay <newline> response to oxidative stress ; GO:0006979 | non-traceable author statement	cytoplasm ; GO:0005737 | inferred from sequence or structural similarity with RGD:70952	glutathione transferase activity ; GO:0004364 | inferred from direct assay <newline> glutathione peroxidase activity ; GO:0004602 | inferred from direct assay <newline> prostaglandin-D synthase activity ; GO:0004667 | inferred from sequence or structural similarity with UniProtKB:O60760 <newline> glutathione transferase activity ; GO:0004364 | inferred from biological aspect of ancestor with PANT…
FBgn0032449		CG17036	1.04495	0.00130237	1744.13	0.286738	0.000268157	vitamin transport ; GO:0051180 | inferred from electronic annotation with InterPro:IPR002666 <newline> transmembrane transport ; GO:0055085 | inferred from biological aspect of ancestor with PANTHER:PTN000841430	integral component of membrane ; GO:0016021 | inferred from electronic annotation with InterPro:IPR002666 <newline> plasma membrane ; GO:0005886 | inferred from biological aspect of ancestor with PANTHER:PTN000841430	vitamin transmembrane transporter activity ; GO:0090482 | inferred from electronic annotation with InterPro:IPR002666
FBgn0267697	antisense RNA:CR46033	asRNA:CR46033	1.04455	0.0369751	117.868	0.423095	0.013556	-	-	-
FBgn0037912	scheggia	sea	1.04443	0.00349129	53.4275	0.312478	0.000830502	citrate transport ; GO:0015746 | inferred from direct assay <newline> mitochondrial citrate transmembrane transport ; GO:0006843 | inferred from mutant phenotype <newline> mitochondrial citrate transmembrane transport ; GO:0006843 | inferred from biological aspect of ancestor with PANTHER:PTN000640552	Nebenkern ; GO:0016006 | inferred from direct assay <newline> mitochondrion ; GO:0005739 | inferred from direct assay	-
FBgn0031357	mitochondrial ribosomal protein L48	mRpL48	1.04402	4.35e-08	1174.8	0.174787	2.33e-09	mitochondrial translation ; GO:0032543 | traceable author statement	mitochondrial large ribosomal subunit ; GO:0005762 | traceable author statement <newline> mitochondrial ribosome ; GO:0005761 | inferred from biological aspect of ancestor with PANTHER:PTN000336494	structural constituent of ribosome ; GO:0003735 | traceable author statement
FBgn0046696	Ribonuclease P RNA	RNaseP:RNA	1.04378	4.88e-05	596.52	0.231562	6.56e-06	-	-	-
FBgn0010770	peter pan	ppan	1.04353	1.76e-07	1129.94	0.182906	1.16e-08	ribosomal large subunit assembly ; GO:0000027 | inferred from biological aspect of ancestor with PANTHER:PTN000292112 <newline> larval development ; GO:0002164 | inferred from mutant phenotype <newline> imaginal disc development ; GO:0007444 | inferred from mutant phenotype <newline> female gamete generation ; GO:0007292 | inferred from mutant phenotype	preribosome, large subunit precursor ; GO:0030687 | inferred from biological aspect of ancestor with PANTHER:PTN000292112	rRNA binding ; GO:0019843 | inferred from biological aspect of ancestor with PANTHER:PTN000292112
FBgn0027560	Trehalose-6-phosphate synthase 1	Tps1	1.04126	1.42e-06	26833.5	0.196753	1.21e-07	trehalose metabolism in response to stress ; GO:0070413 | inferred from biological aspect of ancestor with PANTHER:PTN000846179 <newline> trehalose biosynthetic process ; GO:0005992 | inferred from biological aspect of ancestor with PANTHER:PTN000846179 <newline> trehalose biosynthetic process ; GO:0005992 | inferred from mutant phenotype	alpha,alpha-trehalose-phosphate synthase complex (UDP-forming) ; GO:0005946 | inferred from biological aspect of ancestor with PANTHER:PTN000082162 <newline> cytosol ; GO:0005829 | inferred from biological aspect of ancestor with PANTHER:PTN000846179 <newline> cytoplasm ; GO:0005737 | inferred from biological aspect of ancestor with PANTHER:PTN000846179	trehalose-phosphatase activity ; GO:0004805 | inferred from direct assay <newline> alpha,alpha-trehalose-phosphate synthase (UDP-forming) activity ; GO:0003825 | contributes_to inferred from biological aspect of ancestor with PANTHER:PTN000846179
FBgn0261675	Niemann-Pick type C-1b	Npc1b	1.04093	0.0159316	24390.5	0.369964	0.00489898	central nervous system development ; GO:0007417 | inferred from mutant phenotype <newline> peripheral nervous system development ; GO:0007422 | inferred from mutant phenotype <newline> intestinal cholesterol absorption ; GO:0030299 | inferred from mutant phenotype <newline> dorsal closure ; GO:0007391 | inferred from mutant phenotype	integral component of membrane ; GO:0016021 | inferred from electronic annotation with InterPro:IPR003392	-
FBgn0263470		snoRNA:Tudor-SN-a	1.04048	0.0265002	69.9502	0.398495	0.0090274	-	-	-
FBgn0267567	antisense RNA:CR45907	asRNA:CR45907	1.03958	0.00135553	62.453	0.286188	0.000280693	-	-	-
FBgn0032331		CG14913	1.03872	0.036886	44.4459	0.420565	0.0135182	multicellular organism reproduction ; GO:0032504 | inferred from expression pattern	extracellular space ; GO:0005615 | inferred from sequence model	molecular_function ; GO:0003674 | no biological data available
FBgn0035929		CG13311	1.03558	2.15e-11	2725.09	0.14317	4.72e-13	-	-	-
FBgn0053191		CG33191	1.035	0.0340334	97.4354	0.413138	0.0122376	biological_process ; GO:0008150 | no biological data available	cellular_component ; GO:0005575 | no biological data available	molecular_function ; GO:0003674 | no biological data available
FBgn0262364		CG43062	1.03445	0.0248114	38.5698	0.392168	0.00834495	biological_process ; GO:0008150 | no biological data available	cellular_component ; GO:0005575 | no biological data available	molecular_function ; GO:0003674 | no biological data available
FBgn0038261		CG14856	1.033	0.00457111	390.38	0.31743	0.00113694	transmembrane transport ; GO:0055085 | inferred from electronic annotation with InterPro:IPR005828	integral component of membrane ; GO:0016021 | inferred from electronic annotation with InterPro:IPR005828	transmembrane transporter activity ; GO:0022857 | inferred from electronic annotation with InterPro:IPR005828
FBgn0038098		CG7381	1.03262	0.0191833	24861.1	0.376602	0.00610775	biological_process ; GO:0008150 | no biological data available	cellular_component ; GO:0005575 | no biological data available	molecular_function ; GO:0003674 | no biological data available
FBgn0039205		CG13623	1.03182	5.52e-08	717.425	0.174065	3.07e-09	iron-sulfur cluster assembly ; GO:0016226 | inferred from biological aspect of ancestor with PANTHER:PTN000008068 <newline> protein maturation by [4Fe-4S] cluster transfer ; GO:0106035 | inferred from biological aspect of ancestor with PANTHER:PTN000008068 <newline> protein maturation ; GO:0051604 | inferred from biological aspect of ancestor with PANTHER:PTN000008068	mitochondrion ; GO:0005739 | inferred from biological aspect of ancestor with PANTHER:PTN000008070	structural molecule activity ; GO:0005198 | inferred from electronic annotation with InterPro:IPR016092 <newline> iron ion binding ; GO:0005506 | inferred from biological aspect of ancestor with PANTHER:PTN000008068 <newline> 4 iron, 4 sulfur cluster binding ; GO:0051539 | inferred from biological aspect of ancestor with PANTHER:PTN000008068 <newline> 2 iron, 2 sulfur cluster binding ; GO:0051537…
FBgn0024912	O-6-alkylguanine-DNA alkyltransferase	agt	1.03147	5.25e-09	401.823	0.162448	2.16e-10	DNA dealkylation involved in DNA repair ; GO:0006307 | inferred from direct assay	-	methylated-DNA-[protein]-cysteine S-methyltransferase activity ; GO:0003908 | inferred from direct assay
FBgn0031639	mitochondrial ribosomal protein S2	mRpS2	1.02988	1.24e-07	2132.36	0.178378	7.76e-09	mitochondrial translation ; GO:0032543 | inferred from sequence or structural similarity with UniProtKB:P82923 <newline> mitochondrial translation ; GO:0032543 | traceable author statement <newline> translation ; GO:0006412 | inferred from sequence or structural similarity with UniProtKB:Q9Y399	mitochondrial small ribosomal subunit ; GO:0005763 | inferred from biological aspect of ancestor with PANTHER:PTN000283442 <newline> mitochondrial small ribosomal subunit ; GO:0005763 | inferred from sequence or structural similarity with UniProtKB:P82923 <newline> mitochondrial small ribosomal subunit ; GO:0005763 | inferred from sequence or structural similarity with UniProtKB:Q9Y399 <newline> …	structural constituent of ribosome ; GO:0003735 | inferred from biological aspect of ancestor with PANTHER:PTN000283441 <newline> structural constituent of ribosome ; GO:0003735 | traceable author statement <newline> structural constituent of ribosome ; GO:0003735 | inferred from sequence or structural similarity with UniProtKB:P82923 <newline> structural constituent of ribosome ; GO:0003735 | in…
FBgn0036790	Allatostatin C receptor 1	AstC-R1	1.02932	0.0339544	23.935	0.41068	0.0121976	G protein-coupled receptor signaling pathway ; GO:0007186 | inferred from sequence model <newline> neuropeptide signaling pathway ; GO:0007218 | inferred from direct assay <newline> G protein-coupled receptor signaling pathway ; GO:0007186 | inferred from sequence or structural similarity	integral component of membrane ; GO:0016021 | inferred from sequence model <newline> integral component of plasma membrane ; GO:0005887 | inferred by curator from GO:0008261 <newline> neuron projection ; GO:0043005 | inferred from biological aspect of ancestor with PANTHER:PTN001200938 <newline> integral component of plasma membrane ; GO:0005887 | inferred from biological aspect of ancestor with …	somatostatin receptor activity ; GO:0004994 | inferred from electronic annotation with InterPro:IPR000586 <newline> neuropeptide receptor activity ; GO:0008188 | inferred from sequence model <newline> G protein-coupled receptor activity ; GO:0004930 | inferred from biological aspect of ancestor with PANTHER:PTN001200938 <newline> allatostatin receptor activity ; GO:0008261 | inferred from direct …
FBgn0261835	long non-coding RNA:CR42767	lncRNA:CR42767	1.02758	0.0103345	1339.37	0.345399	0.00292948	-	-	-
FBgn0067628		CG33331	1.02693	7.89e-11	1005.7	0.145889	1.93e-12	cardiolipin biosynthetic process ; GO:0032049 | inferred from sequence or structural similarity with UniProtKB:P53230	extrinsic component of mitochondrial inner membrane ; GO:0031314 | inferred from sequence or structural similarity with UniProtKB:P53230	phosphatidate cytidylyltransferase activity ; GO:0004605 | inferred from sequence or structural similarity with UniProtKB:P53230
FBgn0028956	methuselah-like 3	mthl3	1.02502	5.2e-22	8195.45	0.100679	2.41e-24	cell surface receptor signaling pathway ; GO:0007166 | inferred from electronic annotation with InterPro:IPR017981 <newline> G protein-coupled receptor signaling pathway ; GO:0007186 | inferred from sequence or structural similarity with mth <newline> determination of adult lifespan ; GO:0008340 | inferred from sequence or structural similarity with UniProtKB:O97148 <newline> G protein-coupled re…	integral component of membrane ; GO:0016021 | inferred from sequence or structural similarity with mth <newline> integral component of membrane ; GO:0016021 | inferred from sequence or structural similarity	G protein-coupled receptor activity ; GO:0004930 | inferred from sequence or structural similarity <newline> G protein-coupled receptor activity ; GO:0004930 | inferred from sequence or structural similarity with mth
FBgn0033518	Peroxiredoxin 2540-2	Prx2540-2	1.02433	1.07e-05	1873.45	0.210824	1.18e-06	oxidation-reduction process ; GO:0055114 | inferred from electronic annotation with InterPro:IPR000866, InterPro:IPR019479 <newline> cell redox homeostasis ; GO:0045454 | inferred from biological aspect of ancestor with PANTHER:PTN000073790 <newline> hydrogen peroxide catabolic process ; GO:0042744 | inferred from direct assay	mitochondrion ; GO:0005739 | inferred from biological aspect of ancestor with PANTHER:PTN000073792 <newline> cytosol ; GO:0005829 | inferred from direct assay <newline> cytosol ; GO:0005829 | inferred from biological aspect of ancestor with PANTHER:PTN000073790	peroxiredoxin activity ; GO:0051920 | inferred from electronic annotation with InterPro:IPR019479 <newline> peroxidase activity ; GO:0004601 | inferred from direct assay
FBgn0020388	Gcn5 acetyltransferase	Gcn5	1.02428	3e-05	4537.92	0.221583	3.79e-06	regulation of transcription, DNA-templated ; GO:0006355 | inferred from electronic annotation with InterPro:IPR009464, InterPro:IPR016376 <newline> histone H3 acetylation ; GO:0043966 | inferred from direct assay <newline> histone H4 acetylation ; GO:0043967 | inferred from direct assay <newline> chromatin remodeling ; GO:0006338 | inferred from direct assay <newline> histone acetylation ; GO:001…	H3 histone acetyltransferase complex ; GO:0070775 | inferred from direct assay <newline> Ada2/Gcn5/Ada3 transcription activator complex ; GO:0005671 | inferred from direct assay <newline> polytene chromosome puff ; GO:0005703 | inferred from direct assay <newline> polytene chromosome ; GO:0005700 | inferred from direct assay <newline> SAGA complex ; GO:0000124 | inferred from direct assay <newlin…	chromatin binding ; GO:0003682 | inferred from direct assay <newline> H4 histone acetyltransferase activity ; GO:0010485 | inferred from direct assay <newline> H3 histone acetyltransferase activity ; GO:0010484 | inferred from direct assay <newline> protein binding ; GO:0005515 | inferred from physical interaction with UniProtKB:Q7KSD8 inferred from physical interaction with UniProtKB:Q8I8V0 <new…
FBgn0038645		CG7714	1.02248	3.83e-26	58041.3	0.0920604	1.16e-28	chitin metabolic process ; GO:0006030 | inferred from electronic annotation with InterPro:IPR002557	-	chitin binding ; GO:0008061 | inferred from electronic annotation with InterPro:IPR002557
FBgn0053301		CG33301	1.0209	1.55e-12	4047.41	0.134094	2.67e-14	biological_process ; GO:0008150 | no biological data available	cellular_component ; GO:0005575 | no biological data available	molecular_function ; GO:0003674 | no biological data available
FBgn0000150	abnormal wing discs	awd	1.01992	1.81e-05	36771.8	0.215203	2.14e-06	CTP biosynthetic process ; GO:0006241 | inferred from electronic annotation with InterPro:IPR001564 <newline> UTP biosynthetic process ; GO:0006228 | inferred from electronic annotation with InterPro:IPR001564 <newline> GTP biosynthetic process ; GO:0006183 | inferred from electronic annotation with InterPro:IPR001564 <newline> protein phosphorylation ; GO:0006468 | inferred from direct assay inf…	plasma membrane ; GO:0005886 | inferred from high throughput direct assay <newline> microtubule ; GO:0005874 | inferred from direct assay <newline> nuclear microtubule ; GO:0005880 | inferred from mutant phenotype	GTP binding ; GO:0005525 | inferred from direct assay <newline> nucleoside diphosphate kinase activity ; GO:0004550 | inferred from biological aspect of ancestor with PANTHER:PTN000887110 <newline> nucleoside diphosphate kinase activity ; GO:0004550 | inferred from direct assay inferred from mutant phenotype <newline> ATP binding ; GO:0005524 | inferred from direct assay <newline> magnesium ion b…
FBgn0085194		CG34165	1.01915	0.0182193	1189.26	0.368988	0.00574467	biological_process ; GO:0008150 | no biological data available	cellular_component ; GO:0005575 | no biological data available	molecular_function ; GO:0003674 | no biological data available
FBgn0250874	tiny tim 50	ttm50	1.01911	8.34e-10	5687.7	0.153058	2.77e-11	mitochondrial membrane organization ; GO:0007006 | inferred from sequence or structural similarity with UniProtKB:Q3ZCQ8 <newline> protein import into mitochondrial matrix ; GO:0030150 | inferred from biological aspect of ancestor with PANTHER:PTN000258720 <newline> protein dephosphorylation ; GO:0006470 | inferred from sequence or structural similarity with UniProtKB:Q3ZCQ8 <newline> mitochondri…	mitochondrion ; GO:0005739 | inferred from direct assay <newline> mitochondrial inner membrane ; GO:0005743 | inferred from sequence or structural similarity with UniProtKB:Q3ZCQ8 <newline> TIM23 mitochondrial import inner membrane translocase complex ; GO:0005744 | inferred from biological aspect of ancestor with PANTHER:PTN000258720 <newline> TIM23 mitochondrial import inner membrane translocas…	phosphoprotein phosphatase activity ; GO:0004721 | inferred from biological aspect of ancestor with PANTHER:PTN000258719 <newline> protein serine/threonine phosphatase activity ; GO:0004722 | inferred from sequence or structural similarity with UniProtKB:Q3ZCQ8 <newline> protein tyrosine phosphatase activity ; GO:0004725 | inferred from sequence or structural similarity with UniProtKB:Q3ZCQ8
FBgn0063492	Glutathione S transferase E8	GstE8	1.01676	1.55e-06	2588.99	0.192805	1.34e-07	glutathione metabolic process ; GO:0006749 | inferred from biological aspect of ancestor with PANTHER:PTN001679864 <newline> glutathione metabolic process ; GO:0006749 | inferred from sequence or structural similarity with GstE1	cytoplasm ; GO:0005737 | inferred from sequence or structural similarity with RGD:70952 <newline> cytoplasm ; GO:0005737 | inferred from biological aspect of ancestor with PANTHER:PTN001679864	glutathione transferase activity ; GO:0004364 | inferred from sequence or structural similarity with GstE1 <newline> glutathione transferase activity ; GO:0004364 | inferred from biological aspect of ancestor with PANTHER:PTN001679864
FBgn0085322		CG34293	1.01624	7.88e-09	600.563	0.161827	3.39e-10	biological_process ; GO:0008150 | no biological data available	cellular_component ; GO:0005575 | no biological data available	molecular_function ; GO:0003674 | no biological data available
FBgn0082979	snoRNA:Psi28S-3091a	snoRNA:Psi28S-3091a	1.01506	0.0241728	56.1176	0.383251	0.00808352	-	-	-
FBgn0029804		CG3097	1.0146	0.000694172	494.416	0.265374	0.000131685	proteolysis ; GO:0006508 | inferred from biological aspect of ancestor with PANTHER:PTN000194073	extracellular space ; GO:0005615 | inferred from biological aspect of ancestor with PANTHER:PTN000194073	zinc ion binding ; GO:0008270 | inferred from electronic annotation with InterPro:IPR000834 <newline> metallocarboxypeptidase activity ; GO:0004181 | inferred from biological aspect of ancestor with PANTHER:PTN000194073
FBgn0266268	Ferrochelatase	FeCH	1.01454	1.69e-07	7542.36	0.177553	1.1e-08	heme biosynthetic process ; GO:0006783 | inferred from biological aspect of ancestor with PANTHER:PTN000121751 <newline> heme biosynthetic process ; GO:0006783 | inferred from sequence or structural similarity with UniProtKB:P22830 <newline> protoporphyrinogen IX biosynthetic process ; GO:0006782 | inferred from sequence or structural similarity with UniProtKB:P22830	mitochondrial inner membrane ; GO:0005743 | inferred from sequence or structural similarity with UniProtKB:P22315 <newline> mitochondrion ; GO:0005739 | inferred from biological aspect of ancestor with PANTHER:PTN000121752 <newline> mitochondrial inner membrane ; GO:0005743 | inferred from sequence or structural similarity with UniProtKB:P22830	ferrochelatase activity ; GO:0004325 | inferred from sequence or structural similarity with UniProtKB:P22830 <newline> ferrochelatase activity ; GO:0004325 | inferred from direct assay <newline> ferrochelatase activity ; GO:0004325 | inferred from biological aspect of ancestor with PANTHER:PTN000121751
FBgn0035309		CG15879	1.01438	0.00353553	2802.82	0.303878	0.000843468	biological_process ; GO:0008150 | no biological data available	cellular_component ; GO:0005575 | no biological data available	molecular_function ; GO:0003674 | no biological data available
FBgn0025390	Mucin related 2B	Mur2B	1.01348	8.07e-11	525.477	0.144052	1.99e-12	chitin metabolic process ; GO:0006030 | inferred from electronic annotation with InterPro:IPR002557	extracellular region ; GO:0005576 | inferred from electronic annotation with InterPro:IPR002557 <newline> extracellular matrix ; GO:0031012 | inferred from sequence model <newline> chorion ; GO:0042600 | inferred from direct assay	chitin binding ; GO:0008061 | inferred from electronic annotation with InterPro:IPR002557 <newline> extracellular matrix structural constituent ; GO:0005201 | inferred from sequence model
FBgn0037181		CG11370	1.01237	0.00460249	36353.2	0.31133	0.00114697	-	-	-
FBgn0035805		CG7506	1.01186	7.51e-07	2275.42	0.186604	5.88e-08	mitochondrial proton-transporting ATP synthase complex assembly ; GO:0033615 | inferred from sequence or structural similarity with UniProtKB:Q9BUB7	integral component of mitochondrial membrane ; GO:0032592 | inferred from sequence or structural similarity with UniProtKB:Q9BUB7	-
FBgn0051549		CG31549	1.01095	1.03e-14	3093.16	0.122045	1.2e-16	-	-	testosterone 17-beta-dehydrogenase (NADP+) activity ; GO:0047045 | inferred from sequence or structural similarity with UniProtKB:Q9BPX1 <newline> estradiol 17-beta-dehydrogenase activity ; GO:0004303 | inferred from sequence or structural similarity with UniProtKB:Q9BPX1
FBgn0267463	antisense RNA:CR45813	asRNA:CR45813	1.01027	0.0357659	49.2086	0.406954	0.013046	-	-	-
FBgn0037753		CG12947	1.00653	0.013204	60.3222	0.349214	0.00394806	biological_process ; GO:0008150 | no biological data available	cellular_component ; GO:0005575 | no biological data available	molecular_function ; GO:0003674 | no biological data available
FBgn0033918		CG8531	1.00349	4.9e-10	10270.2	0.148782	1.53e-11	protein import into mitochondrial matrix ; GO:0030150 | inferred from sequence or structural similarity with SGD:S000004080 <newline> cristae formation ; GO:0042407 | inferred from biological aspect of ancestor with PANTHER:PTN002544243	mitochondrion ; GO:0005739 | inferred from sequence or structural similarity with SGD:S000004080 <newline> MICOS complex ; GO:0061617 | colocalizes_with inferred from biological aspect of ancestor with PANTHER:PTN002544243 <newline> nucleus ; GO:0005634 | inferred from sequence or structural similarity with SGD:S000004080 <newline> mitochondrion ; GO:0005739 | inferred from biological aspect of a…	ATPase activator activity ; GO:0001671 | inferred from sequence or structural similarity with SGD:S000004080
FBgn0020270	meiotic recombination 11	mre11	1.00346	4.99e-06	1707.08	0.199619	4.99e-07	mitochondrial double-strand break repair via homologous recombination ; GO:0097552 | inferred from biological aspect of ancestor with PANTHER:PTN000015644 <newline> telomere maintenance ; GO:0000723 | inferred from mutant phenotype <newline> mitotic G2 DNA damage checkpoint ; GO:0007095 | inferred from biological aspect of ancestor with PANTHER:PTN000015644 <newline> chromosome organization ; GO:…	site of double-strand break ; GO:0035861 | inferred from biological aspect of ancestor with PANTHER:PTN000015643 <newline> Mre11 complex ; GO:0030870 | inferred from biological aspect of ancestor with PANTHER:PTN000015644 <newline> nuclear chromosome, telomeric region ; GO:0000784 | colocalizes_with inferred from biological aspect of ancestor with PANTHER:PTN000015644	manganese ion binding ; GO:0030145 | inferred from electronic annotation with InterPro:IPR007281 <newline> 3'-5'-exodeoxyribonuclease activity ; GO:0008296 | inferred from biological aspect of ancestor with PANTHER:PTN000015643 <newline> single-stranded DNA endodeoxyribonuclease activity ; GO:0000014 | inferred from biological aspect of ancestor with PANTHER:PTN000015643
FBgn0030484	Glutathione S transferase T4	GstT4	1.00313	0.0127311	6766.65	0.346418	0.00378293	glutathione metabolic process ; GO:0006749 | inferred from biological aspect of ancestor with PANTHER:PTN001679972	cytoplasm ; GO:0005737 | inferred from biological aspect of ancestor with PANTHER:PTN001679972 <newline> cytoplasm ; GO:0005737 | inferred from sequence or structural similarity with RGD:70952	glutathione transferase activity ; GO:0004364 | inferred from biological aspect of ancestor with PANTHER:PTN001679972 <newline> glutathione peroxidase activity ; GO:0004602 | inferred from sequence or structural similarity with UniProtKB:P30711
FBgn0036952		CG6933	1.00301	1.92e-13	150702	0.126884	2.68e-15	chitin metabolic process ; GO:0006030 | inferred from electronic annotation with InterPro:IPR002557	extracellular region ; GO:0005576 | inferred from electronic annotation with InterPro:IPR002557	chitin binding ; GO:0008061 | inferred from electronic annotation with InterPro:IPR002557
FBgn0000535	ether a go-go	eag	1.00299	1.41e-06	207.089	0.189498	1.2e-07	sensory perception of smell ; GO:0007608 | non-traceable author statement <newline> behavioral response to ether ; GO:0048150 | non-traceable author statement <newline> potassium ion transmembrane transport ; GO:0071805 | inferred from biological aspect of ancestor with PANTHER:PTN000025350 <newline> courtship behavior ; GO:0007619 | non-traceable author statement <newline> potassium ion transpor…	voltage-gated potassium channel complex ; GO:0008076 | inferred from physical interaction with Hk <newline> integral component of plasma membrane ; GO:0005887 | inferred from biological aspect of ancestor with PANTHER:PTN000025350 <newline> voltage-gated potassium channel complex ; GO:0008076 | traceable author statement <newline> plasma membrane ; GO:0005886 | inferred from direct assay	voltage-gated cation channel activity ; GO:0022843 | inferred from direct assay <newline> voltage-gated potassium channel activity ; GO:0005249 | inferred from direct assay <newline> ion channel binding ; GO:0044325 | inferred from physical interaction with Hk <newline> voltage-gated potassium channel activity ; GO:0005249 | inferred from biological aspect of ancestor with PANTHER:PTN000025350 <n…
FBgn0085425		CG34396	1.00144	1.34e-07	1790.3	0.173907	8.49e-09	potassium ion transmembrane transport ; GO:0071805 | inferred from biological aspect of ancestor with PANTHER:PTN000108561 <newline> stabilization of membrane potential ; GO:0030322 | inferred from biological aspect of ancestor with PANTHER:PTN000108561 <newline> potassium ion transmembrane transport ; GO:0071805 | inferred from sequence or structural similarity with Task7, Task6	integral component of plasma membrane ; GO:0005887 | inferred from biological aspect of ancestor with PANTHER:PTN000108561 <newline> integral component of membrane ; GO:0016021 | inferred from sequence or structural similarity with Task7, Task6	potassium ion leak channel activity ; GO:0022841 | inferred from biological aspect of ancestor with PANTHER:PTN000108561 <newline> potassium channel activity ; GO:0005267 | inferred from sequence or structural similarity with Task7, Task6
FBgn0030976		CG7378	1.00127	5e-16	3138.24	0.115591	4.63e-18	protein dephosphorylation ; GO:0006470 | inferred from electronic annotation with InterPro:IPR000340, InterPro:IPR020405, InterPro:IPR020417, InterPro:IPR020422	cellular_component ; GO:0005575 | no biological data available	protein tyrosine phosphatase activity ; GO:0004725 | inferred from electronic annotation with InterPro:IPR016130 <newline> protein tyrosine/serine/threonine phosphatase activity ; GO:0008138 | inferred from electronic annotation with InterPro:IPR000340, InterPro:IPR020405, InterPro:IPR020417, InterPro:IPR020422
FBgn0001991	Ca[2+]-channel protein alpha[[1]] subunit D	Ca-alpha1D	0.996388	0.00308701	3698.24	0.294566	0.000718128	calcium ion transmembrane transport ; GO:0070588 | inferred from mutant phenotype <newline> calcium-mediated signaling ; GO:0019722 | inferred from mutant phenotype <newline> muscle contraction ; GO:0006936 | traceable author statement <newline> neuron remodeling ; GO:0016322 | inferred from mutant phenotype <newline> epithelial fluid transport ; GO:0042045 | inferred from expression pattern infe…	voltage-gated calcium channel complex ; GO:0005891 | non-traceable author statement <newline> apical plasma membrane ; GO:0016324 | inferred from direct assay <newline> basolateral plasma membrane ; GO:0016323 | inferred from direct assay <newline> voltage-gated calcium channel complex ; GO:0005891 | inferred from genetic interaction with cac	voltage-gated calcium channel activity ; GO:0005245 | inferred from mutant phenotype <newline> voltage-gated calcium channel activity ; GO:0005245 | inferred from biological aspect of ancestor with PANTHER:PTN001295314 <newline> voltage-gated calcium channel activity ; GO:0005245 | non-traceable author statement
FBgn0033447	dilatory	dila	-0.995774	0.00919832	377.619	0.329965	0.00254602	intraciliary transport involved in cilium assembly ; GO:0035735 | inferred from electronic annotation with InterPro:IPR030465 <newline> spermatogenesis ; GO:0007283 | inferred from mutant phenotype <newline> regulation of centrosome duplication ; GO:0010824 | inferred from biological aspect of ancestor with PANTHER:PTN001267958 <newline> cilium assembly ; GO:0060271 | inferred from biological asp…	centriolar satellite ; GO:0034451 | inferred from biological aspect of ancestor with PANTHER:PTN001267958 <newline> ciliary transition zone ; GO:0035869 | inferred from direct assay <newline> ciliary basal body ; GO:0036064 | inferred from direct assay <newline> ciliary cap ; GO:0061822 | inferred from direct assay <newline> pericentriolar material ; GO:0000242 | inferred from direct assay	-
FBgn0030058		CG11294	-0.997811	0.0127739	196.872	0.344742	0.00379919	regulation of transcription, DNA-templated ; GO:0006355 | inferred from electronic annotation with InterPro:IPR017970	nucleus ; GO:0005634 | inferred from biological aspect of ancestor with PANTHER:PTN002518769	DNA-binding transcription factor activity, RNA polymerase II-specific ; GO:0000981 | inferred from biological aspect of ancestor with PANTHER:PTN002518769 <newline> RNA polymerase II regulatory region sequence-specific DNA binding ; GO:0000977 | inferred from biological aspect of ancestor with PANTHER:PTN002518769
FBgn0025387		CG12184	-0.998045	0.00968301	220.535	0.332784	0.00270801	-	-	-
FBgn0040849	Ionotropic receptor 41a	Ir41a	-0.99852	0.0188384	38.4836	0.363173	0.00596979	detection of chemical stimulus ; GO:0009593 | inferred from sequence or structural similarity with Ir92a	integral component of membrane ; GO:0016021 | inferred from sequence model	ligand-gated ion channel activity ; GO:0015276 | inferred from sequence model
FBgn0035761	Rho guanine nucleotide exchange factor 4	RhoGEF4	-0.99958	0.000796133	727.634	0.264045	0.00015331	positive regulation of stress fiber assembly ; GO:0051496 | inferred from direct assay <newline> positive regulation of Rho protein signal transduction ; GO:0035025 | inferred from direct assay	cytoplasm ; GO:0005737 | inferred from direct assay <newline> nucleus ; GO:0005634 | inferred from direct assay	Rho guanyl-nucleotide exchange factor activity ; GO:0005089 | inferred from direct assay
FBgn0035238		CG12104	-1.00019	1.28e-07	1078.95	0.173428	8.06e-09	biological_process ; GO:0008150 | no biological data available	cellular_component ; GO:0005575 | no biological data available	molecular_function ; GO:0003674 | no biological data available
FBgn0036568	ATP synthase, beta subunit-like	ATPsynbetaL	-1.00232	0.0101671	822.586	0.336182	0.00286867	proton transmembrane transport ; GO:1902600 | inferred from sequence or structural similarity with UniProtKB:P06576 <newline> mitochondrial ATP synthesis coupled proton transport ; GO:0042776 | inferred from biological aspect of ancestor with PANTHER:PTN000390017 <newline> regulation of proton transport ; GO:0010155 | inferred from mutant phenotype <newline> ATP synthesis coupled proton transport…	mitochondrial proton-transporting ATP synthase complex, catalytic core F(1) ; GO:0000275 | inferred from sequence or structural similarity with UniProtKB:P06576 <newline> proton-transporting ATP synthase complex, catalytic core F(1) ; GO:0045261 | inferred from biological aspect of ancestor with PANTHER:PTN000390016 <newline> mitochondrial proton-transporting ATP synthase complex ; GO:0005753 | i…	ATP binding ; GO:0005524 | inferred from electronic annotation with InterPro:IPR000194, InterPro:IPR020003 <newline> proton-transporting ATP synthase activity, rotational mechanism ; GO:0046933 | contributes_to inferred from biological aspect of ancestor with PANTHER:PTN000390017 <newline> proton-transporting ATP synthase activity, rotational mechanism ; GO:0046933 | contributes_to inferred from …
FBgn0031431		CG3515	-1.00239	0.0201483	147.447	0.368211	0.00648229	histone H3-K4 trimethylation ; GO:0080182 | inferred from biological aspect of ancestor with PANTHER:PTN000458398	mRNA cleavage and polyadenylation specificity factor complex ; GO:0005847 | inferred from electronic annotation with InterPro:IPR037867 <newline> Set1C/COMPASS complex ; GO:0048188 | inferred from biological aspect of ancestor with PANTHER:PTN000458398	histone methyltransferase activity (H3-K4 specific) ; GO:0042800 | contributes_to inferred from biological aspect of ancestor with PANTHER:PTN000458398 <newline> chromatin binding ; GO:0003682 | inferred from biological aspect of ancestor with PANTHER:PTN000458398
FBgn0030389		CG15927	-1.00367	0.0465543	20.0345	0.423679	0.0178397	biological_process ; GO:0008150 | no biological data available	cellular_component ; GO:0005575 | no biological data available	molecular_function ; GO:0003674 | no biological data available
FBgn0032225		CG5022	-1.00452	0.00162631	165.127	0.280713	0.000345625	actomyosin structure organization ; GO:0031032 | inferred from biological aspect of ancestor with PANTHER:PTN001150527	cytoskeleton ; GO:0005856 | inferred from biological aspect of ancestor with PANTHER:PTN001150527	cytoskeletal protein binding ; GO:0008092 | inferred from electronic annotation with InterPro:IPR000798
FBgn0031169		CG1494	-1.005	0.0149082	275.362	0.354044	0.00453062	transmembrane transport ; GO:0055085 | inferred from electronic annotation with InterPro:IPR026082 <newline> lipid transport ; GO:0006869 | inferred from biological aspect of ancestor with PANTHER:PTN000442469	integral component of membrane ; GO:0016021 | inferred from sequence or structural similarity with UniProtKB:Q9BZC7 <newline> intracellular membrane-bounded organelle ; GO:0043231 | inferred from biological aspect of ancestor with PANTHER:PTN000442469	ATP binding ; GO:0005524 | inferred from electronic annotation with InterPro:IPR003439 <newline> ATPase-coupled transmembrane transporter activity ; GO:0042626 | inferred from sequence or structural similarity with UniProtKB:O94911 <newline> ATPase activity ; GO:0016887 | inferred from electronic annotation with InterPro:IPR003439 <newline> lipid transporter activity ; GO:0005319 | inferred from …
FBgn0260481		CG32454	-1.00564	0.0128166	148.393	0.3476	0.00381454	-	cytoplasm ; GO:0005737 | inferred from biological aspect of ancestor with PANTHER:PTN000849651	manganese ion binding ; GO:0030145 | inferred from electronic annotation with InterPro:IPR007865 <newline> aminopeptidase activity ; GO:0004177 | inferred from electronic annotation with InterPro:IPR007865
FBgn0000404	Cyclin A	CycA	-1.00597	0.00139501	2108.7	0.277582	0.000290025	mitotic cell cycle ; GO:0000278 | inferred from mutant phenotype <newline> regulation of mitotic nuclear division ; GO:0007088 | inferred from expression pattern <newline> regulation of cyclin-dependent protein serine/threonine kinase activity ; GO:0000079 | inferred from biological aspect of ancestor with PANTHER:PTN000019791 <newline> asymmetric neuroblast division ; GO:0055059 | inferred from …	nucleus ; GO:0005634 | inferred from direct assay <newline> nucleus ; GO:0005634 | inferred from biological aspect of ancestor with PANTHER:PTN000019791 <newline> cytoplasm ; GO:0005737 | inferred from direct assay <newline> fusome ; GO:0045169 | inferred from direct assay <newline> cyclin-dependent protein kinase holoenzyme complex ; GO:0000307 | inferred from biological aspect of ancestor with …	protein kinase activity ; GO:0004672 | contributes_to inferred from biological aspect of ancestor with PANTHER:PTN000019791 <newline> protein binding ; GO:0005515 | inferred from physical interaction with Z600 <newline> protein kinase binding ; GO:0019901 | inferred from biological aspect of ancestor with PANTHER:PTN000019791 <newline> cyclin-dependent protein serine/threonine kinase regulator ac…
FBgn0035970		CG4483	-1.00701	0.013117	103.157	0.349102	0.00391933	protein palmitoylation ; GO:0018345 | inferred from sequence or structural similarity with SGD:S000004236 <newline> peptidyl-L-cysteine S-palmitoylation ; GO:0018230 | inferred from biological aspect of ancestor with PANTHER:PTN000525256 <newline> protein targeting to membrane ; GO:0006612 | inferred from biological aspect of ancestor with PANTHER:PTN000525256	Golgi apparatus ; GO:0005794 | inferred from biological aspect of ancestor with PANTHER:PTN000525256 <newline> endoplasmic reticulum ; GO:0005783 | inferred from biological aspect of ancestor with PANTHER:PTN000525256 <newline> endoplasmic reticulum ; GO:0005783 | inferred from direct assay	protein-cysteine S-palmitoyltransferase activity ; GO:0019706 | inferred from biological aspect of ancestor with PANTHER:PTN000525256 <newline> protein-cysteine S-palmitoyltransferase activity ; GO:0019706 | inferred from sequence or structural similarity with SGD:S000004236
FBgn0043025	Adenosine deaminase-related growth factor A2	Adgf-A2	-1.00762	0.000348427	396.306	0.251254	6.06e-05	adenosine catabolic process ; GO:0006154 | inferred from biological aspect of ancestor with PANTHER:PTN000150817 <newline> spermatid development ; GO:0007286 | inferred from expression pattern <newline> adenosine catabolic process ; GO:0006154 | inferred from sequence or structural similarity with Adgf-A, Adgf-D <newline> inosine biosynthetic process ; GO:0046103 | inferred from biological aspect…	membrane ; GO:0016020 | inferred from direct assay <newline> integral component of membrane ; GO:0016021 | inferred from sequence model <newline> extracellular space ; GO:0005615 | inferred from biological aspect of ancestor with PANTHER:PTN000150875	adenosine deaminase activity ; GO:0004000 | inferred from biological aspect of ancestor with PANTHER:PTN000150817 <newline> adenosine deaminase activity ; GO:0004000 | inferred from sequence or structural similarity with Adgf-A, Adgf-D
FBgn0001229	Heat shock gene 67Bc	Hsp67Bc	-1.00774	0.00672498	247.672	0.322358	0.00177112	chaperone-mediated protein folding ; GO:0061077 | inferred from sequence model <newline> positive regulation of protein lipidation ; GO:1903061 | inferred from mutant phenotype <newline> regulation of autophagy ; GO:0010506 | inferred from mutant phenotype <newline> response to heat ; GO:0009408 | inferred from direct assay <newline> regulation of translational initiation by eIF2 alpha phosphoryl…	Z disc ; GO:0030018 | colocalizes_with inferred from direct assay	unfolded protein binding ; GO:0051082 | inferred from sequence model <newline> protein binding ; GO:0005515 | inferred from physical interaction with stv
FBgn0037516		CG11286	-1.00806	0.0481109	23.896	0.42817	0.0185558	-	-	-
FBgn0015625	Cyclin B3	CycB3	-1.00905	0.000769368	773.551	0.265892	0.000147677	regulation of G2/M transition of mitotic cell cycle ; GO:0010389 | inferred from electronic annotation with InterPro:IPR015452 <newline> regulation of chromatin binding ; GO:0035561 | inferred from genetic interaction with Orc2 <newline> syncytial blastoderm mitotic cell cycle ; GO:0035186 | inferred from genetic interaction with CycA, CycB <newline> mitotic cell cycle ; GO:0000278 | inferred fro…	nucleus ; GO:0005634 | inferred from direct assay <newline> cyclin-dependent protein kinase holoenzyme complex ; GO:0000307 | inferred from biological aspect of ancestor with PANTHER:PTN000019791 <newline> nucleus ; GO:0005634 | inferred from biological aspect of ancestor with PANTHER:PTN000019791 <newline> cytoplasm ; GO:0005737 | inferred from biological aspect of ancestor with PANTHER:PTN00001…	protein kinase activity ; GO:0004672 | contributes_to inferred from biological aspect of ancestor with PANTHER:PTN000019791 <newline> protein kinase binding ; GO:0019901 | inferred from biological aspect of ancestor with PANTHER:PTN000019791 <newline> cyclin-dependent protein serine/threonine kinase regulator activity ; GO:0016538 | inferred from biological aspect of ancestor with PANTHER:PTN0000…
FBgn0259224		CG42324	-1.0094	0.000647612	3845.38	0.26261	0.000121176	-	-	-
FBgn0267803	antisense RNA:CR46128	asRNA:CR46128	-1.01384	0.000327128	112.387	0.25179	5.66e-05	-	-	-
FBgn0038034	Cyp9f3	Cyp9f3	-1.01418	4.78e-05	1951.21	0.224709	6.38e-06	oxidation-reduction process ; GO:0055114 | inferred from electronic annotation with InterPro:IPR001128, InterPro:IPR002402, InterPro:IPR036396	-	heme binding ; GO:0020037 | inferred from electronic annotation with InterPro:IPR001128, InterPro:IPR002402, InterPro:IPR036396 <newline> oxidoreductase activity, acting on paired donors, with incorporation or reduction of molecular oxygen ; GO:0016705 | inferred from electronic annotation with InterPro:IPR001128, InterPro:IPR036396 <newline> iron ion binding ; GO:0005506 | inferred from electron…
FBgn0038846		CG5697	-1.01495	0.0252137	474.648	0.385679	0.00849862	-	-	-
FBgn0032188		CG13137	-1.0152	0.0221437	60.5679	0.378286	0.00728183	nucleocytoplasmic transport ; GO:0006913 | inferred from biological aspect of ancestor with PANTHER:PTN000375798	nuclear pore ; GO:0005643 | inferred from biological aspect of ancestor with PANTHER:PTN000375798	molecular_function ; GO:0003674 | no biological data available
FBgn0266211		CR44906	-1.0152	0.0482235	35.5146	0.431389	0.0186059	-	-	-
FBgn0035312		CG15820	-1.0155	4.89e-09	1064.2	0.159629	2e-10	biological_process ; GO:0008150 | no biological data available	cellular_component ; GO:0005575 | no biological data available	molecular_function ; GO:0003674 | no biological data available
FBgn0044047	Insulin-like peptide 6	Ilp6	-1.01883	0.000301456	1221.8	0.251659	5.16e-05	insulin receptor signaling pathway ; GO:0008286 | inferred from sequence or structural similarity with HGNC:6081 <newline> positive regulation of multicellular organism growth ; GO:0040018 | inferred from mutant phenotype <newline> response to starvation ; GO:0042594 | inferred from mutant phenotype <newline> insulin receptor signaling pathway ; GO:0008286 | inferred from mutant phenotype <newlin…	extracellular space ; GO:0005615 | inferred from sequence or structural similarity with HGNC:6081	insulin receptor binding ; GO:0005158 | inferred from sequence or structural similarity with HGNC:6081
FBgn0035392		CG1271	-1.02007	0.000284858	715.95	0.250962	4.81e-05	glycerol-3-phosphate biosynthetic process ; GO:0046167 | inferred from biological aspect of ancestor with PANTHER:PTN000023394 <newline> triglyceride metabolic process ; GO:0006641 | inferred from biological aspect of ancestor with PANTHER:PTN000023394 <newline> glycerol metabolic process ; GO:0006071 | inferred from biological aspect of ancestor with PANTHER:PTN000023394 <newline> phosphorylatio…	mitochondrion ; GO:0005739 | inferred from biological aspect of ancestor with PANTHER:PTN000023394	glycerol kinase activity ; GO:0004370 | inferred from biological aspect of ancestor with PANTHER:PTN000023394 <newline> phosphotransferase activity, alcohol group as acceptor ; GO:0016773 | inferred from biological aspect of ancestor with PANTHER:PTN000023213 <newline> glycerol kinase activity ; GO:0004370 | NOT inferred from key residues
FBgn0028999	nervous fingers 1	nerfin-1	-1.02029	0.0151755	491.776	0.36027	0.0046256	regulation of cell cycle process ; GO:0010564 | inferred from biological aspect of ancestor with PANTHER:PTN001430984 <newline> axon guidance ; GO:0007411 | inferred from mutant phenotype <newline> positive regulation of neuron differentiation ; GO:0045666 | inferred from mutant phenotype <newline> neuron differentiation ; GO:0030182 | inferred from biological aspect of ancestor with PANTHER:PTN0…	nucleus ; GO:0005634 | inferred from biological aspect of ancestor with PANTHER:PTN001430984 <newline> transcriptional repressor complex ; GO:0017053 | inferred from biological aspect of ancestor with PANTHER:PTN001430984	nucleic acid binding ; GO:0003676 | inferred from electronic annotation with InterPro:IPR013087 <newline> DNA-binding transcription repressor activity, RNA polymerase II-specific ; GO:0001227 | inferred from biological aspect of ancestor with PANTHER:PTN001430984
FBgn0264845	Thioester-containing protein 5 pseudogene	Tep5Psi	-1.02091	0.0480054	31.3413	0.433456	0.0185085	-	extracellular space ; GO:0005615 | inferred from electronic annotation with InterPro:IPR011626	endopeptidase inhibitor activity ; GO:0004866 | inferred from electronic annotation with InterPro:IPR001599
FBgn0032233	defective proboscis extension response 19	dpr19	-1.02216	5.46e-05	251.752	0.228119	7.44e-06	synapse organization ; GO:0050808 | inferred from expression pattern <newline> synapse organization ; GO:0050808 | inferred from biological aspect of ancestor with PANTHER:PTN000589413 <newline> sensory perception of chemical stimulus ; GO:0007606 | inferred from sequence or structural similarity with dpr1	neuron projection membrane ; GO:0032589 | inferred from biological aspect of ancestor with PANTHER:PTN000589413 <newline> integral component of plasma membrane ; GO:0005887 | inferred from sequence model	molecular_function ; GO:0003674 | no biological data available
FBgn0004959	phantom	phm	-1.02229	0.0499008	1051.61	0.437164	0.0193634	xenobiotic metabolic process ; GO:0006805 | inferred from biological aspect of ancestor with PANTHER:PTN000670347 <newline> exogenous drug catabolic process ; GO:0042738 | inferred from biological aspect of ancestor with PANTHER:PTN000670347 <newline> ecdysone biosynthetic process ; GO:0006697 | inferred from direct assay <newline> ecdysone biosynthetic process ; GO:0006697 | inferred from mutant…	endoplasmic reticulum ; GO:0005783 | inferred from direct assay <newline> intracellular membrane-bounded organelle ; GO:0043231 | inferred from biological aspect of ancestor with PANTHER:PTN000670347 <newline> cytoplasm ; GO:0005737 | inferred from biological aspect of ancestor with PANTHER:PTN000670347	iron ion binding ; GO:0005506 | inferred from electronic annotation with InterPro:IPR001128, InterPro:IPR002401 <newline> heme binding ; GO:0020037 | inferred from biological aspect of ancestor with PANTHER:PTN000670347 <newline> ecdysteroid 25-hydroxylase activity ; GO:0035302 | inferred from direct assay <newline> oxidoreductase activity, acting on paired donors, with incorporation or reduction…
FBgn0023000	methuselah	mth	-1.02431	1.51e-05	1661.02	0.214217	1.74e-06	cell surface receptor signaling pathway ; GO:0007166 | inferred from electronic annotation with InterPro:IPR017981 <newline> response to heat ; GO:0009408 | traceable author statement <newline> G protein-coupled receptor signaling pathway ; GO:0007186 | traceable author statement <newline> determination of adult lifespan ; GO:0008340 | traceable author statement <newline> response to oxidative st…	integral component of membrane ; GO:0016021 | traceable author statement <newline> integral component of plasma membrane ; GO:0005887 | inferred from direct assay	G protein-coupled receptor activity ; GO:0004930 | traceable author statement <newline> G protein-coupled receptor activity ; GO:0004930 | inferred from direct assay <newline> protein binding ; GO:0005515 | inferred from physical interaction with UniProtKB:Q9VXN2 <newline> G protein-coupled peptide receptor activity ; GO:0008528 | inferred from physical interaction with sun <newline> protein bind…
FBgn0040365		CG14628	-1.02537	0.019891	146.531	0.375918	0.00637874	-	-	nucleic acid binding ; GO:0003676 | inferred from electronic annotation with InterPro:IPR000504 <newline> mRNA binding ; GO:0003729 | inferred from sequence or structural similarity
FBgn0050093	Cytochrome c oxidase subunit 6A-like	COX6AL	-1.02598	0.0250399	40.7113	0.389501	0.00843658	aerobic respiration ; GO:0009060 | inferred from sequence or structural similarity with SGD:S000003159 <newline> aerobic respiration ; GO:0009060 | inferred from biological aspect of ancestor with PANTHER:PTN000161400 <newline> mitochondrial electron transport, cytochrome c to oxygen ; GO:0006123 | inferred from biological aspect of ancestor with PANTHER:PTN000161400	mitochondrial respiratory chain complex IV ; GO:0005751 | inferred from biological aspect of ancestor with PANTHER:PTN000161401 <newline> mitochondrion ; GO:0005739 | inferred from sequence or structural similarity with SGD:S000003159	enzyme regulator activity ; GO:0030234 | inferred from biological aspect of ancestor with PANTHER:PTN000161400 <newline> cytochrome-c oxidase activity ; GO:0004129 | contributes_to inferred from biological aspect of ancestor with PANTHER:PTN000161400
FBgn0266802	antisense RNA:CR45264	asRNA:CR45264	-1.02688	0.0391983	23.6559	0.420107	0.0145119	-	-	-
FBgn0031837	Dpr-interacting protein iota	DIP-iota	-1.0275	0.046818	24.8071	0.434235	0.0179699	synapse organization ; GO:0050808 | inferred from expression pattern	integral component of plasma membrane ; GO:0005887 | inferred from sequence model	-
FBgn0005677	dachshund	dac	-1.0278	0.0202748	584.841	0.377898	0.00653282	compound eye development ; GO:0048749 | inferred from mutant phenotype <newline> mushroom body development ; GO:0016319 | inferred from mutant phenotype <newline> antennal joint development ; GO:0048098 | inferred from mutant phenotype <newline> mushroom body development ; GO:0016319 | inferred from expression pattern inferred from mutant phenotype <newline> spermathecum morphogenesis ; GO:003521…	nucleus ; GO:0005634 | inferred from direct assay <newline> nucleus ; GO:0005634 | inferred from biological aspect of ancestor with PANTHER:PTN000971376 <newline> transcription factor complex ; GO:0005667 | inferred from biological aspect of ancestor with PANTHER:PTN000971376	protein binding ; GO:0005515 | inferred from physical interaction with UniProtKB:Q9VBW6 inferred from physical interaction with UniProtKB:Q9VBW9
FBgn0025838		CG2652	-1.03105	0.0209763	57.5329	0.380961	0.00680085	regulation of transcription, DNA-templated ; GO:0006355 | inferred from electronic annotation with InterPro:IPR005033	Swr1 complex ; GO:0000812 | inferred from electronic annotation with InterPro:IPR037989 <newline> NuA4 histone acetyltransferase complex ; GO:0035267 | inferred from electronic annotation with InterPro:IPR037989	-
FBgn0030975	Succinate dehydrogenase, subunit B (iron-sulfur)-like	SdhBL	-1.03135	0.00189761	570.456	0.291968	0.000411816	tricarboxylic acid cycle ; GO:0006099 | inferred from electronic annotation with InterPro:IPR004489 <newline> respiratory electron transport chain ; GO:0022904 | inferred from biological aspect of ancestor with PANTHER:PTN000229864 <newline> mitochondrial electron transport, succinate to ubiquinone ; GO:0006121 | inferred from sequence or structural similarity with SdhB <newline> aerobic respirat…	mitochondrial membrane ; GO:0031966 | inferred from biological aspect of ancestor with PANTHER:PTN000229867	electron transfer activity ; GO:0009055 | inferred from electronic annotation with InterPro:IPR001041, InterPro:IPR025192 <newline> 2 iron, 2 sulfur cluster binding ; GO:0051537 | inferred from electronic annotation with InterPro:IPR006058 <newline> succinate dehydrogenase (ubiquinone) activity ; GO:0008177 | inferred from sequence or structural similarity with UniProtKB:P21913
FBgn0029658		CG14269	-1.03321	0.0376278	63.4538	0.419788	0.0138447	-	-	-
FBgn0267727	Pendulin	Pen	-1.03385	0.000309113	5758.17	0.255824	5.32e-05	lymph gland development ; GO:0048542 | inferred from mutant phenotype <newline> sperm individualization ; GO:0007291 | inferred from mutant phenotype <newline> gravitaxis ; GO:0042332 | inferred from mutant phenotype <newline> NLS-bearing protein import into nucleus ; GO:0006607 | inferred from biological aspect of ancestor with PANTHER:PTN000593662 <newline> female germline ring canal formation …	cytosol ; GO:0005829 | inferred from biological aspect of ancestor with PANTHER:PTN000593662 <newline> nucleoplasm ; GO:0005654 | inferred from biological aspect of ancestor with PANTHER:PTN000593662 <newline> cytoplasm ; GO:0005737 | inferred from direct assay <newline> nuclear pore ; GO:0005643 | inferred from biological aspect of ancestor with PANTHER:PTN000593662 <newline> nucleus ; GO:000563…	nuclear import signal receptor activity ; GO:0061608 | inferred from electronic annotation with InterPro:IPR002652, InterPro:IPR024931 <newline> nuclear localization sequence binding ; GO:0008139 | inferred from biological aspect of ancestor with PANTHER:PTN000593662
FBgn0051874	Fumarase 4	Fum4	-1.03532	0.0149082	113.602	0.364725	0.00453073	malate metabolic process ; GO:0006108 | inferred from biological aspect of ancestor with PANTHER:PTN000154499 <newline> fumarate metabolic process ; GO:0006106 | inferred from biological aspect of ancestor with PANTHER:PTN000154499 <newline> tricarboxylic acid cycle ; GO:0006099 | inferred from biological aspect of ancestor with PANTHER:PTN000154499	tricarboxylic acid cycle enzyme complex ; GO:0045239 | inferred from electronic annotation with InterPro:IPR005677 <newline> mitochondrion ; GO:0005739 | inferred from biological aspect of ancestor with PANTHER:PTN000154501	fumarate hydratase activity ; GO:0004333 | inferred from biological aspect of ancestor with PANTHER:PTN000154499
FBgn0030242	sister of feo	sofe	-1.03535	3.86e-07	533.001	0.186396	2.78e-08	G protein-coupled receptor signaling pathway ; GO:0007186 | inferred from electronic annotation with InterPro:IPR015898 <newline> microtubule cytoskeleton organization ; GO:0000226 | inferred from electronic annotation with InterPro:IPR007145	-	microtubule binding ; GO:0008017 | inferred from electronic annotation with InterPro:IPR007145
FBgn0263507	long non-coding RNA:CR43496	lncRNA:CR43496	-1.03636	5.28e-10	381.878	0.153925	1.66e-11	-	-	-
FBgn0035857		CG8006	-1.03641	0.00803985	186.537	0.338172	0.0021785	biological_process ; GO:0008150 | no biological data available	cellular_component ; GO:0005575 | no biological data available	molecular_function ; GO:0003674 | no biological data available
FBgn0030578		CG5347	-1.03649	0.0153267	59.6547	0.366525	0.00468545	protein polyubiquitination ; GO:0000209 | inferred from sequence or structural similarity with HGNC:7112	cellular_component ; GO:0005575 | no biological data available	metal ion binding ; GO:0046872 | inferred from electronic annotation with InterPro:IPR000571, InterPro:IPR018957 <newline> zinc ion binding ; GO:0008270 | inferred from sequence model <newline> ubiquitin-protein transferase activity ; GO:0004842 | inferred from sequence or structural similarity with HGNC:7112 <newline> ubiquitin protein ligase activity ; GO:0061630 | inferred from sequence or str…
FBgn0031858		CG17378	-1.03674	0.000246927	414.635	0.252708	4.09e-05	biological_process ; GO:0008150 | no biological data available	cellular_component ; GO:0005575 | no biological data available	molecular_function ; GO:0003674 | no biological data available
FBgn0046258		CG12880	-1.03911	0.0116725	357.761	0.354831	0.00340628	-	-	-
FBgn0262825	long non-coding RNA:CR43196	lncRNA:CR43196	-1.03916	0.00226306	76.4356	0.29866	0.000502538	-	-	-
FBgn0032705	Grip71	Grip71	-1.03919	5.15e-07	489.51	0.189002	3.84e-08	mitotic cell cycle ; GO:0000278 | inferred from mutant phenotype <newline> bicoid mRNA localization ; GO:0045450 | NOT inferred from mutant phenotype <newline> centrosome cycle ; GO:0007098 | inferred from mutant phenotype <newline> spindle assembly involved in female meiosis I ; GO:0007057 | inferred from mutant phenotype <newline> regulation of cell cycle ; GO:0051726 | inferred from mutant phe…	pericentriolar material ; GO:0000242 | inferred from biological aspect of ancestor with PANTHER:PTN001871829 <newline> gamma-tubulin ring complex ; GO:0008274 | inferred from direct assay <newline> spindle pole ; GO:0000922 | inferred from biological aspect of ancestor with PANTHER:PTN001871829 <newline> cytoplasm ; GO:0005737 | inferred from direct assay <newline> centriole ; GO:0005814 | inferr…	gamma-tubulin binding ; GO:0043015 | inferred from direct assay
FBgn0031562		CG3604	-1.03926	0.000740385	1025.61	0.273124	0.000141756	-	extracellular space ; GO:0005615 | inferred from biological aspect of ancestor with PANTHER:PTN000008981	serine-type endopeptidase inhibitor activity ; GO:0004867 | inferred from biological aspect of ancestor with PANTHER:PTN002226010
FBgn0053234		CG33234	-1.0393	0.00647587	41.841	0.331035	0.0016921	transmembrane transport ; GO:0055085 | inferred from electronic annotation with InterPro:IPR011701	integral component of membrane ; GO:0016021 | inferred from electronic annotation with InterPro:IPR011701	-
FBgn0030933		CG6470	-1.03987	0.0302844	239.637	0.406759	0.0105738	-	-	nucleic acid binding ; GO:0003676 | inferred from electronic annotation with InterPro:IPR013087
FBgn0039478	Neprilysin 5	Nep5	-1.04051	0.00128637	122.893	0.285231	0.000264329	proteolysis ; GO:0006508 | inferred from electronic annotation with InterPro:IPR000718, InterPro:IPR008753, InterPro:IPR018497 <newline> proteolysis ; GO:0006508 | inferred from sequence model	integral component of membrane ; GO:0016021 | inferred from sequence model	metalloendopeptidase activity ; GO:0004222 | inferred from electronic annotation with InterPro:IPR000718, InterPro:IPR018497 <newline> metallopeptidase activity ; GO:0008237 | inferred from sequence model
FBgn0033865		CG6220	-1.04332	0.0104774	394.046	0.351286	0.00297793	histone modification ; GO:0016570 | inferred from electronic annotation with InterPro:IPR007852 <newline> negative regulation of transcription by RNA polymerase II ; GO:0000122 | inferred from sequence or structural similarity with HGNC:16783 <newline> recruitment of 3'-end processing factors to RNA polymerase II holoenzyme complex ; GO:0034402 | inferred from biological aspect of ancestor with P…	nucleus ; GO:0005634 | inferred from sequence or structural similarity with HGNC:16783 <newline> Cdc73/Paf1 complex ; GO:0016593 | inferred from sequence or structural similarity with SGD:S000004410 <newline> Cdc73/Paf1 complex ; GO:0016593 | inferred from biological aspect of ancestor with PANTHER:PTN000279609	RNA polymerase II complex binding ; GO:0000993 | inferred from biological aspect of ancestor with PANTHER:PTN000279609
FBgn0052110		CG32110	-1.04342	0.00292935	233.978	0.306952	0.000675584	protein desumoylation ; GO:0016926 | inferred from sequence or structural similarity with SGD:S000005941 <newline> protein desumoylation ; GO:0016926 | inferred from biological aspect of ancestor with PANTHER:PTN000288424	nucleus ; GO:0005634 | inferred from biological aspect of ancestor with PANTHER:PTN000288424	SUMO-specific isopeptidase activity ; GO:0070140 | inferred from sequence or structural similarity with SGD:S000005941
FBgn0051125		CG31125	-1.04358	0.00150254	296.246	0.289708	0.000315565	biological_process ; GO:0008150 | no biological data available	cellular_component ; GO:0005575 | no biological data available	molecular_function ; GO:0003674 | no biological data available
FBgn0004426	Lysozyme C	LysC	-1.04646	2.14e-05	55374.3	0.222665	2.61e-06	-	-	lysozyme activity ; GO:0003796 | inferred from electronic annotation with InterPro:IPR000974
FBgn0032660	elfless	elfless	-1.04665	0.00759652	425.115	0.339243	0.00203372	-	nucleus ; GO:0005634 | inferred from direct assay	zinc ion binding ; GO:0008270 | inferred from sequence model
FBgn0038934	GLD2 poly(A) polymerase	Gld2	-1.04761	0.0125223	2054	0.361004	0.00370877	long-term memory ; GO:0007616 | inferred from mutant phenotype <newline> RNA polyadenylation ; GO:0043631 | inferred from sequence or structural similarity with UniProtKB:Q6PIY7	cytoplasm ; GO:0005737 | inferred from direct assay <newline> neuron projection ; GO:0043005 | inferred from direct assay <newline> nucleoplasm ; GO:0005654 | inferred from direct assay	protein binding ; GO:0005515 | inferred from physical interaction with UniProtKB:P48598 inferred from physical interaction with UniProtKB:Q9NFU0 <newline> polynucleotide adenylyltransferase activity ; GO:0004652 | inferred from sequence or structural similarity with WB:WBGene00001596 <newline> polynucleotide adenylyltransferase activity ; GO:0004652 | inferred from direct assay <newline> polynucl…
FBgn0050466		CG30466	-1.04815	4.69e-05	397.229	0.232001	6.25e-06	SCF-dependent proteasomal ubiquitin-dependent protein catabolic process ; GO:0031146 | inferred from sequence model	SCF ubiquitin ligase complex ; GO:0019005 | inferred from sequence model	ubiquitin-protein transferase activity ; GO:0004842 | contributes_to inferred from sequence model
FBgn0030614		CG9072	-1.04887	0.00220507	96.9595	0.300808	0.000488747	post-chaperonin tubulin folding pathway ; GO:0007023 | inferred from electronic annotation with InterPro:IPR004226 <newline> tubulin complex assembly ; GO:0007021 | inferred from biological aspect of ancestor with PANTHER:PTN000487182 <newline> protein folding ; GO:0006457 | inferred from biological aspect of ancestor with PANTHER:PTN000487182	microtubule cytoskeleton ; GO:0015630 | inferred from biological aspect of ancestor with PANTHER:PTN000487182 <newline> cytosol ; GO:0005829 | inferred from biological aspect of ancestor with PANTHER:PTN000487182	beta-tubulin binding ; GO:0048487 | inferred from electronic annotation with InterPro:IPR004226 <newline> tubulin binding ; GO:0015631 | inferred from biological aspect of ancestor with PANTHER:PTN000487182
FBgn0267762	antisense RNA:CR46093	asRNA:CR46093	-1.04962	0.00345518	67.7182	0.313712	0.000820479	-	-	-
FBgn0003124	polo	polo	-1.05022	1.52e-05	3309.36	0.219713	1.75e-06	male meiosis cytokinesis ; GO:0007112 | inferred from mutant phenotype <newline> spindle assembly involved in female meiosis II ; GO:0007058 | inferred from mutant phenotype <newline> male germline ring canal formation ; GO:0030726 | inferred from mutant phenotype <newline> meiotic spindle midzone assembly ; GO:0051257 | inferred from mutant phenotype <newline> protein localization ; GO:0008104 |…	centrosome ; GO:0005813 | inferred from direct assay <newline> nucleus ; GO:0005634 | inferred from biological aspect of ancestor with PANTHER:PTN000679869 <newline> spindle pole ; GO:0000922 | inferred from biological aspect of ancestor with PANTHER:PTN000679869 <newline> midbody ; GO:0030496 | inferred from direct assay <newline> spindle pole ; GO:0000922 | inferred from direct assay <newline> …	ATP binding ; GO:0005524 | inferred from electronic annotation with InterPro:IPR000719, InterPro:IPR002290 <newline> protein serine/threonine kinase activity ; GO:0004674 | inferred from sequence or structural similarity <newline> protein kinase activity ; GO:0004672 | inferred from direct assay <newline> protein serine/threonine kinase activity ; GO:0004674 | inferred from direct assay <newline>…
FBgn0262570		CG43110	-1.05041	3.11e-07	1536.74	0.187722	2.2e-08	proteolysis ; GO:0006508 | inferred from electronic annotation with InterPro:IPR001254, InterPro:IPR001314, InterPro:IPR018114	-	serine-type endopeptidase activity ; GO:0004252 | inferred from electronic annotation with InterPro:IPR001254, InterPro:IPR001314, InterPro:IPR018114 <newline> serine-type endopeptidase activity ; GO:0004252 | inferred from sequence model
FBgn0262898	long non-coding RNA:CR43253	lncRNA:CR43253	-1.05353	0.0425017	27.0544	0.437186	0.0159609	-	-	-
FBgn0011559	Accessory gland protein 36DE	Acp36DE	-1.0547	0.0122696	78.2308	0.362494	0.00361927	multicellular organism reproduction ; GO:0032504 | inferred from high throughput expression pattern <newline> sperm storage ; GO:0046693 | traceable author statement <newline> sperm storage ; GO:0046693 | inferred from mutant phenotype <newline> negative regulation of female receptivity, post-mating ; GO:0045434 | non-traceable author statement <newline> multicellular organism reproduction ; GO:0…	extracellular space ; GO:0005615 | inferred from high throughput direct assay <newline> extracellular space ; GO:0005615 | inferred from direct assay <newline> extracellular region ; GO:0005576 | inferred from sequence model <newline> extracellular space ; GO:0005615 | inferred from sequence model <newline> extracellular region ; GO:0005576 | traceable author statement	hormone activity ; GO:0005179 | non-traceable author statement
FBgn0053293		CG33293	-1.05485	0.001701	472.489	0.295857	0.000363274	biological_process ; GO:0008150 | no biological data available	cellular_component ; GO:0005575 | no biological data available	molecular_function ; GO:0003674 | no biological data available
FBgn0030455		CG4318	-1.05627	0.0150163	177.015	0.372484	0.0045719	regulation of transcription, DNA-templated ; GO:0006355 | inferred from sequence or structural similarity with UniProtKB:P41696	nucleus ; GO:0005634 | inferred from sequence or structural similarity with UniProtKB:P41696	zinc ion binding ; GO:0008270 | inferred from electronic annotation with InterPro:IPR012934 <newline> DNA-binding transcription factor activity ; GO:0003700 | inferred from sequence or structural similarity with UniProtKB:P41696 <newline> transcription regulatory region sequence-specific DNA binding ; GO:0000976 | inferred from sequence or structural similarity with UniProtKB:P41696
FBgn0033274		CG14757	-1.0565	0.000998325	500.286	0.283862	0.000197759	mitochondrial electron transport, succinate to ubiquinone ; GO:0006121 | inferred from sequence or structural similarity with UniProtKB:Q9NX18 <newline> mitochondrial electron transport, succinate to ubiquinone ; GO:0006121 | inferred from biological aspect of ancestor with PANTHER:PTN000279729 <newline> protein-FAD linkage ; GO:0018293 | inferred from biological aspect of ancestor with PANTHER:P…	mitochondrion ; GO:0005739 | inferred from biological aspect of ancestor with PANTHER:PTN000279729 <newline> mitochondrion ; GO:0005739 | inferred from sequence or structural similarity with UniProtKB:Q9NX18	copper ion binding ; GO:0005507 | inferred from sequence model
FBgn0031462		CG2964	-1.06039	0.0127043	180.187	0.366099	0.00377408	pyruvate metabolic process ; GO:0006090 | inferred from sequence or structural similarity with SGD:S000000036 <newline> glycolytic process ; GO:0006096 | inferred from biological aspect of ancestor with PANTHER:PTN000212670 <newline> glycolytic process ; GO:0006096 | inferred from sequence or structural similarity with SGD:S000000036	cytoplasm ; GO:0005737 | inferred from biological aspect of ancestor with PANTHER:PTN000212670 <newline> plasma membrane ; GO:0005886 | inferred from sequence or structural similarity with SGD:S000000036 <newline> cytoplasm ; GO:0005737 | inferred from sequence or structural similarity with SGD:S000000036	magnesium ion binding ; GO:0000287 | inferred from electronic annotation with InterPro:IPR001697, InterPro:IPR015793, InterPro:IPR015794 <newline> potassium ion binding ; GO:0030955 | inferred from electronic annotation with InterPro:IPR001697, InterPro:IPR015793, InterPro:IPR015794 <newline> pyruvate kinase activity ; GO:0004743 | inferred from sequence or structural similarity with SGD:S0000000…
FBgn0037195		CG11226	-1.06042	8.1e-05	181.812	0.241742	1.15e-05	-	-	-
FBgn0030483		CG12725	-1.06098	0.0104931	64.1176	0.357297	0.00298313	biological_process ; GO:0008150 | no biological data available	cellular_component ; GO:0005575 | no biological data available	molecular_function ; GO:0003674 | no biological data available
FBgn0027795		CG14785	-1.06137	4.46e-05	441.696	0.234283	5.89e-06	-	-	-
FBgn0016036	meiotic P22	mei-P22	-1.06137	0.0234077	35.9088	0.398802	0.00778156	reciprocal meiotic recombination ; GO:0007131 | inferred from mutant phenotype <newline> reciprocal meiotic recombination ; GO:0007131 | traceable author statement	nuclear chromatin ; GO:0000790 | colocalizes_with inferred from direct assay	-
FBgn0030905		CG15059	-1.0618	0.0308635	31.4908	0.416693	0.0108293	-	-	-
FBgn0035047	Painting of fourth	Pof	-1.0662	7.53e-07	2073.36	0.19665	5.9e-08	positive regulation of gene expression ; GO:0010628 | inferred from mutant phenotype	autosome ; GO:0030849 | inferred from direct assay <newline> polytene chromosome ; GO:0005700 | inferred from direct assay <newline> chromosome ; GO:0005694 | inferred from direct assay	nucleic acid binding ; GO:0003676 | inferred from electronic annotation with InterPro:IPR000504 <newline> mRNA binding ; GO:0003729 | inferred from sequence or structural similarity <newline> RNA binding ; GO:0003723 | non-traceable author statement <newline> chromatin binding ; GO:0003682 | inferred from direct assay <newline> chromatin binding ; GO:0003682 | inferred from mutant phenotype <newl…
FBgn0034493		CG8908	-1.06623	0.000507313	237.659	0.272674	9.22e-05	transmembrane transport ; GO:0055085 | inferred from electronic annotation with InterPro:IPR026082 <newline> lipid transport ; GO:0006869 | inferred from biological aspect of ancestor with PANTHER:PTN000442469	integral component of membrane ; GO:0016021 | inferred from sequence or structural similarity with UniProtKB:Q9BZC7 <newline> intracellular membrane-bounded organelle ; GO:0043231 | inferred from biological aspect of ancestor with PANTHER:PTN000442469	ATP binding ; GO:0005524 | inferred from electronic annotation with InterPro:IPR003439 <newline> ATPase activity ; GO:0016887 | inferred from electronic annotation with InterPro:IPR003439 <newline> ATPase-coupled transmembrane transporter activity ; GO:0042626 | inferred from biological aspect of ancestor with PANTHER:PTN000442469 <newline> ATPase-coupled transmembrane transporter activity ; GO:0…
FBgn0243514	eater	eater	-1.06831	0.00523322	699.88	0.332804	0.00132728	positive regulation of cell-substrate adhesion ; GO:0010811 | inferred from mutant phenotype <newline> immune response ; GO:0006955 | inferred from mutant phenotype <newline> defense response to bacterium ; GO:0042742 | inferred from mutant phenotype <newline> positive regulation of phagocytosis ; GO:0050766 | inferred from mutant phenotype <newline> phagocytosis, recognition ; GO:0006910 | infer…	cell surface ; GO:0009986 | inferred from direct assay <newline> integral component of membrane ; GO:0016021 | inferred from sequence model	scavenger receptor activity ; GO:0005044 | inferred from direct assay <newline> peptidoglycan binding ; GO:0042834 | inferred from direct assay
FBgn0259149		CG42264	-1.06847	0.00189772	51.6875	0.302486	0.000411983	proteolysis ; GO:0006508 | inferred from biological aspect of ancestor with PANTHER:PTN000194073	extracellular space ; GO:0005615 | inferred from biological aspect of ancestor with PANTHER:PTN000194073	zinc ion binding ; GO:0008270 | inferred from electronic annotation with InterPro:IPR000834 <newline> metallocarboxypeptidase activity ; GO:0004181 | inferred from biological aspect of ancestor with PANTHER:PTN000194073
FBgn0010247	Poly-(ADP-ribose) polymerase	Parp	-1.06891	1.55e-10	2759.32	0.154227	4.19e-12	maintenance of protein location in nucleus ; GO:0051457 | inferred from mutant phenotype <newline> metamorphosis ; GO:0007552 | traceable author statement <newline> nucleolus organization ; GO:0007000 | inferred from mutant phenotype <newline> Cajal body organization ; GO:0030576 | inferred from mutant phenotype <newline> polytene chromosome puffing ; GO:0035079 | traceable author statement <newl…	polytene chromosome puff ; GO:0005703 | traceable author statement <newline> nucleolus ; GO:0005730 | traceable author statement <newline> nuclear euchromatin ; GO:0005719 | inferred from direct assay <newline> nucleolus ; GO:0005730 | inferred from biological aspect of ancestor with PANTHER:PTN000396992 <newline> polytene chromosome ; GO:0005700 | inferred from direct assay <newline> polytene ch…	DNA binding ; GO:0003677 | inferred from electronic annotation with InterPro:IPR001510, InterPro:IPR008288 <newline> NAD binding ; GO:0051287 | inferred from electronic annotation with InterPro:IPR008288 <newline> zinc ion binding ; GO:0008270 | inferred from electronic annotation with InterPro:IPR001510, InterPro:IPR008288 <newline> protein ADP-ribosylase activity ; GO:1990404 | inferred from bi…
FBgn0287454	PTIP associated 1	Pa1	-1.06907	1.2e-07	1155.44	0.184941	7.44e-09	histone H3-K4 methylation ; GO:0051568 | inferred from direct assay	MLL3/4 complex ; GO:0044666 | inferred from direct assay	molecular_function ; GO:0003674 | no biological data available
FBgn0040477	centromere identifier	cid	-1.06951	0.0224348	66.2125	0.399299	0.00739615	spindle assembly ; GO:0051225 | inferred from mutant phenotype <newline> positive regulation of chromatin silencing ; GO:0031937 | inferred from genetic interaction with BubR1 <newline> kinetochore assembly ; GO:0051382 | inferred from mutant phenotype <newline> kinetochore organization ; GO:0051383 | inferred from direct assay <newline> mitotic metaphase plate congression ; GO:0007080 | inferred…	chromosome, centromeric region ; GO:0000775 | inferred from direct assay <newline> condensed nuclear chromosome inner kinetochore ; GO:0000941 | inferred from direct assay <newline> kinetochore ; GO:0000776 | inferred from direct assay <newline> condensed nuclear chromosome, centromeric region ; GO:0000780 | inferred from direct assay <newline> nuclear nucleosome ; GO:0000788 | inferred from phys…	protein heterodimerization activity ; GO:0046982 | inferred from electronic annotation with InterPro:IPR009072 <newline> DNA binding ; GO:0003677 | inferred from electronic annotation with InterPro:IPR000164, InterPro:IPR007125 <newline> microtubule motor activity ; GO:0003777 | inferred from direct assay <newline> protein binding ; GO:0005515 | inferred from physical interaction with cal1
FBgn0032368	sperm-associated antigen 4	spag4	-1.06977	0.0267158	25.6819	0.410238	0.00911562	double-strand break repair via homologous recombination ; GO:0000724 | inferred from mutant phenotype <newline> nuclear envelope organization ; GO:0006998 | inferred from biological aspect of ancestor with PANTHER:PTN000308195 <newline> spermatogenesis ; GO:0007283 | inferred from mutant phenotype	spindle microtubule ; GO:0005876 | colocalizes_with inferred from direct assay <newline> nuclear envelope ; GO:0005635 | inferred from biological aspect of ancestor with PANTHER:PTN000308195	protein membrane anchor ; GO:0043495 | inferred from biological aspect of ancestor with PANTHER:PTN000308195
FBgn0036491	Bestrophin 4	Best4	-1.07229	0.0335954	128.489	0.427068	0.0120454	chloride transport ; GO:0006821 | inferred from sequence or structural similarity with Best1	integral component of plasma membrane ; GO:0005887 | inferred from sequence or structural similarity with Best1	chloride channel activity ; GO:0005254 | inferred from sequence or structural similarity with Best1 <newline> chloride channel activity ; GO:0005254 | inferred from biological aspect of ancestor with PANTHER:PTN002473291
FBgn0039576	Ubiquinol-cytochrome c reductase 14 kDa subunit-like	UQCR-14L	-1.07266	0.044566	24.4091	0.44907	0.0169116	mitochondrial electron transport, ubiquinol to cytochrome c ; GO:0006122 | inferred from biological aspect of ancestor with PANTHER:PTN000246311 <newline> mitochondrial respiratory chain complex III assembly ; GO:0034551 | inferred from biological aspect of ancestor with PANTHER:PTN000246311 <newline> mitochondrial electron transport, ubiquinol to cytochrome c ; GO:0006122 | inferred from sequenc…	mitochondrial respiratory chain complex III ; GO:0005750 | inferred from sequence or structural similarity with UniProtKB:P14927 <newline> mitochondrial respiratory chain complex III ; GO:0005750 | inferred from biological aspect of ancestor with PANTHER:PTN000246311	ubiquinol-cytochrome-c reductase activity ; GO:0008121 | inferred from sequence or structural similarity with UniProtKB:P14927 <newline> ubiquinol-cytochrome-c reductase activity ; GO:0008121 | contributes_to inferred from biological aspect of ancestor with PANTHER:PTN000246311
FBgn0037560		CR18228	-1.07308	0.000102972	1784.31	0.248055	1.52e-05	-	-	-
FBgn0260986	meiotic 38	mei-38	-1.07514	0.00212779	278.509	0.307346	0.000468532	microtubule bundle formation ; GO:0001578 | inferred from direct assay <newline> meiotic spindle organization ; GO:0000212 | inferred from mutant phenotype <newline> female meiosis chromosome segregation ; GO:0016321 | inferred from mutant phenotype <newline> reciprocal meiotic recombination ; GO:0007131 | inferred from mutant phenotype <newline> female meiotic nuclear division ; GO:0007143 | inf…	spindle midzone ; GO:0051233 | NOT inferred from direct assay <newline> mitotic spindle ; GO:0072686 | colocalizes_with inferred from direct assay <newline> kinetochore microtubule ; GO:0005828 | inferred from direct assay <newline> polar microtubule ; GO:0005827 | inferred from direct assay <newline> spindle ; GO:0005819 | inferred from direct assay	microtubule binding ; GO:0008017 | inferred from direct assay
FBgn0038887		CG7907	-1.07567	0.0143053	672.197	0.377069	0.00433466	mRNA cis splicing, via spliceosome ; GO:0045292 | inferred from electronic annotation with InterPro:IPR027159 <newline> nuclear-transcribed mRNA catabolic process, nonsense-mediated decay ; GO:0000184 | inferred from biological aspect of ancestor with PANTHER:PTN000275634 <newline> mRNA splicing, via spliceosome ; GO:0000398 | inferred from biological aspect of ancestor with PANTHER:PTN000275634 …	nucleus ; GO:0005634 | inferred from biological aspect of ancestor with PANTHER:PTN000275634 <newline> nuclear cap binding complex ; GO:0005846 | inferred from biological aspect of ancestor with PANTHER:PTN000275634 <newline> mRNA cap binding complex ; GO:0005845 | inferred from biological aspect of ancestor with PANTHER:PTN000275634	RNA cap binding ; GO:0000339 | inferred from biological aspect of ancestor with PANTHER:PTN000275634 <newline> mRNA binding ; GO:0003729 | inferred from biological aspect of ancestor with PANTHER:PTN000275634
FBgn0030370	Uch-L5-related	Uch-L5R	-1.0764	0.0113861	75.8002	0.366413	0.00330699	protein deubiquitination ; GO:0016579 | inferred from biological aspect of ancestor with PANTHER:PTN000063280 <newline> protein deubiquitination ; GO:0016579 | inferred from sequence or structural similarity with Uch-L5 <newline> ubiquitin-dependent protein catabolic process ; GO:0006511 | inferred from sequence or structural similarity with Uch-L5	cytoplasm ; GO:0005737 | inferred from biological aspect of ancestor with PANTHER:PTN000063280 <newline> proteasome regulatory particle ; GO:0005838 | inferred from sequence or structural similarity with Uch-L5	thiol-dependent ubiquitin-specific protease activity ; GO:0004843 | inferred from sequence or structural similarity with Uch-L5 <newline> thiol-dependent ubiquitin-specific protease activity ; GO:0004843 | inferred from biological aspect of ancestor with PANTHER:PTN000063280
FBgn0031782	WD repeat domain 79	WDR79	-1.07775	1.01e-07	575.005	0.185423	6.16e-09	Cajal body organization ; GO:0030576 | inferred from mutant phenotype	Cajal body ; GO:0015030 | inferred from direct assay	box C/D snoRNA binding ; GO:0034512 | inferred from direct assay
FBgn0034479		CG8654	-1.08012	0.00652879	6047.85	0.344408	0.00171179	transmembrane transport ; GO:0055085 | inferred from electronic annotation with InterPro:IPR005828	integral component of membrane ; GO:0016021 | inferred from electronic annotation with InterPro:IPR005828	transmembrane transporter activity ; GO:0022857 | inferred from electronic annotation with InterPro:IPR005828
FBgn0029747		CG5062	-1.08012	0.00862264	156.79	0.355243	0.00236184	biological_process ; GO:0008150 | no biological data available	nucleoplasm ; GO:0005654 | inferred from sequence or structural similarity with HGNC:17229	molecular_function ; GO:0003674 | no biological data available
FBgn0086681	Male-specific transcript 36Fa	Mst36Fa	-1.08036	0.000118285	149.767	0.251822	1.79e-05	spermatogenesis ; GO:0007283 | inferred from mutant phenotype	-	-
FBgn0023076	Clock	Clk	-1.08065	0.0264424	298.217	0.413722	0.00900106	response to temperature stimulus ; GO:0009266 | inferred from direct assay <newline> eclosion rhythm ; GO:0008062 | non-traceable author statement <newline> positive regulation of transcription by RNA polymerase II ; GO:0045944 | non-traceable author statement <newline> negative regulation of transcription by RNA polymerase II ; GO:0000122 | non-traceable author statement <newline> locomotor rhyt…	cytoplasm ; GO:0005737 | inferred from electronic annotation with InterPro:IPR001067 <newline> CLOCK-BMAL transcription complex ; GO:1990513 | inferred from direct assay <newline> nucleus ; GO:0005634 | non-traceable author statement	DNA-binding transcription factor activity ; GO:0003700 | inferred from electronic annotation with InterPro:IPR001067 <newline> protein heterodimerization activity ; GO:0046982 | inferred from physical interaction with cyc <newline> DNA binding ; GO:0003677 | non-traceable author statement <newline> DNA binding ; GO:0003677 | inferred from direct assay <newline> transcription factor binding ; GO:0…
FBgn0034882	Entomoglyceroporin 1	Eglp1	-1.08113	0.00976371	105.313	0.360865	0.00273597	transmembrane transport ; GO:0055085 | inferred from sequence or structural similarity with Drip	plasma membrane ; GO:0005886 | inferred from biological aspect of ancestor with PANTHER:PTN000440616 <newline> integral component of membrane ; GO:0016021 | inferred from sequence or structural similarity with Drip <newline> integral component of membrane ; GO:0016021 | inferred from biological aspect of ancestor with PANTHER:PTN000440616	water channel activity ; GO:0015250 | inferred from biological aspect of ancestor with PANTHER:PTN000440616 <newline> channel activity ; GO:0015267 | inferred from sequence or structural similarity with Drip
FBgn0033069	eukaryotic translation initiation factor 3 subunit f2	eIF3f2	-1.08153	0.00644798	373.778	0.34433	0.00168392	protein deubiquitination ; GO:0016579 | inferred from sequence or structural similarity with HGNC:3275 <newline> translational initiation ; GO:0006413 | inferred from biological aspect of ancestor with PANTHER:PTN000056988 <newline> translational initiation ; GO:0006413 | inferred from sequence or structural similarity	eukaryotic translation initiation factor 3 complex, eIF3m ; GO:0071541 | inferred from biological aspect of ancestor with PANTHER:PTN000056988 <newline> eukaryotic translation initiation factor 3 complex ; GO:0005852 | inferred from sequence or structural similarity	translation initiation factor binding ; GO:0031369 | inferred from biological aspect of ancestor with PANTHER:PTN000056988 <newline> translation initiation factor activity ; GO:0003743 | inferred from sequence or structural similarity <newline> translation initiation factor activity ; GO:0003743 | contributes_to inferred from biological aspect of ancestor with PANTHER:PTN000056988 <newline> thiol…
FBgn0262479		CG43069	-1.08176	0.00821298	52.4	0.353808	0.00223222	-	-	-
FBgn0050334		CG30334	-1.08176	0.00203103	167.44	0.30803	0.000444979	biological_process ; GO:0008150 | no biological data available	cellular_component ; GO:0005575 | no biological data available	molecular_function ; GO:0003674 | no biological data available
FBgn0024250	brinker	brk	-1.08368	1.85e-06	980.513	0.20688	1.62e-07	imaginal disc-derived wing morphogenesis ; GO:0007476 | inferred from mutant phenotype <newline> negative regulation of BMP signaling pathway ; GO:0030514 | inferred from mutant phenotype <newline> negative regulation of transcription by RNA polymerase II ; GO:0000122 | inferred from mutant phenotype <newline> wing disc morphogenesis ; GO:0007472 | inferred from mutant phenotype <newline> nucleos…	PML body ; GO:0016605 | inferred from biological aspect of ancestor with PANTHER:PTN000298848 <newline> nucleus ; GO:0005634 | inferred from direct assay	histone binding ; GO:0042393 | inferred from biological aspect of ancestor with PANTHER:PTN000298848 <newline> RNA polymerase II regulatory region sequence-specific DNA binding ; GO:0000977 | inferred from direct assay <newline> DNA-binding transcription repressor activity, RNA polymerase II-specific ; GO:0001227 | inferred from direct assay <newline> transcription factor binding ; GO:0008134 | i…
FBgn0031620		CG11929	-1.0839	0.00450188	782.664	0.332517	0.00111536	-	-	-
FBgn0011653	masquerade	mas	-1.08477	0.0215095	286.736	0.402389	0.00702127	proteolysis ; GO:0006508 | inferred from electronic annotation with InterPro:IPR001254, InterPro:IPR001314, InterPro:IPR018114 <newline> muscle attachment ; GO:0016203 | inferred from mutant phenotype <newline> central nervous system development ; GO:0007417 | inferred from mutant phenotype <newline> positive regulation of neuron projection development ; GO:0010976 | inferred from mutant phenotyp…	extracellular space ; GO:0005615 | inferred from direct assay <newline> axon ; GO:0030424 | inferred from direct assay <newline> cytoplasm ; GO:0005737 | inferred from direct assay <newline> neuronal cell body ; GO:0043025 | inferred from direct assay <newline> plasma membrane ; GO:0005886 | inferred from direct assay	serine-type endopeptidase activity ; GO:0004252 | NOT inferred from key residues
FBgn0029866		CG3842	-1.08664	0.00024019	973.102	0.264427	3.97e-05	-	-	NADP-retinol dehydrogenase activity ; GO:0052650 | inferred from sequence or structural similarity with UniProtKB:Q8TC12
FBgn0033327	Peptidoglycan recognition protein SC1b	PGRP-SC1b	-1.08718	0.0105264	9272.77	0.366302	0.00299769	innate immune response ; GO:0045087 | inferred from electronic annotation with InterPro:IPR017331 <newline> positive regulation of Toll signaling pathway ; GO:0045752 | inferred from mutant phenotype <newline> negative regulation of peptidoglycan recognition protein signaling pathway ; GO:0061060 | inferred from direct assay <newline> innate immune response ; GO:0045087 | non-traceable author sta…	extracellular region ; GO:0005576 | inferred from sequence or structural similarity <newline> extracellular region ; GO:0005576 | non-traceable author statement	zinc ion binding ; GO:0008270 | inferred from electronic annotation with InterPro:IPR006619 <newline> peptidoglycan binding ; GO:0042834 | inferred from electronic annotation with InterPro:IPR017331 <newline> N-acetylmuramoyl-L-alanine amidase activity ; GO:0008745 | inferred from direct assay
FBgn0013323	Prothoracicotropic hormone	Ptth	-1.08738	0.000985056	77.215	0.29186	0.000194793	torso signaling pathway ; GO:0008293 | inferred from direct assay <newline> negative phototaxis ; GO:0046957 | inferred from mutant phenotype <newline> metamorphosis ; GO:0007552 | inferred from mutant phenotype <newline> regulation of endocrine process ; GO:0044060 | inferred from mutant phenotype <newline> torso signaling pathway ; GO:0008293 | inferred from mutant phenotype <newline> positive …	extracellular region ; GO:0005576 | inferred from electronic annotation with InterPro:IPR010345 <newline> varicosity ; GO:0043196 | inferred from direct assay	cytokine activity ; GO:0005125 | inferred from electronic annotation with InterPro:IPR010345 <newline> signaling receptor binding ; GO:0005102 | inferred from biological aspect of ancestor with PANTHER:PTN002219116 <newline> prothoracicotrophic hormone activity ; GO:0018445 | inferred from biological aspect of ancestor with PANTHER:PTN002219120 <newline> prothoracicotrophic hormone activity ; GO:…
FBgn0053223		CG33223	-1.08773	0.00229655	95.4858	0.313042	0.000511403	-	cellular_component ; GO:0005575 | no biological data available	molecular_function ; GO:0003674 | no biological data available
FBgn0052639		CG32639	-1.08852	0.0313005	27.2142	0.428164	0.0110129	biological_process ; GO:0008150 | no biological data available	cellular_component ; GO:0005575 | no biological data available	molecular_function ; GO:0003674 | no biological data available
FBgn0025111	Adenine nucleotide translocase 2	Ant2	-1.08883	0.000553918	981.49	0.280144	0.000101616	transmembrane transport ; GO:0055085 | inferred from electronic annotation with InterPro:IPR002067, InterPro:IPR002113 <newline> ADP transport ; GO:0015866 | inferred from sequence or structural similarity with UniProtKB:P12235 <newline> ATP transport ; GO:0015867 | inferred from sequence or structural similarity with UniProtKB:P12235	mitochondrial inner membrane ; GO:0005743 | inferred from sequence or structural similarity with UniProtKB:P12235	ATP:ADP antiporter activity ; GO:0005471 | inferred from sequence or structural similarity with UniProtKB:P12235 <newline> ATP:ADP antiporter activity ; GO:0005471 | inferred from biological aspect of ancestor with PANTHER:PTN000640051
FBgn0039331	NADH dehydrogenase (ubiquinone) 49 kDa subunit-like	ND-49L	-1.08946	0.00111889	259.343	0.295331	0.000225199	mitochondrial electron transport, NADH to ubiquinone ; GO:0006120 | inferred from sequence or structural similarity with UniProtKB:O95299	mitochondrial respiratory chain complex I ; GO:0005747 | inferred from sequence or structural similarity with UniProtKB:O95299	NAD binding ; GO:0051287 | inferred from electronic annotation with InterPro:IPR001135 <newline> quinone binding ; GO:0048038 | inferred from electronic annotation with InterPro:IPR001135 <newline> NADH dehydrogenase activity ; GO:0003954 | inferred from sequence or structural similarity with UniProtKB:O95299
FBgn0031451		CG9961	-1.08974	4.81e-05	266.134	0.241559	6.44e-06	positive regulation of oxidative phosphorylation ; GO:1903862 | inferred from biological aspect of ancestor with PANTHER:PTN000150497 <newline> gluconeogenesis ; GO:0006094 | inferred from biological aspect of ancestor with PANTHER:PTN000150497 <newline> glycolytic process ; GO:0006096 | inferred from sequence or structural similarity with SGD:S000000605 <newline> glycolytic process ; GO:0006096 …	cytoplasm ; GO:0005737 | inferred from sequence or structural similarity with SGD:S000000605 <newline> cytosol ; GO:0005829 | inferred from biological aspect of ancestor with PANTHER:PTN000150497	ATP binding ; GO:0005524 | inferred from biological aspect of ancestor with PANTHER:PTN000150497 <newline> phosphoglycerate kinase activity ; GO:0004618 | inferred from sequence or structural similarity with SGD:S000000605 <newline> ADP binding ; GO:0043531 | inferred from biological aspect of ancestor with PANTHER:PTN000150497 <newline> phosphoglycerate kinase activity ; GO:0004618 | inferred fr…
FBgn0035750		CG14826	-1.09228	0.00892568	154.14	0.360726	0.00246168	biological_process ; GO:0008150 | no biological data available	cellular_component ; GO:0005575 | no biological data available	molecular_function ; GO:0003674 | no biological data available
FBgn0023550	Fatty acyl-CoA reductase in oenocytes	FarO	-1.09244	0.0118022	629.461	0.373582	0.00345311	long-chain fatty-acyl-CoA metabolic process ; GO:0035336 | inferred from biological aspect of ancestor with PANTHER:PTN000110226 <newline> negative regulation of cell growth ; GO:0030308 | inferred from mutant phenotype <newline> positive regulation of lipid storage ; GO:0010884 | inferred from mutant phenotype	intracellular membrane-bounded organelle ; GO:0043231 | inferred from biological aspect of ancestor with PANTHER:PTN000110226 <newline> peroxisome ; GO:0005777 | inferred from biological aspect of ancestor with PANTHER:PTN000110227	fatty-acyl-CoA reductase (alcohol-forming) activity ; GO:0080019 | inferred from biological aspect of ancestor with PANTHER:PTN000110226 <newline> long-chain-fatty-acyl-CoA reductase activity ; GO:0050062 | inferred from direct assay
FBgn0035790	Cyp316a1	Cyp316a1	-1.09288	0.0493019	88.6434	0.466267	0.0190833	oxidation-reduction process ; GO:0055114 | inferred from electronic annotation with InterPro:IPR001128	-	oxidoreductase activity, acting on paired donors, with incorporation or reduction of molecular oxygen ; GO:0016705 | inferred from electronic annotation with InterPro:IPR001128 <newline> heme binding ; GO:0020037 | inferred from electronic annotation with InterPro:IPR001128 <newline> iron ion binding ; GO:0005506 | inferred from electronic annotation with InterPro:IPR001128
FBgn0032304		CG17134	-1.09334	0.0229052	12519.2	0.409538	0.00759236	proteolysis ; GO:0006508 | inferred from biological aspect of ancestor with PANTHER:PTN000342793 <newline> protein catabolic process ; GO:0030163 | inferred from biological aspect of ancestor with PANTHER:PTN000342793	-	aspartic-type endopeptidase activity ; GO:0004190 | inferred from biological aspect of ancestor with PANTHER:PTN000342793
FBgn0051741		CG31741	-1.09355	0.017283	328.178	0.392997	0.00539285	-	membrane ; GO:0016020 | inferred from electronic annotation with InterPro:IPR002159	-
FBgn0267347	squash	squ	-1.0958	3.08e-05	383.534	0.237382	3.91e-06	oogenesis ; GO:0048477 | inferred from high throughput mutant phenotype <newline> gene silencing by RNA ; GO:0031047 | inferred from mutant phenotype <newline> dorsal appendage formation ; GO:0046843 | inferred from high throughput mutant phenotype <newline> oogenesis ; GO:0048477 | traceable author statement	P granule ; GO:0043186 | inferred from direct assay	-
FBgn0051473		CG31473	-1.09664	1.01e-05	331.454	0.225101	1.11e-06	pyridoxine biosynthetic process ; GO:0008615 | inferred from electronic annotation with InterPro:IPR000659 <newline> pyridoxal phosphate biosynthetic process ; GO:0042823 | inferred from biological aspect of ancestor with PANTHER:PTN000852047	-	FMN binding ; GO:0010181 | inferred from electronic annotation with InterPro:IPR011576, InterPro:IPR012349 <newline> pyridoxamine-phosphate oxidase activity ; GO:0004733 | inferred from biological aspect of ancestor with PANTHER:PTN000852047
FBgn0050447		CG30447	-1.09673	0.0129435	106.332	0.379574	0.00386033	biological_process ; GO:0008150 | no biological data available	cellular_component ; GO:0005575 | no biological data available	molecular_function ; GO:0003674 | no biological data available
FBgn0038252	Histone H1 variant BigH1	BigH1	-1.09713	0.0101136	398.494	0.367756	0.00285148	nucleosome assembly ; GO:0006334 | inferred from electronic annotation with InterPro:IPR005818 <newline> regulation of transcription, DNA-templated ; GO:0006355 | inferred from mutant phenotype <newline> negative regulation of chromatin silencing ; GO:0031936 | inferred from biological aspect of ancestor with PANTHER:PTN000157378 <newline> regulation of nucleosome density ; GO:0060303 | inferred …	nucleosome ; GO:0000786 | inferred from electronic annotation with InterPro:IPR005818 <newline> chromatin ; GO:0000785 | inferred from direct assay <newline> nucleus ; GO:0005634 | inferred from biological aspect of ancestor with PANTHER:PTN000157378	double-stranded DNA binding ; GO:0003690 | inferred from biological aspect of ancestor with PANTHER:PTN000157378 <newline> nucleosomal DNA binding ; GO:0031492 | inferred from biological aspect of ancestor with PANTHER:PTN000157378
FBgn0039147		CG10694	-1.09754	0.0153182	149.166	0.388079	0.0046818	nucleotide-excision repair ; GO:0006289 | inferred from electronic annotation with InterPro:IPR004806, InterPro:IPR015360 <newline> proteasome-mediated ubiquitin-dependent protein catabolic process ; GO:0043161 | inferred from biological aspect of ancestor with PANTHER:PTN000065572	nucleoplasm ; GO:0005654 | inferred from biological aspect of ancestor with PANTHER:PTN000065572 <newline> cytosol ; GO:0005829 | inferred from biological aspect of ancestor with PANTHER:PTN000065572	damaged DNA binding ; GO:0003684 | inferred from electronic annotation with InterPro:IPR015360 <newline> polyubiquitin modification-dependent protein binding ; GO:0031593 | inferred from biological aspect of ancestor with PANTHER:PTN000065572 <newline> proteasome binding ; GO:0070628 | inferred from biological aspect of ancestor with PANTHER:PTN000065572 <newline> ubiquitin binding ; GO:0043130 |…
FBgn0037304		CG1113	-1.09805	0.0152241	53.8409	0.387896	0.00464358	-	-	-
FBgn0050411		CG30411	-1.09938	7.04e-07	1003.22	0.202259	5.46e-08	biological_process ; GO:0008150 | no biological data available	cellular_component ; GO:0005575 | no biological data available	molecular_function ; GO:0003674 | no biological data available
FBgn0038952		CG7069	-1.09969	0.00457665	405.111	0.337968	0.00113866	glycolytic process ; GO:0006096 | inferred from sequence or structural similarity with SGD:S000000036 <newline> pyruvate metabolic process ; GO:0006090 | inferred from sequence or structural similarity with SGD:S000000036 <newline> glycolytic process ; GO:0006096 | inferred from biological aspect of ancestor with PANTHER:PTN000212670	cytoplasm ; GO:0005737 | inferred from biological aspect of ancestor with PANTHER:PTN000212670 <newline> cytoplasm ; GO:0005737 | inferred from sequence or structural similarity with SGD:S000000036 <newline> plasma membrane ; GO:0005886 | inferred from sequence or structural similarity with SGD:S000000036	magnesium ion binding ; GO:0000287 | inferred from electronic annotation with InterPro:IPR001697, InterPro:IPR015793, InterPro:IPR015794 <newline> potassium ion binding ; GO:0030955 | inferred from electronic annotation with InterPro:IPR001697, InterPro:IPR015793, InterPro:IPR015794 <newline> pyruvate kinase activity ; GO:0004743 | inferred from biological aspect of ancestor with PANTHER:PTN00021…
FBgn0003435	smooth	sm	-1.09997	0.000214761	5297.82	0.265741	3.48e-05	mRNA processing ; GO:0006397 | inferred from electronic annotation with InterPro:IPR006536 <newline> axon guidance ; GO:0007411 | inferred from mutant phenotype <newline> determination of adult lifespan ; GO:0008340 | inferred from mutant phenotype <newline> adult feeding behavior ; GO:0008343 | inferred from mutant phenotype	nucleus ; GO:0005634 | inferred from electronic annotation with InterPro:IPR006536 <newline> nucleoplasm ; GO:0005654 | inferred from high throughput direct assay	mRNA binding ; GO:0003729 | inferred from sequence or structural similarity <newline> mRNA binding ; GO:0003729 | inferred from biological aspect of ancestor with PANTHER:PTN002574557
FBgn0067861	Sperm-specific dynein intermediate chain 1	Sdic1	-1.10016	0.000714898	116.66	0.288383	0.000136235	microtubule-based movement ; GO:0007018 | inferred from biological aspect of ancestor with PANTHER:PTN000277823 <newline> positive regulation of ATP-dependent microtubule motor activity, plus-end-directed ; GO:2000582 | inferred from biological aspect of ancestor with PANTHER:PTN000277824	cytoplasmic dynein complex ; GO:0005868 | inferred from biological aspect of ancestor with PANTHER:PTN000277824 <newline> sperm flagellum ; GO:0036126 | inferred from direct assay	dynein heavy chain binding ; GO:0045504 | inferred from biological aspect of ancestor with PANTHER:PTN000277823 <newline> ATP-dependent microtubule motor activity, plus-end-directed ; GO:0008574 | contributes_to inferred from biological aspect of ancestor with PANTHER:PTN000277823 <newline> dynein light chain binding ; GO:0045503 | inferred from biological aspect of ancestor with PANTHER:PTN00027…
FBgn0052673	Rab at 9E	Rab9E	-1.10152	0.026631	42.3347	0.422201	0.00908119	Rab protein signal transduction ; GO:0032482 | inferred from biological aspect of ancestor with PANTHER:PTN001292747 <newline> protein secretion ; GO:0009306 | inferred from biological aspect of ancestor with PANTHER:PTN000635132 <newline> Rab protein signal transduction ; GO:0032482 | inferred from sequence or structural similarity with Rab11 <newline> protein localization to plasma membrane ; G…	plasma membrane ; GO:0005886 | inferred from biological aspect of ancestor with PANTHER:PTN000635134 <newline> vesicle ; GO:0031982 | inferred from sequence or structural similarity with Rab11 <newline> synaptic vesicle ; GO:0008021 | inferred from biological aspect of ancestor with PANTHER:PTN001530779 <newline> trans-Golgi network transport vesicle ; GO:0030140 | inferred from biological aspect…	GTP binding ; GO:0005525 | inferred from electronic annotation with InterPro:IPR001806, InterPro:IPR003579, InterPro:IPR005225 <newline> GTPase activity ; GO:0003924 | inferred from sequence or structural similarity with Rab11 <newline> GTPase activity ; GO:0003924 | inferred from biological aspect of ancestor with PANTHER:PTN001292747
FBgn0052181		CG32181	-1.10437	0.000523812	568.358	0.283067	9.56e-05	biological_process ; GO:0008150 | no biological data available	cellular_component ; GO:0005575 | no biological data available	molecular_function ; GO:0003674 | no biological data available
FBgn0286833		CG46387	-1.10888	0.0451671	17.3397	0.465389	0.0171865	-	-	-
FBgn0035168	cep290	cep290	-1.10934	0.00253542	461.041	0.322092	0.000572824	ciliary basal body-plasma membrane docking ; GO:0097711 | inferred from mutant phenotype <newline> non-motile cilium assembly ; GO:1905515 | inferred from mutant phenotype <newline> ciliary transition zone assembly ; GO:1905349 | inferred from mutant phenotype <newline> cytosolic ciliogenesis ; GO:0061824 | inferred from direct assay <newline> cilium assembly ; GO:0060271 | inferred from mutant p…	centrosome ; GO:0005813 | inferred from electronic annotation with InterPro:IPR026201 <newline> nucleus ; GO:0005634 | inferred from electronic annotation with InterPro:IPR026201 <newline> ciliary transition zone ; GO:0035869 | inferred from direct assay <newline> ciliary cap ; GO:0061822 | inferred from direct assay	-
FBgn0263020		CG43315	-1.10947	0.0149924	523.195	0.391154	0.00456255	biological_process ; GO:0008150 | no biological data available	cellular_component ; GO:0005575 | no biological data available	molecular_function ; GO:0003674 | no biological data available
FBgn0033112	Serpin 42Db	Spn42Db	-1.11039	0.00705047	242.205	0.356961	0.00186659	negative regulation of proteolysis ; GO:0045861 | inferred from sequence model <newline> negative regulation of endopeptidase activity ; GO:0010951 | inferred from biological aspect of ancestor with PANTHER:PTN000156123	extracellular space ; GO:0005615 | inferred from biological aspect of ancestor with PANTHER:PTN000156123	serine-type endopeptidase inhibitor activity ; GO:0004867 | inferred from biological aspect of ancestor with PANTHER:PTN000156123
FBgn0053552		CG33552	-1.11086	0.00984715	131.586	0.371175	0.00276411	interstrand cross-link repair ; GO:0036297 | inferred from electronic annotation with InterPro:IPR037381 <newline> protein ubiquitination ; GO:0016567 | inferred from sequence or structural similarity with HGNC:25539	nucleus ; GO:0005634 | inferred from sequence or structural similarity with HGNC:25539	ubiquitin protein ligase activity ; GO:0061630 | inferred from sequence or structural similarity with UniProtKB:Q6PCD5 <newline> ubiquitin-protein transferase activity ; GO:0004842 | inferred from sequence or structural similarity with HGNC:25539 <newline> zinc ion binding ; GO:0008270 | inferred from sequence model
FBgn0261816		CG42758	-1.11208	0.0247249	31.5352	0.421358	0.00830847	biological_process ; GO:0008150 | no biological data available	cellular_component ; GO:0005575 | no biological data available	molecular_function ; GO:0003674 | no biological data available
FBgn0039102	Spatzle-Processing Enzyme	SPE	-1.11339	0.000221697	1932.77	0.269516	3.61e-05	defense response to Gram-positive bacterium ; GO:0050830 | inferred from mutant phenotype <newline> regulation of Toll signaling pathway ; GO:0008592 | inferred from mutant phenotype <newline> positive regulation of Toll signaling pathway ; GO:0045752 | inferred from direct assay <newline> proteolysis ; GO:0006508 | inferred from sequence model <newline> innate immune response ; GO:0045087 | infe…	extracellular region ; GO:0005576 | inferred by curator from GO:0050832	serine-type endopeptidase activity ; GO:0004252 | inferred from sequence model <newline> serine-type endopeptidase activity ; GO:0004252 | inferred from direct assay
FBgn0031331		CG5440	-1.11439	0.00777189	187.293	0.362165	0.00209086	protein polyubiquitination ; GO:0000209 | inferred from sequence or structural similarity with HGNC:12478	cellular_component ; GO:0005575 | no biological data available	ubiquitin-protein transferase activity ; GO:0004842 | inferred from sequence or structural similarity with HGNC:12478 <newline> ubiquitin conjugating enzyme activity ; GO:0061631 | inferred from biological aspect of ancestor with PANTHER:PTN002514495
FBgn0039250	Mitotic spindle and nuclear protein	Mink	-1.1182	1.45e-06	700.768	0.21147	1.24e-07	mitotic cytokinesis ; GO:0000281 | inferred from biological aspect of ancestor with PANTHER:PTN001286938 <newline> mitotic chromosome condensation ; GO:0007076 | inferred from biological aspect of ancestor with PANTHER:PTN001286938 <newline> establishment of mitotic spindle localization ; GO:0040001 | inferred from biological aspect of ancestor with PANTHER:PTN001286938	nucleus ; GO:0005634 | inferred from direct assay <newline> spindle microtubule ; GO:0005876 | colocalizes_with inferred from biological aspect of ancestor with PANTHER:PTN001286938 <newline> nucleolus ; GO:0005730 | inferred from biological aspect of ancestor with PANTHER:PTN001286938 <newline> mitotic spindle ; GO:0072686 | inferred from biological aspect of ancestor with PANTHER:PTN001286938 <…	microtubule binding ; GO:0008017 | inferred from biological aspect of ancestor with PANTHER:PTN001286938 <newline> microtubule binding ; GO:0008017 | inferred from direct assay
FBgn0267458	long non-coding RNA:CR45808	lncRNA:CR45808	-1.1195	0.0136997	28.5434	0.39022	0.00411898	-	-	-
FBgn0032428		CG6405	-1.11986	0.0055362	157.918	0.350875	0.0014148	negative regulation of protein secretion ; GO:0050709 | inferred from sequence or structural similarity with HGNC:17499	nucleus ; GO:0005634 | inferred from sequence or structural similarity with HGNC:17499 <newline> cytoplasm ; GO:0005737 | inferred from sequence or structural similarity with HGNC:17499	-
FBgn0051361	defective proboscis extension response 17	dpr17	-1.12095	0.00161537	611.8	0.313066	0.000342867	sensory perception of chemical stimulus ; GO:0007606 | inferred from sequence or structural similarity with dpr1 <newline> synapse organization ; GO:0050808 | inferred from expression pattern <newline> synapse organization ; GO:0050808 | inferred from biological aspect of ancestor with PANTHER:PTN000589413	neuron projection membrane ; GO:0032589 | inferred from biological aspect of ancestor with PANTHER:PTN000589413 <newline> integral component of plasma membrane ; GO:0005887 | inferred from sequence model	molecular_function ; GO:0003674 | no biological data available
FBgn0037817	Cyp12e1	Cyp12e1	-1.12177	4.64e-10	3611.76	0.166096	1.44e-11	oxidation-reduction process ; GO:0055114 | inferred from electronic annotation with InterPro:IPR001128, InterPro:IPR002401, InterPro:IPR017972	-	oxidoreductase activity, acting on paired donors, with incorporation or reduction of molecular oxygen ; GO:0016705 | inferred from electronic annotation with InterPro:IPR001128, InterPro:IPR002401, InterPro:IPR017972 <newline> heme binding ; GO:0020037 | inferred from electronic annotation with InterPro:IPR001128, InterPro:IPR002401 <newline> iron ion binding ; GO:0005506 | inferred from electron…
FBgn0020378	Sp1	Sp1	-1.12194	0.0290637	291.07	0.436015	0.0100773	regulation of transcription, DNA-templated ; GO:0006355 | inferred from sequence or structural similarity with btd <newline> regulation of transcription by RNA polymerase II ; GO:0006357 | inferred from biological aspect of ancestor with PANTHER:PTN001145452 <newline> imaginal disc-derived leg morphogenesis ; GO:0007480 | inferred from mutant phenotype	nucleus ; GO:0005634 | inferred from sequence or structural similarity with btd <newline> nucleus ; GO:0005634 | inferred from biological aspect of ancestor with PANTHER:PTN001145452	DNA-binding transcription factor activity, RNA polymerase II-specific ; GO:0000981 | inferred from biological aspect of ancestor with PANTHER:PTN001145452 <newline> DNA-binding transcription factor activity ; GO:0003700 | inferred from direct assay <newline> DNA-binding transcription factor activity ; GO:0003700 | inferred from sequence or structural similarity with btd <newline> sequence-specifi…
FBgn0050154		CG30154	-1.12195	5.05e-07	372.865	0.203883	3.74e-08	biological_process ; GO:0008150 | no biological data available	cellular_component ; GO:0005575 | no biological data available	molecular_function ; GO:0003674 | no biological data available
FBgn0039881		CG1971	-1.12213	7.45e-05	257.44	0.254586	1.04e-05	biological_process ; GO:0008150 | no biological data available	cellular_component ; GO:0005575 | no biological data available	molecular_function ; GO:0003674 | no biological data available
FBgn0266564	long non-coding RNA:CR45103	lncRNA:CR45103	-1.12359	0.00214404	44.5846	0.321438	0.000473146	-	-	-
FBgn0000567	Ecdysone-induced protein 74EF	Eip74EF	-1.12377	0.0319797	2105.13	0.443692	0.0113168	cell differentiation ; GO:0030154 | inferred from biological aspect of ancestor with PANTHER:PTN000218930 <newline> regulation of development, heterochronic ; GO:0040034 | traceable author statement <newline> positive regulation of transcription by RNA polymerase II ; GO:0045944 | inferred from mutant phenotype <newline> oogenesis ; GO:0048477 | non-traceable author statement <newline> cell death…	nucleus ; GO:0005634 | inferred from biological aspect of ancestor with PANTHER:PTN000218930 <newline> nucleus ; GO:0005634 | inferred from direct assay	sequence-specific DNA binding ; GO:0043565 | inferred from electronic annotation with InterPro:IPR000418 <newline> DNA-binding transcription activator activity, RNA polymerase II-specific ; GO:0001228 | inferred from direct assay <newline> DNA-binding transcription factor activity, RNA polymerase II-specific ; GO:0000981 | inferred from biological aspect of ancestor with PANTHER:PTN000218930
FBgn0260480		CG32295	-1.12388	0.0076286	107.326	0.364466	0.00204494	biological_process ; GO:0008150 | no biological data available	cellular_component ; GO:0005575 | no biological data available	molecular_function ; GO:0003674 | no biological data available
FBgn0262878		CG43233	-1.12569	0.0149082	35.5521	0.39656	0.00453073	biological_process ; GO:0008150 | no biological data available	cellular_component ; GO:0005575 | no biological data available	molecular_function ; GO:0003674 | no biological data available
FBgn0262788		CG43169	-1.12585	0.00292935	91.2825	0.331187	0.000675268	biological_process ; GO:0008150 | no biological data available	cellular_component ; GO:0005575 | no biological data available	molecular_function ; GO:0003674 | no biological data available
FBgn0035667	Jonah 65Ai	Jon65Ai	-1.12658	3.78e-06	143058	0.221423	3.62e-07	proteolysis ; GO:0006508 | inferred from electronic annotation with InterPro:IPR001254, InterPro:IPR001314, InterPro:IPR018114 <newline> proteolysis ; GO:0006508 | inferred from sequence model	-	serine-type endopeptidase activity ; GO:0004252 | inferred from electronic annotation with InterPro:IPR001254, InterPro:IPR001314 <newline> serine-type endopeptidase activity ; GO:0004252 | inferred from sequence model
FBgn0262104		CG42857	-1.12721	0.0137865	234.343	0.393221	0.00414891	biological_process ; GO:0008150 | no biological data available	cellular_component ; GO:0005575 | no biological data available	molecular_function ; GO:0003674 | no biological data available
FBgn0085345		CG34316	-1.12816	0.0354741	820.157	0.453774	0.0129126	-	-	-
FBgn0069938		CG41106	-1.12895	0.00434	50.4341	0.345106	0.00107046	positive regulation of protein dephosphorylation ; GO:0035307 | inferred from electronic annotation with InterPro:IPR019168 <newline> biological_process ; GO:0008150 | no biological data available	Nem1-Spo7 phosphatase complex ; GO:0071595 | inferred from electronic annotation with InterPro:IPR019168 <newline> cellular_component ; GO:0005575 | no biological data available	molecular_function ; GO:0003674 | no biological data available
[truncated: 2,029 more rows]

## Sheet: GO_UPREG. |log2 FC|≥2, p<0.05
GO Terms "Biological process" (ecd[1]-UPREGULATED) vs. Ref. Gene List	GO Term	Fold Enrichment	p-value	FDR q-value	log10 p-value	N	B	n	b	Genes
[truncated: 26 more rows]

[truncated: 4 more sheets: GO_DOWNREG.|log2 FC|≥2, p<0.05, DESeq2 Normalized counts, DESeq2 output, Reference Gene List]
