# Supplementary material for: Ecd promotes U5 snRNP maturation and Prp8 stability
Source: Nucleic Acids Res. 2021 Jan 14;49(3):1688–707. doi: 10.1093/nar/gkaa1274 (PMC7897482; doi:10.1093/nar/gkaa1274)
Supplement: gkaa1274_Supplemental_Files [file gkaa1274_supplemental_files.zip › Erkelenz et al_Supplementary Dataset S4_NAR_R.xlsx]

## Sheet: Sheet Summary
Sheet	Description
Splicing LeafCutter |dPSI|	Splicing analysis of ecd1 vs. w1118 Tophat2 mapped reads using LeafCutter (0.2.8)
AS clas. |dPSI| > 0.1 Adj. p < 0.05	Analysis of alternative splicing events ecd1 vs. w1118 transcriptome
Abbreviations	Description
dPSI	delta percent spliced in
chr	chromosome
logef	log effect size (as fitted by LeafCutter)
loglr	log likelihood ratio between the null model (no difference between the groups) and alternative (there is a difference)
df	degrees of freedom, equal to the number of introns in the cluster minus one (assuming two groups)
clusterID	a cluster is defined as set of overlapping spliced junctions or introns
ES	Exon skipping - dm6 annotation
A5SS	Alternative 5' splice site - dm6 annotation
A3SS	Alternative 3' splice site - dm6 annotation
Exitron	Exitron - dm6 annotation
ES-ST	Exon skipping - StringTie annotation
A5SS-ST	Alternative 5' splice site - StringTie annotation
A3SS-ST	Alternative 3' splice site - StringTie annotation
Exitron-ST	Exitron - StringTie annotation
ES-UpSet	Exon skipping - combined dm6_StringTie
A5SS-UpSet	Alternative 5' splice site - combined dm6_StringTie
A3SS-UpSet	Alternative 3' splice site - combined dm6_StringTie
Exitron-UpSet	Exitron - combined dm6_StringTie
Other	No classification - combined dm6_StringTie

## Sheet: Splicing LeafCutter |dPSI|
logef	w1118	ecd1	deltapsi	chr	start	end	status	loglr	df	P-value	Adjusted P-value	genes	clusterID	location
-4.68402	0.996629	0.0246332	-0.971996	chr3R	30252644	30252711	Success	9.71912	1	1.03906e-05	0.000137198		clu_1855	chr3R:30252644-30252711
-3.02958	0.972614	0.0766199	-0.895994	chr3R	6284745	6284827	Success	6.11716	1	0.000469186	0.00259528		clu_1063	chr3R:6284745-6284827
-6.01235	0.994691	0.128037	-0.866654	chrX	1774222	1778612	Success	17.5033	2	2.50281e-08	9.84916e-07	Adar,prage	clu_3745	chrX:1774222-1778612
-8.36571	0.911392	0.0500505	-0.861342	chr3L	4675947	4686859	Success	18.6753	2	7.75191e-09	3.72452e-07	axo	clu_2324	chr3L:4675947-4686859
-4.20013	0.98623	0.153472	-0.832758	chr3L	15144535	15144669	Success	26.847	2	2.19024e-12	3.23217e-10	Pex3	clu_2674	chr3L:15144535-15144669
-9.76434	1	0.240608	-0.759392	chr2R	24631364	24631425	Success	5.94015	1	0.000567308	0.00295229	Cyp9c1	clu_924	chr2R:24631364-24631425
-1.45883	0.833218	0.0748478	-0.75837	chr2R	12616724	12616787	Success	21.0759	2	7.02851e-10	4.68417e-08	Galphaq,CG45086,CG30054	clu_399	chr2R:12616724-12616787
-2.79735	0.943306	0.188105	-0.755202	chr3L	1207778	1213299	Success	5.35963	2	0.00470263	0.0158235		clu_2153	chr3L:1207778-1213299
-9.74017	1	0.263149	-0.736851	chr3R	31099214	31099274	Success	4.50324	1	0.00269024	0.010217	CG15553	clu_1895	chr3R:31099214-31099274
-1.84941	0.9367	0.268089	-0.668611	chr2R	12868606	12868935	Success	10.3543	1	5.34765e-06	8.15369e-05	CR45140	clu_419	chr2R:12868606-12868935
-9.68679	1	0.342504	-0.657496	chr2L	5720027	5720373	Success	14.1826	1	1.00453e-07	3.00776e-06	CG11149	clu_3172	chr2L:5720027-5720373
-7.51477	0.70368	0.0880626	-0.615618	chr2R	9096735	9096926	Success	18.1063	3	6.75218e-08	2.12977e-06	Uhg4	clu_217	chr2R:9096735-9096926
-1.51246	0.697127	0.100538	-0.596589	chr2L	22183466	22183528	Success	9.51985	1	1.28027e-05	0.000160306	CG3635	clu_3665	chr2L:22183466-22183528
-2.065	0.657609	0.0718043	-0.585805	chr3L	8392125	8393183	Success	7.73008	2	0.000439407	0.00248376		clu_2442	chr3L:8392125-8393183
-2.14389	0.980088	0.403369	-0.576719	chr3R	30252383	30252471	Success	3.44755	1	0.00864324	0.0256381		clu_1852	chr3R:30252383-30252471
-2.27762	0.584395	0.0145658	-0.569829	chrX	5629024	5629184	Success	8.40981	1	4.11063e-05	0.000405373	CG42492	clu_3854	chrX:5629024-5629184
-1.30833	0.716787	0.15603	-0.560757	chr2R	17166016	17166125	Success	6.27455	1	0.000396395	0.00229078		clu_630	chr2R:17166016-17166125
-1.60574	0.762717	0.206349	-0.556368	chr2L	19183452	19183512	Success	11.4744	2	1.03928e-05	0.000137198	CG46059	clu_3574	chr2L:19183452-19183512
-1.87121	0.78659	0.247886	-0.538704	chr4	903471	904361	Success	15.012	3	1.36412e-06	2.58557e-05	unc-13	clu_2036	chr4:903471-904361
-3.21468	0.973689	0.452891	-0.520798	chr3L	4087704	4088960	Success	29.5456	3	9.19157e-13	1.65128e-10	CG14989	clu_2293	chr3L:4087704-4088960
-1.75673	0.537871	0.0335143	-0.504356	chr2R	11288560	11289393	Success	5.03334	1	0.00150975	0.00633328	Fbl6	clu_343	chr2R:11288560-11289393
-1.45509	0.568001	0.0668272	-0.501174	chr2R	10862955	10873854	Success	7.92716	1	6.84105e-05	0.000598882	CG30015	clu_320	chr2R:10862955-10873854
-1.10823	0.680769	0.188596	-0.492173	chr2R	22660861	22661069	Success	6.97845	1	0.00018705	0.00128588	CG13510,CG13511,CG42565	clu_836	chr2R:22660861-22661069
-1.51729	0.946019	0.457367	-0.488652	chr4	1190008	1190067	Success	16.7213	1	7.34003e-09	3.56812e-07	CG33521	clu_2071	chr4:1190008-1190067
-1.97799	0.520861	0.0589885	-0.461873	chr3R	31405956	31410354	Success	21.8978	2	3.08966e-10	2.50323e-08	Gprk2	clu_1904	chr3R:31405956-31410354
-1.50776	0.577648	0.122925	-0.454723	chr3L	9102807	9107342	Success	14.1891	2	6.88276e-07	1.46596e-05	bol	clu_2478	chr3L:9102807-9107342
-2.10047	0.495839	0.0412318	-0.454607	chr3R	21878071	21878172	Success	7.44044	2	0.000587028	0.003032	P5CDh2	clu_1580	chr3R:21878071-21878172
-0.980738	0.742909	0.288982	-0.453927	chr3L	8603822	8603906	Success	9.77048	1	9.84654e-06	0.000132097	CG5989	clu_2461	chr3L:8603822-8603906
-1.3107	0.925504	0.474571	-0.450933	chrX	1482015	1482073	Success	1.18378	1	0.123881	0.210046		clu_3739	chrX:1482015-1482073
-1.86043	0.901488	0.468147	-0.433341	chr2R	16176674	16178172	Success	22.6068	3	8.33421e-10	5.46619e-08	Ptp52F	clu_574	chr2R:16176674-16178172
-1.75781	0.530806	0.10233	-0.428476	chr3L	9113487	9129897	Success	36.5149	6	9.76044e-14	2.24056e-11	bol	clu_2480	chr3L:9113487-9129897
-0.920076	0.673631	0.246847	-0.426784	chr3R	12695406	12696123	Success	5.52536	1	0.00088653	0.00412781	NijC	clu_1268	chr3R:12695406-12696123
-0.895181	0.715251	0.295392	-0.419859	chr2R	16225325	16226059	Success	3.92133	1	0.00510274	0.0169082	CG15706	clu_580	chr2R:16225325-16226059
-1.02257	0.859528	0.441825	-0.417703	chr3L	4174842	4192192	Success	7.10316	1	0.00016382	0.00115978	CG18675,tipE	clu_2303	chr3L:4174842-4192192
-3.44633	0.973928	0.558953	-0.414975	chr2R	11382317	11384015	Success	60.8375	5	1.38642e-24	5.72868e-21	Sod3	clu_348	chr2R:11382317-11384015
-0.939926	0.814679	0.401517	-0.413162	chr3R	11255339	11255435	Success	5.28448	1	0.00115002	0.00511507	CR43283	clu_1227	chr3R:11255339-11255435
-1.97799	0.458351	0.0519091	-0.406441	chr3R	31410401	31433459	Success	21.8978	2	3.08966e-10	2.50323e-08	Gprk2	clu_1904	chr3R:31410401-31433459
-1.22662	0.672857	0.2765	-0.396358	chr2L	8955586	8955682	Success	14.3602	2	5.80028e-07	1.26808e-05	CG31886	clu_3305	chr2L:8955586-8955682
-0.844113	0.635699	0.243888	-0.391811	chr2R	9075084	9075873	Success	4.13428	1	0.00403375	0.0140368	ana	clu_213	chr2R:9075084-9075873
-2.38607	0.391723	0.0054201	-0.386303	chr2R	11021277	11229411	Success	9.21426	1	1.76398e-05	0.00020825	metro	clu_325	chr2R:11021277-11229411
-1.3236	0.623258	0.237066	-0.386192	chr2L	2793908	2795489	Success	20.0317	3	1.03301e-08	4.63958e-07	Syt1	clu_3069	chr2L:2793908-2795489
-1.2693	0.673924	0.28951	-0.384414	chr2L	17385495	17385561	Success	10.6225	2	2.43615e-05	0.000272058	CLIP-190	clu_3530	chr2L:17385495-17385561
-1.07282	0.475671	0.0959514	-0.379719	chr3R	8865299	8865405	Success	3.96043	1	0.0048868	0.0163368	pyd	clu_1135	chr3R:8865299-8865405
-1.55028	0.419461	0.0444944	-0.374967	chr3R	18792120	18795011	Success	58.3671	6	7.90073e-23	1.08819e-19	CG7720	clu_1482	chr3R:18792120-18795011
-0.784396	0.652999	0.281599	-0.3714	chrX	2658869	2659148	Success	4.37593	1	0.00309287	0.0114411	sgg	clu_3787	chrX:2658869-2659148
-1.41813	0.862286	0.49173	-0.370556	chr2R	12723006	12734921	Success	11.5378	2	9.75458e-06	0.00013129	CG42663	clu_413	chr2R:12723006-12734921
-1.99925	0.404163	0.0348752	-0.369288	chr3R	11236492	11236550	Success	12.3894	2	4.16238e-06	6.6922e-05	CG31441	clu_1224	chr3R:11236492-11236550
-0.853427	0.821833	0.455607	-0.366225	chr2L	103434	103516	Success	5.83609	1	0.000634416	0.00320466	CG11377	clu_2975	chr2L:103434-103516
-4.48126	0.999926	0.634053	-0.365873	chr2R	11259700	11259828	Success	4.40608	1	0.00299229	0.0111317	Cpr47Ec	clu_341	chr2R:11259700-11259828
-0.775763	0.75423	0.394073	-0.360157	chr2R	19436643	19437051	Success	6.60797	1	0.000277577	0.00175107	Fak	clu_741	chr2R:19436643-19437051
-1.8041	0.362563	0.00448022	-0.358083	chr3L	6496481	6505083	Success	17.1868	2	3.43439e-08	1.29008e-06	sfl	clu_2366	chr3L:6496481-6505083
-0.796185	0.558842	0.204906	-0.353935	chr3L	15308835	15310958	Success	1.87182	1	0.0530091	0.106846	CG7255	clu_2676	chr3L:15308835-15310958
-1.00187	0.601266	0.247443	-0.353823	chrX	17141481	17142802	Success	4.64609	2	0.00959907	0.0279713	mei-218,mei-217	clu_4262	chrX:17141481-17142802
-0.760694	0.759056	0.407605	-0.351451	chr2R	15557047	15557244	Success	8.54521	1	3.56418e-05	0.000364534	CG12963	clu_534	chr2R:15557047-15557244
-3.56701	0.348783	0.00153537	-0.347248	chrX	14185243	14185322	Success	22.6886	4	3.31893e-09	1.85322e-07		clu_4130	chrX:14185243-14185322
-0.746102	0.461407	0.116104	-0.345303	chr3R	22120971	22123945	Success	10.9132	2	1.82169e-05	0.000213842	CG42390	clu_1586	chr3R:22120971-22123945
-0.629761	0.646654	0.304091	-0.342563	chr2R	16865036	16865092	Success	12.9837	2	2.29749e-06	3.97207e-05	Psi	clu_608	chr2R:16865036-16865092
-0.728107	0.7778	0.435639	-0.342161	chrX	2160248	2161581	Success	12.9078	2	2.47863e-06	4.24967e-05	Cyp4d1	clu_3773	chrX:2160248-2161581
-0.749773	0.571132	0.229157	-0.341975	chr3R	18197120	18199207	Success	8.49908	1	3.7416e-05	0.000376162	Ssdp	clu_1463	chr3R:18197120-18199207
-1.32567	0.719529	0.378029	-0.3415	chr3R	10863825	10866529	Success	23.4096	3	3.79744e-10	2.85291e-08	SelR	clu_1216	chr3R:10863825-10866529
-0.709221	0.682691	0.342477	-0.340214	chrX	17154100	17154432	Success	3.59544	1	0.0073275	0.0227062	xmas-1	clu_4265	chrX:17154100-17154432
-0.773262	0.805323	0.468387	-0.336936	chr2L	4456332	4456386	Success	10.0848	1	7.08724e-06	0.000102466	Gs1l	clu_3120	chr2L:4456332-4456386
-0.695985	0.686249	0.352213	-0.334037	chr3R	5305853	5307944	Success	5.57015	1	0.00084472	0.00399293	mtd	clu_1018	chr3R:5305853-5307944
-1.61967	0.354526	0.0210714	-0.333455	chrX	16081282	16081792	Success	6.36642	1	0.000359291	0.0021361	Tob	clu_4207	chrX:16081282-16081792
-3.41688	0.337167	0.00560943	-0.331557	chrX	13306947	13307140	Success	19.3497	3	2.00982e-08	8.06268e-07	IP3K2	clu_4097	chrX:13306947-13307140
-5.03965	0.924356	0.593101	-0.331254	chr3L	3148134	3148249	Success	9.10466	2	0.000111146	0.000868952	Usp5	clu_2250	chr3L:3148134-3148249
-0.765423	0.810557	0.480706	-0.329851	chr3R	29741369	29741698	Success	7.10581	1	0.000163359	0.00115978	CG1969	clu_1835	chr3R:29741369-29741698
-0.999076	0.853314	0.523938	-0.329376	chrX	5714812	5717346	Success	15.1856	2	2.54083e-07	6.60297e-06	CG33080	clu_3860	chrX:5714812-5717346
-1.3898	0.544442	0.215982	-0.328461	chrX	17896661	17897188	Success	7.71606	6	0.0171494	0.0437951	GSS,CG32495	clu_4289	chrX:17896661-17897188
-1.27882	0.8394	0.511837	-0.327563	chr2R	20250272	20253886	Success	14.3798	2	5.68749e-07	1.25672e-05	CG9864	clu_759	chr2R:20250272-20253886
-1.1477	0.784442	0.459463	-0.324979	chr3R	23728540	23728667	Success	12.1715	2	5.17577e-06	7.97996e-05	CG10365	clu_1633	chr3R:23728540-23728667
-1.41306	0.48786	0.1651	-0.32276	chr3L	3188569	3189336	Success	15.6175	2	1.64975e-07	4.65062e-06	CG42525	clu_2256	chr3L:3188569-3189336
-1.41306	0.483538	0.163637	-0.319901	chr3L	3189241	3189336	Success	15.6175	2	1.64975e-07	4.65062e-06	CG42525	clu_2256	chr3L:3189241-3189336
-0.758976	0.496329	0.177608	-0.318721	chr2L	8984032	8984736	Success	6.11196	1	0.000471808	0.00259753	CG13101	clu_3306	chr2L:8984032-8984736
-1.31743	0.961793	0.643578	-0.318215	chrX	19675668	19675804	Success	5.9445	1	0.000564664	0.00294552	et	clu_4338	chrX:19675668-19675804
-0.647351	0.813702	0.497667	-0.316035	chr2L	9961614	9961729	Success	11.1433	2	1.44723e-05	0.000176919	CG5850	clu_3333	chr2L:9961614-9961729
-0.716565	0.521443	0.206311	-0.315132	chr3R	11463759	11464027	Success	3.51323	1	0.00803136	0.0242953	CG17230	clu_1228	chr3R:11463759-11464027
-0.661314	0.723842	0.411195	-0.312647	chr3L	1638854	1639042	Success	5.99934	1	0.00053238	0.00282387	metl	clu_2179	chr3L:1638854-1639042
-1.09699	0.937245	0.624742	-0.312503	chrX	6275170	6276228	Success	6.49434	1	0.00031338	0.00190986	CG3566	clu_3875	chrX:6275170-6276228
-0.916648	0.777357	0.467157	-0.310201	chr3R	13362857	13366760	Success	27.6761	4	2.74126e-11	3.14636e-09	poly	clu_1286	chr3R:13362857-13366760
-1.00442	0.830693	0.521168	-0.309525	chr2L	1651712	1652775	Success	6.98764	2	0.000923226	0.00424807	chinmo	clu_3027	chr2L:1651712-1652775
-1.09871	0.902956	0.594021	-0.308935	chr2L	20648013	20648189	Success	4.40267	2	0.0122446	0.0338426	Uhg3	clu_3615	chr2L:20648013-20648189
-0.640753	0.701897	0.395283	-0.306614	chr3R	14081187	14081307	Success	5.89993	1	0.00059235	0.00305567	foxo	clu_1316	chr3R:14081187-14081307
-0.629144	0.468732	0.162923	-0.305809	chr3R	14345184	14349922	Success	10.0358	2	4.38019e-05	0.000425858	NK7.1	clu_1326	chr3R:14345184-14349922
-0.626181	0.684234	0.382473	-0.301761	chr3L	22717080	22717194	Success	5.79743	1	0.000661342	0.00329421	ArfGAP3	clu_2916	chr3L:22717080-22717194
-0.838615	0.419113	0.118821	-0.300293	chrX	9618182	9620343	Success	7.0571	1	0.00017204	0.00120691	CG42797	clu_3985	chrX:9618182-9620343
-1.81045	0.344129	0.0449418	-0.299187	chr3L	1633505	1635186	Success	20.3849	3	7.31743e-09	3.56812e-07	nSyb	clu_2177	chr3L:1633505-1635186
-0.62309	0.702344	0.404273	-0.298071	chr2L	10530675	10530856	Success	4.90973	1	0.00172674	0.00705117	Lip4	clu_3373	chr2L:10530675-10530856
-0.625903	0.567182	0.272605	-0.294576	chr2R	13445590	13450174	Success	5.09654	1	0.00140969	0.00599262	cnn	clu_445	chr2R:13445590-13450174
-0.715122	0.468303	0.174049	-0.294255	chr3R	24562942	24576464	Success	3.48711	1	0.00826919	0.0247956	REPTOR	clu_1685	chr3R:24562942-24576464
-0.944714	0.374408	0.082961	-0.291447	chr2L	4948771	4948898	Success	5.04011	1	0.0014987	0.00629333	jet	clu_3137	chr2L:4948771-4948898
-0.598836	0.632989	0.342402	-0.290588	chr3R	20299793	20299953	Success	6.6057	1	0.000278252	0.00175265	cic	clu_1516	chr3R:20299793-20299953
-42.4028	0.288123	5.97791e-38	-0.288123	chr2L	10217180	10217353	Success	6.92044	1	0.00019896	0.00134771	Npc1a	clu_3339	chr2L:10217180-10217353
-0.638875	0.515154	0.228445	-0.28671	chr2R	21100065	21100215	Success	4.04331	1	0.00445935	0.0151654	CG34396	clu_785	chr2R:21100065-21100215
-1.0403	0.496777	0.210331	-0.286446	chr3R	30460789	30462815	Success	10.2355	3	0.000135561	0.000991396	CDase	clu_1879	chr3R:30460789-30462815
-0.826796	0.609771	0.323535	-0.286236	chr2R	15415229	15419351	Success	7.16691	2	0.000771701	0.00370776	CG43729	clu_528	chr2R:15415229-15419351
-0.932077	0.793212	0.510323	-0.282889	chrX	17904081	17904610	Success	3.5307	2	0.0292845	0.0670751	CG32495	clu_4290	chrX:17904081-17904610
-0.541142	0.482497	0.202794	-0.279703	chr2L	8354277	8354470	Success	5.94632	3	0.00776014	0.023787		clu_3283	chr2L:8354277-8354470
-0.647339	0.465301	0.185974	-0.279327	chr2L	10322834	10323671	Success	8.1039	2	0.000302358	0.00187308	CG4995	clu_3356	chr2L:10322834-10323671
-0.354768	0.333205	0.0546401	-0.278565	chr3L	9831440	9832199	Success	8.92448	6	0.00662094	0.0208612	CG43897	clu_2523	chr3L:9831440-9832199
-0.6548	0.468745	0.192355	-0.276391	chr2L	3108861	3112093	Success	3.7009	1	0.00651583	0.0206626	toc	clu_3089	chr2L:3108861-3112093
-1.8041	0.279264	0.00345089	-0.275813	chr3L	6505119	6523030	Success	17.1868	2	3.43439e-08	1.29008e-06	sfl	clu_2366	chr3L:6505119-6523030
-0.601781	0.613298	0.339166	-0.274131	chrX	6743148	6744109	Success	16.1674	3	4.44871e-07	1.02693e-05	RpL17	clu_3892	chrX:6743148-6744109
-0.485791	0.544956	0.274316	-0.270639	chr2L	7985433	7985553	Success	5.92618	2	0.00266866	0.0101444	CG7231	clu_3254	chr2L:7985433-7985553
-0.531836	0.400144	0.129827	-0.270317	chr3L	514705	539899	Success	7.97414	2	0.000344251	0.00207353	klar	clu_2122	chr3L:514705-539899
-0.592574	0.755367	0.485578	-0.269789	chr3R	25910926	25913221	Success	8.86924	1	2.53446e-05	0.000281516	CG42235	clu_1746	chr3R:25910926-25913221
-0.670411	0.436501	0.168514	-0.267987	chr2R	19159352	19159783	Success	5.70777	1	0.000728323	0.00355305	ena	clu_715	chr2R:19159352-19159783
-0.68203	0.425777	0.159338	-0.266439	chr2R	13445138	13445211	Success	4.54286	1	0.00257612	0.00986517	cnn	clu_444	chr2R:13445138-13445211
-1.61465	0.270801	0.00454172	-0.26626	chr3R	3119389	3119456	Success	13.4647	2	1.42017e-06	2.66734e-05		clu_954	chr3R:3119389-3119456
-0.610185	0.47857	0.213133	-0.265437	chrX	13321354	13325772	Success	6.58139	1	0.000285563	0.00179596	IP3K2	clu_4099	chrX:13321354-13325772
-1.05146	0.375641	0.110569	-0.265072	chr4	736187	736819	Success	22.2596	2	2.15175e-10	2.02069e-08	bt	clu_2023	chr4:736187-736819
-1.4454	0.342893	0.0784736	-0.26442	chr2R	6876526	6876596	Success	30.3821	4	2.00398e-12	3.06683e-10	Spn42Da	clu_97	chr2R:6876526-6876596
-0.542159	0.590434	0.327711	-0.262724	chr3R	25754485	25761242	Success	4.8181	1	0.00190779	0.00771328	LpR1	clu_1738	chr3R:25754485-25761242
-1.12109	0.729354	0.467255	-0.262099	chr2R	5702293	5702867	Success	20.3461	4	3.11265e-08	1.19088e-06	vlc	clu_59	chr2R:5702293-5702867
-1.03093	0.889592	0.627941	-0.261651	chrX	8090147	8093775	Success	9.62006	2	6.63836e-05	0.000586681	UbcE2H	clu_3929	chrX:8090147-8093775
-0.532996	0.62995	0.369587	-0.260363	chrX	22484526	22485237	Success	5.39565	1	0.00101978	0.00464149	Cp110	clu_4391	chrX:22484526-22485237
-0.613177	0.460178	0.20005	-0.260128	chrX	13692653	13706148	Success	1.8056	1	0.0573917	0.113956	Nna1	clu_4117	chrX:13692653-13706148
-1.61465	0.263812	0.0044245	-0.259388	chr3R	3118277	3119282	Success	13.4647	2	1.42017e-06	2.66734e-05		clu_954	chr3R:3118277-3119282
-7.51477	0.296315	0.0370826	-0.259233	chr2R	9096991	9097242	Success	18.1063	3	6.75218e-08	2.12977e-06	Uhg4	clu_217	chr2R:9096991-9097242
-1.78828	0.267521	0.0101127	-0.257409	chr3L	11822080	11822225	Success	4.34516	1	0.00319905	0.0117234	CG5946,CG11597	clu_2577	chr3L:11822080-11822225
-7.93277	0.25608	4.4313e-08	-0.25608	chr3L	11192756	11196567	Success	9.0275	1	2.14614e-05	0.000244727	GlcAT-P	clu_2558	chr3L:11192756-11196567
-0.700659	0.388998	0.135539	-0.253459	chr2R	17071505	17071727	Success	4.58942	1	0.00244828	0.0094722	CG30460	clu_621	chr2R:17071505-17071727
-1.36176	0.260172	0.00815615	-0.252016	chr3R	25882275	25885119	Success	18.993	2	5.64239e-09	2.84321e-07	SppL	clu_1740	chr3R:25882275-25885119
-0.51973	0.675842	0.424401	-0.251441	chr2L	22538568	22538627	Success	3.1078	1	0.0126629	0.0347661	CR46268	clu_3672	chr2L:22538568-22538627
-3.40189	0.605227	0.353959	-0.251267	chr3L	21025548	21027296	Success	12.9639	2	2.34345e-06	4.03465e-05	skd	clu_2866	chr3L:21025548-21027296
-0.85076	0.414707	0.163847	-0.25086	chr3L	19640984	19641065	Success	5.59456	2	0.00371803	0.0131927	CG8786	clu_2815	chr3L:19640984-19641065
-0.530277	0.534757	0.284693	-0.250064	chrX	6084608	6090409	Success	9.02581	1	2.14995e-05	0.000244727	raptor,Mipp2	clu_3869	chrX:6084608-6090409
-0.645966	0.410538	0.160613	-0.249925	chr3L	12811588	12811678	Success	7.97848	1	6.47992e-05	0.000577048	Sap130	clu_2614	chr3L:12811588-12811678
-0.712184	0.61846	0.368948	-0.249513	chr3L	3924474	3925463	Success	25.9947	4	1.38652e-10	1.36407e-08	Eip63F-1	clu_2287	chr3L:3924474-3925463
-0.514028	0.681985	0.434099	-0.247886	chr2R	24264345	24264586	Success	1.97258	1	0.0470063	0.0969211	CG3376	clu_907	chr2R:24264345-24264586
-0.612955	0.402224	0.155856	-0.246368	chrX	14185270	14185451	Success	17.0539	11	0.00034731	0.00208588		clu_4129	chrX:14185270-14185451
-0.839323	0.521333	0.276012	-0.245321	chr2R	15999970	16001188	Success	4.90689	2	0.00739542	0.0228727	ATPCL	clu_558	chr2R:15999970-16001188
-0.536232	0.4941	0.250477	-0.243622	chr3R	16002323	16002407	Success	7.38358	1	0.000121635	0.000918822	srp	clu_1390	chr3R:16002323-16002407
-1.01776	0.543025	0.299473	-0.243552	chr2L	4196779	4197147	Success	23.7864	3	2.6253e-10	2.25995e-08	CG3714	clu_3113	chr2L:4196779-4197147
-1.05392	0.318502	0.0752532	-0.243249	chrX	3865439	3867939	Success	4.85163	2	0.00781565	0.0239057	yin	clu_3816	chrX:3865439-3867939
-0.789863	0.904961	0.662372	-0.24259	chr3L	1568309	1568418	Success	6.32696	1	0.000374779	0.00219658	CG7879	clu_2171	chr3L:1568309-1568418
-0.557306	0.779573	0.537074	-0.242499	chr3L	18881251	18887061	Success	2.59168	1	0.0228043	0.054911	CG3961	clu_2798	chr3L:18881251-18887061
-0.550581	0.469803	0.227567	-0.242235	chr2L	900511	900728	Success	0.874866	1	0.18591	0.288573		clu_3006	chr2L:900511-900728
-0.845513	0.920531	0.681039	-0.239491	chr3L	1207524	1210616	Success	0.88804	1	0.182631	0.28509		clu_2140	chr3L:1207524-1210616
-1.79566	0.991101	0.754269	-0.236832	chr2R	16101781	16101835	Success	6.1173	1	0.000469114	0.00259528	CG8414	clu_565	chr2R:16101781-16101835
-5.97606	0.945774	0.708948	-0.236827	chr3L	2562843	2563818	Success	9.91947	2	4.92071e-05	0.0004621	msn	clu_2226	chr3L:2562843-2563818
-0.612354	0.835921	0.599522	-0.236398	chr3L	20248150	20255898	Success	3.01971	1	0.0139899	0.0374684	rdgC	clu_2842	chr3L:20248150-20255898
-1.02102	0.420776	0.186725	-0.234051	chr2R	23942601	23944230	Success	11.1097	2	1.49665e-05	0.000181887	Galphas	clu_886	chr2R:23942601-23944230
-1.04331	0.458786	0.225196	-0.23359	chr2R	10024202	10025850	Success	27.6585	5	1.12335e-10	1.16042e-08	Pka-R2	clu_269	chr2R:10024202-10025850
-0.475825	0.595203	0.36213	-0.233074	chr3L	3804764	3805821	Success	3.39773	1	0.00913897	0.0268432	CG32264,ntc	clu_2278	chr3L:3804764-3805821
-1.13737	0.296495	0.0640204	-0.232475	chr3R	13612043	13612146	Success	2.9084	2	0.0545631	0.109284		clu_1294	chr3R:13612043-13612146
-1.07113	0.529748	0.297347	-0.232401	chr3L	1207399	1210491	Success	7.99032	2	0.000338725	0.00204622		clu_2137	chr3L:1207399-1210491
-0.479697	0.670659	0.43826	-0.232399	chr2L	15740899	15746455	Success	4.4042	1	0.00299846	0.0111317	CycE	clu_3485	chr2L:15740899-15746455
-0.61515	0.38932	0.157033	-0.232287	chr2L	15241521	15245558	Success	3.49006	1	0.00824204	0.0247583	ZnT35C	clu_3479	chr2L:15241521-15245558
-0.863225	0.304425	0.0722411	-0.232184	chr2R	7845870	7846756	Success	4.18202	1	0.0038272	0.0134244	Dgk	clu_161	chr2R:7845870-7846756
-1.38068	0.474479	0.24295	-0.231529	chr2R	10880269	10880328	Success	18.958	3	2.94473e-08	1.14789e-06	Pex6	clu_322	chr2R:10880269-10880328
-0.472526	0.588238	0.35701	-0.231228	chr2L	4455738	4456114	Success	10.8016	1	3.35301e-06	5.60916e-05	Gs1l	clu_3119	chr2L:4455738-4456114
-0.486025	0.388883	0.157759	-0.231124	chr2R	23058465	23059055	Success	5.78323	2	0.00307874	0.0114072	CG44252,CG44253	clu_852	chr2R:23058465-23059055
-0.624982	0.271228	0.0406356	-0.230592	chr3R	4642008	4642284	Success	9.31676	3	0.000325489	0.00197492	MED31,slx1	clu_990	chr3R:4642008-4642284
-2.49756	0.246835	0.0170517	-0.229784	chr2L	22175602	22175680	Success	17.3613	6	4.87695e-06	7.72091e-05	CG3635	clu_3664	chr2L:22175602-22175680
-0.649447	0.813322	0.585042	-0.22828	chr3L	7854189	7855279	Success	13.7507	2	1.06696e-06	2.0698e-05	Pdp1	clu_2415	chr3L:7854189-7855279
-0.628682	0.630429	0.402194	-0.228235	chr2R	16205031	16205710	Success	7.89265	2	0.000373477	0.00219206	mrj	clu_578	chr2R:16205031-16205710
-0.808211	0.495564	0.267607	-0.227957	chr3R	18048570	18049111	Success	10.9389	2	1.77543e-05	0.000209005	htl	clu_1459	chr3R:18048570-18049111
-1.08561	0.960017	0.732488	-0.227529	chr3L	21635769	21635987	Success	7.73451	1	8.38686e-05	0.000690329	ORMDL	clu_2893	chr3L:21635769-21635987
-1.44586	0.761467	0.534169	-0.227298	chr3L	14614930	14619433	Success	8.49699	2	0.000204081	0.00136895	shd	clu_2661	chr3L:14614930-14619433
-0.486341	0.506214	0.279323	-0.226892	chr2L	21719643	21720123	Success	1.91006	1	0.0506404	0.10323	nolo	clu_3658	chr2L:21719643-21720123
-0.943021	0.282904	0.056458	-0.226446	chrX	18890481	18890546	Success	5.53821	1	0.000874329	0.00408218	CG7358	clu_4313	chrX:18890481-18890546
-0.619838	0.373633	0.14725	-0.226383	chrX	16624078	16626570	Success	3.73912	1	0.00624493	0.0200498	Rok	clu_4240	chrX:16624078-16626570
-0.465594	0.663282	0.437028	-0.226254	chrX	21368125	21369692	Success	4.73168	1	0.00209617	0.00832825	waw,bbx	clu_4378	chrX:21368125-21369692
-0.651214	0.43902	0.212904	-0.226116	chr2R	22561142	22561919	Success	10.508	2	2.73161e-05	0.00029781	px	clu_834	chr2R:22561142-22561919
-0.635973	0.73197	0.507471	-0.224499	chr3L	345885	346815	Success	7.13673	2	0.000795347	0.00378615	mth	clu_2116	chr3L:345885-346815
-0.345896	0.726526	0.502408	-0.224118	chr3R	18167867	18169484	Success	12.4188	2	4.04171e-06	6.52357e-05	wrd	clu_1460	chr3R:18167867-18169484
-0.494849	0.746051	0.521976	-0.224075	chr2L	11838773	11911686	Success	3.34506	1	0.00969491	0.0281514	Pde1c	clu_3406	chr2L:11838773-11911686
-0.581322	0.833054	0.609399	-0.223655	chr3R	5762755	5776952	Success	3.4229	1	0.00888496	0.0262421	CG2082	clu_1051	chr3R:5762755-5776952
-0.459764	0.662005	0.438492	-0.223513	chr2L	3879067	3884036	Success	4.30931	1	0.00332743	0.0120711	capu	clu_3108	chr2L:3879067-3884036
-0.530444	0.510474	0.287761	-0.222714	chr2L	4192968	4193310	Success	10.3699	2	3.13613e-05	0.00032903	CG3714	clu_3112	chr2L:4192968-4193310
-1.02786	0.521094	0.298687	-0.222407	chrX	8105894	8107690	Success	10.8561	3	7.48715e-05	0.000632656	Gclc	clu_3930	chrX:8105894-8107690
-0.689732	0.617934	0.395544	-0.22239	chr3R	13025044	13025389	Success	11.9164	4	8.62784e-05	0.000705854	CtBP	clu_1277	chr3R:13025044-13025389
-1.20269	0.251271	0.0293911	-0.22188	chr2L	3712445	3712768	Success	6.02587	1	0.000517442	0.00276952	CG31955	clu_3102	chr2L:3712445-3712768
-0.450073	0.592867	0.371843	-0.221023	chr2R	7151530	7208980	Success	1.83086	1	0.0556763	0.111004	pk	clu_115	chr2R:7151530-7208980
-0.486186	0.469972	0.251124	-0.218849	chr2L	8036298	8036382	Success	6.30533	1	0.000383554	0.00222904	Cka	clu_3258	chr2L:8036298-8036382
-2.3285	0.231787	0.0137363	-0.218051	chr3L	24927443	24976526	Success	12.5412	5	0.000134322	0.000987575	CG40472,ND-AGGG	clu_2942	chr3L:24927443-24976526
-0.911501	0.888804	0.670784	-0.21802	chr3L	20158668	20190658	Success	8.93572	2	0.000131603	0.000974522	CG42674	clu_2836	chr3L:20158668-20190658
-1.70529	0.226682	0.00958686	-0.217095	chrX	15766737	15767069	Success	5.42328	1	0.000989796	0.00451417	CG17209	clu_4170	chrX:15766737-15767069
-1.18944	0.24602	0.0293454	-0.216675	chr3L	16076648	16076982	Success	11.0673	1	2.54177e-06	4.32205e-05	Mbs	clu_2706	chr3L:16076648-16076982
-0.452412	0.529735	0.313083	-0.216652	chr2R	11629434	11631941	Success	2.93894	1	0.0153322	0.0402239	CG9005	clu_357	chr2R:11629434-11631941
-0.706548	0.462732	0.246824	-0.215908	chr4	1131958	1133875	Success	9.88807	2	5.07768e-05	0.000473611	CG11155	clu_2062	chr4:1131958-1133875
-1.13768	0.24682	0.0325774	-0.214242	chr2L	5547756	5547808	Success	8.75209	1	2.86677e-05	0.000310091	Oscillin	clu_3170	chr2L:5547756-5547808
-1.01368	0.304443	0.0905384	-0.213905	chr3L	300773	300895	Success	8.54078	2	0.000195337	0.00132534	RhoGEF3	clu_2110	chr3L:300773-300895
-0.486562	0.764816	0.551353	-0.213462	chr2R	17072912	17081113	Success	2.48464	1	0.0258014	0.0605746	CG30460	clu_622	chr2R:17072912-17081113
-0.717805	0.309991	0.096584	-0.213407	chr2L	12696136	12696267	Success	5.52306	1	0.000888727	0.00412781	PICK1	clu_3425	chr2L:12696136-12696267
-0.486052	0.44832	0.23513	-0.213189	chr2R	22876847	22876902	Success	1.85071	1	0.0543661	0.10913	PIP5K59B	clu_844	chr2R:22876847-22876902
-1.8486	0.243367	0.0302451	-0.213122	chr2R	11351377	11353711	Success	3.33062	5	0.247078	0.359861		clu_339	chr2R:11351377-11353711
-0.451497	0.505983	0.293372	-0.212611	chr3R	22788768	22789526	Success	9.64222	1	1.1262e-05	0.000146336	CG7029	clu_1609	chr3R:22788768-22789526
-0.613904	0.346913	0.134651	-0.212262	chr3L	10222101	10222906	Success	4.6882	1	0.00219796	0.00864128	scramb1	clu_2534	chr3L:10222101-10222906
-0.708139	0.565067	0.353027	-0.21204	chr2L	4882492	4882889	Success	11.2683	2	1.27714e-05	0.000160306	Cf2	clu_3133	chr2L:4882492-4882889
-7.83386	1	0.788264	-0.211736	chr3R	14090879	14091298	Success	10.3901	1	5.15136e-06	7.97206e-05	Npc2b	clu_1317	chr3R:14090879-14091298
-0.451698	0.71791	0.507679	-0.21023	chr2L	12404177	12407185	Success	3.49532	1	0.00819369	0.0246766	vir-1	clu_3414	chr2L:12404177-12407185
-0.736222	0.910766	0.700688	-0.210078	chr2L	2886578	2889674	Success	3.45244	1	0.00859607	0.0255165	lilli	clu_3077	chr2L:2886578-2889674
-0.538366	0.822841	0.612772	-0.210068	chr3L	13469069	13469777	Success	4.58794	1	0.00245226	0.00947871	CG10089	clu_2633	chr3L:13469069-13469777
-0.436938	0.530357	0.32032	-0.210036	chr2R	7299842	7299907	Success	2.19263	1	0.0362511	0.0796754	pwn	clu_118	chr2R:7299842-7299907
-0.327804	0.728946	0.519394	-0.209552	chr2R	22186094	22186517	Success	7.80689	2	0.000406922	0.00233101	Vps35	clu_823	chr2R:22186094-22186517
-0.776305	0.287955	0.0788594	-0.209096	chr3R	24199951	24200542	Success	7.18789	1	0.000149715	0.00107774	twin	clu_1670	chr3R:24199951-24200542
-0.436229	0.684714	0.475785	-0.208929	chr3L	11217282	11222618	Success	8.25632	1	4.83267e-05	0.000459048	CG42671	clu_2560	chr3L:11217282-11222618
-2.04639	0.21311	0.00450049	-0.20861	chr2L	13968835	13968934	Success	6.86055	1	0.000212059	0.00141099	NimB4	clu_3458	chr2L:13968835-13968934
-0.512009	0.405063	0.196482	-0.208581	chr3L	9107695	9107956	Success	3.72165	1	0.00636731	0.0203007	bol	clu_2481	chr3L:9107695-9107956
-0.715824	0.48459	0.276289	-0.208301	chr3L	19724158	19755691	Success	2.1254	2	0.119385	0.203842	CG42637	clu_2819	chr3L:19724158-19755691
-0.923356	0.331335	0.123359	-0.207977	chr4	227243	227329	Success	6.9616	2	0.000947578	0.00435044	yellow-h	clu_1961	chr4:227243-227329
-0.591253	0.765685	0.558315	-0.207371	chr2R	12303336	12303562	Success	7.68309	2	0.000460549	0.00256308	CG13164	clu_375	chr2R:12303336-12303562
-0.567863	0.695973	0.489382	-0.206591	chr2R	7725995	7727371	Success	10.8389	2	1.96218e-05	0.000227107	CG18812	clu_153	chr2R:7725995-7727371
-0.593018	0.543439	0.337431	-0.206008	chr3L	1857403	1857465	Success	10.8977	2	1.85e-05	0.000215937	CG12024	clu_2194	chr3L:1857403-1857465
-0.551503	0.367798	0.161829	-0.205969	chr4	1059351	1059419	Success	9.67295	1	1.09053e-05	0.000143505	Zyx	clu_2053	chr4:1059351-1059419
-0.686725	0.394585	0.188727	-0.205859	chr3L	7933234	7935378	Success	12.356	2	4.30404e-06	6.86653e-05	syd	clu_2420	chr3L:7933234-7935378
-0.599691	0.678168	0.472458	-0.20571	chrX	14790878	14791248	Success	12.8368	3	1.11622e-05	0.000145496	rut	clu_4136	chrX:14790878-14791248
-0.632903	0.32523	0.119661	-0.205569	chr2R	1727978	1731185	Success	7.31952	1	0.000130189	0.000971012	CG41520	clu_16	chr2R:1727978-1731185
-0.421114	0.549789	0.344702	-0.205087	chr2R	10251144	10251928	Success	7.87863	1	7.20107e-05	0.000620027	Syb	clu_292	chr2R:10251144-10251928
-0.596034	0.340303	0.135402	-0.2049	chr3R	5814849	5814939	Success	4.36861	1	0.00311778	0.0115024	CG42675	clu_1054	chr3R:5814849-5814939
-1.36176	0.211268	0.00662303	-0.204645	chr3R	25885287	25885382	Success	18.993	2	5.64239e-09	2.84321e-07	SppL	clu_1740	chr3R:25885287-25885382
-0.469459	0.766462	0.562059	-0.204403	chr3L	21425545	21432855	Success	8.72857	1	2.9386e-05	0.000315384	barc	clu_2882	chr3L:21425545-21432855
-1.0403	0.352572	0.149276	-0.203296	chr3R	30459842	30462815	Success	10.2355	3	0.000135561	0.000991396	CDase	clu_1879	chr3R:30459842-30462815
-1.0474	0.240112	0.0374394	-0.202672	chr2L	2152465	2152663	Success	6.55272	1	0.000294439	0.00183301	AIF	clu_3047	chr2L:2152465-2152663
-1.03655	0.961574	0.758914	-0.20266	chrX	5086201	5089342	Success	5.99999	1	0.000532013	0.00282387	rg,CG15465	clu_3841	chrX:5086201-5089342
-0.434816	0.485269	0.283214	-0.202055	chr2L	13170784	13171382	Success	3.45904	1	0.00853281	0.0254712	Sfmbt	clu_3436	chr2L:13170784-13171382
-0.716103	0.669933	0.468026	-0.201907	chr3L	6146930	6149727	Success	1.49296	3	0.393802	0.512461		clu_2358	chr3L:6146930-6149727
-0.985036	0.578846	0.377018	-0.201828	chr3L	14200807	14201622	Success	17.8193	4	3.43377e-07	8.34608e-06	nuf	clu_2650	chr3L:14200807-14201622
-0.508991	0.38776	0.186227	-0.201534	chrX	15294266	15294337	Success	2.55487	1	0.0237918	0.0567268	CG5877	clu_4148	chrX:15294266-15294337
-0.593413	0.334364	0.132925	-0.201439	chr3L	6185630	6185704	Success	0.942313	1	0.169809	0.268524	CG43293	clu_2362	chr3L:6185630-6185704
-0.444303	0.738359	0.537144	-0.201215	chr2R	12557775	12558418	Success	4.42985	1	0.00291536	0.0108917	fra	clu_392	chr2R:12557775-12558418
-0.726384	0.320663	0.120191	-0.200472	chrX	19446305	19464193	Success	8.77278	2	0.000154893	0.00110729	kek5	clu_4321	chrX:19446305-19464193
-0.578516	0.545246	0.346183	-0.199063	chr2R	19629070	19630203	Success	3.49503	2	0.0303479	0.068711	sm	clu_754	chr2R:19629070-19630203
-0.95345	0.701625	0.502668	-0.198957	chr2R	9267976	9283828	Success	12.1949	3	2.07097e-05	0.000237701	Pkn	clu_229	chr2R:9267976-9283828
-0.777942	0.487369	0.288457	-0.198912	chr3L	16386570	16386632	Success	4.36048	2	0.0127723	0.0349759	RAF2	clu_2719	chr3L:16386570-16386632
-0.661897	0.301813	0.103172	-0.198642	chr2R	17362097	17362272	Success	2.77916	1	0.0183932	0.0462469	mbl	clu_633	chr2R:17362097-17362272
-0.651216	0.385559	0.186977	-0.198582	chr2R	22561142	22561934	Success	10.508	2	2.73161e-05	0.00029781	px	clu_834	chr2R:22561142-22561934
-0.429326	0.463457	0.265446	-0.198011	chrX	17857358	17857473	Success	9.96236	2	4.71413e-05	0.000450686	CG6762	clu_4287	chrX:17857358-17857473
-0.455862	0.432234	0.23425	-0.197984	chr2L	6640215	6640357	Success	5.63433	1	0.000788265	0.00376545	CG31635	clu_3202	chr2L:6640215-6640357
-1.19093	0.223782	0.0259415	-0.197841	chr3R	20554199	20554253	Success	6.91255	1	0.000200638	0.00135058	DPCoAC,att-ORFB	clu_1526	chr3R:20554199-20554253
-1.13585	0.413819	0.217361	-0.196458	chr2R	11349313	11353819	Success	4.99576	3	0.0186384	0.0466186		clu_330	chr2R:11349313-11353819
-0.399547	0.558472	0.362592	-0.19588	chr3R	16159204	16166536	Success	1.90055	1	0.051219	0.104203	CG6006	clu_1399	chr3R:16159204-16166536
-0.781116	0.585035	0.389281	-0.195754	chr2L	11803674	11803785	Success	19.859	4	4.95056e-08	1.74835e-06	crol	clu_3402	chr2L:11803674-11803785
-1.49848	0.220302	0.024936	-0.195366	chrX	1304360	1304766	Success	9.86156	2	5.21407e-05	0.000480942	DAAM	clu_3731	chrX:1304360-1304766
-0.398645	0.551784	0.356771	-0.195013	chr3R	8238182	8238731	Success	6.33321	1	0.000372281	0.00218986	Ada2b	clu_1113	chr3R:8238182-8238731
-0.38153	0.379398	0.184468	-0.194929	chr2R	11444627	11444684	Success	6.94949	2	0.000959122	0.00439855	qvr	clu_350	chr2R:11444627-11444684
-0.678298	0.289505	0.094972	-0.194533	chr2L	824137	824191	Success	6.14438	1	0.000455697	0.00254212	CG3662	clu_3000	chr2L:824137-824191
-0.808211	0.421719	0.22773	-0.193988	chr3R	18048570	18052502	Success	10.9389	2	1.77543e-05	0.000209005	htl	clu_1459	chr3R:18048570-18052502
-1.0567	0.965803	0.773369	-0.192434	chr2R	16783882	16788155	Success	6.01646	1	0.000522693	0.00279401	CG5522	clu_603	chr2R:16783882-16788155
-0.428254	0.741864	0.549629	-0.192235	chr2L	2744537	2744604	Success	2.61523	1	0.0221947	0.0538195	CG9961	clu_3063	chr2L:2744537-2744604
-0.433609	0.751306	0.559313	-0.191993	chr2L	4472158	4472949	Success	5.22054	1	0.00123243	0.0053945	ine	clu_3123	chr2L:4472158-4472949
-1.07113	0.4375	0.245568	-0.191931	chr3L	1207399	1212958	Success	7.99032	2	0.000338725	0.00204622		clu_2137	chr3L:1207399-1212958
-0.451851	0.41544	0.223528	-0.191912	chr3L	9632173	9632233	Success	8.24974	1	4.86636e-05	0.000460133	fry	clu_2505	chr3L:9632173-9632233
-0.636867	0.371842	0.180199	-0.191643	chr3R	5777125	5780864	Success	4.42028	2	0.0120308	0.0334889	CG2082	clu_1052	chr3R:5777125-5780864
-0.725272	0.330834	0.139431	-0.191403	chr2L	11267046	11267151	Success	7.44928	2	0.00058186	0.00301145	cmet	clu_3393	chr2L:11267046-11267151
-0.388968	0.627066	0.435786	-0.191281	chrX	5910061	5910433	Success	3.52227	1	0.00795069	0.0241738	CG12236	clu_3865	chrX:5910061-5910433
-0.557094	0.554318	0.363059	-0.191259	chr3L	4095874	4097507	Success	14.6278	4	6.93635e-06	0.000100919	CG14995	clu_2295	chr3L:4095874-4097507
-0.599536	0.519678	0.328581	-0.191097	chr2L	13670597	13671415	Success	5.26344	3	0.0145796	0.0387426	CG18507	clu_3451	chr2L:13670597-13671415
-0.511419	0.832821	0.641737	-0.191083	chr2L	8222114	8222226	Success	5.07694	1	0.00143998	0.0060853	Pvr	clu_3273	chr2L:8222114-8222226
-0.492203	0.428919	0.238087	-0.190832	chr3L	1207702	1213180	Success	2.02635	2	0.131816	0.220066		clu_2143	chr3L:1207702-1213180
-0.935565	0.235664	0.0453155	-0.190348	chr2L	18962791	18962885	Success	5.52431	1	0.00088753	0.00412781	Nak	clu_3564	chr2L:18962791-18962885
-0.490534	0.818836	0.62888	-0.189956	chr2L	23068144	23068200	Success	7.01195	1	0.000180501	0.0012535	Spf45	clu_3684	chr2L:23068144-23068200
-0.617232	0.301221	0.111456	-0.189765	chr2L	13386257	13386488	Success	6.96611	1	0.000189521	0.00129438	Ing5	clu_3446	chr2L:13386257-13386488
-1.07836	0.221624	0.0318931	-0.189731	chr2R	13444342	13444428	Success	8.86028	1	2.55847e-05	0.000283421	cnn	clu_443	chr2R:13444342-13444428
-0.639435	0.293235	0.103531	-0.189704	chr3R	15405306	15405380	Success	7.46145	1	0.000111995	0.000873137	CG6125	clu_1371	chr3R:15405306-15405380
-0.648082	0.289929	0.100481	-0.189448	chr2R	12581951	12582289	Success	7.31152	1	0.0001313	0.000974021	Sin3A	clu_395	chr2R:12581951-12582289
-0.797655	0.668125	0.47895	-0.189175	chr2R	19538211	19546449	Success	27.3451	9	1.3952e-08	5.94327e-07	sm	clu_753	chr2R:19538211-19546449
-0.538606	0.335953	0.146966	-0.188986	chr3R	7068094	7068708	Success	2.74481	1	0.0191298	0.0476745	CG1965	clu_1079	chr3R:7068094-7068708
-0.757719	0.34597	0.157491	-0.188478	chr2R	6876733	6877221	Success	30.3821	4	2.00398e-12	3.06683e-10	Spn42Da	clu_97	chr2R:6876733-6877221
-0.89124	0.275502	0.0870931	-0.188409	chr3L	3505086	3505179	Success	6.6539	2	0.00128898	0.00555998	CG42324	clu_2269	chr3L:3505086-3505179
-0.383774	0.547781	0.359891	-0.187891	chr2R	17737033	17737096	Success	6.4009	1	0.000346287	0.00208276	CG6406	clu_657	chr2R:17737033-17737096
-0.661323	0.357876	0.170228	-0.187648	chr2R	16516270	16517019	Success	4.90094	2	0.00743959	0.0229921	Sema2a	clu_588	chr2R:16516270-16517019
-0.902572	0.235268	0.0481566	-0.187112	chr3R	5563372	5563542	Success	9.17093	1	1.84607e-05	0.000215937	Pi4KIIalpha	clu_1030	chr3R:5563372-5563542
-0.442203	0.777044	0.59086	-0.186184	chr2R	14363078	14363245	Success	8.23641	2	0.000264833	0.00168872	Tfb1	clu_494	chr2R:14363078-14363245
-0.521073	0.846576	0.660572	-0.186003	chr3R	12098656	12107139	Success	1.88943	1	0.0519038	0.105182	dpr17	clu_1258	chr3R:12098656-12107139
-0.568653	0.275711	0.0898006	-0.18591	chr3R	27644422	27645225	Success	9.69897	2	6.13469e-05	0.000551055	tau	clu_1794	chr3R:27644422-27645225
-3.05407	0.561389	0.376237	-0.185152	chr2R	7804938	7806226	Success	12.5642	3	1.45149e-05	0.000176919	Nop17l	clu_157	chr2R:7804938-7806226
-0.691436	0.413747	0.228996	-0.184751	chr3L	1207732	1213291	Success	1.49562	3	0.392977	0.51175		clu_2144	chr3L:1207732-1213291
-5.99838	0.18459	1.39542e-06	-0.184589	chr2L	9333827	9338035	Success	6.68915	1	0.000254552	0.00163578	Eaat1	clu_3313	chr2L:9333827-9338035
-0.44788	0.395096	0.210536	-0.184561	chrX	22492421	22493481	Success	6.6222	1	0.000273397	0.00173031	l(1)G0196	clu_4392	chrX:22492421-22493481
-0.705211	0.435631	0.251121	-0.18451	chr2L	10257716	10257778	Success	16.1781	4	1.61777e-06	2.93186e-05	Pten	clu_3347	chr2L:10257716-10257778
-0.378665	0.657514	0.47375	-0.183764	chr2R	8899312	8899367	Success	2.62852	1	0.0218583	0.0531911	ana2	clu_203	chr2R:8899312-8899367
-0.430218	0.36906	0.185479	-0.183581	chr3L	12240674	12264621	Success	18.7511	3	3.60252e-08	1.32907e-06	app	clu_2591	chr3L:12240674-12264621
-0.977775	0.961163	0.777859	-0.183304	chr2L	3655585	3656708	Success	7.07777	1	0.000168302	0.00118269	for	clu_3101	chr2L:3655585-3656708
-0.47835	0.756552	0.574059	-0.182493	chrX	16334413	16336288	Success	11.0982	2	1.51402e-05	0.000182502	Dsp1	clu_4219	chrX:16334413-16336288
-0.512962	0.334824	0.152856	-0.181967	chr3L	2241044	2241104	Success	4.10957	1	0.00414507	0.0143687	ACXD	clu_2211	chr3L:2241044-2241104
-0.548497	0.729968	0.548496	-0.181471	chr3R	14554410	14557512	Success	5.39535	2	0.00453765	0.0153433	Pde6	clu_1328	chr3R:14554410-14557512
-0.322857	0.31123	0.129796	-0.181433	chr2L	7440958	7443584	Success	12.0731	4	7.46621e-05	0.00063218	CG5973	clu_3237	chr2L:7440958-7443584
-0.54216	0.567992	0.386965	-0.181027	chr2R	22061581	22068427	Success	13.6847	4	1.67369e-05	0.000198158	Snp	clu_817	chr2R:22061581-22068427
-0.567454	0.551025	0.370084	-0.18094	chr2R	4744637	4749222	Success	12.8634	4	3.59228e-05	0.000365599	conu	clu_41	chr2R:4744637-4749222
-0.43021	0.363468	0.18267	-0.180798	chr3L	12221282	12240653	Success	18.7511	3	3.60252e-08	1.32907e-06	app	clu_2591	chr3L:12221282-12240653
-1.78498	0.527626	0.346942	-0.180684	chr3L	24131237	24161131	Success	16.5427	2	6.5401e-08	2.07874e-06	Snap25	clu_2940	chr3L:24131237-24161131
-0.484996	0.632037	0.451376	-0.180661	chr2R	21313716	21314424	Success	7.44059	3	0.00192106	0.007754	CG9485	clu_798	chr2R:21313716-21314424
-0.813355	0.262126	0.0817085	-0.180417	chr3R	19619380	19627444	Success	7.70136	2	0.000452213	0.00253534	CG6231	clu_1502	chr3R:19619380-19627444
-0.75127	0.363529	0.18323	-0.180299	chr2R	10267027	10267100	Success	12.4594	2	3.88091e-06	6.28859e-05	CG12910	clu_295	chr2R:10267027-10267100
-0.698288	0.341423	0.161135	-0.180288	chr2L	16840208	16840270	Success	40.3382	6	2.58974e-15	9.72801e-13	SclB,SclA	clu_3523	chr2L:16840208-16840270
-0.354813	0.338602	0.158321	-0.180281	chr3R	14575059	14575771	Success	7.5045	2	0.000550603	0.00289452	CG7987	clu_1330	chr3R:14575059-14575771
-0.762724	0.45211	0.271862	-0.180248	chr3R	14730629	14731405	Success	6.72575	2	0.00119962	0.00528446	CG7530	clu_1338	chr3R:14730629-14731405
-0.440238	0.792185	0.612462	-0.179723	chr3R	23168385	23169896	Success	6.56055	1	0.000291989	0.0018225	Irk1	clu_1619	chr3R:23168385-23169896
-0.612801	0.419804	0.240228	-0.179576	chr3R	5265637	5266753	Success	8.54397	2	0.000194716	0.0013233	Hph	clu_1010	chr3R:5265637-5266753
-0.382073	0.442186	0.262666	-0.179521	chr2L	11266557	11266882	Success	7.44928	2	0.00058186	0.00301145	cmet	clu_3393	chr2L:11266557-11266882
-0.99744	0.285356	0.10587	-0.179486	chr3R	20986382	20992241	Success	17.4345	5	1.59795e-06	2.90869e-05	Calx	clu_1547	chr3R:20986382-20992241
-0.38833	0.604309	0.424904	-0.179405	chr3R	20926977	20927188	Success	7.55147	2	0.000525335	0.00279727	hdly	clu_1543	chr3R:20926977-20927188
-0.467768	0.359536	0.180507	-0.179029	chr3R	24830384	24830449	Success	3.91437	1	0.00514221	0.0170117	CG43273	clu_1704	chr3R:24830384-24830449
-0.378121	0.488155	0.309249	-0.178906	chr2L	10236291	10236375	Success	3.03161	1	0.0138026	0.0371303	mthl15	clu_3345	chr2L:10236291-10236375
-0.432026	0.785036	0.606161	-0.178874	chr2R	23714118	23714666	Success	6.04717	1	0.000505751	0.00271398	Sesn	clu_870	chr2R:23714118-23714666
-0.542601	0.597421	0.418652	-0.17877	chr2R	9132767	9133599	Success	6.72226	3	0.00376758	0.0133057	Hydr1	clu_222	chr2R:9132767-9133599
-0.568604	0.264888	0.0862796	-0.178608	chr3R	27643973	27644405	Success	9.69897	2	6.13469e-05	0.000551055	tau	clu_1794	chr3R:27643973-27644405
-0.715382	0.415701	0.237117	-0.178584	chr3L	19724158	19724275	Success	2.1254	2	0.119385	0.203842	CG42637	clu_2819	chr3L:19724158-19724275
-0.417408	0.410781	0.232267	-0.178514	chr2R	15873677	15874290	Success	1.42758	1	0.0910812	0.163772	sli	clu_548	chr2R:15873677-15874290
-2.68402	0.588163	0.40981	-0.178352	chr3L	14221500	14225431	Success	18.785	3	3.48554e-08	1.2975e-06	nuf	clu_2652	chr3L:14221500-14225431
-0.430588	0.393464	0.215185	-0.178279	chr3R	23991255	23992047	Success	1.60218	1	0.0734423	0.139076	CG13604	clu_1654	chr3R:23991255-23992047
-1.37303	0.202766	0.0250103	-0.177756	chrX	1842883	1843692	Success	17.9587	3	7.79551e-08	2.386e-06	prage	clu_3747	chrX:1842883-1843692
-0.748509	0.298649	0.122	-0.176649	chr3R	29870054	29871239	Success	12.4818	2	3.79522e-06	6.19836e-05	CG34133	clu_1846	chr3R:29870054-29871239
-0.403203	0.753026	0.576497	-0.176529	chr2L	20350894	20355363	Success	5.084	1	0.001429	0.00606128	RtGEF	clu_3610	chr2L:20350894-20355363
-0.523468	0.315803	0.139426	-0.176377	chrX	11906712	11906786	Success	2.04092	1	0.0433462	0.0910036	CG43156	clu_4053	chrX:11906712-11906786
-0.465209	0.560349	0.384097	-0.176252	chr3R	26873998	26874067	Success	7.89741	2	0.000371705	0.00218986	Rb97D	clu_1770	chr3R:26873998-26874067
-1.34297	0.290823	0.114682	-0.17614	chr2R	12850228	12868943	Success	47.9637	7	7.46623e-18	4.40721e-15	CG17574	clu_418	chr2R:12850228-12868943
-0.712008	0.250496	0.0744689	-0.176027	chr2L	1062213	1077652	Success	4.44753	1	0.00285944	0.0107705	S	clu_3008	chr2L:1062213-1077652
-1.95098	0.180246	0.00442241	-0.175823	chr3L	20131619	20131690	Success	7.75621	1	8.19647e-05	0.000678713	obst-J	clu_2835	chr3L:20131619-20131690
-0.368101	0.680473	0.504936	-0.175537	chr2R	15571608	15571678	Success	1.9782	1	0.0466933	0.0965891	CG30466	clu_536	chr2R:15571608-15571678
-0.415678	0.40174	0.226255	-0.175484	chr3L	18674977	18675338	Success	1.55659	1	0.0776615	0.145532	GNBP2	clu_2795	chr3L:18674977-18675338
-0.781073	0.939157	0.763963	-0.175193	chr2L	22250314	22250372	Success	8.14926	1	5.41063e-05	0.000496816	Tif-IA	clu_3668	chr2L:22250314-22250372
-2.05632	0.184853	0.0104912	-0.174361	chr3R	26980876	26981533	Success	10.5391	2	2.64817e-05	0.000290097	CG14253	clu_1777	chr3R:26980876-26981533
-0.708148	0.24841	0.0742334	-0.174176	chr2L	21135029	21137515	Success	5.79691	1	0.000661712	0.00329421	Dap160	clu_3639	chr2L:21135029-21137515
-0.352743	0.563278	0.389121	-0.174157	chrX	17845420	17845490	Success	4.44983	1	0.00285223	0.0107584	Ucp4A	clu_4284	chrX:17845420-17845490
-0.475854	0.370594	0.196536	-0.174058	chr3L	8944520	8947828	Success	7.17329	2	0.000766797	0.00369709	CG43783,orb2	clu_2472	chr3L:8944520-8947828
-0.355731	0.533832	0.35987	-0.173962	chr3R	15969594	15969882	Success	2.96619	1	0.0148651	0.039323	mor	clu_1386	chr3R:15969594-15969882
-0.502409	0.461696	0.287883	-0.173812	chr3R	26969795	26970652	Success	5.0703	2	0.00628052	0.0201328	CG5521	clu_1775	chr3R:26969795-26970652
-0.657204	0.764775	0.591291	-0.173484	chr4	571966	573613	Success	9.59437	3	0.000249898	0.00161904	Ephrin	clu_2005	chr4:571966-573613
-0.759753	0.236638	0.0635239	-0.173114	chr2R	19357838	19359186	Success	10.6966	1	3.74115e-06	6.15873e-05	CG11961	clu_732	chr2R:19357838-19359186
-0.354734	0.527648	0.354627	-0.173021	chr3L	9592456	9594967	Success	2.3664	1	0.0295928	0.0675565	CG42673	clu_2504	chr3L:9592456-9594967
-0.42063	0.410804	0.237834	-0.17297	chr2R	10300588	10304624	Success	34.8813	7	1.64996e-12	2.62217e-10	CAP	clu_299	chr2R:10300588-10304624
-0.630324	0.75795	0.58506	-0.17289	chr2R	1266052	1266192	Success	5.95979	3	0.00766382	0.0235747	CG40191	clu_8	chr2R:1266052-1266192
-0.457465	0.62719	0.454305	-0.172885	chr2R	16825677	16825736	Success	3.93486	2	0.0195485	0.048484	CG34459	clu_606	chr2R:16825677-16825736
-0.37084	0.705663	0.533134	-0.172529	chr2R	8616003	8616327	Success	1.03587	1	0.15005	0.243426	Cirl	clu_186	chr2R:8616003-8616327
-1.13585	0.363193	0.190769	-0.172424	chr2R	11351225	11353819	Success	4.99576	3	0.0186384	0.0466186		clu_330	chr2R:11351225-11353819
-0.429482	0.797215	0.62481	-0.172405	chr3L	12003294	12005254	Success	1.80514	1	0.0574236	0.113959	CG6928	clu_2582	chr3L:12003294-12005254
-0.36795	0.69962	0.52737	-0.17225	chr3R	7093479	7093537	Success	5.12472	1	0.00136726	0.00584834	CR43685	clu_1082	chr3R:7093479-7093537
-0.807404	0.279007	0.106871	-0.172137	chr2R	16579533	16580842	Success	7.8779	2	0.000379028	0.00220895	Cdk4	clu_590	chr2R:16579533-16580842
-0.902348	0.214742	0.0430549	-0.171687	chr3L	15566188	15568206	Success	5.09116	1	0.00141794	0.00602152	dop	clu_2686	chr3L:15566188-15568206
-2.1027	0.314186	0.142635	-0.171551	chr2L	14737548	14741521	Success	72.6402	14	6.30044e-24	1.30167e-20		clu_3470	chr2L:14737548-14741521
-0.418916	0.319868	0.148781	-0.171086	chr3L	16066829	16068113	Success	15.7784	2	1.40449e-07	4.05828e-06	Mbs	clu_2705	chr3L:16066829-16068113
-0.407766	0.775921	0.605043	-0.170879	chr3R	8518391	8519606	Success	2.20823	1	0.0355939	0.0785652	CG11737	clu_1119	chr3R:8518391-8519606
-0.64732	0.283226	0.113203	-0.170023	chr2L	10323561	10323671	Success	8.1039	2	0.000302358	0.00187308	CG4995	clu_3356	chr2L:10323561-10323671
-0.690824	0.649289	0.479611	-0.169677	chr2R	12879146	12879689	Success	15.3862	3	9.49211e-07	1.89475e-05	Nmda1	clu_422	chr2R:12879146-12879689
-1.16851	0.233085	0.0636178	-0.169467	chr3R	26536531	26537371	Success	15.4332	5	9.95348e-06	0.00013267	scrib	clu_1756	chr3R:26536531-26537371
-0.735751	0.532176	0.362834	-0.169342	chr2L	5787984	5799118	Success	19.7621	3	1.34406e-08	5.78507e-07	CG9171	clu_3175	chr2L:5787984-5799118
-0.602295	0.901175	0.73219	-0.168986	chr3L	2536218	2540977	Success	2.78495	1	0.0182719	0.0461403	Spn	clu_2224	chr3L:2536218-2540977
-0.345619	0.64014	0.471215	-0.168925	chr2L	27490	28015	Success	4.05946	1	0.00438059	0.0149592	Cda5	clu_2970	chr2L:27490-28015
-0.391847	0.761937	0.593785	-0.168152	chrX	16967861	16968510	Success	5.63645	1	0.000786469	0.00376121	Ubr1	clu_4256	chrX:16967861-16968510
-9.01904	1	0.831963	-0.168037	chr3L	16491718	16496444	Success	7.53485	1	0.000103613	0.000828104	CG33158	clu_2722	chr3L:16491718-16496444
-0.386217	0.755871	0.588494	-0.167378	chr3L	13910585	13921699	Success	2.42442	1	0.0276648	0.0639703	Rgl	clu_2639	chr3L:13910585-13921699
-0.582189	0.329955	0.163035	-0.16692	chrX	19712267	19712474	Success	2.8196	2	0.0596298	0.117609	meso18E	clu_4339	chrX:19712267-19712474
-0.225828	0.234627	0.0680177	-0.166609	chr3R	30387550	30387775	Success	24.1148	6	1.06316e-08	4.72362e-07	Fer1HCH	clu_1875	chr3R:30387550-30387775
-0.338489	0.544206	0.377613	-0.166593	chr2R	19395777	19395865	Success	6.71514	1	0.000247596	0.00160859	SdhA	clu_735	chr2R:19395777-19395865
-0.891357	0.249343	0.0828855	-0.166457	chr2L	21129082	21130005	Success	7.9322	3	0.00120893	0.00531415	Nhe2,CG46307	clu_3638	chr2L:21129082-21130005
-0.964916	0.582425	0.415978	-0.166446	chr2L	5332850	5337841	Success	18.6018	5	5.45215e-07	1.21774e-05	fusl	clu_3166	chr2L:5332850-5337841
-0.403406	0.493627	0.327552	-0.166075	chr3R	6654121	6654470	Success	9.15712	2	0.000105467	0.000838954	Taf1	clu_1073	chr3R:6654121-6654470
-0.335608	0.594112	0.42896	-0.165152	chrX	19522389	19523003	Success	11.8629	3	2.84982e-05	0.000309881	CoRest	clu_4327	chrX:19522389-19523003
-0.350822	0.746208	0.581201	-0.165007	chrX	21300435	21302627	Success	4.66607	2	0.00940913	0.0274566	CG1718	clu_4373	chrX:21300435-21302627
-0.475943	0.349922	0.185557	-0.164365	chr3L	8944520	8944818	Success	7.17329	2	0.000766797	0.00369709	CG43783,orb2	clu_2472	chr3L:8944520-8944818
-0.347909	0.476087	0.311838	-0.16425	chr2L	9617840	9621145	Success	3.86838	1	0.00541076	0.0177579	GlcAT-S	clu_3323	chr2L:9617840-9621145
-3.40189	0.394747	0.230863	-0.163884	chr3L	21025548	21026130	Success	12.9639	2	2.34345e-06	4.03465e-05	skd	clu_2866	chr3L:21025548-21026130
-0.777262	0.648656	0.484826	-0.16383	chr2R	24672306	24674973	Success	14.0231	4	1.22065e-05	0.000155671	Mmp1	clu_927	chr2R:24672306-24674973
-6.88155	0.163649	2.22362e-06	-0.163647	chr3R	7164355	7164429	Success	37.3575	4	2.28916e-15	9.4588e-13	sas	clu_1087	chr3R:7164355-7164429
-0.525105	0.876472	0.712841	-0.16363	chrX	8437294	8439109	Success	6.91639	1	0.00019982	0.00135058	CG1440	clu_3942	chrX:8437294-8439109
-0.469918	0.792309	0.628706	-0.163603	chr3R	10774018	10777177	Success	16.5798	2	6.302e-08	2.04009e-06	CG45076,fau,CG45078	clu_1212	chr3R:10774018-10777177
-0.421578	0.808883	0.645567	-0.163316	chr3R	17716934	17717956	Success	4.54116	1	0.00258093	0.00987443	osa	clu_1452	chr3R:17716934-17717956
-0.537025	0.882631	0.719812	-0.162818	chr2L	22540324	22540378	Success	5.15776	1	0.00131916	0.00566606	CG17490,CR46268	clu_3673	chr2L:22540324-22540378
-0.332112	0.634588	0.471961	-0.162627	chr2L	12492023	12493426	Success	3.39604	1	0.00915636	0.0268432	bun	clu_3422	chr2L:12492023-12493426
-3.58717	0.163205	0.000704104	-0.162501	chrX	14185243	14185400	Success	22.6886	4	3.31893e-09	1.85322e-07		clu_4130	chrX:14185243-14185400
-0.385712	0.771225	0.609168	-0.162057	chr2L	16657429	16657499	Success	3.73961	1	0.00624148	0.0200498	CG42389	clu_3503	chr2L:16657429-16657499
-1.97275	0.182463	0.0205621	-0.161901	chr3L	2414111	2434626	Success	21.107	5	5.33155e-08	1.8272e-06	Svil	clu_2213	chr3L:2414111-2434626
-0.390129	0.383278	0.221678	-0.1616	chr2L	10481570	10481647	Success	2.8382	1	0.0171947	0.04383	RluA-2	clu_3371	chr2L:10481570-10481647
-0.634131	0.365848	0.204462	-0.161386	chr3R	22607040	22607197	Success	4.40664	2	0.0121961	0.0337764	Efa6	clu_1600	chr3R:22607040-22607197
-0.505945	0.870006	0.708709	-0.161297	chr3R	25713961	25722416	Success	5.39019	1	0.00102581	0.00465786	LpR2	clu_1733	chr3R:25713961-25722416
-0.498149	0.776327	0.615191	-0.161136	chr2L	2752837	2753372	Success	4.26929	2	0.0139917	0.0374684	Bacc	clu_3064	chr2L:2752837-2753372
-0.803435	0.212243	0.0512551	-0.160988	chr2R	24612105	24612167	Success	5.85723	1	0.000620163	0.00315192	Adck	clu_923	chr2R:24612105-24612167
-1.78498	0.469901	0.308984	-0.160917	chr3L	24161179	24210021	Success	16.5427	2	6.5401e-08	2.07874e-06	Snap25	clu_2940	chr3L:24161179-24210021
-0.340572	0.68688	0.526083	-0.160797	chr3L	9415296	9415408	Success	4.62156	1	0.00236382	0.00920576	CG3967	clu_2492	chr3L:9415296-9415408
-0.549353	0.815805	0.655637	-0.160168	chr2L	17443005	17449296	Success	8.29197	2	0.000250521	0.00161996	dl	clu_3535	chr2L:17443005-17449296
-2.30218	0.162271	0.00211211	-0.160159	chr3L	3303852	3304134	Success	23.8102	3	2.56464e-10	2.2547e-08	ZnT63C	clu_2262	chr3L:3303852-3304134
-0.451292	0.424469	0.264569	-0.159901	chr2L	1728232	1728303	Success	7.01443	3	0.00286614	0.0107859	Eno	clu_3033	chr2L:1728232-1728303
-0.378344	0.391391	0.231803	-0.159588	chr2L	2429050	2455057	Success	3.05134	1	0.0134978	0.0363814	dpp	clu_3060	chr2L:2429050-2455057
-0.717965	0.888785	0.729251	-0.159534	chr2R	24770061	24771725	Success	13.9443	2	8.79172e-07	1.78075e-05	Eps-15	clu_930	chr2R:24770061-24771725
-0.501714	0.289421	0.129925	-0.159497	chrX	17868369	17868982	Success	2.89422	1	0.0161318	0.0419488	mnb	clu_4288	chrX:17868369-17868982
-0.442647	0.540497	0.381113	-0.159383	chr2R	15672285	15675517	Success	6.70266	2	0.00122764	0.00537922	fus	clu_538	chr2R:15672285-15675517
-0.330489	0.662655	0.503543	-0.159112	chrX	11904976	11905035	Success	4.1398	1	0.00400929	0.0139919	Upf1	clu_4052	chrX:11904976-11905035
-0.981847	0.967911	0.808908	-0.159003	chr2L	5327286	5327503	Success	6.84099	1	0.000216523	0.00143607	cype	clu_3165	chr2L:5327286-5327503
-0.492354	0.36943	0.210434	-0.158996	chrX	187609	196275	Success	14.6494	3	1.93797e-06	3.40752e-05	tyn	clu_3693	chrX:187609-196275
-0.784299	0.381654	0.222701	-0.158952	chr2R	2770710	2830708	Success	19.7325	4	5.58363e-08	1.87574e-06	CG41378	clu_19	chr2R:2770710-2830708
-0.718781	0.304254	0.145527	-0.158727	chr3L	3165221	3167942	Success	16.5826	3	2.97247e-07	7.48917e-06	CG32280	clu_2253	chr3L:3165221-3167942
-0.352963	0.430365	0.271645	-0.158719	chr3R	27066480	27066608	Success	4.04246	1	0.00446353	0.0151672	spz	clu_1778	chr3R:27066480-27066608
-0.601669	0.394733	0.2361	-0.158633	chr3L	3133338	3139751	Success	4.60033	3	0.0267385	0.0624201	CG11537	clu_2249	chr3L:3133338-3139751
-0.325246	0.641854	0.483238	-0.158616	chr2L	9416654	9420523	Success	1.04768	1	0.147747	0.241016	Mco1	clu_3314	chr2L:9416654-9420523
-0.442374	0.323131	0.164631	-0.1585	chr3L	1803567	1803795	Success	5.92256	1	0.000578126	0.00299726	CG42676	clu_2192	chr3L:1803567-1803795
-0.784502	0.380185	0.2218	-0.158385	chr2R	2831043	2846508	Success	19.7325	4	5.58363e-08	1.87574e-06	CG41378	clu_19	chr2R:2831043-2846508
-1.35735	0.973824	0.815688	-0.158136	chr2L	22927765	22938774	Success	18.6202	2	8.1909e-09	3.83725e-07	lt	clu_3679	chr2L:22927765-22938774
-0.896793	0.248664	0.0905929	-0.158071	chr3L	7339617	7339962	Success	13.1168	3	8.52181e-06	0.00011896	lark	clu_2386	chr3L:7339617-7339962
-0.571569	0.257092	0.0993671	-0.157725	chr2L	10446680	10447781	Success	4.53151	1	0.00260831	0.00995154	loh	clu_3366	chr2L:10446680-10447781
-0.481209	0.453379	0.296095	-0.157284	chr2R	24875659	24875765	Success	14.0648	2	7.79359e-07	1.61825e-05	CG30423	clu_933	chr2R:24875659-24875765
-0.954451	0.825015	0.668101	-0.156914	chrX	2035201	2036407	Success	21.0943	5	5.39491e-08	1.8272e-06	Actn,usp	clu_3763	chrX:2035201-2036407
-0.369228	0.769085	0.612346	-0.156739	chr2R	18757522	18757623	Success	19.1562	3	2.42722e-08	9.64354e-07	Jabba	clu_697	chr2R:18757522-18757623
-0.545478	0.892231	0.735514	-0.156717	chr2R	21298192	21298258	Success	3.39471	1	0.00916993	0.0268534	CR44724	clu_797	chr2R:21298192-21298258
-0.670989	0.272646	0.116052	-0.156594	chr3R	31979619	31981585	Success	8.96647	3	0.000454081	0.00253892	heph	clu_1925	chr3R:31979619-31981585
-0.441806	0.563263	0.406783	-0.15648	chrX	9644367	9658847	Success	4.31202	2	0.0134064	0.0362534	Ptpmeg2	clu_3987	chrX:9644367-9658847
-1.54221	0.184461	0.0280871	-0.156374	chrX	9638465	9640534	Success	16.4818	3	3.27818e-07	8.06277e-06	Ptpmeg2	clu_3986	chrX:9638465-9640534
-0.435858	0.321683	0.165514	-0.15617	chr2R	14965999	14971730	Success	2.84779	1	0.0170076	0.0435142	ckn	clu_514	chr2R:14965999-14971730
-0.354184	0.413376	0.257617	-0.15576	chr3L	4812255	4813328	Success	7.10259	1	0.000163919	0.00115978	Dhc64C	clu_2327	chr3L:4812255-4813328
-0.334823	0.453955	0.298521	-0.155434	chr3L	14412184	14412256	Success	1.77653	1	0.0594357	0.117338	CG3919	clu_2655	chr3L:14412184-14412256
-0.771814	0.332917	0.17776	-0.155157	chr3R	26171038	26183800	Success	7.06354	2	0.000855744	0.00403645	CG31323	clu_1752	chr3R:26171038-26183800
-0.390812	0.516566	0.361547	-0.155019	chr3L	2444087	2444499	Success	15.6588	5	8.10712e-06	0.000114721	Svil	clu_2216	chr3L:2444087-2444499
-0.778762	0.520123	0.365128	-0.154995	chr2R	19176743	19176941	Success	21.0883	3	3.68051e-09	2.02772e-07	CG10737	clu_723	chr2R:19176743-19176941
-0.514307	0.554501	0.399631	-0.15487	chrX	4117895	4117964	Success	11.5189	4	0.000124449	0.000936654	tyf	clu_3822	chrX:4117895-4117964
-1.2042	0.173009	0.018472	-0.154536	chr2R	16112141	16112202	Success	6.74468	1	0.000239921	0.00156612	Asph	clu_567	chr2R:16112141-16112202
-1.06436	0.179814	0.0254235	-0.154391	chrX	19621650	19622203	Success	5.72763	1	0.000712919	0.0034944	Naa20A	clu_4334	chrX:19621650-19622203
-0.543025	0.893744	0.739527	-0.154216	chr3R	23051124	23052922	Success	2.78172	1	0.0183394	0.0461841	p53	clu_1612	chr3R:23051124-23052922
-0.608057	0.493114	0.33915	-0.153964	chrX	18936769	18987176	Success	5.40901	2	0.00447605	0.0151723	CG43759	clu_4315	chrX:18936769-18987176
-1.28919	0.984781	0.830829	-0.153952	chr2R	19170406	19170618	Success	8.64558	1	3.20674e-05	0.000333759	CG10737	clu_719	chr2R:19170406-19170618
-0.813719	0.227283	0.0734841	-0.153799	chr2L	14341576	14342784	Success	12.1299	2	5.39598e-06	8.19712e-05	CG33090	clu_3465	chr2L:14341576-14342784
-0.496899	0.287238	0.133727	-0.153511	chr3R	30252350	30252525	Success	14.6795	3	1.88225e-06	3.32369e-05		clu_1851	chr3R:30252350-30252525
-0.725174	0.26194	0.108763	-0.153177	chr3R	28325819	28328159	Success	18.5441	3	4.408e-08	1.58382e-06	larp	clu_1801	chr3R:28325819-28328159
-0.312684	0.519013	0.366031	-0.152981	chrX	15788957	15790247	Success	3.20177	1	0.0113893	0.0320359	Rhp	clu_4172	chrX:15788957-15790247
-0.612462	0.414982	0.262056	-0.152926	chr3L	16495536	16496053	Success	19.6286	4	6.16426e-08	2.02149e-06	CG42514	clu_2723	chr3L:16495536-16496053
-0.308407	0.59676	0.444028	-0.152732	chrX	10762434	10764085	Success	6.28595	1	0.000391588	0.00226617	Tango5	clu_4012	chrX:10762434-10764085
-0.329453	0.702698	0.550149	-0.152549	chr3L	314317	318991	Success	4.81147	1	0.00192161	0.007754	fwd	clu_2112	chr3L:314317-318991
-0.419561	0.828264	0.675738	-0.152526	chr2L	9579447	9579511	Success	6.35588	1	0.000363364	0.00215103	CG31709	clu_3322	chr2L:9579447-9579511
-0.35349	0.554504	0.40233	-0.152174	chr3R	18248151	18248215	Success	27.8723	3	4.76251e-12	6.78576e-10	14-3-3epsilon	clu_1464	chr3R:18248151-18248215
-0.430688	0.837749	0.685723	-0.152026	chr4	1220195	1220260	Success	7.24467	1	0.000140955	0.0010246	Mitf	clu_2078	chr4:1220195-1220260
-0.574204	0.311898	0.159955	-0.151943	chr4	467994	471014	Success	10.551	2	2.61663e-05	0.000288317	CG33941	clu_1990	chr4:467994-471014
-0.896332	0.189352	0.0374387	-0.151913	chr3L	9419271	9420088	Success	4.5341	1	0.00260092	0.00994172	CG3967	clu_2494	chr3L:9419271-9420088
-0.416537	0.569761	0.417859	-0.151902	chrX	21353665	21354094	Success	3.57211	2	0.0280966	0.064713	sol	clu_4376	chrX:21353665-21354094
-0.330803	0.711403	0.559863	-0.151541	chr3L	9581713	9588240	Success	0.93122	1	0.172344	0.271907	CG42673	clu_2502	chr3L:9581713-9588240
-0.538855	0.856812	0.70529	-0.151522	chr2R	9091051	9091407	Success	12.1422	2	5.33003e-06	8.15369e-05	CG8080	clu_216	chr2R:9091051-9091407
-0.349517	0.749855	0.5984	-0.151454	chr2R	19398805	19399026	Success	8.67916	1	3.09541e-05	0.000328798	hts	clu_736	chr2R:19398805-19399026
-0.30721	0.621057	0.46994	-0.151117	chr2R	12878710	12879052	Success	6.09111	1	0.000482471	0.00263699	Nmda1	clu_421	chr2R:12878710-12879052
-0.304689	0.594473	0.443519	-0.150954	chr2R	17809654	17821000	Success	2.43369	1	0.027369	0.0636402	grh	clu_660	chr2R:17809654-17821000
-0.422114	0.83343	0.682634	-0.150795	chr3L	10695704	10696579	Success	2.35597	1	0.0299538	0.0680423	NijA	clu_2545	chr3L:10695704-10696579
-0.306269	0.622073	0.471486	-0.150587	chr2R	7635200	7638598	Success	6.19853	1	0.000430012	0.00244403	CG43340	clu_142	chr2R:7635200-7638598
-0.458433	0.313906	0.163451	-0.150455	chr2L	10621452	10622697	Success	6.63372	2	0.00131526	0.00565521	Trim9	clu_3374	chr2L:10621452-10622697
-0.638573	0.786888	0.636472	-0.150416	chr3R	25910186	25910703	Success	14.9509	3	1.44732e-06	2.69384e-05	CG42235	clu_1745	chr3R:25910186-25910703
-0.441377	0.30011	0.150648	-0.149462	chr3L	6947915	6947971	Success	2.13864	1	0.0386252	0.0836755	tow	clu_2375	chr3L:6947915-6947971
-0.327154	0.436544	0.287101	-0.149443	chr3R	16059375	16059461	Success	2.65367	1	0.0212357	0.0519207	msps	clu_1394	chr3R:16059375-16059461
-0.503216	0.764472	0.615313	-0.149159	chr3L	27083593	27083724	Success	24.721	4	4.72171e-10	3.36381e-08	CG40228	clu_2956	chr3L:27083593-27083724
-0.36968	0.532331	0.383327	-0.149004	chr3L	9141508	9141787	Success	2.6521	2	0.0705028	0.134745	nwk	clu_2483	chr3L:9141508-9141787
-0.339637	0.742901	0.594314	-0.148587	chr2R	9179225	9185217	Success	3.15281	1	0.0120356	0.0334889	Rab32	clu_226	chr2R:9179225-9185217
-0.420313	0.375249	0.2269	-0.148349	chr3R	20820443	20820650	Success	3.57707	2	0.0279576	0.0645368	CG17271	clu_1539	chr3R:20820443-20820650
-0.379755	0.348609	0.20026	-0.148349	chrX	9967173	9970353	Success	2.09108	1	0.0408518	0.0870101	CG43386	clu_3994	chrX:9967173-9970353
-0.44549	0.516299	0.368197	-0.148102	chr2L	9556398	9560088	Success	12.8199	3	1.13459e-05	0.000146963	jp	clu_3320	chr2L:9556398-9560088
-0.405648	0.337124	0.189156	-0.147969	chr3R	6363230	6364162	Success	3.20666	2	0.0404918	0.0863769	CG42724	clu_1066	chr3R:6363230-6364162
-0.419228	0.836361	0.688462	-0.147898	chr3L	18882530	18884736	Success	5.65055	1	0.000774613	0.00371442	CG3961	clu_2799	chr3L:18882530-18884736
-0.493922	0.472624	0.324726	-0.147898	chrX	6787248	6787351	Success	5.59484	2	0.00371699	0.0131927	C3G	clu_3896	chrX:6787248-6787351
-0.29791	0.586956	0.439197	-0.147759	chr2R	17015202	17015659	Success	5.20116	1	0.00125858	0.00547414	Ehbp1	clu_613	chr2R:17015202-17015659
-0.327001	0.721519	0.573956	-0.147564	chr2L	5074529	5077077	Success	1.48262	1	0.0850722	0.155333	pgant5	clu_3150	chr2L:5074529-5077077
-0.530246	0.241102	0.0935933	-0.147508	chrX	8224047	8225079	Success	4.55946	2	0.0104677	0.0300677	sdt	clu_3935	chrX:8224047-8225079
-0.60558	0.918978	0.771602	-0.147376	chr2L	7811772	7814576	Success	3.85896	1	0.00546755	0.0179017	LanB1	clu_3251	chr2L:7811772-7814576
-0.30603	0.485929	0.338864	-0.147065	chr3R	5476462	5476541	Success	1.35091	1	0.100234	0.176958	Hcs	clu_1023	chr3R:5476462-5476541
-0.411321	0.452381	0.305622	-0.146759	chr3L	8313151	8313957	Success	3.46587	2	0.0312459	0.0702437	CG7185	clu_2438	chr3L:8313151-8313957
-0.220196	0.545591	0.398892	-0.146699	chr3L	336692	338487	Success	25.0138	6	4.64169e-09	2.39743e-07	mthl10	clu_2115	chr3L:336692-338487
-0.298946	0.627787	0.48122	-0.146567	chr2R	16011838	16011955	Success	0.568229	1	0.286402	0.401974	CG8389	clu_559	chr2R:16011838-16011955
-0.56837	0.237282	0.0907611	-0.146521	chrX	16745195	16745515	Success	2.55085	1	0.0239025	0.0569579	goe	clu_4249	chrX:16745195-16745515
-1.2094	0.20574	0.0593695	-0.14637	chr2R	14288255	14291107	Success	16.0851	3	4.81872e-07	1.10616e-05	Ih	clu_488	chr2R:14288255-14291107
-0.426144	0.71918	0.572842	-0.146338	chr3R	16437999	16438065	Success	9.02174	2	0.000120755	0.000915525	ema	clu_1412	chr3R:16437999-16438065
-0.366354	0.356375	0.21018	-0.146195	chrX	2269704	2270638	Success	2.85498	1	0.0168689	0.0432666	CG2924	clu_3776	chrX:2269704-2270638
-0.302839	0.484742	0.33923	-0.145512	chr3L	16405845	16407021	Success	5.55591	1	0.000857797	0.00403908	fax	clu_2720	chr3L:16405845-16407021
-0.480652	0.268057	0.12284	-0.145217	chr2R	17469717	17470567	Success	4.97616	1	0.00160646	0.00666457	qkr54B	clu_639	chr2R:17469717-17470567
-0.389101	0.481972	0.336769	-0.145202	chr3R	24039765	24039911	Success	7.60874	2	0.000496095	0.00268307	spas	clu_1659	chr3R:24039765-24039911
-0.208141	0.485055	0.340024	-0.145032	chr2L	20079472	20080006	Success	11.2288	2	1.32865e-05	0.000165861	fok	clu_3605	chr2L:20079472-20080006
-0.30451	0.473441	0.328416	-0.145025	chrX	14606548	14610439	Success	5.05425	1	0.00147587	0.00621642	NetA	clu_4135	chrX:14606548-14610439
-0.605557	0.920682	0.775658	-0.145024	chr3L	11118065	11120610	Success	7.77606	1	8.0262e-05	0.000667289	FoxK	clu_2552	chr3L:11118065-11120610
-0.496883	0.27081	0.126081	-0.144729	chr3R	30252350	30252459	Success	14.6795	3	1.88225e-06	3.32369e-05		clu_1851	chr3R:30252350-30252459
-0.854305	0.18375	0.0391749	-0.144575	chr2R	24086830	24087532	Success	4.14439	1	0.00398909	0.0139449	snama	clu_901	chr2R:24086830-24087532
-0.955778	0.56214	0.417701	-0.144439	chr2R	17449459	17449537	Success	30.6281	6	2.49991e-11	3.03813e-09	mthl3	clu_636	chr2R:17449459-17449537
-0.402275	0.829694	0.685446	-0.144248	chrX	575350	575471	Success	2.84828	1	0.0169982	0.0435142	Appl	clu_3708	chrX:575350-575471
-0.353917	0.780183	0.636198	-0.143985	chr3L	1945591	1945648	Success	2.44058	1	0.0271513	0.0632051	mu2	clu_2198	chr3L:1945591-1945648
-0.295504	0.503523	0.359643	-0.14388	chr2R	6863533	6864278	Success	4.78868	1	0.00196992	0.00791802	coro	clu_94	chr2R:6863533-6864278
-0.456746	0.236175	0.0923354	-0.143839	chr3R	9768838	9768923	Success	18.8504	2	6.5072e-09	3.23949e-07	CG8481	clu_1181	chr3R:9768838-9768923
-0.370712	0.80214	0.658878	-0.143262	chr3R	12654630	12656661	Success	2.43743	1	0.0272506	0.0634005	CG6225	clu_1267	chr3R:12654630-12656661
-0.897776	0.206945	0.0638065	-0.143139	chrX	21305743	21306649	Success	0.712557	2	0.490389	0.605585	CG1718	clu_4374	chrX:21305743-21306649
-0.430565	0.290927	0.147793	-0.143134	chr3R	14659615	14659744	Success	1.70514	1	0.0647915	0.125336	Hexim	clu_1335	chr3R:14659615-14659744
-0.291595	0.628555	0.485712	-0.142843	chr2L	28240	28733	Success	1.78742	1	0.0586611	0.116031	Cda5	clu_2971	chr2L:28240-28733
-0.382001	0.81467	0.671868	-0.142802	chr3R	19874510	19875169	Success	6.89655	1	0.000204084	0.00136895	CG4562	clu_1508	chr3R:19874510-19875169
-0.43565	0.234227	0.0916845	-0.142543	chr3L	19848398	19858378	Success	7.30957	2	0.000669104	0.003323	Papss	clu_2825	chr3L:19848398-19858378
-1.06381	0.165611	0.0230971	-0.142514	chr3R	21019388	21019445	Success	3.54898	1	0.00771721	0.0236906	Rlip	clu_1550	chr3R:21019388-21019445
-0.912086	0.671735	0.529227	-0.142508	chr3L	231485	231556	Success	4.80473	2	0.00819089	0.0246766	CG42846,CG34454	clu_2099	chr3L:231485-231556
-0.464576	0.479389	0.337036	-0.142353	chr2L	5187717	5188117	Success	7.25842	3	0.00227975	0.00892883	Msp300	clu_3157	chr2L:5187717-5188117
-0.36434	0.623843	0.481495	-0.142348	chr2R	10456157	10458439	Success	6.19577	2	0.00203803	0.00813635	Cyp49a1	clu_307	chr2R:10456157-10458439
-0.288836	0.526894	0.384618	-0.142276	chr2R	7467826	7468422	Success	5.18013	1	0.00128758	0.00555998	Aldh-III	clu_129	chr2R:7467826-7468422
-0.456682	0.233254	0.0911992	-0.142054	chr3R	9768140	9768745	Success	18.8504	2	6.5072e-09	3.23949e-07	CG8481	clu_1181	chr3R:9768140-9768745
-0.253914	0.494448	0.352431	-0.142017	chr3R	5565024	5566088	Success	21.6079	3	2.2145e-09	1.28878e-07	CG12746	clu_1031	chr3R:5565024-5566088
-0.330734	0.389514	0.247717	-0.141796	chr2R	22884802	22884908	Success	6.51177	1	0.000307599	0.00188643	YME1L	clu_846	chr2R:22884802-22884908
-0.285218	0.595761	0.454475	-0.141285	chr3L	16590930	16591004	Success	1.73417	1	0.0625542	0.121864	tra	clu_2727	chr3L:16590930-16591004
-0.395112	0.653566	0.512354	-0.141212	chr3L	3833670	3836022	Success	4.27772	2	0.0138743	0.0372748	enc	clu_2282	chr3L:3833670-3836022
-0.334486	0.380058	0.238981	-0.141077	chr2R	9074459	9074840	Success	2.53317	1	0.0243948	0.0577647	ana	clu_212	chr2R:9074459-9074840
-0.398361	0.663057	0.522012	-0.141045	chrX	11436396	11437023	Success	5.4938	2	0.00411218	0.0142786	Evi5	clu_4030	chrX:11436396-11437023
-2.09987	0.258555	0.117713	-0.140842	chr2L	14737494	14741521	Success	72.6402	14	6.30044e-24	1.30167e-20		clu_3470	chr2L:14737494-14741521
-0.381157	0.762649	0.621962	-0.140686	chr3R	9043639	9049157	Success	8.99838	2	0.00012361	0.000932034	Nmdmc	clu_1145	chr3R:9043639-9049157
-0.282856	0.57521	0.434732	-0.140478	chr3R	7147092	7147331	Success	2.25264	1	0.0337903	0.0751867	gfzf	clu_1086	chr3R:7147092-7147331
-0.607488	0.2876	0.147128	-0.140472	chr2R	9119047	9121736	Success	4.12147	3	0.0412488	0.0874949	Su(var)2-10	clu_219	chr2R:9119047-9121736
-0.292772	0.661544	0.521146	-0.140397	chr2L	12362649	12385562	Success	4.80593	1	0.00193325	0.00779337	bru2	clu_3411	chr2L:12362649-12385562
-0.751332	0.326672	0.186324	-0.140347	chr3R	5860404	5860990	Success	12.9935	4	3.18357e-05	0.000333025	CG2017	clu_1058	chr3R:5860404-5860990
-1.04317	0.199636	0.0594012	-0.140235	chr3L	1207626	1210517	Success	0.992318	3	0.575602	0.679151		clu_2138	chr3L:1207626-1210517
-1.22548	0.931288	0.791087	-0.140201	chrX	9788629	9811788	Success	8.86263	2	0.000141582	0.0010246	CG32698	clu_3991	chrX:9788629-9811788
-0.288197	0.642839	0.502828	-0.14001	chr3R	20797853	20798291	Success	1.52797	1	0.0804428	0.148665	Syp	clu_1537	chr3R:20797853-20798291
-0.433326	0.417848	0.27793	-0.139918	chr2R	14507481	14507540	Success	9.08164	2	0.000113735	0.000876182	Asx	clu_496	chr2R:14507481-14507540
-0.501863	0.456813	0.317055	-0.139758	chr3L	25961540	25969034	Success	14.8531	2	3.54295e-07	8.51132e-06	CG40178	clu_2949	chr3L:25961540-25969034
-0.309464	0.421372	0.281694	-0.139678	chr3R	20300412	20300635	Success	3.88219	1	0.00532869	0.0175304	cic	clu_1517	chr3R:20300412-20300635
-0.245135	0.354695	0.215121	-0.139574	chrX	19433272	19446273	Success	8.77278	2	0.000154893	0.00110729	kek5	clu_4321	chrX:19433272-19446273
-0.235145	0.550503	0.411066	-0.139437	chr2R	9829859	9833509	Success	14.0327	4	1.20982e-05	0.000154768	hebe	clu_248	chr2R:9829859-9833509
-0.40011	0.301893	0.162667	-0.139226	chrX	13586092	13589922	Success	2.5087	1	0.0250938	0.0591868	CG46311,Tango13	clu_4108	chrX:13586092-13589922
-0.371758	0.402875	0.263937	-0.138937	chrX	7092170	7098001	Success	26.6579	6	1.01345e-09	6.33779e-08	Sxl	clu_3905	chrX:7092170-7098001
-0.496898	0.259678	0.120896	-0.138781	chr3R	30252350	30252492	Success	14.6795	3	1.88225e-06	3.32369e-05		clu_1851	chr3R:30252350-30252492
-0.835061	0.177709	0.0390879	-0.138621	chr3L	19285413	19288392	Success	1.75811	1	0.0607709	0.119177	Gbs-76A	clu_2806	chr3L:19285413-19288392
-0.328179	0.387769	0.249155	-0.138613	chr3L	12847156	12848370	Success	8.97298	2	0.00012679	0.000952538	CG10948	clu_2616	chr3L:12847156-12848370
-0.343674	0.397489	0.259021	-0.138468	chr3L	1529228	1531391	Success	7.69327	2	0.000455884	0.00254212	Iml1	clu_2168	chr3L:1529228-1531391
-0.331784	0.372849	0.234409	-0.13844	chrX	15334307	15334990	Success	3.33787	1	0.00977339	0.0283195	HDAC6	clu_4152	chrX:15334307-15334990
-0.459731	0.875583	0.737263	-0.13832	chr2L	10246039	10246900	Success	4.77358	1	0.0020026	0.00802594	chico	clu_3346	chr2L:10246039-10246900
-0.305477	0.715629	0.577356	-0.138273	chr3R	29922898	29923896	Success	2.33614	1	0.0306533	0.0692129		clu_1843	chr3R:29922898-29923896
-0.402016	0.293634	0.155363	-0.138271	chr2R	8901522	8902137	Success	13.6039	3	5.32552e-06	8.15369e-05	Ggamma1	clu_204	chr2R:8901522-8902137
-0.282019	0.489658	0.351424	-0.138235	chr3R	5618872	5623775	Success	9.0376	5	0.00285362	0.0107584	Spec2,CG2911	clu_1037	chr3R:5618872-5623775
-3.40397	0.624974	0.486952	-0.138021	chr3L	13487730	13500900	Success	15.2425	2	2.40037e-07	6.31741e-06	Tgi	clu_2635	chr3L:13487730-13500900
-0.326722	0.653143	0.515187	-0.137955	chr2R	12449782	12451975	Success	9.00277	3	0.000438693	0.00248312	Dyb	clu_388	chr2R:12449782-12451975
-0.944075	0.16747	0.0295461	-0.137924	chr2L	3094375	3094460	Success	4.03997	1	0.00447579	0.0151723	toc	clu_3087	chr2L:3094375-3094460
-0.518328	0.901045	0.763548	-0.137497	chr3L	1207767	1213326	Success	0.36033	1	0.395928	0.514517		clu_2147	chr3L:1207767-1213326
-0.492354	0.319169	0.181805	-0.137365	chrX	176404	196275	Success	14.6494	3	1.93797e-06	3.40752e-05	tyn	clu_3693	chrX:176404-196275
-0.423575	0.62289	0.485753	-0.137137	chr3L	16064317	16066023	Success	9.51326	2	7.38662e-05	0.000629041	Mbs	clu_2703	chr3L:16064317-16066023
-0.745242	0.183258	0.0461528	-0.137105	chr3R	22120462	22120847	Success	10.9132	2	1.82169e-05	0.000213842	CG42390	clu_1586	chr3R:22120462-22120847
-3.05407	0.41501	0.278135	-0.136875	chr2R	7804938	7805422	Success	12.5642	3	1.45149e-05	0.000176919	Nop17l	clu_157	chr2R:7804938-7805422
-0.625448	0.205976	0.0691221	-0.136853	chr2L	16511446	16519970	Success	4.192	1	0.00378538	0.013323	CG5953	clu_3502	chr2L:16511446-16519970
-0.841534	0.962173	0.82536	-0.136813	chrX	611341	611411	Success	4.437	1	0.00289261	0.0108362	CG13366	clu_3709	chrX:611341-611411
-0.686181	0.787067	0.650258	-0.136809	chr2R	4673062	4673114	Success	14.4054	2	5.5438e-07	1.23156e-05	CG17883	clu_34	chr2R:4673062-4673114
-0.600776	0.229465	0.0926907	-0.136774	chr2R	16864051	16864569	Success	8.00664	2	0.000333244	0.00201901	Psi	clu_607	chr2R:16864051-16864569
-1.05895	0.417069	0.280419	-0.13665	chr2R	23608681	23609414	Success	30.2279	7	1.22409e-10	1.23364e-08	Eglp4	clu_862	chr2R:23608681-23609414
-0.178767	0.376047	0.23946	-0.136587	chr2R	19001789	19004605	Success	16.2396	4	1.52678e-06	2.80243e-05	tn	clu_709	chr2R:19001789-19004605
-0.335312	0.340341	0.203766	-0.136575	chr3L	1871917	1872354	Success	13.4386	2	1.4577e-06	2.701e-05	dre4	clu_2195	chr3L:1871917-1872354
-0.377642	0.312546	0.176023	-0.136523	chrX	9024137	9024261	Success	3.14153	1	0.0121897	0.0337764	rdgA	clu_3962	chrX:9024137-9024261
-1.2279	0.164759	0.0282459	-0.136513	chr2R	17027328	17028673	Success	12.2031	2	5.01503e-06	7.82911e-05	RhoGEF2	clu_615	chr2R:17027328-17028673
-1.11592	0.155895	0.0194375	-0.136458	chr3L	3909039	3909757	Success	6.11508	1	0.000470232	0.00259753	mge	clu_2285	chr3L:3909039-3909757
-0.458803	0.329211	0.193033	-0.136178	chr2L	8529557	8535918	Success	11.6736	3	3.41833e-05	0.000352233	CG17834	clu_3295	chr2L:8529557-8535918
-0.397081	0.238005	0.102011	-0.135994	chr3L	11621103	11621214	Success	14.9762	2	3.13275e-07	7.79791e-06	CG6084	clu_2565	chr3L:11621103-11621214
-0.409448	0.849816	0.713871	-0.135945	chr3R	25123483	25123632	Success	3.48884	1	0.00825323	0.0247657	vig2	clu_1716	chr3R:25123483-25123632
-0.385723	0.65479	0.519219	-0.135571	chr2L	7234997	7237687	Success	7.30158	2	0.00067447	0.00334162	Ndae1	clu_3232	chr2L:7234997-7237687
-0.394351	0.6862	0.550817	-0.135383	chr2R	19309583	19309816	Success	1.26827	2	0.281319	0.396727	EndoB	clu_730	chr2R:19309583-19309816
-0.348152	0.796686	0.661371	-0.135316	chr3L	9694458	9696539	Success	5.77081	1	0.000680551	0.00335966	CG6767	clu_2510	chr3L:9694458-9696539
-0.916402	0.54465	0.409382	-0.135267	chr2R	23068128	23070607	Success	19.0507	6	1.07328e-06	2.07232e-05	l(2)k09913	clu_853	chr2R:23068128-23070607
-0.283113	0.469689	0.334563	-0.135126	chr2L	4879196	4880294	Success	3.13284	1	0.0123098	0.0339321	Cf2	clu_3132	chr2L:4879196-4880294
-0.470672	0.729391	0.594379	-0.135012	chrX	15795101	15795893	Success	19.4712	4	7.15997e-08	2.20895e-06	CG8974	clu_4173	chrX:15795101-15795893
-0.535013	0.902782	0.767837	-0.134945	chr3R	27280042	27281753	Success	11.5398	2	9.73488e-06	0.00013129	mrt	clu_1789	chr3R:27280042-27281753
-0.388017	0.350971	0.216103	-0.134868	chr3R	19638750	19638901	Success	15.4411	3	8.99971e-07	1.81399e-05	subdued	clu_1503	chr3R:19638750-19638901
-0.503881	0.387097	0.252356	-0.134742	chr2L	10399712	10399768	Success	10.7419	2	2.16191e-05	0.000245413	Cnot4	clu_3362	chr2L:10399712-10399768
-0.715689	0.186491	0.0519388	-0.134552	chr2R	5307352	5307473	Success	8.56628	1	3.48596e-05	0.000357419	sxc	clu_50	chr2R:5307352-5307473
-0.701422	0.273131	0.139314	-0.133817	chrX	10799924	10813249	Success	13.8976	4	1.37231e-05	0.000170508	Imp	clu_4015	chrX:10799924-10813249
-0.553924	0.565276	0.431684	-0.133592	chr2L	2945792	2946709	Success	17.2437	4	5.91948e-07	1.28733e-05	lilli	clu_3078	chr2L:2945792-2946709
-0.569252	0.643318	0.510154	-0.133164	chr3R	21052242	21055345	Success	17.0493	3	1.88838e-07	5.16741e-06	Mvl	clu_1551	chr3R:21052242-21055345
-0.431786	0.52696	0.393835	-0.133125	chr2R	6930098	6930249	Success	7.24872	2	0.000711087	0.00348956	mim	clu_101	chr2R:6930098-6930249
-0.277611	0.659913	0.526895	-0.133018	chr3R	5223188	5223250	Success	8.72916	1	2.93677e-05	0.000315384	CG2604	clu_1007	chr3R:5223188-5223250
-0.3244	0.773005	0.640274	-0.13273	chr3R	18738598	18743001	Success	5.10609	1	0.00139516	0.00594925	Mekk1	clu_1480	chr3R:18738598-18743001
-0.441524	0.257975	0.125696	-0.13228	chr2R	12514261	12514344	Success	1.98328	1	0.0464127	0.0961655	achi	clu_391	chr2R:12514261-12514344
-0.439559	0.419444	0.287318	-0.132126	chrX	20477187	20477266	Success	11.1777	2	1.39829e-05	0.000171956	RhoGAP19D	clu_4358	chrX:20477187-20477266
-3.96444	0.665255	0.533217	-0.132038	chr3L	12379644	12391323	Success	19.6298	2	2.98474e-09	1.68944e-07	Ncc69	clu_2594	chr3L:12379644-12391323
-0.331511	0.346787	0.214803	-0.131984	chr2L	7480326	7480561	Success	2.55032	1	0.0239172	0.05696	Ziz	clu_3240	chr2L:7480326-7480561
-0.331156	0.785326	0.653547	-0.131779	chr3R	26255431	26256933	Success	6.57554	1	0.000287352	0.00180095	Ald	clu_1753	chr3R:26255431-26256933
-0.268584	0.508668	0.376955	-0.131713	chr2R	14231964	14232725	Success	8.21587	1	5.04334e-05	0.000472542	Opa1	clu_485	chr2R:14231964-14232725
-0.495805	0.299687	0.168038	-0.131649	chr3L	12791291	12791435	Success	8.62911	4	0.00172192	0.00705117	CG42709	clu_2612	chr3L:12791291-12791435
-0.799269	0.550133	0.418574	-0.131559	chr3R	10027381	10037816	Success	10.303	2	3.3531e-05	0.000347243	Mical	clu_1188	chr3R:10027381-10037816
-0.351395	0.681618	0.550088	-0.131531	chr2L	16779210	16780550	Success	10.5484	2	2.62367e-05	0.000288324	Mhc	clu_3517	chr2L:16779210-16780550
-0.298977	0.398411	0.266971	-0.13144	chr2L	18705416	18705474	Success	1.58883	1	0.0746519	0.140979		clu_3557	chr2L:18705416-18705474
-0.410037	0.494246	0.362888	-0.131358	chr2R	14067684	14068845	Success	2.52276	2	0.0802379	0.148408	Prosap	clu_474	chr2R:14067684-14068845
-0.27271	0.653822	0.5226	-0.131222	chr3R	11771300	11777474	Success	0.876864	1	0.185409	0.288228	l(3)neo38	clu_1240	chr3R:11771300-11777474
-5.57537	0.130909	3.62884e-05	-0.130873	chr3R	4659825	4660239	Success	14.0328	2	8.0468e-07	1.6379e-05	CG43427	clu_991	chr3R:4659825-4660239
-0.263002	0.563122	0.432376	-0.130746	chr3R	23946844	23948339	Success	2.75616	1	0.0188831	0.0471734	CG12268	clu_1646	chr3R:23946844-23948339
-0.264351	0.529228	0.398515	-0.130713	chr3R	23979622	23980528	Success	1.66009	1	0.0684341	0.131216	CG31140	clu_1651	chr3R:23979622-23980528
-0.429046	0.371902	0.241296	-0.130605	chr2L	13175276	13175667	Success	4.61352	2	0.00991684	0.0286749	Sfmbt	clu_3437	chr2L:13175276-13175667
-0.290647	0.718394	0.587881	-0.130513	chr2R	16114866	16114940	Success	4.46255	1	0.00281278	0.0106335	Asph	clu_570	chr2R:16114866-16114940
-0.347423	0.321926	0.191579	-0.130347	chr2R	14865766	14867484	Success	2.87738	1	0.016444	0.0425731	Pcf11	clu_506	chr2R:14865766-14867484
-0.261829	0.56879	0.438625	-0.130165	chr2R	15040050	15040117	Success	1.65599	1	0.0687766	0.131811	hbs	clu_516	chr2R:15040050-15040117
-0.355453	0.817443	0.687447	-0.129996	chrX	21322162	21323131	Success	6.16141	1	0.000447456	0.00251208	Dd	clu_4375	chrX:21322162-21323131
-0.439554	0.41263	0.282652	-0.129978	chrX	20476811	20477113	Success	11.1777	2	1.39829e-05	0.000171956	RhoGAP19D	clu_4358	chrX:20476811-20477113
-0.816224	0.330228	0.20027	-0.129958	chrX	1386916	1389601	Success	8.7546	3	0.000555212	0.00290765	CG32813	clu_3734	chrX:1386916-1389601
-0.769389	0.290082	0.160164	-0.129917	chrX	12633957	12635732	Success	10.1102	3	0.000152794	0.00109419	Tomosyn	clu_4075	chrX:12633957-12635732
-0.963053	0.177844	0.0483428	-0.129502	chr2L	18387317	18392245	Success	6.53177	3	0.00450118	0.015245	Fas3	clu_3550	chr2L:18387317-18392245
-0.813826	0.558535	0.429053	-0.129482	chr3R	25417964	25431917	Success	14.0657	4	1.17313e-05	0.000151008	Fur1	clu_1723	chr3R:25417964-25431917
-0.287747	0.412918	0.28345	-0.129468	chr4	661980	662953	Success	1.54121	1	0.0791424	0.147264	gw	clu_2014	chr4:661980-662953
-1.5337	0.251499	0.122196	-0.129303	chr3R	11989523	11992742	Success	24.6286	4	5.16023e-10	3.61391e-08	mfas	clu_1252	chr3R:11989523-11992742
-0.756015	0.173235	0.0441545	-0.12908	chr2L	13775185	13775255	Success	7.42677	1	0.000116189	0.000890714	CG9008	clu_3452	chr2L:13775185-13775255
-0.377736	0.519944	0.390869	-0.129074	chr3L	7663324	7696644	Success	1.40445	2	0.245502	0.358197	Ank2,CG44195	clu_2408	chr3L:7663324-7696644
-0.752034	0.261341	0.132438	-0.128903	chr2L	20356801	20356876	Success	4.57544	2	0.0103018	0.0296427	RtGEF	clu_3611	chr2L:20356801-20356876
-0.445013	0.24792	0.119228	-0.128692	chrX	12589167	12589524	Success	1.42316	1	0.0915834	0.164467	LIMK1	clu_4066	chrX:12589167-12589524
-0.623743	0.935989	0.807688	-0.128301	chr3R	24348080	24348147	Success	5.86819	1	0.0006129	0.00313429	CG5746	clu_1679	chr3R:24348080-24348147
-0.539412	0.261635	0.133476	-0.128159	chr3L	22283149	22283203	Success	2.16842	2	0.114358	0.196887	Srpk79D	clu_2911	chr3L:22283149-22283203
-0.38533	0.759341	0.631276	-0.128065	chr3R	10890845	10891094	Success	1.65435	2	0.191216	0.294687	CG6621	clu_1220	chr3R:10890845-10891094
-0.629149	0.196232	0.0682065	-0.128026	chr3R	14350003	14367193	Success	10.0358	2	4.38019e-05	0.000425858	NK7.1	clu_1326	chr3R:14350003-14367193
-0.291204	0.396348	0.26833	-0.128018	chr2R	17421946	17423656	Success	2.58942	1	0.0228637	0.055022	l(2)k01209	clu_635	chr2R:17421946-17423656
-0.454505	0.576789	0.448778	-0.128011	chr2L	18776603	18779805	Success	2.47573	2	0.0841014	0.153764	ham	clu_3558	chr2L:18776603-18779805
-0.501908	0.41749	0.289749	-0.127741	chr3L	25969627	25977967	Success	14.8531	2	3.54295e-07	8.51132e-06	CG40178	clu_2949	chr3L:25969627-25977967
-0.416123	0.35676	0.229024	-0.127736	chr3L	1207482	1213041	Success	1.66891	2	0.188453	0.291643		clu_2139	chr3L:1207482-1213041
-0.275045	0.692507	0.565073	-0.127434	chr2L	19454980	19456409	Success	2.04055	1	0.0433654	0.0910036	CG10026	clu_3587	chr2L:19454980-19456409
-1.03045	0.380164	0.25302	-0.127143	chr3R	23653768	23668219	Success	29.6466	5	1.70117e-11	2.2675e-09	CG31145	clu_1631	chr3R:23653768-23668219
-0.280837	0.415937	0.288814	-0.127122	chrX	5982311	5982400	Success	0.983875	1	0.160687	0.257448	Grip	clu_3868	chrX:5982311-5982400
-0.290656	0.392305	0.265233	-0.127072	chr3L	12518224	12518438	Success	7.09861	1	0.000164614	0.00116271	tral	clu_2604	chr3L:12518224-12518438
-0.311927	0.354133	0.227098	-0.127036	chr3L	17650626	17653992	Success	5.8649	1	0.000615074	0.00313764	Ndfip,Krn	clu_2775	chr3L:17650626-17653992
-1.61003	0.183902	0.0572792	-0.126623	chr2R	7407060	7407138	Success	9.08953	2	0.000112841	0.0008753	Eaf	clu_126	chr2R:7407060-7407138
-0.360668	0.646304	0.519749	-0.126555	chr2R	14949424	14961386	Success	5.54407	3	0.0112587	0.03182	aPKC	clu_512	chr2R:14949424-14961386
-0.46957	0.232303	0.105789	-0.126514	chr3L	3071307	3073081	Success	4.19839	1	0.00375886	0.0132862	CG11486	clu_2242	chr3L:3071307-3073081
-0.213485	0.341693	0.215699	-0.125994	chr3L	9830069	9830634	Success	8.15372	2	0.000287664	0.00180095	CG43897	clu_2522	chr3L:9830069-9830634
-1.05129	0.253986	0.128247	-0.125738	chr2R	16338436	16339447	Success	10.202	2	3.70978e-05	0.000374787	Hmgs	clu_585	chr2R:16338436-16339447
-0.180465	0.258925	0.133233	-0.125691	chr3L	26008177	26013543	Success	23.465	9	4.04436e-07	9.49471e-06	CG40178	clu_2950	chr3L:26008177-26013543
-0.457929	0.893525	0.767944	-0.125581	chrX	5762681	5764094	Success	16.5522	2	6.47846e-08	2.07512e-06	MAPk-Ak2	clu_3862	chrX:5762681-5764094
-0.265087	0.670449	0.54489	-0.125559	chr3L	8966983	8967128	Success	8.08515	1	5.78945e-05	0.000527331	CG5021	clu_2474	chr3L:8966983-8967128
-0.643722	0.252873	0.127337	-0.125537	chr3L	6550869	6551764	Success	11.9636	4	8.26018e-05	0.000682621	MCU	clu_2367	chr3L:6550869-6551764
-0.30358	0.765759	0.640459	-0.1253	chrX	6094157	6096052	Success	0.611524	1	0.268763	0.383187	Nep1	clu_3870	chrX:6094157-6096052
0.2053	0.599245	0.47404	-0.125205	chr3R	30532644	30533119	Success	8.85408	2	0.000142798	0.00103154	tmod	clu_1882	chr3R:30532644-30533119
-0.166998	0.5189	0.393709	-0.125191	chr2R	17451032	17452453	Success	15.7054	4	2.5241e-06	4.30974e-05	mthl3	clu_637	chr2R:17451032-17452453
-0.266201	0.44472	0.319857	-0.124863	chr2R	22927629	22929088	Success	4.43547	1	0.00289747	0.0108445	Reep1	clu_850	chr2R:22927629-22929088
-0.375914	0.845674	0.720962	-0.124712	chr2L	13964738	13964797	Success	1.6155	1	0.0722569	0.137332	NimB1	clu_3457	chr2L:13964738-13964797
-0.277437	0.407187	0.282828	-0.12436	chr2R	12580612	12581202	Success	5.57399	1	0.000841229	0.00398619	Sin3A	clu_394	chr2R:12580612-12581202
-0.833135	0.197397	0.0733539	-0.124043	chr2L	3081268	3089835	Success	8.36777	2	0.000232233	0.00152315	toc	clu_3086	chr2L:3081268-3089835
-0.365486	0.401499	0.277678	-0.12382	chrX	17598184	17598268	Success	7.17743	2	0.000763632	0.00369044	CG12991	clu_4272	chrX:17598184-17598268
-0.348394	0.342415	0.218665	-0.12375	chr2L	155429	155546	Success	14.801	3	1.67341e-06	3.01944e-05	ND-15	clu_2979	chr2L:155429-155546
-0.518315	0.307341	0.183666	-0.123676	chr3R	22676198	22676909	Success	2.06046	2	0.127395	0.214069	wake	clu_1603	chr3R:22676198-22676909
-0.257567	0.511896	0.388358	-0.123538	chr2R	21698600	21704323	Success	10.6563	3	9.06522e-05	0.000737352	HmgZ	clu_813	chr2R:21698600-21704323
-0.500505	0.251395	0.128007	-0.123388	chr3R	11238609	11238811	Success	4.37637	2	0.012571	0.0345815	CG31388	clu_1225	chr3R:11238609-11238811
-0.428688	0.243142	0.11995	-0.123192	chr2R	24159085	24159149	Success	8.47534	1	3.83634e-05	0.000382136	DnaJ-60,CG42568	clu_904	chr2R:24159085-24159149
-0.326167	0.319739	0.19666	-0.12308	chr3R	16301351	16301805	Success	8.97508	1	2.26765e-05	0.000255311	gish	clu_1407	chr3R:16301351-16301805
-0.183571	0.474062	0.35115	-0.122913	chr2R	12673339	12674206	Success	13.7946	4	1.51071e-05	0.000182502	GLS	clu_411	chr2R:12673339-12674206
-0.696184	0.286638	0.163788	-0.122849	chr3L	12201862	12203719	Success	17.2525	3	1.54981e-07	4.44709e-06	Adk1	clu_2589	chr3L:12201862-12203719
-0.288554	0.749921	0.627401	-0.12252	chr3R	29832348	29833193	Success	3.1004	1	0.0127693	0.0349759	Atg16	clu_1838	chr3R:29832348-29833193
-0.62759	0.469216	0.346731	-0.122485	chr3R	10052970	10053022	Success	5.93123	2	0.0026552	0.0101025	CR44192	clu_1191	chr3R:10052970-10053022
-0.456743	0.435167	0.312699	-0.122467	chrX	8502774	8509456	Success	17.0092	4	7.38753e-07	1.55741e-05	CG33181	clu_3944	chrX:8502774-8509456
-0.513072	0.913627	0.79127	-0.122357	chrX	17095564	17096285	Success	2.05311	1	0.0427257	0.090186	CG16700	clu_4258	chrX:17095564-17096285
-0.711071	0.169155	0.0468077	-0.122347	chrX	11922373	11924158	Success	1.97704	1	0.0467579	0.0966019	Sclp	clu_4055	chrX:11922373-11924158
-0.388811	0.397239	0.274905	-0.122334	chr2R	19242585	19242704	Success	27.2523	5	1.65059e-10	1.5861e-08	cora	clu_728	chr2R:19242585-19242704
-0.286194	0.746463	0.624208	-0.122255	chr2R	7326784	7329289	Success	3.67512	1	0.00670536	0.0210696	Dscam1	clu_122	chr2R:7326784-7329289
-0.494301	0.471248	0.349479	-0.121769	chr4	133713	133795	Success	18.0793	6	2.56766e-06	4.34819e-05	CG32000	clu_1945	chr4:133713-133795
-0.302688	0.70972	0.588106	-0.121614	chr3R	11453820	11457586	Success	11.4647	4	0.000130801	0.000973282	PGRP-LB	clu_1230	chr3R:11453820-11457586
-0.324369	0.645544	0.524063	-0.121482	chr3R	29879810	29897300	Success	1.60784	2	0.20032	0.305997	CG31038	clu_1848	chr3R:29879810-29897300
-0.194686	0.312392	0.191149	-0.121243	chr2L	11818849	11833260	Success	5.93518	4	0.0183417	0.0461841	Pde1c	clu_3405	chr2L:11818849-11833260
-0.255793	0.453022	0.331801	-0.121222	chr3L	2564755	2565601	Success	1.07925	1	0.141783	0.233348	msn	clu_2227	chr3L:2564755-2565601
-0.270935	0.717778	0.596667	-0.121111	chrX	7100532	7102076	Success	0.961983	1	0.16542	0.262992	CG4615	clu_3906	chrX:7100532-7102076
-0.227362	0.267079	0.146117	-0.120962	chrX	19524163	19526841	Success	12.739	3	1.22661e-05	0.000155949	CoRest	clu_4328	chrX:19524163-19526841
-0.392762	0.372694	0.251848	-0.120847	chr3L	21214376	21215373	Success	1.5864	2	0.204661	0.311019	CG10508	clu_2873	chr3L:21214376-21215373
-0.682884	0.1707	0.0499049	-0.120795	chrX	12025045	12025114	Success	10.3179	1	5.55503e-06	8.37715e-05	Usp7	clu_4057	chrX:12025045-12025114
-0.353516	0.407087	0.286504	-0.120583	chr2R	23932814	23935825	Success	12.4112	9	0.00317401	0.0116598	SERCA	clu_885	chr2R:23932814-23935825
-0.40474	0.455272	0.334818	-0.120454	chr3R	10771205	10771337	Success	12.1462	3	2.17043e-05	0.000245704	CG45076	clu_1211	chr3R:10771205-10771337
-0.111338	0.40731	0.286923	-0.120387	chr3L	9400953	9401040	Success	38.097	8	2.84328e-13	5.87422e-11	eIF4E1	clu_2490	chr3L:9400953-9401040
-0.322857	0.206306	0.0860387	-0.120268	chr2L	7440962	7443584	Success	12.0731	4	7.46621e-05	0.00063218	CG5973	clu_3237	chr2L:7440962-7443584
-0.549997	0.194771	0.0745164	-0.120254	chrX	13617936	13618102	Success	6.83299	1	0.000218374	0.00144371	Tango2	clu_4112	chrX:13617936-13618102
-0.491006	0.908726	0.788543	-0.120183	chr2L	10684107	10684168	Success	0.323519	1	0.421174	0.539123		clu_3377	chr2L:10684107-10684168
-0.430818	0.191906	0.0724428	-0.119464	chr3L	19975613	19976091	Success	11.8814	2	6.9182e-06	0.000100919	Ac76E	clu_2831	chr3L:19975613-19976091
-0.322458	0.808782	0.689374	-0.119407	chr3L	8353426	8353479	Success	4.56954	1	0.00250206	0.00965313	Culd	clu_2439	chr3L:8353426-8353479
-0.418924	0.222727	0.103597	-0.11913	chr3L	16068943	16070120	Success	15.7784	2	1.40449e-07	4.05828e-06	Mbs	clu_2705	chr3L:16068943-16070120
-0.242264	0.614068	0.49498	-0.119089	chr2L	12282562	12298568	Success	2.0259	1	0.0441241	0.0923611	bru1	clu_3409	chr2L:12282562-12298568
-0.397212	0.869271	0.750279	-0.118991	chrX	1622988	1624138	Success	1.4505	1	0.0885244	0.160336	br	clu_3741	chrX:1622988-1624138
-0.735751	0.373818	0.254867	-0.118951	chr2L	5771209	5787965	Success	19.7621	3	1.34406e-08	5.78507e-07	CG9171	clu_3175	chr2L:5771209-5787965
-1.0245	0.979599	0.860871	-0.118727	chr2R	10146994	10147059	Success	8.66723	1	3.13452e-05	0.00032903	KCNQ	clu_286	chr2R:10146994-10147059
-0.434897	0.229925	0.111201	-0.118724	chr2R	18998423	19001092	Success	4.98692	1	0.0015878	0.00659376	tn	clu_708	chr2R:18998423-19001092
-0.517231	0.918232	0.799649	-0.118583	chr3R	16099660	16100900	Success	4.72825	1	0.00210401	0.00834336	Akt1	clu_1398	chr3R:16099660-16100900
-0.241333	0.500573	0.382163	-0.118409	chr3R	20609400	20609940	Success	3.14152	1	0.0121899	0.0337764	bon	clu_1532	chr3R:20609400-20609940
-0.418458	0.236893	0.118501	-0.118392	chr3R	18365610	18365672	Success	3.13649	1	0.0122593	0.0338607	WRNexo	clu_1468	chr3R:18365610-18365672
-0.174055	0.440788	0.322457	-0.118331	chr2R	7637193	7638120	Success	6.71767	3	0.00378378	0.013323	CG43340	clu_143	chr2R:7637193-7638120
-0.200004	0.420186	0.301914	-0.118272	chr2R	10249827	10250879	Success	17.8299	4	3.39956e-07	8.31183e-06	Syb	clu_290	chr2R:10249827-10250879
-0.721094	0.161752	0.0436284	-0.118124	chr3L	2651280	2651334	Success	5.18143	1	0.00128576	0.00555998	ProRS-m	clu_2233	chr3L:2651280-2651334
-0.33718	0.827987	0.710346	-0.11764	chr2R	10083326	10083404	Success	6.38394	1	0.000352623	0.00210859	egr	clu_274	chr2R:10083326-10083404
-0.298148	0.601474	0.483894	-0.11758	chr2R	10105825	10105941	Success	6.42296	2	0.00162385	0.00672993	14-3-3zeta	clu_278	chr2R:10105825-10105941
-0.267108	0.3897	0.272339	-0.117361	chr2L	10472215	10474282	Success	1.29051	1	0.108152	0.188717	RluA-1	clu_3370	chr2L:10472215-10474282
-0.787202	0.151879	0.0345551	-0.117324	chr3R	18769113	18792051	Success	58.3671	6	7.90073e-23	1.08819e-19	CG7720	clu_1482	chr3R:18769113-18792051
-0.273482	0.774887	0.65793	-0.116958	chr2R	23666035	23671976	Success	5.51261	2	0.00403558	0.0140368	Pde8	clu_864	chr2R:23666035-23671976
-1.61348	0.130035	0.0131148	-0.11692	chr3R	19639413	19640984	Success	10.3496	2	3.2004e-05	0.000333759	subdued	clu_1504	chr3R:19639413-19640984
-0.680805	0.858689	0.741883	-0.116806	chr2R	17266211	17275410	Success	8.59046	2	0.00018587	0.00128216	mbl	clu_631	chr2R:17266211-17275410
-0.624982	0.137186	0.0205534	-0.116633	chr3R	4642008	4642569	Success	9.31676	3	0.000325489	0.00197492	MED31,slx1	clu_990	chr3R:4642008-4642569
-0.27173	0.359727	0.243125	-0.116602	chr3R	25682431	25683473	Success	9.86082	2	5.21797e-05	0.000480942	CG5028	clu_1727	chr3R:25682431-25683473
-0.449516	0.897776	0.781379	-0.116397	chrX	10279191	10323566	Success	3.19925	1	0.0114217	0.032105	alpha-Man-Ia	clu_4004	chrX:10279191-10323566
-0.234565	0.523055	0.406888	-0.116167	chr3L	1009739	1024204	Success	2.55748	1	0.0237203	0.0566405	trio	clu_2135	chr3L:1009739-1024204
-0.47363	0.90188	0.785824	-0.116056	chr3R	25312660	25313761	Success	7.89984	3	0.00124641	0.00543268	CG31087	clu_1721	chr3R:25312660-25313761
-0.223682	0.500109	0.384207	-0.115903	chr3R	11821819	11821907	Success	13.7545	4	1.5683e-05	0.000187832	CG6950	clu_1247	chr3R:11821819-11821907
-0.333557	0.828618	0.712744	-0.115874	chr3R	9218763	9232074	Success	1.66053	1	0.0683974	0.131206	pum	clu_1148	chr3R:9218763-9232074
-0.83923	0.968853	0.853078	-0.115775	chr2R	15927624	15931737	Success	5.73711	1	0.000705686	0.00346718	bdg	clu_551	chr2R:15927624-15931737
-0.481964	0.205382	0.0897313	-0.11565	chrX	17677503	17682427	Success	1.91952	1	0.0500719	0.102272	chas	clu_4281	chrX:17677503-17682427
-0.252952	0.416696	0.30106	-0.115636	chr2L	7402985	7403229	Success	2.31712	1	0.0313402	0.0703792	CG5171	clu_3234	chr2L:7402985-7403229
-0.628022	0.232053	0.116425	-0.115627	chr3L	16897628	16912129	Success	17.6405	4	4.06719e-07	9.49471e-06	Lmpt	clu_2746	chr3L:16897628-16912129
-0.21609	0.237335	0.121782	-0.115552	chr2R	18021127	18021338	Success	11.8202	12	0.0227563	0.0548275		clu_666	chr2R:18021127-18021338
-0.639836	0.328204	0.212742	-0.115463	chr3R	10004155	10004656	Success	5.4496	3	0.0122836	0.033905	Mical	clu_1184	chr3R:10004155-10004656
-0.310671	0.342314	0.226888	-0.115427	chr2R	11204828	11208245	Success	4.19034	2	0.0151412	0.0398492	shn	clu_326	chr2R:11204828-11208245
-0.435873	0.189023	0.0739734	-0.115049	chr3L	19847603	19858378	Success	7.30957	2	0.000669104	0.003323	Papss	clu_2825	chr3L:19847603-19858378
-0.29778	0.764248	0.649298	-0.11495	chr3L	19260230	19260533	Success	8.38916	2	0.000227318	0.00149567	nes	clu_2804	chr3L:19260230-19260533
-0.986453	0.13627	0.0214672	-0.114803	chr3L	21177942	21178097	Success	8.5001	1	3.73757e-05	0.000376162	chb	clu_2870	chr3L:21177942-21178097
-0.3871	0.470448	0.355831	-0.114617	chr3L	1878039	1881129	Success	5.28746	2	0.00505457	0.016789	CG13937	clu_2196	chr3L:1878039-1881129
-0.269246	0.745476	0.630913	-0.114563	chr3L	25109238	25109301	Success	1.50705	1	0.0825435	0.151495	Set1	clu_2943	chr3L:25109238-25109301
-0.502334	0.196914	0.082386	-0.114528	chr2L	19003879	19003948	Success	4.64025	1	0.00231606	0.00904534	CG31793	clu_3567	chr2L:19003879-19003948
-0.371	0.351493	0.237038	-0.114455	chr3L	2126670	2127078	Success	10.0152	2	4.47169e-05	0.000432882	zormin	clu_2206	chr3L:2126670-2127078
-0.42173	0.298794	0.184351	-0.114443	chr2L	19410643	19426206	Success	6.30509	3	0.00556012	0.0181599	Pax	clu_3582	chr2L:19410643-19426206
-0.430775	0.183814	0.069391	-0.114423	chr3L	19975475	19975599	Success	11.8814	2	6.9182e-06	0.000100919	Ac76E	clu_2831	chr3L:19975475-19975599
-0.315902	0.698213	0.583879	-0.114334	chr2R	13549916	13552108	Success	5.83667	3	0.00859017	0.0255165	CG33156	clu_452	chr2R:13549916-13552108
-1.76252	0.122404	0.00852259	-0.113882	chr2R	15951466	15951907	Success	16.808	3	2.38771e-07	6.31741e-06	Strn-Mlck	clu_555	chr2R:15951466-15951907
-0.23749	0.654017	0.540353	-0.113664	chr3L	25216573	25223717	Success	1.59649	1	0.0739553	0.139919		clu_2946	chr3L:25216573-25223717
-0.373337	0.423547	0.309958	-0.113589	chr2R	21023754	21023976	Success	12.5549	2	3.52746e-06	5.8772e-05	RIC-3	clu_780	chr2R:21023754-21023976
-0.328208	0.829079	0.715591	-0.113487	chr3L	11072410	11072470	Success	6.97255	1	0.000188227	0.00128981	Mocs1	clu_2549	chr3L:11072410-11072470
-0.40974	0.421923	0.308527	-0.113396	chr3R	29739979	29740568	Success	3.56933	2	0.0281748	0.0648273	CG1969	clu_1834	chr3R:29739979-29740568
-0.424249	0.248739	0.135539	-0.1132	chr3L	23037753	23038012	Success	20.979	3	4.09517e-09	2.16939e-07	nrm	clu_2927	chr3L:23037753-23038012
-0.467179	0.907831	0.794632	-0.113199	chr2L	18142580	18152040	Success	1.12963	1	0.132817	0.221201	Socs36E	clu_3544	chr2L:18142580-18152040
-0.373608	0.763515	0.650324	-0.11319	chr3R	10008854	10014990	Success	4.74901	2	0.00866031	0.0256703	Mical	clu_1185	chr3R:10008854-10014990
-0.770753	0.177591	0.0644975	-0.113094	chr2R	13198159	13198213	Success	6.18883	2	0.00205223	0.00818514	Kdm4B,CG17724	clu_434	chr2R:13198159-13198213
-0.227691	0.530975	0.417918	-0.113056	chr3R	24720216	24727706	Success	2.77019	1	0.0185825	0.046507	tok	clu_1700	chr3R:24720216-24727706
-0.257145	0.726528	0.613675	-0.112853	chrX	20668491	20669107	Success	0.877592	1	0.185226	0.288161	CG1835	clu_4360	chrX:20668491-20669107
-0.270517	0.357567	0.24472	-0.112847	chr3R	8250570	8252053	Success	1.69921	1	0.0652589	0.126087	mtg	clu_1114	chr3R:8250570-8252053
-0.548837	0.227988	0.115219	-0.112769	chr3L	21002197	21003736	Success	4.33592	2	0.0130898	0.0355368	skd	clu_2865	chr3L:21002197-21003736
-0.246667	0.414091	0.301448	-0.112643	chr3R	25121146	25122561	Success	3.53317	1	0.00785453	0.0239697	CG31108,CG31510	clu_1715	chr3R:25121146-25122561
-0.505887	0.19204	0.0795424	-0.112498	chr3R	24064060	24064182	Success	2.32904	1	0.0309078	0.0696732	eIF4EHP	clu_1663	chr3R:24064060-24064182
-0.251771	0.397606	0.285164	-0.112443	chr2R	13415615	13416575	Success	2.27659	1	0.0328576	0.0734276	CG42321	clu_439	chr2R:13415615-13416575
-0.53108	0.207101	0.0947278	-0.112373	chrX	15812438	15813736	Success	7.46195	4	0.00486166	0.0162923	sd	clu_4178	chrX:15812438-15813736
-0.449837	0.209557	0.0973279	-0.112229	chrX	7284758	7285361	Success	2.89038	1	0.0162026	0.0421063	CG1677	clu_3908	chrX:7284758-7285361
-0.231842	0.471649	0.359575	-0.112074	chr3R	16550740	16551614	Success	1.05493	1	0.146353	0.239024	CG42342	clu_1415	chr3R:16550740-16551614
-0.771788	0.193797	0.0819128	-0.111884	chr2R	13179013	13179588	Success	16.2864	5	4.57481e-06	7.27043e-05	CG17724,Kdm4B,seq	clu_432	chr2R:13179013-13179588
-0.679864	0.150568	0.0387488	-0.111819	chr2R	18021637	18021968	Success	42.5664	10	4.91431e-14	1.35373e-11		clu_667	chr2R:18021637-18021968
-0.287253	0.525437	0.41378	-0.111657	chr3L	16066109	16066613	Success	6.88799	2	0.00101996	0.00464149	Mbs	clu_2704	chr3L:16066109-16066613
-0.342231	0.334384	0.22273	-0.111654	chr2R	13416606	13418987	Success	4.61138	2	0.00993808	0.0287162	CG42321	clu_440	chr2R:13416606-13418987
-0.399451	0.294513	0.182994	-0.111519	chr3L	17671677	17673651	Success	16.6298	4	1.05682e-06	2.0598e-05	CG34251	clu_2776	chr3L:17671677-17673651
-0.527826	0.395152	0.283668	-0.111484	chr3L	20384858	20388669	Success	7.32007	3	0.00215149	0.00848302	fbl	clu_2849	chr3L:20384858-20388669
-0.333116	0.200969	0.0895941	-0.111375	chr3R	29597908	29598164	Success	18.5632	3	4.32664e-08	1.57629e-06	alph	clu_1832	chr3R:29597908-29598164
-0.456253	0.905969	0.7946	-0.111369	chrX	19636469	19637618	Success	3.53755	1	0.00781623	0.0239057	e(y)3	clu_4335	chrX:19636469-19637618
-0.475916	0.287976	0.176625	-0.111351	chr3L	21346954	21349107	Success	2.04943	2	0.128808	0.215917	ebd2	clu_2879	chr3L:21346954-21349107
-0.42764	0.52066	0.409358	-0.111301	chr3L	21680232	21680300	Success	7.92406	2	0.00036193	0.00214562	CG11248	clu_2895	chr3L:21680232-21680300
-0.274475	0.768643	0.657396	-0.111246	chr3L	9864802	9865058	Success	6.51144	1	0.000307709	0.00188643	CG8108	clu_2528	chr3L:9864802-9865058
-0.317561	0.484769	0.373615	-0.111154	chr3R	4744665	4748791	Success	1.67251	2	0.187776	0.290704	tacc	clu_999	chr3R:4744665-4748791
-0.352429	0.853877	0.742782	-0.111095	chr3R	24691933	24692204	Success	4.29187	1	0.00339177	0.0122293	slo	clu_1696	chr3R:24691933-24692204
-0.679864	0.149233	0.0384054	-0.110828	chr2R	18021577	18021968	Success	42.5664	10	4.91431e-14	1.35373e-11		clu_667	chr2R:18021577-18021968
-0.252252	0.350867	0.240131	-0.110736	chrX	2634178	2641590	Success	9.88454	3	0.000189511	0.00129438	sgg	clu_3785	chrX:2634178-2641590
-0.345172	0.849236	0.738517	-0.110719	chrX	5707500	5707557	Success	5.01576	1	0.00153884	0.00642797	CG4096	clu_3858	chrX:5707500-5707557
-0.270041	0.3469	0.236353	-0.110546	chr2R	17485029	17490937	Success	3.68713	1	0.00661641	0.0208612	NT5E-2	clu_641	chr2R:17485029-17490937
-0.296372	0.397469	0.286957	-0.110512	chr2L	1910149	1932056	Success	3.90796	2	0.0200815	0.0495844	Wdr62	clu_3038	chr2L:1910149-1932056
-0.345897	0.339163	0.228796	-0.110367	chr2L	13025497	13027066	Success	2.81319	2	0.0600134	0.118184	CG9932	clu_3433	chr2L:13025497-13027066
-0.243369	0.407352	0.296992	-0.11036	chr3L	8624683	8626961	Success	2.32749	1	0.0309637	0.0697611	Zasp66	clu_2462	chr3L:8624683-8626961
-0.445718	0.360912	0.250589	-0.110323	chr2L	5029636	5030137	Success	5.4962	2	0.00410235	0.0142564	Col4a1	clu_3144	chr2L:5029636-5030137
-0.541157	0.190229	0.0799523	-0.110277	chr2L	8353797	8354470	Success	5.94632	3	0.00776014	0.023787		clu_3283	chr2L:8353797-8354470
-0.36247	0.336046	0.225857	-0.110189	chr2R	10106104	10107467	Success	10.0969	2	4.12051e-05	0.00040538	14-3-3zeta	clu_279	chr2R:10106104-10107467
-0.534182	0.224537	0.114377	-0.11016	chr2R	15221980	15222044	Success	3.56684	2	0.0282449	0.0648739	CG8079	clu_520	chr2R:15221980-15222044
-0.380641	0.902165	0.79209	-0.110075	chr3R	6393911	6405378	Success	5.34403	2	0.00477658	0.0160332	Dmtn	clu_1071	chr3R:6393911-6405378
-0.335934	0.273504	0.163648	-0.109856	chr3L	1872470	1872582	Success	13.4386	2	1.4577e-06	2.701e-05	dre4	clu_2195	chr3L:1872470-1872582
-0.447087	0.902754	0.793033	-0.109721	chr4	560411	560471	Success	11.4165	2	1.10123e-05	0.000144048	Pur-alpha	clu_2000	chr4:560411-560471
-0.245492	0.71434	0.604816	-0.109524	chrX	14252875	14252936	Success	2.62081	1	0.0220527	0.0536326	mud	clu_4131	chrX:14252875-14252936
-0.536979	0.142854	0.0333662	-0.109488	chr2L	6864352	6864419	Success	9.92013	2	4.91746e-05	0.0004621	Nha1	clu_3216	chr2L:6864352-6864419
-0.266074	0.348666	0.239203	-0.109464	chr2R	17165870	17166171	Success	0.786032	1	0.209908	0.317125		clu_628	chr2R:17165870-17166171
-0.199712	0.486129	0.37669	-0.10944	chr2R	21017952	21019159	Success	6.0605	3	0.00697998	0.0217834	RIC-3	clu_777	chr2R:21017952-21019159
-0.41695	0.216073	0.10692	-0.109153	chr2R	16027263	16027337	Success	6.05738	1	0.000500243	0.00269844	casp	clu_561	chr2R:16027263-16027337
-0.117674	0.1373	0.0282482	-0.109052	chr2L	2330810	2357078	Success	28.0244	6	2.84545e-10	2.36651e-08	CG9967	clu_3054	chr2L:2330810-2357078
-0.882538	0.198822	0.0897903	-0.109032	chr3R	11679398	11679567	Success	10.613	3	9.44895e-05	0.000764052	Taf12	clu_1237	chr3R:11679398-11679567
-0.369016	0.868538	0.759522	-0.109016	chr2R	11346740	11349476	Success	0.488169	1	0.323104	0.439023		clu_329	chr2R:11346740-11349476
-0.221062	0.501825	0.392975	-0.10885	chr3R	17380135	17384606	Success	2.74967	1	0.0190237	0.0474388	lute	clu_1438	chr3R:17380135-17384606
-0.331718	0.266233	0.157459	-0.108774	chr3L	4115646	4115723	Success	4.13383	1	0.00403574	0.0140368	Chd64	clu_2296	chr3L:4115646-4115723
-0.458087	0.90944	0.800696	-0.108745	chr2R	19178872	19179499	Success	4.2662	1	0.00348881	0.0125028	hppy	clu_724	chr2R:19178872-19179499
-1.12054	0.161131	0.052455	-0.108676	chr2R	13425993	13429627	Success	9.02961	5	0.0028731	0.0107979	CG42321	clu_442	chr2R:13425993-13429627
-0.315882	0.279662	0.171093	-0.108569	chr3R	7865761	7868039	Success	1.57512	1	0.0759158	0.142843	CG17816	clu_1102	chr3R:7865761-7868039
-0.297391	0.472784	0.364666	-0.108118	chr3L	830341	830908	Success	5.02662	2	0.00656096	0.0207262	Sf3b3	clu_2125	chr3L:830341-830908
-0.467471	0.913223	0.805133	-0.108089	chr2L	17489902	17491802	Success	2.97798	1	0.0146676	0.0389002	qua	clu_3539	chr2L:17489902-17491802
-0.944113	0.172226	0.0642602	-0.107966	chr3L	1216093	1216177	Success	14.2452	6	7.5943e-05	0.000639097	mwh	clu_2152	chr3L:1216093-1216177
-0.428957	0.252308	0.144563	-0.107745	chrX	17857358	17857492	Success	9.96236	2	4.71413e-05	0.000450686	CG6762	clu_4287	chrX:17857358-17857492
-0.690645	0.150206	0.0425221	-0.107683	chr3R	16049160	16049221	Success	7.33153	1	0.000128541	0.000963939	IKKbeta,CR45212	clu_1392	chr3R:16049160-16049221
-0.243793	0.386382	0.278858	-0.107524	chrX	17178991	17186794	Success	0.836759	1	0.195788	0.300407	baz	clu_4267	chrX:17178991-17186794
-0.217318	0.600986	0.493735	-0.107251	chr3R	4134390	4135224	Success	5.94346	1	0.000565294	0.00294552	Gfat1	clu_963	chr3R:4134390-4135224
-0.305024	0.285655	0.178488	-0.107167	chrX	1779258	1780062	Success	2.16933	1	0.0372563	0.0813224	Adar	clu_3746	chrX:1779258-1780062
-0.283609	0.669955	0.562866	-0.107089	chrX	11622357	11623753	Success	3.29465	2	0.0370812	0.0810404	Ptp10D	clu_4037	chrX:11622357-11623753
-0.354505	0.862944	0.756014	-0.10693	chr2R	8117104	8117165	Success	4.1004	1	0.00418719	0.0144782	Asap	clu_175	chr2R:8117104-8117165
-0.384554	0.880906	0.774156	-0.10675	chr3R	13690185	13690253	Success	3.64147	1	0.00696128	0.0217415	flfl	clu_1303	chr3R:13690185-13690253
-1.12438	0.120972	0.0143153	-0.106657	chr2R	17531446	17531518	Success	7.51477	1	0.000105841	0.000839418	Patronin	clu_649	chr2R:17531446-17531518
-0.353283	0.413183	0.306684	-0.106499	chr2R	21080871	21084493	Success	4.387	4	0.0670037	0.129012	Treh	clu_783	chr2R:21080871-21084493
-0.438989	0.201095	0.0947093	-0.106385	chr2R	13954644	13954917	Success	7.71352	1	8.57523e-05	0.000703032	mRpL53,CG33155	clu_467	chr2R:13954644-13954917
-0.454813	0.428862	0.32254	-0.106322	chrX	22498619	22502195	Success	10.3567	4	0.00036089	0.00214253	l(1)G0196	clu_4396	chrX:22498619-22502195
-0.45388	0.518561	0.412351	-0.106209	chr4	273916	275580	Success	10.0148	2	4.47339e-05	0.000432882	NfI	clu_1973	chr4:273916-275580
-0.520195	0.236426	0.130334	-0.106092	chr3L	20497425	20511937	Success	13.3426	5	6.56873e-05	0.000582447	CG32425	clu_2856	chr3L:20497425-20511937
-0.593477	0.161552	0.0555311	-0.106021	chr3L	9344612	9344900	Success	4.1766	1	0.0038501	0.0134819	PGRP-LC	clu_2485	chr3L:9344612-9344900
-0.334214	0.489311	0.383439	-0.105871	chr2L	4487193	4487449	Success	8.19606	3	0.000942244	0.00433076	dpy	clu_3125	chr2L:4487193-4487449
-0.277598	0.313019	0.207307	-0.105713	chrX	19146142	19164151	Success	3.45672	1	0.008555	0.0255045	RhoGAP18B	clu_4316	chrX:19146142-19164151
-0.388017	0.275075	0.169372	-0.105703	chr3R	19638427	19638679	Success	15.4411	3	8.99971e-07	1.81399e-05	subdued	clu_1503	chr3R:19638427-19638679
-0.38123	0.381998	0.276388	-0.10561	chr2L	16349472	16351927	Success	5.41178	3	0.0127192	0.0348976	chif,CG42231	clu_3500	chr2L:16349472-16351927
-0.78166	0.157709	0.0521839	-0.105525	chrX	11696311	11696403	Success	16.9199	4	8.03747e-07	1.6379e-05	PhKgamma	clu_4042	chrX:11696311-11696403
-3.84893	0.107194	0.00167322	-0.10552	chr4	189248	189430	Success	37.9381	9	1.06081e-12	1.82636e-10	CG2316	clu_1955	chr4:189248-189430
-0.432776	0.840628	0.735123	-0.105505	chr3R	24703307	24705552	Success	6.41246	2	0.00164098	0.00678053	slo	clu_1699	chr3R:24703307-24705552
-1.46001	0.121731	0.0162592	-0.105471	chr2L	3887556	3889431	Success	21.1473	5	5.13455e-08	1.79796e-06	capu	clu_3109	chr2L:3887556-3889431
-0.348965	0.593725	0.488259	-0.105465	chr3R	5841370	5844531	Success	5.45994	2	0.00425383	0.014623	CG1213	clu_1057	chr3R:5841370-5844531
-0.360369	0.236089	0.130678	-0.105411	chr3L	4095146	4095200	Success	3.8431	1	0.0055645	0.0181599	CG14995	clu_2294	chr3L:4095146-4095200
-0.249562	0.470767	0.365477	-0.10529	chr3L	20771864	20772605	Success	4.32764	3	0.0342433	0.0760308	Pitslre	clu_2860	chr3L:20771864-20772605
-0.742346	0.141201	0.0359144	-0.105287	chr2R	9594159	9598582	Success	7.97866	1	6.47869e-05	0.000577048	CG30338,CG1902	clu_242	chr2R:9594159-9598582
-0.583392	0.187256	0.081985	-0.105271	chr3R	5702771	5707184	Success	5.93375	2	0.00264853	0.0100864	plx	clu_1047	chr3R:5702771-5707184
-0.671734	0.501531	0.396288	-0.105243	chr2R	19160035	19160180	Success	6.47547	2	0.00154078	0.00642797	ena	clu_716	chr2R:19160035-19160180
-0.440551	0.199104	0.0939328	-0.105171	chr3R	19562826	19571021	Success	11.6071	3	3.64385e-05	0.000369351	Dys	clu_1500	chr3R:19562826-19571021
-0.437302	0.161243	0.0561004	-0.105143	chrX	9112767	9113643	Success	16.2309	2	8.93344e-08	2.69438e-06	AP-1gamma	clu_3971	chrX:9112767-9113643
-0.534621	0.195516	0.0905568	-0.104959	chr2L	10989874	10990096	Success	12.2153	4	6.54722e-05	0.000581787	CG16833	clu_3385	chr2L:10989874-10990096
-0.376986	0.879888	0.775111	-0.104777	chr3R	4426652	4426723	Success	5.04412	1	0.00149218	0.00627234	srl	clu_984	chr3R:4426652-4426723
-0.213081	0.614123	0.509627	-0.104496	chr2L	4905863	4906664	Success	1.11969	1	0.134535	0.223702	CG2837	clu_3134	chr2L:4905863-4906664
-1.22749	0.144008	0.0395534	-0.104455	chr3L	5932464	5932525	Success	14.5376	2	4.85718e-07	1.10883e-05	Rcc1	clu_2352	chr3L:5932464-5932525
-1.27941	0.114263	0.0098856	-0.104377	chr2R	12676231	12676503	Success	9.08186	1	2.02704e-05	0.000233307	GLS	clu_412	chr2R:12676231-12676503
-0.210432	0.516327	0.412042	-0.104285	chr3L	1540957	1541656	Success	1.95665	1	0.0479057	0.0985131	pns	clu_2169	chr3L:1540957-1541656
-0.210968	0.506961	0.402733	-0.104228	chr3R	29500498	29500719	Success	5.88072	1	0.000604704	0.00310441	Trc8	clu_1830	chr3R:29500498-29500719
-0.302098	0.278244	0.174022	-0.104222	chr3L	19611261	19611325	Success	4.20019	1	0.00375142	0.0132827	Lon	clu_2812	chr3L:19611261-19611325
-0.370888	0.484467	0.380276	-0.104191	chr3L	17040601	17041694	Success	7.30531	4	0.00558084	0.0181718	scaf6	clu_2759	chr3L:17040601-17041694
-0.272573	0.287066	0.183011	-0.104055	chr3R	21069019	21069313	Success	10.7175	3	8.55007e-05	0.000702364	AnxB9	clu_1555	chr3R:21069019-21069313
-0.632317	0.152348	0.0482947	-0.104054	chr2L	23166636	23174062	Success	9.29064	1	1.62812e-05	0.000193873	CG12567	clu_3685	chr2L:23166636-23174062
-0.332094	0.852616	0.748586	-0.104031	chr3R	16172519	16177543	Success	2.95088	1	0.0151257	0.0398467	CG8925	clu_1400	chr3R:16172519-16177543
-0.427952	0.903937	0.799928	-0.104008	chr3R	16091090	16095805	Success	3.23297	1	0.0109962	0.0312491	Mhcl	clu_1397	chr3R:16091090-16095805
-0.238596	0.727634	0.623742	-0.103893	chr2L	19514859	19514931	Success	1.52538	1	0.0806998	0.148903	Hasp	clu_3590	chr2L:19514859-19514931
-0.213781	0.629591	0.525702	-0.103888	chr2R	25010616	25011376	Success	6.87188	1	0.000209515	0.00139632	zip	clu_950	chr2R:25010616-25011376
4.00274	0.377165	0.273317	-0.103848	chr3R	7163040	7164429	Success	37.3575	4	2.28916e-15	9.4588e-13	sas	clu_1087	chr3R:7163040-7164429
-0.401113	0.210512	0.106779	-0.103733	chr3R	14023894	14025839	Success	2.37096	1	0.0294362	0.0672362	rdx	clu_1315	chr3R:14023894-14025839
-0.366011	0.305934	0.202237	-0.103697	chr2R	18522720	18524233	Success	1.97845	2	0.138284	0.228372	CG43066	clu_684	chr2R:18522720-18524233
-0.236461	0.29552	0.192122	-0.103399	chr2L	10620635	10621420	Success	6.63372	2	0.00131526	0.00565521	Trim9	clu_3374	chr2L:10620635-10621420
-0.529791	0.238641	0.135383	-0.103258	chr2R	23754337	23757415	Success	5.43597	2	0.00435701	0.0149033	sona	clu_873	chr2R:23754337-23757415
-0.583092	0.195886	0.0927587	-0.103128	chr2R	18642762	18658076	Success	7.51087	2	0.000547105	0.00288347	SP2637	clu_692	chr2R:18642762-18658076
-0.286155	0.291333	0.18828	-0.103053	chrX	2068423	2070467	Success	3.86766	1	0.00541507	0.017758	CG4199	clu_3767	chrX:2068423-2070467
-0.746087	0.965327	0.862278	-0.103049	chrX	11149960	11150636	Success	3.56722	1	0.00756173	0.0233172	Lint-1	clu_4021	chrX:11149960-11150636
-0.418824	0.191755	0.0889659	-0.102789	chrX	16419770	16420050	Success	14.0508	2	7.90342e-07	1.62472e-05	AnxB11	clu_4229	chrX:16419770-16420050
-0.283761	0.369075	0.266303	-0.102771	chr2L	9243900	9244263	Success	9.46967	2	7.71571e-05	0.00064537	tai	clu_3311	chr2L:9243900-9244263
-0.396656	0.179817	0.0771039	-0.102713	chr3L	11620665	11620923	Success	14.9762	2	3.13275e-07	7.79791e-06	CG6084	clu_2565	chr3L:11620665-11620923
-0.114086	0.281234	0.178606	-0.102628	chrX	9631095	9638193	Success	16.4818	3	3.27818e-07	8.06277e-06	Ptpmeg2	clu_3986	chrX:9631095-9638193
-0.312735	0.218317	0.115873	-0.102444	chr4	728245	728673	Success	10.3725	2	3.12813e-05	0.00032903	bt	clu_2018	chr4:728245-728673
-0.293524	0.359456	0.257026	-0.10243	chr3R	10845120	10845579	Success	2.31241	2	0.0990223	0.175304	Cad86C	clu_1214	chr3R:10845120-10845579
-0.285429	0.639214	0.536969	-0.102245	chr2L	8927707	8928990	Success	4.2401	2	0.0144062	0.0383999	CG34398	clu_3300	chr2L:8927707-8928990
-1.08429	0.117017	0.0149267	-0.102091	chr3L	1757203	1757307	Success	7.88493	1	7.15334e-05	0.000619656	CG8001	clu_2188	chr3L:1757203-1757307
-0.591467	0.140631	0.0389137	-0.101717	chr3R	18769116	18792051	Success	58.3671	6	7.90073e-23	1.08819e-19	CG7720	clu_1482	chr3R:18769116-18792051
-0.46592	0.147499	0.0459878	-0.101511	chr3R	10296061	10296734	Success	9.75272	2	5.81363e-05	0.000527954	CG43143	clu_1199	chr3R:10296061-10296734
-0.261172	0.318602	0.217116	-0.101485	chr2R	19370620	19372991	Success	2.06071	1	0.0423436	0.0894498	CG9416	clu_733	chr2R:19370620-19372991
-0.407204	0.326232	0.224771	-0.101462	chr2R	7342881	7347849	Success	3.02732	3	0.108982	0.190005	Dscam1	clu_124	chr2R:7342881-7347849
-0.396583	0.894269	0.792809	-0.10146	chr2R	9901154	9903165	Success	5.04503	1	0.00149071	0.00627234	CG1441	clu_258	chr2R:9901154-9903165
-0.274015	0.299456	0.198146	-0.101309	chrX	9196136	9196196	Success	4.72635	1	0.00210838	0.00835265	CG12118	clu_3976	chrX:9196136-9196196
-0.219558	0.415549	0.31428	-0.10127	chr2L	19528369	19528771	Success	0.430628	1	0.353387	0.470984	CG10165	clu_3591	chr2L:19528369-19528771
-0.818726	0.971926	0.870681	-0.101245	chr3R	30388902	30389199	Success	10.6639	1	3.87087e-06	6.28859e-05	Fer2LCH	clu_1876	chr3R:30388902-30389199
-3.02527	0.103914	0.00267253	-0.101241	chr3R	19133880	19136502	Success	18.6112	2	8.26513e-09	3.83725e-07	Cyp12a5,Cyp12a4	clu_1492	chr3R:19133880-19136502
-0.7152	0.963105	0.861962	-0.101143	chr2L	2138158	2139630	Success	3.54687	1	0.00773534	0.0237286	tho2	clu_3045	chr2L:2138158-2139630
-0.324479	0.339826	0.238738	-0.101087	chr2L	20362826	20364297	Success	6.60478	2	0.00135388	0.00579714	RtGEF	clu_3612	chr2L:20362826-20364297
-0.211456	0.830078	0.729	-0.101078	chrX	13337539	13337607	Success	13.2722	2	1.7217e-06	3.07941e-05	RpS15Aa	clu_4102	chrX:13337539-13337607
0.352074	0.476288	0.375239	-0.101049	chr3L	9764193	9771655	Success	10.3695	2	3.13741e-05	0.00032903	CG8177	clu_2519	chr3L:9764193-9771655
-0.395337	0.894399	0.793444	-0.100955	chr2R	9401148	9402409	Success	4.22599	1	0.00364646	0.0129889	wun	clu_230	chr2R:9401148-9402409
-0.815251	0.12918	0.02823	-0.10095	chr2L	11817109	11817353	Success	3.69767	1	0.00653932	0.0207054	Pde1c	clu_3404	chr2L:11817109-11817353
-0.514201	0.932436	0.831505	-0.100932	chrX	3486021	3486313	Success	1.54099	1	0.0791645	0.147264	CG10803	clu_3807	chrX:3486021-3486313
-0.569043	0.182649	0.0817358	-0.100914	chr2L	5799272	5800044	Success	5.72629	2	0.00325915	0.011907	CG9171	clu_3176	chr2L:5799272-5800044
-0.402319	0.468507	0.367675	-0.100832	chrX	10222586	10224314	Success	11.1929	5	0.000442165	0.00249253	CG34408	clu_4000	chrX:10222586-10224314
-0.325935	0.854487	0.753685	-0.100802	chr3R	20635656	20636341	Success	1.16083	1	0.127583	0.214136	Lrrk	clu_1535	chr3R:20635656-20636341
-0.831439	0.127822	0.0270346	-0.100788	chr2L	7042512	7046320	Success	4.95252	1	0.00164826	0.00679025	milt	clu_3227	chr2L:7042512-7046320
-0.727988	0.13176	0.0309775	-0.100782	chrX	1838463	1843692	Success	17.9587	3	7.79551e-08	2.386e-06	prage	clu_3747	chrX:1838463-1843692
-1.02608	0.303896	0.203145	-0.100752	chr3R	23635321	23653739	Success	29.6466	5	1.70117e-11	2.2675e-09	CG31145	clu_1631	chr3R:23635321-23653739
-0.812814	0.129047	0.0283315	-0.100716	chr3R	20057374	20059567	Success	3.87308	1	0.00538267	0.0176798	CG4390	clu_1512	chr3R:20057374-20059567
-0.314005	0.214276	0.113584	-0.100693	chr4	729575	730777	Success	10.3725	2	3.12813e-05	0.00032903	bt	clu_2018	chr4:729575-730777
-0.362494	0.299987	0.199364	-0.100623	chrX	2789439	2789746	Success	10.9667	3	6.7346e-05	0.000592072	CG32795	clu_3795	chrX:2789439-2789746
-0.385258	0.89048	0.790035	-0.100445	chr2L	6665791	6668342	Success	2.52235	1	0.0247013	0.0583899	CG34310,cup	clu_3204	chr2L:6665791-6668342
-7.58876	0.100443	1.17648e-05	-0.100431	chr2L	2323449	2330656	Success	28.0244	6	2.84545e-10	2.36651e-08	CG9967	clu_3054	chr2L:2323449-2330656
-0.249179	0.767001	0.666655	-0.100346	chrX	19511345	19511397	Success	1.06569	1	0.14431	0.236435	CG14200	clu_4325	chrX:19511345-19511397
-0.328015	0.280344	0.180161	-0.100183	chr3L	12845853	12847050	Success	8.97298	2	0.00012679	0.000952538	CG10948	clu_2616	chr3L:12845853-12847050
-0.282758	0.399172	0.298992	-0.100181	chrX	13335873	13335960	Success	1.20966	2	0.298297	0.413645		clu_4101	chrX:13335873-13335960
-2.35802	0.106071	0.00589315	-0.100178	chr3R	8823069	8823249	Success	21.1201	2	6.72476e-10	4.5552e-08	IscU	clu_1129	chr3R:8823069-8823249
-0.399045	0.230221	0.130257	-0.0999645	chr2R	11452383	11453393	Success	5.62289	3	0.0104685	0.0300677	E(Pc)	clu_353	chr2R:11452383-11453393
-0.275252	0.677999	0.578209	-0.09979	chr2L	16777439	16779093	Success	3.8788	2	0.0206755	0.0507915	Mhc	clu_3516	chr2L:16777439-16779093
-0.280967	0.320393	0.220621	-0.0997725	chr2L	1604885	1605096	Success	3.68965	3	0.0607422	0.119177	haf	clu_3026	chr2L:1604885-1605096
-0.20509	0.472624	0.372901	-0.0997234	chr2R	14151926	14152064	Success	2.56807	1	0.0234326	0.056097	Rcd1	clu_477	chr2R:14151926-14152064
-0.32125	0.282682	0.183071	-0.0996112	chr2R	12293600	12296338	Success	6.82425	3	0.00342484	0.0123056	CG42700	clu_373	chr2R:12293600-12296338
-0.234444	0.359348	0.259786	-0.0995625	chrX	9109756	9110822	Success	2.60265	1	0.0225181	0.0544121	AP-1gamma	clu_3970	chrX:9109756-9110822
-0.347557	0.871734	0.772286	-0.0994482	chrX	14828031	14829136	Success	4.14295	1	0.00399543	0.0139553	CG14408	clu_4139	chrX:14828031-14829136
-0.274702	0.451403	0.351956	-0.0994477	chr3R	8842839	8864786	Success	2.73497	2	0.0648959	0.12548	pyd	clu_1134	chr3R:8842839-8864786
-0.705498	0.224488	0.125074	-0.0994137	chr4	557357	557443	Success	7.2111	2	0.000738344	0.00358105	Thd1,CR43958	clu_1998	chr4:557357-557443
-0.373215	0.8861	0.786689	-0.0994115	chr3R	24692316	24694957	Success	1.94853	1	0.0483706	0.0993376	slo	clu_1697	chr3R:24692316-24694957
-1.34287	0.164053	0.0646989	-0.0993538	chr2R	12850228	12855083	Success	47.9637	7	7.46623e-18	4.40721e-15	CG17574	clu_418	chr2R:12850228-12855083
-0.355378	0.22274	0.12341	-0.0993297	chr3L	17854707	17855433	Success	3.04021	1	0.0136689	0.0368186	CG5535	clu_2781	chr3L:17854707-17855433
0.198884	0.617367	0.51806	-0.0993069	chr2R	21200658	21211243	Success	12.7546	5	0.000111078	0.000868952	Glycogenin,CG44245	clu_791	chr2R:21200658-21211243
-0.800748	0.128045	0.0287527	-0.0992924	chr3R	14307970	14308035	Success	3.02794	1	0.01386	0.0372607	su(Hw)	clu_1323	chr3R:14307970-14308035
-0.204998	0.466419	0.367136	-0.0992827	chr3R	25888891	25889655	Success	1.93576	1	0.0491119	0.10071	Lnk	clu_1741	chr3R:25888891-25889655
-0.742665	0.132785	0.0335081	-0.0992768	chr2L	10264264	10264549	Success	11.4307	1	1.74122e-06	3.08787e-05	REPTOR-BP	clu_3348	chr2L:10264264-10264549
-1.27521	0.12517	0.0260037	-0.0991665	chr3R	4319890	4319954	Success	13.501	3	5.88178e-06	8.77383e-05	CG9795	clu_976	chr3R:4319890-4319954
-0.485975	0.166826	0.06768	-0.0991458	chr2R	23058465	23058544	Success	5.78323	2	0.00307874	0.0114072	CG44252,CG44253	clu_852	chr2R:23058465-23058544
-0.90504	0.120764	0.0219821	-0.0987815	chrX	20467770	20468547	Success	3.69009	1	0.00659468	0.0208168	GstT3	clu_4357	chrX:20467770-20468547
-0.394576	0.201625	0.102908	-0.0987168	chrX	15844672	15845327	Success	4.24891	1	0.00355572	0.0127316	CG8578	clu_4184	chrX:15844672-15845327
-0.237832	0.175504	0.076798	-0.0987062	chr3L	7926837	7927760	Success	18.4409	4	1.90514e-07	5.17896e-06	syd	clu_2418	chr3L:7926837-7927760
-0.215482	0.690453	0.591767	-0.0986863	chr2R	6081415	6081736	Success	1.83065	1	0.05569	0.111004	Ars2	clu_67	chr2R:6081415-6081736
-0.256767	0.78624	0.68759	-0.0986505	chr3L	13445898	13446012	Success	3.81325	1	0.00575166	0.0186399	cmb	clu_2632	chr3L:13445898-13446012
-0.71694	0.168163	0.0696034	-0.0985598	chr3R	23920846	23922896	Success	4.26829	3	0.036131	0.0794958	sba	clu_1643	chr3R:23920846-23922896
-0.201634	0.47959	0.381083	-0.0985068	chr2R	12150139	12150911	Success	0.972519	1	0.163122	0.26014	CG8878	clu_368	chr2R:12150139-12150911
-0.248135	0.325889	0.22739	-0.0984991	chrX	19353583	19362967	Success	1.27759	1	0.109934	0.191181	kek5	clu_4320	chrX:19353583-19362967
-0.328157	0.860833	0.762406	-0.0984276	chr2L	19793402	19794583	Success	5.3397	1	0.00108335	0.00488001	fs(2)ltoPP43	clu_3601	chr2L:19793402-19794583
-0.351134	0.445499	0.347146	-0.0983532	chr3R	13697646	13697835	Success	5.47201	2	0.00420276	0.0144957	f-cup	clu_1305	chr3R:13697646-13697835
-0.210484	0.425294	0.326943	-0.0983512	chr3R	10534006	10548607	Success	2.04542	1	0.043116	0.0906642	hth	clu_1207	chr3R:10534006-10548607
-0.186357	0.373003	0.274658	-0.0983447	chr3R	10133587	10134380	Success	4.50397	3	0.0291856	0.0669229	tws	clu_1194	chr3R:10133587-10134380
-0.250244	0.321265	0.222968	-0.0982968	chr2R	13986095	13988373	Success	1.35361	1	0.0998952	0.176506	RN-tre	clu_471	chr2R:13986095-13988373
-0.224701	0.375166	0.276975	-0.0981915	chrX	11442620	11443567	Success	0.845801	1	0.19339	0.297279	Sk1	clu_4031	chrX:11442620-11443567
-0.178204	0.755833	0.657654	-0.098179	chrX	16780196	16783318	Success	2.69564	2	0.067499	0.129724	if	clu_4251	chrX:16780196-16783318
0.00697269	0.332641	0.234464	-0.0981778	chr3L	8637598	8638157	Success	33.6006	4	8.84167e-14	2.14905e-11	Zasp66	clu_2464	chr3L:8637598-8638157
-0.621891	0.144566	0.0464571	-0.0981089	chr2R	8695251	8696068	Success	2.88843	1	0.0162384	0.0421465	CG8586	clu_190	chr2R:8695251-8696068
-0.460744	0.140829	0.042775	-0.0980543	chr3R	4332860	4332992	Success	8.92235	2	0.000133374	0.000982358	CG9776	clu_979	chr3R:4332860-4332992
-0.546753	0.17359	0.0755852	-0.0980053	chr3R	11591911	11591995	Success	7.60557	4	0.00428273	0.0147101	Jupiter	clu_1231	chr3R:11591911-11591995
-0.196606	0.53778	0.439842	-0.0979381	chrX	7085978	7087614	Success	2.87315	1	0.0165235	0.0427053	Sxl	clu_3903	chrX:7085978-7087614
-0.279161	0.345999	0.248222	-0.097777	chr3R	8345023	8345093	Success	3.98968	2	0.0185057	0.0464836	DppIII	clu_1117	chr3R:8345023-8345093
-0.420628	0.231999	0.134315	-0.0976834	chr2R	10296047	10300490	Success	34.8813	7	1.64996e-12	2.62217e-10	CAP	clu_299	chr2R:10296047-10300490
-0.29191	0.492931	0.395519	-0.0974115	chr2R	4728551	4728807	Success	3.28316	2	0.0375097	0.0817458	Nipped-B	clu_40	chr2R:4728551-4728807
-0.178399	0.370014	0.272604	-0.0974097	chrX	13596748	13597381	Success	18.4252	5	6.41756e-07	1.38022e-05	up	clu_4110	chrX:13596748-13597381
-0.294188	0.367222	0.26984	-0.0973828	chr2R	16607959	16618804	Success	1.11627	2	0.327498	0.443971	CG5065	clu_591	chr2R:16607959-16618804
-0.531343	0.158315	0.0610251	-0.0972901	chr2R	12654058	12654111	Success	5.78379	1	0.00067112	0.00332901	ZnT49B	clu_407	chr2R:12654058-12654111
-0.197159	0.495431	0.39829	-0.0971408	chr3L	8462103	8463004	Success	1.87115	1	0.0530513	0.106879	Gug	clu_2445	chr3L:8462103-8463004
-0.224293	0.368685	0.271614	-0.097071	chr3L	16114843	16115669	Success	1.42313	1	0.0915873	0.164467	Taf4	clu_2711	chr3L:16114843-16115669
-0.460413	0.286653	0.189732	-0.0969209	chr2L	4994994	4997114	Success	11.7304	6	0.000655983	0.00328391	Rtnl1	clu_3141	chr2L:4994994-4997114
-0.205362	0.66367	0.56684	-0.0968302	chr3R	13332818	13333890	Success	0.600526	1	0.273111	0.387933	PK2-R2	clu_1285	chr3R:13332818-13333890
-0.00560186	0.718907	0.622113	-0.0967943	chrX	2493215	2501627	Success	8.7133	5	0.00375792	0.0132862	trol	clu_3781	chrX:2493215-2501627
-0.507248	0.174656	0.0779855	-0.0966702	chr3R	29855043	29855130	Success	5.68491	2	0.00339685	0.012237	dgt1	clu_1840	chr3R:29855043-29855130
-0.25047	0.5777	0.481049	-0.0966511	chr2R	14611691	14611781	Success	2.58809	2	0.0751638	0.141557	Su(var)2-HP2	clu_500	chr2R:14611691-14611781
-0.437302	0.148002	0.0514935	-0.0965084	chrX	9112239	9112750	Success	16.2309	2	8.93344e-08	2.69438e-06	AP-1gamma	clu_3971	chrX:9112239-9112750
-0.54619	0.272159	0.175677	-0.0964815	chr3R	4280356	4282674	Success	6.5433	5	0.0225805	0.0545311	cpx	clu_973	chr3R:4280356-4282674
-0.28178	0.271369	0.174906	-0.0964629	chr3R	23059983	23060387	Success	2.5884	1	0.0228905	0.0550541	sav	clu_1614	chr3R:23059983-23060387
-0.925636	0.221779	0.125366	-0.0964126	chr4	1023680	1026963	Success	20.1951	5	1.24585e-07	3.70349e-06	PlexA	clu_2047	chr4:1023680-1026963
-0.210121	0.84154	0.745147	-0.0963923	chrX	14591088	14591320	Success	4.31501	2	0.0133664	0.0361928	CG9413	clu_4134	chrX:14591088-14591320
-0.412977	0.240064	0.143715	-0.0963492	chr3L	2796678	2851559	Success	2.84275	2	0.0582653	0.115469	Tet	clu_2237	chr3L:2796678-2851559
-0.231475	0.346851	0.250516	-0.0963345	chr3L	20381292	20381568	Success	3.70779	1	0.00646616	0.0205525	RhoBTB	clu_2848	chr3L:20381292-20381568
-0.347729	0.219041	0.122742	-0.0962997	chr3L	16716837	16717607	Success	0.810909	1	0.202839	0.308931	Dab	clu_2737	chr3L:16716837-16717607
-0.265577	0.806819	0.710604	-0.0962154	chrX	2742797	2743451	Success	1.05786	1	0.145794	0.238274	Syx4	clu_3792	chrX:2742797-2743451
-0.441615	0.178675	0.082521	-0.0961544	chr2R	11592175	11604769	Success	1.33287	1	0.10253	0.180279	tou	clu_356	chr2R:11592175-11604769
-0.255857	0.7937	0.69755	-0.0961497	chr4	264429	264486	Success	4.074	1	0.00431087	0.0147944	RhoGAP102A	clu_1971	chr4:264429-264486
-0.28272	0.26916	0.173026	-0.0961335	chr2L	16181911	16182779	Success	2.41742	1	0.0278903	0.0644174	Ca-alpha1D	clu_3492	chr2L:16181911-16182779
-1.47314	0.555431	0.459414	-0.0960167	chr3R	31221465	31225813	Success	14.5237	2	4.92541e-07	1.11823e-05	CG12054	clu_1900	chr3R:31221465-31225813
-0.679864	0.129254	0.0332638	-0.0959905	chr2R	18021577	18021998	Success	42.5664	10	4.91431e-14	1.35373e-11		clu_667	chr2R:18021577-18021998
-0.305572	0.24735	0.151365	-0.0959856	chr2L	5111021	5117577	Success	1.01148	1	0.154937	0.250078	Msp300	clu_3153	chr2L:5111021-5117577
-0.413265	0.187703	0.0918263	-0.0958765	chrX	6784735	6785511	Success	2.55839	1	0.0236956	0.0566283	C3G	clu_3895	chrX:6784735-6785511
-0.277712	0.409325	0.313492	-0.0958333	chr2R	9917531	9917938	Success	6.54428	3	0.00444896	0.0151551	Mef2	clu_259	chr2R:9917531-9917938
-0.407395	0.313728	0.2179	-0.0958275	chr3L	10576475	10577283	Success	3.2805	2	0.0376094	0.0818767	Rbfox1	clu_2536	chr3L:10576475-10577283
-0.239959	0.326621	0.230866	-0.0957545	chr2R	23675988	23677048	Success	2.7522	1	0.0189688	0.0473589	Pde8	clu_866	chr2R:23675988-23677048
-0.378662	0.196286	0.100599	-0.0956868	chr2R	10429783	10430534	Success	5.43321	2	0.00436903	0.0149321	RanBPM	clu_301	chr2R:10429783-10430534
0.290027	0.721181	0.625525	-0.0956555	chr3R	18577584	18590117	Success	17.7469	4	3.67764e-07	8.78381e-06	fray,CG7694	clu_1477	chr3R:18577584-18590117
-0.221328	0.490034	0.394436	-0.0955982	chr2R	20327393	20328327	Success	7.3209	2	0.000661569	0.00329421	CG8929	clu_766	chr2R:20327393-20328327
-0.363523	0.490837	0.39526	-0.0955768	chr2R	15410542	15415125	Success	3.50376	2	0.0300841	0.0681885	CG43729	clu_527	chr2R:15410542-15415125
-0.759218	0.135652	0.0401838	-0.0954684	chr3L	5774846	5775189	Success	14.0005	3	3.63019e-06	6.02408e-05	scny	clu_2347	chr3L:5774846-5775189
-0.367215	0.2473	0.151913	-0.095387	chr2R	14180819	14181211	Success	4.49082	2	0.0112115	0.0317518	cg	clu_483	chr2R:14180819-14181211
-0.428801	0.182502	0.0871183	-0.095384	chr3R	19571071	19590124	Success	11.6071	3	3.64385e-05	0.000369351	Dys	clu_1500	chr3R:19571071-19590124
-0.424179	0.208746	0.113755	-0.0949912	chr3L	23029931	23037638	Success	20.979	3	4.09517e-09	2.16939e-07	nrm	clu_2927	chr3L:23029931-23037638
-0.331337	0.326103	0.231128	-0.0949744	chr2L	163001	183761	Success	3.22908	2	0.0395941	0.0849443	spen	clu_2981	chr2L:163001-183761
-0.618909	0.154177	0.0593866	-0.0947899	chrX	14185375	14185529	Success	17.0539	11	0.00034731	0.00208588		clu_4129	chrX:14185375-14185529
-0.512477	0.157756	0.062975	-0.0947813	chr2L	23016104	23025170	Success	3.20247	1	0.0113804	0.0320325	Cht10	clu_3682	chr2L:23016104-23025170
-0.208422	0.695199	0.600535	-0.0946641	chr2L	9495656	9496145	Success	1.19881	1	0.121521	0.206932	CG33298	clu_3316	chr2L:9495656-9496145
-0.266239	0.599634	0.505118	-0.0945157	chr2R	13506793	13509789	Success	1.45521	2	0.233352	0.34473	mip120	clu_449	chr2R:13506793-13509789
-1.03563	0.117879	0.0234572	-0.0944218	chr3R	13698281	13698343	Success	7.91563	2	0.000364993	0.00215758	f-cup	clu_1306	chr3R:13698281-13698343
-0.445294	0.172924	0.0790277	-0.0938964	chr2L	11234935	11235275	Success	3.48976	1	0.00824476	0.0247583	ab	clu_3392	chr2L:11234935-11235275
-0.191154	0.486019	0.392159	-0.0938603	chr2L	826507	829457	Success	2.49689	1	0.0254386	0.059893	dock	clu_3001	chr2L:826507-829457
-0.741	0.190278	0.0964854	-0.0937926	chrX	21374740	21376120	Success	14.698	4	6.49485e-06	9.55044e-05	slgA	clu_4379	chrX:21374740-21376120
-0.475486	0.929324	0.835536	-0.0937881	chrX	9159076	9159140	Success	3.20398	1	0.011361	0.0320217	Dlip1	clu_3973	chrX:9159076-9159140
-0.434305	0.248675	0.154971	-0.0937041	chr3L	20239610	20239863	Success	5.90961	3	0.00802877	0.0242953	CG17233	clu_2839	chr3L:20239610-20239863
-0.593264	0.213866	0.120196	-0.0936695	chr4	930116	930512	Success	8.72931	3	0.000568692	0.00295577	eIF4G1	clu_2039	chr4:930116-930512
-0.672817	0.170437	0.0767806	-0.0936565	chr2L	6121210	6121774	Success	4.81979	2	0.00806848	0.0243706	stai	clu_3188	chr2L:6121210-6121774
-0.324365	0.225783	0.132273	-0.0935098	chrX	18849157	18849880	Success	3.69932	1	0.00652732	0.0206832	htk	clu_4311	chrX:18849157-18849880
-0.191614	0.474417	0.380919	-0.0934979	chr2L	16904661	16905299	Success	0.455699	1	0.339744	0.457007	tweek	clu_3527	chr2L:16904661-16905299
-0.290803	0.841914	0.748557	-0.0933569	chrX	19673470	19674511	Success	3.68611	1	0.00662388	0.0208612	et	clu_4337	chrX:19673470-19674511
-0.194989	0.447454	0.354129	-0.0933257	chr3R	24687297	24689322	Success	1.01169	1	0.154895	0.250078	slo	clu_1694	chr3R:24687297-24689322
-0.489197	0.251024	0.157782	-0.0932419	chr2R	2553877	2565119	Success	30.7492	11	4.87882e-09	2.4888e-07	MFS17	clu_18	chr2R:2553877-2565119
-0.340927	0.878539	0.785299	-0.0932405	chr3L	19572079	19572291	Success	1.55507	1	0.0778064	0.145605	Shal	clu_2808	chr3L:19572079-19572291
-0.404919	0.183104	0.0899012	-0.0932027	chr2R	13502091	13502789	Success	9.39814	2	8.28782e-05	0.000683538	drk	clu_448	chr2R:13502091-13502789
-0.207253	0.389517	0.296536	-0.0929811	chr2R	20878898	20878971	Success	2.00704	1	0.0451221	0.0940214	Ipk1	clu_776	chr2R:20878898-20878971
-0.410967	0.584022	0.491227	-0.0927951	chr2L	107838	108588	Success	3.50445	3	0.0716147	0.136302	Sam-S	clu_2976	chr2L:107838-108588
-0.266539	0.299015	0.2063	-0.0927157	chr3R	6354595	6354914	Success	13.0751	4	2.95129e-05	0.000315479	Pak	clu_1064	chr3R:6354595-6354914
-0.24129	0.78396	0.691324	-0.0926365	chr2L	16768884	16769459	Success	5.11185	1	0.00138648	0.00591831	Mhc	clu_3510	chr2L:16768884-16769459
-0.511709	0.317873	0.225378	-0.0924943	chr3R	4660399	4670797	Success	23.7313	7	4.53452e-08	1.61523e-06	CG43427	clu_992	chr3R:4660399-4670797
-0.373823	0.235857	0.143446	-0.0924111	chr2R	10584123	10610550	Success	2.59616	2	0.0745594	0.140869	psq	clu_313	chr2R:10584123-10610550
-0.396448	0.681568	0.58918	-0.0923879	chrX	6661801	6665000	Success	10.4165	5	0.000871035	0.00407601	Ctr1A	clu_3886	chrX:6661801-6665000
-0.32811	0.201789	0.10942	-0.0923687	chr2R	15524901	15525015	Success	10.4167	2	2.99295e-05	0.000318734	Khc-73	clu_532	chr2R:15524901-15525015
-0.932735	0.661521	0.569161	-0.0923603	chr3L	5753234	5756205	Success	12.5683	4	4.72283e-05	0.000450686	Usp47	clu_2346	chr3L:5753234-5756205
-0.305945	0.239336	0.14698	-0.0923562	chr2R	6723459	6723656	Success	9.48646	2	7.5872e-05	0.000639097	l(2)01289	clu_83	chr2R:6723459-6723656
-0.258972	0.321527	0.229258	-0.0922684	chr2R	21654063	21654775	Success	6.1065	2	0.00222834	0.00875236	CG10082	clu_811	chr2R:21654063-21654775
-0.207105	0.383267	0.291128	-0.0921394	chr3R	17757709	17758709	Success	0.833784	1	0.196585	0.301273	TyrR	clu_1454	chr3R:17757709-17758709
-0.260976	0.278419	0.186294	-0.0921243	chrX	16627494	16627596	Success	2.30727	1	0.0317019	0.0710755	Rok	clu_4241	chrX:16627494-16627596
-0.250666	0.291952	0.199847	-0.0921055	chr3R	18973166	18974991	Success	0.900318	1	0.179636	0.28169	CG42613,CG43732	clu_1486	chr3R:18973166-18974991
-0.184798	0.518222	0.42637	-0.0918519	chr2R	13951688	13954687	Success	3.12059	1	0.0124814	0.0343797	AGO1	clu_466	chr2R:13951688-13954687
-0.238342	0.782385	0.690602	-0.0917831	chr2L	6045526	6045921	Success	2.94112	1	0.0152943	0.0401595	ade2	clu_3185	chr2L:6045526-6045921
-0.390287	0.420489	0.328927	-0.0915621	chr2R	10888225	10888283	Success	10.8118	2	2.01599e-05	0.000232683	CG30020	clu_323	chr2R:10888225-10888283
-0.191167	0.445885	0.354425	-0.0914599	chrX	9163290	9165682	Success	0.859087	1	0.189928	0.293158	mei-P26	clu_3974	chrX:9163290-9165682
-0.182351	0.480147	0.388701	-0.0914465	chr3L	10587687	10587843	Success	3.25041	2	0.0387581	0.0838712	Rbfox1	clu_2539	chr3L:10587687-10587843
-0.287694	0.353945	0.262605	-0.0913398	chr2L	14600875	14601132	Success	4.4166	2	0.0120752	0.0335765	osp	clu_3468	chr2L:14600875-14601132
-0.356689	0.890638	0.799617	-0.0910215	chr3R	28890100	28900824	Success	2.79472	1	0.018069	0.0457762	Doa	clu_1815	chr3R:28890100-28900824
-0.283671	0.841214	0.75025	-0.0909639	chr2R	15140095	15141837	Success	2.17601	1	0.0369649	0.080857	chn	clu_518	chr2R:15140095-15141837
-0.182725	0.373409	0.282475	-0.0909338	chrX	3281155	3321041	Success	4.01398	2	0.0180613	0.0457762	dnc	clu_3798	chrX:3281155-3321041
-0.262782	0.819491	0.728562	-0.0909289	chr2L	870552	871341	Success	5.54512	1	0.000867836	0.00406564	PNUTS	clu_3005	chr2L:870552-871341
-0.243092	0.417834	0.326944	-0.09089	chr2L	19393656	19398351	Success	4.85758	2	0.00776926	0.0237973	CG17544	clu_3579	chr2L:19393656-19398351
-0.37176	0.292147	0.201273	-0.0908743	chr2R	15996365	15996895	Success	2.66841	2	0.0693622	0.132749	ATPCL	clu_557	chr2R:15996365-15996895
-0.266928	0.804585	0.713865	-0.0907202	chr2R	17678782	17683393	Success	2.53072	2	0.0796016	0.147561	Sema1b	clu_651	chr2R:17678782-17683393
-0.376834	0.254941	0.16428	-0.0906607	chr3L	4085529	4085623	Success	2.97406	2	0.0510955	0.104003	Gad1	clu_2292	chr3L:4085529-4085623
-0.1866	0.384266	0.293624	-0.0906415	chr4	481704	481811	Success	2.78688	2	0.0616129	0.120371	Asator	clu_1996	chr4:481704-481811
-1.33005	0.108931	0.0183378	-0.0905932	chr3L	22280317	22281679	Success	24.8541	4	4.15475e-10	3.06561e-08	Srpk79D	clu_2910	chr3L:22280317-22281679
-0.189577	0.64693	0.556364	-0.0905662	chr2L	5077257	5077535	Success	0.560759	1	0.289592	0.405213	pgant5	clu_3151	chr2L:5077257-5077535
-0.211432	0.731805	0.641283	-0.0905222	chr2L	16769602	16770457	Success	5.29939	1	0.00113163	0.00504409	Mhc	clu_3511	chr2L:16769602-16770457
-0.191555	0.430735	0.340298	-0.0904364	chr3L	8545089	8555731	Success	1.47916	1	0.0854364	0.155929	rhea	clu_2452	chr3L:8545089-8555731
-0.241388	0.461405	0.371108	-0.0902974	chr3R	25991845	25992808	Success	2.40491	2	0.0902734	0.162942	Nf1	clu_1747	chr3R:25991845-25992808
-0.222127	0.758503	0.66824	-0.0902631	chr3L	2729469	2766258	Success	0.540075	1	0.298664	0.413843	Mrtf	clu_2234	chr3L:2729469-2766258
-0.736722	0.151962	0.0617805	-0.0901811	chr3R	4427000	4428550	Success	7.96516	3	0.0011719	0.00518447	srl	clu_985	chr3R:4427000-4428550
-0.483688	0.216	0.125873	-0.0901274	chrX	17644178	17646520	Success	5.49085	3	0.0118253	0.0330149	RhoGAPp190	clu_4277	chrX:17644178-17646520
-0.785906	0.116815	0.0267332	-0.0900821	chr2L	9447047	9460505	Success	5.66141	1	0.000765605	0.00369565	numb	clu_3315	chr2L:9447047-9460505
-0.77552	0.523938	0.434027	-0.0899107	chr3L	21411578	21419607	Success	14.1112	2	7.43996e-07	1.5605e-05	rgn	clu_2880	chr3L:21411578-21419607
-0.434799	0.877262	0.787355	-0.0899067	chr3L	14040594	14042159	Success	9.86964	2	5.17214e-05	0.000480254	Hsc70Cb	clu_2645	chr3L:14040594-14042159
-0.39986	0.206415	0.116692	-0.0897227	chr2R	11452880	11453393	Success	5.62289	3	0.0104685	0.0300677	E(Pc)	clu_353	chr2R:11452880-11453393
-0.334099	0.880722	0.791021	-0.0897014	chr2R	19152027	19158734	Success	2.05001	1	0.0428825	0.0903573	ena	clu_714	chr2R:19152027-19158734
-0.318012	0.395407	0.305825	-0.0895821	chr2R	21023586	21023662	Success	12.5549	2	3.52746e-06	5.8772e-05	RIC-3	clu_780	chr2R:21023586-21023662
-0.449054	0.926533	0.837058	-0.0894746	chr3R	17054362	17055052	Success	2.13145	1	0.0389534	0.0839821	Dad	clu_1428	chr3R:17054362-17055052
-0.212085	0.676693	0.587445	-0.0892483	chr3L	4483969	4484045	Success	0.957448	2	0.383871	0.502903		clu_2322	chr3L:4483969-4484045
-0.278821	0.841054	0.75184	-0.089214	chr2R	8879355	8879509	Success	4.22196	1	0.00366265	0.0130242	RyR	clu_200	chr2R:8879355-8879509
-0.259573	0.231919	0.142744	-0.0891754	chr2R	20589667	20595557	Success	10.4392	2	2.92635e-05	0.000315384	HnRNP-K	clu_767	chr2R:20589667-20595557
-0.50212	0.220217	0.131083	-0.089134	chr2R	19218194	19220744	Success	8.05009	3	0.00108159	0.00487897	hppy	clu_725	chr2R:19218194-19220744
-0.343925	0.876535	0.787498	-0.0890366	chr3L	21554180	21554554	Success	4.18715	2	0.0151895	0.039951	Wnk	clu_2890	chr3L:21554180-21554554
-0.277037	0.839857	0.750839	-0.0890181	chr2R	13917910	13921547	Success	3.2402	1	0.010907	0.0310597	shot	clu_465	chr2R:13917910-13921547
-0.189213	0.664178	0.575308	-0.0888697	chrX	4911178	4912743	Success	0.882632	1	0.183969	0.286637	CG32772	clu_3836	chrX:4911178-4912743
-0.944637	0.129654	0.0407965	-0.0888578	chr3R	22553895	22554634	Success	7.50169	2	0.000552148	0.00289527	bond	clu_1598	chr3R:22553895-22554634
-0.376135	0.186514	0.0979234	-0.0885907	chr2R	14961841	14962817	Success	3.1331	2	0.0435826	0.0913665	aPKC	clu_513	chr2R:14961841-14962817
-0.222356	0.344347	0.255765	-0.088582	chr2L	8535845	8535918	Success	11.6736	3	3.41833e-05	0.000352233	CG17834	clu_3295	chr2L:8535845-8535918
-0.35718	0.193723	0.105236	-0.0884874	chr2L	16187840	16189025	Success	3.49357	1	0.00820978	0.0246891	Ca-alpha1D	clu_3493	chr2L:16187840-16189025
-0.622965	0.216299	0.127813	-0.088486	chr3R	22622906	22636801	Success	4.9193	5	0.0799398	0.147923	loco	clu_1602	chr3R:22622906-22636801
-0.166369	0.621941	0.533468	-0.088473	chr3R	26598712	26601247	Success	6.48729	3	0.00469192	0.0158003	scrib	clu_1763	chr3R:26598712-26601247
-0.214976	0.399474	0.311151	-0.0883225	chr4	878992	882617	Success	7.89911	4	0.00330223	0.0120325	unc-13	clu_2033	chr4:878992-882617
-0.42878	0.166336	0.0780329	-0.0883034	chrX	16450600	16451275	Success	3.13323	1	0.0123045	0.0339321	eIF4H1	clu_4236	chrX:16450600-16451275
-0.318739	0.636289	0.548003	-0.0882855	chr3R	15866567	15889202	Success	1.41286	2	0.243447	0.355953	CG31183	clu_1377	chr3R:15866567-15889202
-1.06847	0.124246	0.0359709	-0.0882752	chr3L	16679473	16680812	Success	11.6002	4	0.000115471	0.000886852	CG43954,Lasp	clu_2734	chr3L:16679473-16680812
-0.421662	0.879362	0.791102	-0.0882592	chr2L	8369030	8369716	Success	7.80286	2	0.000408566	0.00233176	Pp2A-29B	clu_3287	chr2L:8369030-8369716
-0.34953	0.293708	0.205455	-0.0882536	chr3L	8578961	8579474	Success	2.78935	2	0.0614609	0.120188	CG43078	clu_2456	chr3L:8578961-8579474
-0.876158	0.109026	0.0207743	-0.0882515	chr3R	13030154	13030222	Success	5.28935	1	0.00114398	0.00509367	CG46280,CG46281	clu_1278	chr3R:13030154-13030222
-0.263649	0.259935	0.171703	-0.0882317	chrX	21031533	21031587	Success	3.17278	1	0.0117675	0.0329204	CG1529	clu_4361	chrX:21031533-21031587
-0.261955	0.77149	0.683483	-0.0880068	chrX	6554771	6554909	Success	3.0639	2	0.046705	0.0965891	CG34417	clu_3882	chrX:6554771-6554909
-0.513209	0.178794	0.090895	-0.0878985	chr3R	4428623	4428975	Success	7.96516	3	0.0011719	0.00518447	srl	clu_985	chr3R:4428623-4428975
-0.179606	0.475161	0.387306	-0.0878546	chr2R	12937096	12938400	Success	0.946837	1	0.168788	0.267215	Sans	clu_426	chr2R:12937096-12938400
-0.180968	0.625125	0.537286	-0.0878387	chr3R	12999524	12999583	Success	1.18696	1	0.123377	0.209532	CG7518	clu_1274	chr3R:12999524-12999583
-0.46567	0.127629	0.0398026	-0.0878262	chr3R	10294318	10295321	Success	9.75272	2	5.81363e-05	0.000527954	CG43143	clu_1199	chr3R:10294318-10295321
-0.690247	0.966463	0.878734	-0.0877291	chr3R	23536382	23536436	Success	3.95169	1	0.00493425	0.0164555	CG16732	clu_1629	chr3R:23536382-23536436
-0.271286	0.837681	0.749979	-0.0877018	chr2L	4912778	4925829	Success	3.79464	1	0.00587166	0.018999	hoe1	clu_3136	chr2L:4912778-4925829
-0.484787	0.272514	0.184927	-0.0875871	chr3L	12851722	12852616	Success	33.6701	9	5.04741e-11	5.34767e-09	Wbp2	clu_2618	chr3L:12851722-12852616
-0.633594	0.212058	0.124479	-0.0875791	chr3L	2525718	2530014	Success	5.04255	2	0.00645727	0.02054	Spn	clu_2223	chr3L:2525718-2530014
-0.248763	0.274688	0.187172	-0.0875159	chr3R	17076524	17076577	Success	1.7074	1	0.0646141	0.125052	Keap1	clu_1430	chr3R:17076524-17076577
-0.179073	0.473318	0.385807	-0.0875117	chr2L	2995070	2995412	Success	5.01016	1	0.00154823	0.00644886	CG3558	clu_3081	chr2L:2995070-2995412
-0.499261	0.195883	0.108414	-0.0874694	chr2L	15053517	15057668	Success	3.57742	3	0.0671228	0.129181	ck	clu_3476	chr2L:15053517-15057668
0.0866197	0.282963	0.195768	-0.0871947	chr2R	13989968	13990566	Success	4.47684	2	0.0113693	0.032023	RN-tre	clu_472	chr2R:13989968-13990566
-0.240251	0.273607	0.186416	-0.0871909	chr4	883641	885454	Success	4.37574	2	0.0125789	0.0345815	unc-13	clu_2034	chr4:883641-885454
-0.258256	0.261786	0.174622	-0.087164	chrX	2206463	2212867	Success	1.60816	1	0.072907	0.138189	SmydA-8	clu_3775	chrX:2206463-2212867
-0.265852	0.253453	0.166314	-0.0871396	chrX	6759894	6759988	Success	1.52563	1	0.0806748	0.148903	CG14438	clu_3893	chrX:6759894-6759988
-0.250821	0.127294	0.0401888	-0.0871048	chr2R	15951466	15951872	Success	16.808	3	2.38771e-07	6.31741e-06	Strn-Mlck	clu_555	chr2R:15951466-15951872
-0.191194	0.68985	0.602772	-0.0870778	chr3L	370728	370924	Success	1.06111	1	0.145176	0.237571	trh	clu_2117	chr3L:370728-370924
-0.456573	0.252922	0.165861	-0.0870619	chrX	4930065	4932548	Success	3.5684	6	0.308381	0.424177	CG44774	clu_3838	chrX:4930065-4932548
-0.309108	0.60234	0.515296	-0.0870441	chr3L	8595794	8595861	Success	8.75502	2	0.000157669	0.00112132	CG43078	clu_2459	chr3L:8595794-8595861
-0.167151	0.280658	0.19363	-0.0870281	chr2R	6669232	6669330	Success	10.759	2	2.12533e-05	0.000243265	CG9410	clu_78	chr2R:6669232-6669330
-0.239092	0.672427	0.585405	-0.0870228	chrX	16670135	16672920	Success	6.56669	3	0.00435686	0.0149033	CG13012	clu_4243	chrX:16670135-16672920
-0.472047	0.379954	0.292944	-0.0870104	chr2L	8246217	8246419	Success	13.7937	6	0.000112349	0.000874248	CG8086	clu_3276	chr2L:8246217-8246419
-0.155555	0.30072	0.213827	-0.086893	chr3R	23959593	23962051	Success	7.93334	2	0.000358585	0.00213498	AP-1sigma	clu_1647	chr3R:23959593-23962051
-0.841652	0.740567	0.653756	-0.0868103	chr2R	18412056	18413002	Success	9.92096	3	0.000183039	0.00126686	Dp1	clu_677	chr2R:18412056-18413002
-0.679864	0.116669	0.0300249	-0.086644	chr2R	18021547	18021968	Success	42.5664	10	4.91431e-14	1.35373e-11		clu_667	chr2R:18021547-18021968
-0.204327	0.735483	0.648845	-0.0866378	chr4	133231	133588	Success	2.86061	1	0.016761	0.04307	CG32000	clu_1944	chr4:133231-133588
-0.515091	0.943934	0.857337	-0.086597	chr3R	15951850	15954158	Success	5.51664	1	0.000894906	0.00414546	Sap47	clu_1381	chr3R:15951850-15954158
-1.20251	0.929791	0.843237	-0.0865543	chr2R	18425034	18425340	Success	23.2826	3	4.30053e-10	3.11751e-08	CG5174	clu_681	chr2R:18425034-18425340
-0.435553	0.160555	0.0741098	-0.0864456	chr3R	23121632	23121807	Success	2.00917	1	0.0450083	0.0938352	CenB1A	clu_1617	chr3R:23121632-23121807
-0.41851	0.176864	0.0905366	-0.0863275	chrX	15812530	15813736	Success	7.46195	4	0.00486166	0.0162923	sd	clu_4178	chrX:15812530-15813736
-0.179554	0.637508	0.551184	-0.086324	chr3R	17725982	17728324	Success	1.36899	1	0.0979885	0.173847	Lgr1	clu_1453	chr3R:17725982-17728324
-0.623982	0.198309	0.112019	-0.0862904	chr3L	16077809	16080759	Success	12.052	5	0.000207355	0.00138639	Mbs	clu_2707	chr3L:16077809-16080759
-0.852658	0.120557	0.0343356	-0.0862212	chr2L	13208777	13209493	Success	7.86185	2	0.000385159	0.00223209	Pect	clu_3439	chr2L:13208777-13209493
-0.314212	0.879037	0.792896	-0.0861407	chr2R	12876183	12876262	Success	11.6735	2	8.51688e-06	0.00011896	Lfg	clu_420	chr2R:12876183-12876262
-0.327435	0.202905	0.116798	-0.0861068	chr3L	1262033	1269071	Success	1.84786	1	0.0545523	0.109284	tfc	clu_2157	chr3L:1262033-1269071
-0.541157	0.148408	0.062375	-0.0860328	chr2L	8353797	8354278	Success	5.94632	3	0.00776014	0.023787		clu_3283	chr2L:8353797-8354278
-0.909934	0.104566	0.0185719	-0.085994	chr3R	19527234	19554818	Success	6.26902	1	0.000398751	0.00230117	Dys	clu_1499	chr3R:19527234-19554818
-0.732556	0.124017	0.0380573	-0.0859596	chr2R	14603925	14603984	Success	6.6402	2	0.00130676	0.00562453	tra2	clu_498	chr2R:14603925-14603984
-0.177311	0.458614	0.372725	-0.0858895	chrX	8232906	8235589	Success	2.13125	1	0.0389627	0.0839821	sdt	clu_3936	chrX:8232906-8235589
-0.237833	0.152541	0.0667498	-0.0857916	chr3L	7927820	7927917	Success	18.4409	4	1.90514e-07	5.17896e-06	syd	clu_2418	chr3L:7927820-7927917
-0.306853	0.165542	0.0798362	-0.0857062	chr3R	23937019	23937423	Success	15.519	2	1.82048e-07	5.04848e-06	Gdh	clu_1644	chr3R:23937019-23937423
-1.46054	0.0988071	0.0131903	-0.0856168	chr2L	3889784	3893262	Success	21.1473	5	5.13455e-08	1.79796e-06	capu	clu_3109	chr2L:3889784-3893262
-0.352273	0.231884	0.146389	-0.0854953	chr2L	4532386	4548005	Success	2.78016	3	0.135075	0.224415	dpy	clu_3128	chr2L:4532386-4548005
-0.171612	0.564607	0.479176	-0.0854309	chrX	17161191	17188992	Success	0.873426	1	0.186273	0.288919	baz	clu_4266	chrX:17161191-17188992
-0.414761	0.36463	0.279214	-0.0854159	chr3L	129888	135458	Success	8.88295	3	0.000491552	0.00267601	Pdk1	clu_2085	chr3L:129888-135458
-0.386085	0.439928	0.354528	-0.0853992	chr3R	31060464	31061077	Success	12.3599	4	5.72732e-05	0.000523568	dco	clu_1894	chr3R:31060464-31061077
-0.230108	0.291685	0.206291	-0.085394	chrX	19961600	19963955	Success	2.1441	1	0.0383777	0.0832424	Nep3	clu_4345	chrX:19961600-19963955
-1.90624	0.0873963	0.00211131	-0.085285	chr3R	12014440	12014513	Success	3.6807	1	0.00666386	0.0209552	GCC185	clu_1255	chr3R:12014440-12014513
-0.486769	0.145882	0.0606077	-0.0852741	chr2L	6670513	6674301	Success	5.23528	1	0.00121292	0.005326	CG34310,cup	clu_3205	chr2L:6670513-6674301
-0.181164	0.423529	0.338356	-0.0851735	chrX	4136770	4141771	Success	0.672645	1	0.246103	0.358821	Fas2	clu_3824	chrX:4136770-4141771
-0.320235	0.365611	0.280588	-0.0850226	chrX	15870398	15871361	Success	2.38684	3	0.18914	0.292481	CG16952	clu_4189	chrX:15870398-15871361
-0.178464	0.649298	0.564397	-0.0849008	chr2R	19478865	19481151	Success	4.35988	1	0.0031478	0.0115901	par-1	clu_749	chr2R:19478865-19481151
-0.51447	0.911749	0.826883	-0.0848664	chr2R	4458097	4458154	Success	1.69492	2	0.183615	0.286193	Gprk1	clu_33	chr2R:4458097-4458154
-0.170302	0.560957	0.476129	-0.0848283	chr2R	20256235	20256436	Success	2.25883	1	0.0335466	0.0747652	Ate1	clu_761	chr2R:20256235-20256436
-0.264048	0.246458	0.161692	-0.0847656	chr3L	9441966	9442124	Success	2.51865	1	0.0248071	0.0586065	Bet3,Nf-YA	clu_2496	chr3L:9441966-9442124
-0.428654	0.891984	0.807251	-0.0847333	chr2L	7822056	7822642	Success	7.6583	2	0.000472107	0.00259753	CG7115	clu_3252	chr2L:7822056-7822642
-0.290774	0.285053	0.200352	-0.0847009	chr2R	17526980	17527214	Success	19.7381	6	5.77258e-07	1.26808e-05	Patronin	clu_647	chr2R:17526980-17527214
-0.247224	0.264712	0.180041	-0.0846707	chr2L	6765882	6766094	Success	1.14413	1	0.130356	0.217894	LUBEL	clu_3212	chr2L:6765882-6766094
-1.8223	0.095033	0.0103685	-0.0846645	chr3R	10290720	10291100	Success	13.5471	3	5.62561e-06	8.45274e-05	CG43143	clu_1198	chr3R:10290720-10291100
-0.391625	0.199943	0.115294	-0.0846499	chr3R	28334707	28335254	Success	5.19433	2	0.00554791	0.018136	larp	clu_1802	chr3R:28334707-28335254
-0.871485	0.104685	0.0200516	-0.0846334	chrX	4702591	4702692	Success	10.4264	1	4.95981e-06	7.82211e-05	l(1)G0334	clu_3833	chrX:4702591-4702692
-0.23785	0.484359	0.399752	-0.0846072	chr3L	8579624	8585971	Success	12.9696	5	9.16899e-05	0.000744327	CG43078	clu_2457	chr3L:8579624-8585971
-0.255102	0.829358	0.744764	-0.0845939	chr2R	23948195	23948352	Success	2.73002	1	0.0194562	0.0483131	Orcokinin	clu_888	chr2R:23948195-23948352
-0.349309	0.377668	0.293126	-0.0845417	chr2L	6122853	6122978	Success	4.87042	2	0.00767014	0.0235747	stai	clu_3189	chr2L:6122853-6122978
-0.227011	0.516958	0.432422	-0.0845362	chr3R	15199710	15202024	Success	4.08353	2	0.0168478	0.0432393	CG42542	clu_1358	chr3R:15199710-15202024
-0.411347	0.213647	0.12924	-0.0844065	chr3R	26568670	26573338	Success	1.5044	2	0.222151	0.331266	scrib	clu_1759	chr3R:26568670-26573338
-0.169029	0.542598	0.458284	-0.084314	chr2L	22131699	22132233	Success	0.566029	1	0.287337	0.40315	CR43241,CG42748	clu_3661	chr2L:22131699-22132233
-0.464872	0.896386	0.812127	-0.0842589	chr2R	17867559	17868287	Success	13.7985	2	1.01718e-06	2.00143e-05	Mapmodulin	clu_664	chr2R:17867559-17868287
-0.489106	0.179489	0.0952803	-0.0842089	chr2R	14068911	14069715	Success	1.56174	2	0.209771	0.317076	Prosap	clu_475	chr2R:14068911-14069715
-0.371494	0.511445	0.427251	-0.0841933	chr2R	21019859	21020087	Success	9.54036	2	7.18913e-05	0.000620027	RIC-3	clu_778	chr2R:21019859-21020087
-0.173335	0.461119	0.376951	-0.0841675	chr3R	13021316	13021420	Success	2.6908	1	0.0203501	0.0500814	CtBP	clu_1276	chr3R:13021316-13021420
-0.205437	0.474594	0.390461	-0.0841321	chr2L	228281	229173	Success	6.3614	2	0.00172696	0.00705117	kis	clu_2984	chr2L:228281-229173
-0.27173	0.259522	0.1754	-0.0841214	chr3R	25682431	25683058	Success	9.86082	2	5.21797e-05	0.000480942	CG5028	clu_1727	chr3R:25682431-25683058
-0.23961	0.271967	0.187874	-0.0840933	chr2R	24934835	24935403	Success	0.423859	1	0.357199	0.474276	CG30427	clu_936	chr2R:24934835-24935403
-0.178737	0.423501	0.339417	-0.0840837	chr3R	28692970	28693136	Success	2.13165	1	0.0389442	0.0839821	CG9990	clu_1809	chr3R:28692970-28693136
-0.395343	0.853502	0.769526	-0.0839765	chrX	8714135	8714476	Success	9.36621	3	0.000310531	0.0018981	CG2004	clu_3953	chrX:8714135-8714476
-0.409579	0.296931	0.213046	-0.0838848	chr2R	17522960	17523824	Success	18.8029	8	8.90155e-06	0.00012139	Patronin	clu_645	chr2R:17522960-17523824
-0.32986	0.888417	0.804545	-0.0838713	chrX	9169262	9169466	Success	2.34626	1	0.0302942	0.0686271	mei-P26	clu_3975	chrX:9169262-9169466
-1.04254	0.16467	0.0808915	-0.0837787	chr2R	10024202	10025829	Success	27.6585	5	1.12335e-10	1.16042e-08	Pka-R2	clu_269	chr2R:10024202-10025829
-0.168487	0.51348	0.429708	-0.0837716	chr2L	2808536	2808980	Success	4.59087	1	0.00244441	0.00946606	daw	clu_3070	chr2L:2808536-2808980
-0.55414	0.505707	0.421951	-0.0837566	chr3L	22801741	22831937	Success	6.14845	2	0.00213679	0.00844095	jim	clu_2923	chr3L:22801741-22831937
-0.168379	0.568782	0.485036	-0.0837461	chrX	572289	573853	Success	0.953037	1	0.1674	0.265527	Appl	clu_3707	chrX:572289-573853
-0.64268	0.278339	0.194765	-0.0835739	chr2R	12387517	12387913	Success	5.03038	4	0.0394164	0.0846951	Cpr49Ac	clu_383	chr2R:12387517-12387913
-0.233925	0.277414	0.193852	-0.0835627	chr3R	5517888	5527534	Success	2.08825	1	0.0409884	0.0872111	Itp-r83A	clu_1027	chr3R:5517888-5527534
-0.257848	0.835318	0.751775	-0.0835434	chr3L	1637269	1637723	Success	1.77016	1	0.0598939	0.118017	nSyb	clu_2178	chr3L:1637269-1637723
-0.42649	0.883978	0.800478	-0.0835006	chr3R	27243944	27245017	Success	5.633	2	0.00357782	0.0127885	CG18766	clu_1783	chr3R:27243944-27245017
-0.170484	0.609377	0.525908	-0.0834688	chr2R	17686938	17687258	Success	2.09515	1	0.040656	0.0866825	HPS4	clu_652	chr2R:17686938-17687258
-0.262459	0.2431	0.159671	-0.0834287	chr2L	19437845	19441159	Success	4.10625	1	0.0041603	0.0144093	CG10237	clu_3586	chr2L:19437845-19441159
-0.564197	0.326272	0.24289	-0.0833818	chr3R	13637078	13642299	Success	2.16931	2	0.114257	0.196794	sqd	clu_1296	chr3R:13637078-13642299
-0.325163	0.224384	0.141058	-0.0833256	chr2R	23386622	23386790	Success	3.38933	2	0.0337312	0.0750956	eIF2Bdelta	clu_856	chr2R:23386622-23386790
-0.512967	0.365955	0.282644	-0.083311	chr3R	31969785	31979523	Success	8.75033	5	0.00364194	0.012984	heph	clu_1924	chr3R:31969785-31979523
-0.287423	0.264736	0.181595	-0.0831407	chr2L	7697581	7698725	Success	44.356	11	2.97949e-14	8.79374e-12	Tep2	clu_3245	chr2L:7697581-7698725
-0.684569	0.175646	0.0925199	-0.0831256	chr2R	8955858	8959107	Success	8.2941	2	0.000249988	0.00161904	babo	clu_210	chr2R:8955858-8959107
-0.221425	0.271853	0.188741	-0.0831123	chr4	885462	885760	Success	4.37574	2	0.0125789	0.0345815	unc-13	clu_2034	chr4:885462-885760
-0.393493	0.224412	0.141369	-0.0830433	chr3R	13612103	13612167	Success	6.14212	8	0.138966	0.229132		clu_1293	chr3R:13612103-13612167
-0.126461	0.498212	0.415175	-0.0830377	chr3R	23220643	23221842	Success	5.68946	2	0.00338143	0.0122156	cnc	clu_1624	chr3R:23220643-23221842
-0.275122	0.244608	0.161616	-0.0829916	chrX	13653505	13654784	Success	2.54395	2	0.0785552	0.146807	NFAT	clu_4114	chrX:13653505-13654784
-0.166417	0.550411	0.46742	-0.0829906	chr2L	21743971	21756554	Success	1.16853	1	0.126328	0.212882	step	clu_3659	chr2L:21743971-21756554
-3.40397	0.375016	0.292196	-0.0828198	chr3L	13496146	13500900	Success	15.2425	2	2.40037e-07	6.31741e-06	Tgi	clu_2635	chr3L:13496146-13500900
-0.521508	0.159908	0.0772139	-0.082694	chr2L	20917120	20917274	Success	0.976302	2	0.376702	0.495395	sky,CG43739	clu_3631	chr2L:20917120-20917274
-0.166151	0.514566	0.43192	-0.0826458	chrX	5634425	5641893	Success	0.431876	1	0.352691	0.470483	CG42492	clu_3855	chrX:5634425-5641893
-0.239082	0.722176	0.639556	-0.0826209	chr3L	4025169	4025847	Success	2.79141	3	0.133768	0.222605	CG11594	clu_2290	chr3L:4025169-4025847
-0.239544	0.286851	0.204233	-0.0826182	chr2R	12168203	12168423	Success	11.9866	3	2.53029e-05	0.000281516	Oda	clu_369	chr2R:12168203-12168423
-0.942569	0.118684	0.0361127	-0.0825711	chr3L	2500462	2502595	Success	12.2088	5	0.000180453	0.0012535	CG16758	clu_2221	chr3L:2500462-2502595
-0.796408	0.142155	0.0596927	-0.0824628	chr3R	22766726	22774749	Success	8.46326	3	0.000731763	0.00355878	Usp12-46,CG7029	clu_1608	chr3R:22766726-22774749
-0.168566	0.613124	0.530793	-0.0823303	chr2L	2139676	2139728	Success	3.99021	1	0.0047286	0.015898	tho2	clu_3046	chr2L:2139676-2139728
-0.976529	0.321912	0.239797	-0.0821152	chr2L	18631774	18649598	Success	21.1396	4	1.45998e-08	6.09358e-07	MESR3	clu_3556	chr2L:18631774-18649598
-1.17276	0.102546	0.0204478	-0.0820983	chr3R	30532661	30533119	Success	8.85408	2	0.000142798	0.00103154	tmod	clu_1882	chr3R:30532661-30533119
-0.268956	0.463853	0.381777	-0.0820765	chr2R	11587582	11587646	Success	2.5991	2	0.0743404	0.140519	tou	clu_355	chr2R:11587582-11587646
-1.0012	0.265088	0.183052	-0.0820352	chr2R	23067307	23067632	Success	19.0507	6	1.07328e-06	2.07232e-05	l(2)k09913	clu_853	chr2R:23067307-23067632
-0.216022	0.328632	0.246628	-0.082004	chr3R	15328062	15328128	Success	4.78655	2	0.00834121	0.0249403	CG6236	clu_1368	chr3R:15328062-15328128
-0.459559	0.936379	0.854453	-0.0819262	chr3L	959970	967248	Success	2.95156	1	0.0151141	0.0398467	Glut1	clu_2129	chr3L:959970-967248
-0.214639	0.300277	0.218358	-0.0819185	chr2L	14994035	14997271	Success	1.07656	1	0.142281	0.233945	mol	clu_3475	chr2L:14994035-14997271
-0.244061	0.256938	0.175076	-0.0818612	chrX	9999300	10004392	Success	1.24087	1	0.115175	0.197963	CG32694	clu_3995	chrX:9999300-10004392
-0.250843	0.832695	0.750853	-0.0818426	chr3L	8949759	8953933	Success	2.53982	1	0.0242085	0.0575212	CG43783,orb2	clu_2473	chr3L:8949759-8953933
-0.372198	0.910667	0.828837	-0.0818297	chr2R	10113170	10114126	Success	3.91	1	0.00516711	0.0170804	Pfk	clu_280	chr2R:10113170-10114126
-1.16338	0.0980721	0.0163389	-0.0817331	chr2L	5066071	5066870	Success	9.71635	2	6.02894e-05	0.000543921	qtc	clu_3148	chr2L:5066071-5066870
-0.37293	0.382245	0.300601	-0.0816439	chr2R	21296213	21303885	Success	9.82427	6	0.00319767	0.0117234	CG42672	clu_796	chr2R:21296213-21303885
-0.170515	0.44083	0.359203	-0.081627	chr2R	7468537	7469360	Success	3.49363	1	0.00820921	0.0246891	Aldh-III	clu_130	chr2R:7468537-7469360
-0.345337	0.492401	0.410804	-0.0815973	chr3R	9607974	9621519	Success	18.2982	5	7.21558e-07	1.52896e-05	CG8312	clu_1173	chr3R:9607974-9621519
-0.309871	0.881356	0.799888	-0.0814684	chr3L	9470633	9471135	Success	2.31739	1	0.0313302	0.0703792	CG44838	clu_2498	chr3L:9470633-9471135
-0.325722	0.728926	0.647464	-0.0814617	chr4	231600	231935	Success	7.37622	2	0.000625961	0.0031697	CG1674	clu_1964	chr4:231600-231935
-0.889863	0.143501	0.0621184	-0.081383	chr3R	22356798	22357531	Success	20.1981	3	8.78152e-09	4.03169e-07	Sar1	clu_1588	chr3R:22356798-22357531
-0.176921	0.401877	0.320497	-0.0813808	chr3L	2636001	2637068	Success	3.70483	1	0.00648749	0.0205886	CG42245,MEP-1	clu_2231	chr3L:2636001-2637068
-0.56569	0.12558	0.0442772	-0.0813027	chr2L	12614212	12622975	Success	1.98202	1	0.0464819	0.0962241	nub	clu_3424	chr2L:12614212-12622975
-0.492354	0.188874	0.107586	-0.0812877	chrX	176404	187569	Success	14.6494	3	1.93797e-06	3.40752e-05	tyn	clu_3693	chrX:176404-187569
-0.0635224	0.359828	0.278577	-0.081251	chr2L	7047214	7051367	Success	9.82505	3	0.000200574	0.00135058	milt	clu_3226	chr2L:7047214-7051367
-0.517301	0.163038	0.0818138	-0.081224	chr3R	17541801	17543500	Success	6.33566	2	0.00177197	0.00722783	SF1	clu_1444	chr3R:17541801-17543500
-0.108219	0.563736	0.482646	-0.0810895	chr2R	14977473	14977687	Success	3.57247	2	0.0280865	0.064713	ckn	clu_515	chr2R:14977473-14977687
-0.679864	0.109081	0.0280721	-0.0810088	chr2R	18021547	18021608	Success	42.5664	10	4.91431e-14	1.35373e-11		clu_667	chr2R:18021547-18021608
-0.247916	0.412732	0.331735	-0.0809974	chr3R	22729133	22729209	Success	4.56289	3	0.0276644	0.0639703	CG45049	clu_1606	chr3R:22729133-22729209
-0.261307	0.381317	0.300393	-0.0809233	chr3L	8470483	8470755	Success	5.46259	2	0.00424256	0.0146086	Gug	clu_2449	chr3L:8470483-8470755
-0.629468	0.152645	0.0718025	-0.0808422	chr2R	16865030	16865092	Success	12.9837	2	2.29749e-06	3.97207e-05	Psi	clu_608	chr2R:16865030-16865092
-0.527009	0.950331	0.869597	-0.0807332	chr3L	3373869	3374019	Success	5.09904	1	0.00140587	0.00598872	YT521-B	clu_2268	chr3L:3373869-3374019
-0.2162	0.502189	0.42146	-0.0807286	chr3R	17675533	17676087	Success	5.40203	2	0.00450741	0.0152536	alt	clu_1445	chr3R:17675533-17676087
-1.76553	0.0833804	0.00265585	-0.0807245	chr3L	4483392	4483999	Success	1.94727	1	0.048443	0.0993876		clu_2320	chr3L:4483392-4483999
-0.196894	0.750197	0.669489	-0.080708	chrX	9684151	9685503	Success	0.881163	1	0.184335	0.287098	nej	clu_3989	chrX:9684151-9685503
-0.162605	0.494595	0.414151	-0.0804438	chr2L	7501525	7529202	Success	0.520499	1	0.307589	0.423794	RapGAP1	clu_3241	chr2L:7501525-7529202
-0.607189	0.937027	0.856605	-0.0804215	chr2R	24162701	24166413	Success	3.58756	2	0.0276658	0.0639703	CG3328	clu_905	chr2R:24162701-24166413
-0.44216	0.486102	0.405683	-0.0804186	chr2R	6706198	6707645	Success	4.48786	2	0.0112447	0.0318023	CG45092,CG3409	clu_82	chr2R:6706198-6707645
-0.402281	0.243477	0.163175	-0.0803021	chr3R	25050368	25051181	Success	8.04987	2	0.000319143	0.00193926	CG11791	clu_1712	chr3R:25050368-25051181
-0.312534	0.19519	0.114893	-0.0802963	chrX	17289037	17301360	Success	2.74078	1	0.019218	0.0478079	Fim	clu_4269	chrX:17289037-17301360
-0.521451	0.130522	0.0502469	-0.0802751	chrX	17588930	17588988	Success	1.53904	1	0.0793539	0.147337	CG12991,CG12992	clu_4271	chrX:17588930-17588988
-0.198362	0.756054	0.675779	-0.0802748	chr3L	1207536	1210921	Success	0.104419	1	0.64768	0.739695		clu_2141	chr3L:1207536-1210921
-0.263216	0.230843	0.150589	-0.0802542	chr2L	7615444	7615576	Success	2.30057	1	0.0319509	0.0715174	CG6739	clu_3242	chr2L:7615444-7615576
-1.02584	0.986949	0.906705	-0.080244	chr3R	25686866	25686982	Success	8.02178	1	6.19019e-05	0.000553633	CLS	clu_1729	chr3R:25686866-25686982
-0.18605	0.356254	0.276126	-0.0801281	chr2R	10029057	10031085	Success	4.91127	1	0.00172385	0.00705117	CG1407	clu_270	chr2R:10029057-10031085
-0.427218	0.375053	0.295003	-0.0800507	chr3L	21680223	21680300	Success	7.92406	2	0.00036193	0.00214562	CG11248	clu_2895	chr3L:21680223-21680300
-1.14869	0.101458	0.0215326	-0.0799252	chr3L	351286	351367	Success	11.666	3	3.44318e-05	0.000353911	Ptpmeg	clu_2113	chr3L:351286-351367
-0.685799	0.155959	0.0760914	-0.0798674	chr2R	1521559	1526741	Success	7.42056	3	0.00195759	0.0078761	Maf1	clu_11	chr2R:1521559-1526741
-0.584222	0.959032	0.87918	-0.0798521	chr3L	2138470	2139601	Success	4.39651	1	0.00302384	0.0112159	zormin	clu_2207	chr3L:2138470-2139601
-1.24155	0.99203	0.912215	-0.0798154	chr2L	6343069	6344159	Success	9.8683	1	8.88823e-06	0.00012139	Cpr	clu_3195	chr2L:6343069-6344159
-0.201673	0.531154	0.451346	-0.0798079	chr4	99475	107403	Success	3.55019	2	0.0287191	0.0659263	pan	clu_1934	chr4:99475-107403
-0.191258	0.768892	0.689121	-0.0797711	chr2L	12103834	12104492	Success	7.72522	3	0.00146951	0.00619592	ThrRS	clu_3408	chr2L:12103834-12104492
-0.0850669	0.597629	0.517872	-0.0797569	chr3R	17386253	17386902	Success	2.76989	2	0.062669	0.12203	lute	clu_1439	chr3R:17386253-17386902
-0.182861	0.716232	0.636482	-0.0797505	chr2L	2827995	2830126	Success	0.530821	1	0.302841	0.418089	Duox	clu_3072	chr2L:2827995-2830126
-0.312776	0.193506	0.113756	-0.0797504	chrX	19478034	19478093	Success	3.14018	1	0.0122084	0.0337876	CG32533	clu_4322	chrX:19478034-19478093
-0.18445	0.357822	0.278135	-0.0796866	chr2R	19473179	19473440	Success	5.75742	1	0.000690428	0.0034003	par-1	clu_750	chr2R:19473179-19473440
-0.25654	0.234992	0.155327	-0.0796646	chrX	635308	635394	Success	2.11468	1	0.0397303	0.0851004	Dredd	clu_3713	chrX:635308-635394
-0.238122	0.464163	0.384502	-0.0796611	chr2L	2862840	2864969	Success	2.26754	3	0.209183	0.316494	CG2991	clu_3075	chr2L:2862840-2864969
-0.416302	0.203959	0.124358	-0.0796008	chr2L	11055476	11066545	Success	5.45538	3	0.0122184	0.0337927	Samuel	clu_3386	chr2L:11055476-11066545
-0.184429	0.722452	0.64286	-0.0795919	chrX	18094754	18095085	Success	2.01103	1	0.0449088	0.0937187	RhoGAP16F	clu_4293	chrX:18094754-18095085
-0.621981	0.136566	0.0570367	-0.0795289	chr2L	1555205	1556833	Success	3.47856	2	0.0308519	0.0695852	haf	clu_3025	chr2L:1555205-1556833
-0.32973	0.282373	0.202936	-0.0794372	chr3L	2952107	2954685	Success	2.99762	3	0.111842	0.193685	Shab	clu_2239	chr3L:2952107-2954685
-0.207012	0.77875	0.699386	-0.0793646	chr3R	6378179	6378470	Success	0.93195	1	0.172175	0.271745	CG1024	clu_1068	chr3R:6378179-6378470
0.0793736	0.327562	0.248219	-0.0793425	chr3L	8635081	8637439	Success	33.6006	4	8.84167e-14	2.14905e-11	Zasp66	clu_2464	chr3L:8635081-8637439
-0.178155	0.703018	0.623728	-0.0792902	chr3L	3769406	3780423	Success	2.4143	1	0.0279915	0.0645789	CG32264	clu_2277	chr3L:3769406-3780423
-0.852046	0.1412	0.0619842	-0.0792158	chr2L	8690252	8692153	Success	9.37753	3	0.000307204	0.00188643	Hnf4	clu_3296	chr2L:8690252-8692153
-0.789878	0.0889161	0.0097014	-0.0792147	chr2L	11987494	11987696	Success	14.2545	2	6.4468e-07	1.38022e-05	CG6686	clu_3407	chr2L:11987494-11987696
-0.424165	0.930425	0.851308	-0.0791162	chr2L	3301753	3303046	Success	2.85677	1	0.0168345	0.0432319	CG9663	clu_3093	chr2L:3301753-3303046
-0.214964	0.286411	0.207322	-0.0790894	chr2R	10533968	10542905	Success	7.4508	3	0.0019027	0.00770025	lola	clu_312	chr2R:10533968-10542905
-0.252652	0.842775	0.763816	-0.0789586	chr3L	16810867	16811678	Success	1.7787	1	0.0592807	0.117088	CG13024	clu_2742	chr3L:16810867-16811678
-1.23948	0.225564	0.146685	-0.0788785	chr3R	30548749	30571809	Success	14.5635	3	2.10586e-06	3.67148e-05	tmod	clu_1883	chr3R:30548749-30571809
-0.665242	0.128985	0.0501079	-0.0788776	chr3L	7901453	7901615	Success	3.09137	2	0.0454395	0.0945398	pbl	clu_2416	chr3L:7901453-7901615
-0.216943	0.798229	0.719378	-0.0788515	chr2L	242744	250757	Success	0.732991	1	0.225981	0.335882	kis	clu_2986	chr2L:242744-250757
-0.620929	0.963835	0.885031	-0.0788038	chr2R	15846182	15847140	Success	3.50184	1	0.00813427	0.0245514	CG8249	clu_546	chr2R:15846182-15847140
-0.433347	0.158782	0.0800834	-0.0786988	chrX	15812438	15813849	Success	7.46195	4	0.00486166	0.0162923	sd	clu_4178	chrX:15812438-15813849
-0.227149	0.561437	0.482761	-0.0786759	chr3L	20348385	20348942	Success	7.0671	3	0.00272806	0.0103416	eRF1	clu_2845	chr3L:20348385-20348942
-0.163561	0.444664	0.366009	-0.0786548	chr3R	16000785	16001752	Success	0.745203	1	0.222153	0.331266	srp	clu_1389	chr3R:16000785-16001752
-0.230241	0.287043	0.20841	-0.0786329	chr2L	11103409	11103844	Success	1.66583	2	0.189034	0.292433	Reps	clu_3389	chr2L:11103409-11103844
-0.578549	0.119588	0.040956	-0.0786316	chr2R	3919358	3933157	Success	5.81689	1	0.000647648	0.00325557	uex	clu_21	chr2R:3919358-3933157
-0.171929	0.394838	0.316289	-0.078549	chr3R	4204162	4204219	Success	0.9104	1	0.177218	0.278322	beta-Man	clu_970	chr3R:4204162-4204219
-5.83494	0.999999	0.921495	-0.0785044	chr2R	6032721	6035241	Success	8.42089	1	4.06288e-05	0.000401622	SCAP	clu_66	chr2R:6032721-6035241
-0.177103	0.705556	0.627076	-0.0784803	chr3R	9622417	9622473	Success	3.61547	1	0.00716575	0.0222791	CG8312	clu_1174	chr3R:9622417-9622473
-0.17194	0.68503	0.606615	-0.0784153	chr4	652842	652901	Success	6.18858	1	0.000434617	0.00246343	gw	clu_2009	chr4:652842-652901
-0.16197	0.452705	0.374329	-0.0783753	chr3L	17992996	17998423	Success	0.294134	1	0.44309	0.56075	Eip75B	clu_2787	chr3L:17992996-17998423
-0.207555	0.293059	0.214893	-0.0781667	chr3R	26873555	26873860	Success	1.73055	1	0.0628284	0.122283	Rb97D	clu_1769	chr3R:26873555-26873860
-0.285312	0.758597	0.680431	-0.0781662	chr3L	8047600	8049869	Success	2.61953	2	0.072837	0.138183	nmo	clu_2421	chr3L:8047600-8049869
-0.963698	0.0928179	0.0146711	-0.0781469	chr2L	14357271	14357341	Success	4.61065	1	0.00239215	0.00930731	Rab14	clu_3466	chr2L:14357271-14357341
0.407681	0.409406	0.331354	-0.0780517	chr3R	31881871	31959035	Success	12.683	5	0.000118395	0.000903034	heph	clu_1922	chr3R:31881871-31959035
-0.163476	0.643572	0.565606	-0.0779652	chr3R	16275169	16289631	Success	2.16135	1	0.0376071	0.0818767	gish	clu_1403	chr3R:16275169-16289631
-1.31718	0.0845097	0.00658109	-0.0779286	chr3R	19156546	19159610	Success	7.448	1	0.000113604	0.000876182	CG11779	clu_1493	chr3R:19156546-19159610
-0.272521	0.4543	0.376402	-0.0778988	chrX	13770804	13771128	Success	7.65068	2	0.000475721	0.00261046	rdgB	clu_4119	chrX:13770804-13771128
-0.281541	0.474344	0.396455	-0.077889	chr3L	13939458	13940670	Success	3.24908	2	0.0388097	0.0838712	CG32137	clu_2641	chr3L:13939458-13940670
-0.546752	0.137902	0.0600456	-0.0778561	chr3R	11591307	11591501	Success	7.60557	4	0.00428273	0.0147101	Jupiter	clu_1231	chr3R:11591307-11591501
-0.23922	0.246077	0.168249	-0.0778277	chr2L	10697304	10697653	Success	5.19656	1	0.00126485	0.00549565		clu_3378	chr2L:10697304-10697653
-0.271489	0.86257	0.784793	-0.0777766	chr3L	12750739	12751307	Success	3.74721	1	0.00618906	0.0199168	CG10984	clu_2611	chr3L:12750739-12751307
-1.23753	0.096874	0.019113	-0.077761	chr2R	18050547	18051034	Success	10.7445	5	0.000654625	0.00328391		clu_669	chr2R:18050547-18051034
-0.731163	0.103769	0.0261258	-0.0776429	chr3R	9240068	9240512	Success	4.28008	1	0.00343598	0.0123349	D1	clu_1150	chr3R:9240068-9240512
-0.235718	0.249383	0.17174	-0.0776423	chrX	16365642	16371314	Success	1.68516	1	0.0663808	0.128051	nonA	clu_4221	chrX:16365642-16371314
-1.12624	0.990009	0.912421	-0.0775881	chr2L	2129070	2129133	Success	5.34999	1	0.00107137	0.00485406	CG4259,dpr3	clu_3044	chr2L:2129070-2129133
-0.0284089	0.493987	0.416436	-0.0775518	chr2R	9969235	9969461	Success	13.2491	3	7.5007e-06	0.000107016	eIF3j	clu_264	chr2R:9969235-9969461
-0.224862	0.646298	0.568781	-0.0775174	chr2L	10218889	10220693	Success	4.43393	3	0.0311004	0.0699929	Npc1a	clu_3340	chr2L:10218889-10220693
-0.285327	0.565127	0.487657	-0.0774691	chr3R	15944996	15951602	Success	3.08802	2	0.0455919	0.0947615	Sap47	clu_1380	chr3R:15944996-15951602
-0.628843	0.322162	0.244867	-0.0772946	chr3R	3523947	3584980	Success	20.9728	6	1.88479e-07	5.16741e-06	Parp	clu_955	chr3R:3523947-3584980
-0.485737	0.155573	0.0783153	-0.0772573	chr2L	7985441	7985553	Success	5.92618	2	0.00266866	0.0101444	CG7231	clu_3254	chr2L:7985441-7985553
-0.356564	0.138611	0.0614176	-0.0771935	chr3L	5774076	5774414	Success	14.0005	3	3.63019e-06	6.02408e-05	scny	clu_2347	chr3L:5774076-5774414
-0.286611	0.202131	0.124963	-0.0771682	chr2R	15521940	15522002	Success	2.5572	1	0.0237281	0.0566405	Khc-73	clu_531	chr2R:15521940-15522002
-0.246792	0.842239	0.765199	-0.07704	chr3R	6093674	6094227	Success	2.74323	1	0.0191643	0.0477029	Gasp	clu_1062	chr3R:6093674-6094227
-0.982147	0.986178	0.909148	-0.0770298	chrX	1390057	1390276	Success	5.85814	1	0.00061956	0.00315192	CG32813	clu_3735	chrX:1390057-1390276
-0.214872	0.356505	0.279536	-0.0769697	chr3L	19919520	19920154	Success	1.65304	2	0.191467	0.294762	Su(z)12	clu_2829	chr3L:19919520-19920154
-0.18432	0.739304	0.662335	-0.0769694	chr3L	18992725	18995431	Success	2.25078	1	0.0338641	0.0753103	CG18135	clu_2801	chr3L:18992725-18995431
-0.219425	0.397211	0.32025	-0.0769611	chrX	9328594	9330936	Success	0.792225	2	0.452836	0.569586	CG34449	clu_3979	chrX:9328594-9330936
-3.78641	0.582991	0.506065	-0.0769262	chr2R	13591878	13592894	Success	9.51377	2	7.38283e-05	0.000629041	CG6191,CG45088	clu_454	chr2R:13591878-13592894
-0.724783	0.664484	0.58761	-0.0768738	chr3L	13265392	13275562	Success	9.41938	2	8.11362e-05	0.000673202	caps	clu_2627	chr3L:13265392-13275562
-0.668366	0.156715	0.0799073	-0.0768073	chr2R	24967086	24967147	Success	5.97459	2	0.00254255	0.00977287	CG30424	clu_943	chr2R:24967086-24967147
-0.19487	0.766555	0.689807	-0.0767476	chrX	12731906	12742319	Success	0.620834	1	0.26515	0.379757	Smr	clu_4079	chrX:12731906-12742319
-0.3406	0.225478	0.148737	-0.0767408	chrX	22496313	22496380	Success	3.27926	2	0.0376561	0.0818931	l(1)G0196	clu_4394	chrX:22496313-22496380
-0.929953	0.125057	0.0483401	-0.0767168	chr2L	20098624	20100944	Success	19.9524	9	7.9066e-06	0.000112268	Kua	clu_3607	chr2L:20098624-20100944
0.100452	0.491014	0.414385	-0.0766293	chr2R	12661196	12664985	Success	7.07647	2	0.000844747	0.00399293	nemy	clu_409	chr2R:12661196-12664985
0.0491574	0.693714	0.617125	-0.0765894	chr3L	16384113	16384271	Success	5.78252	2	0.00308095	0.0114072	CG4729	clu_2718	chr3L:16384113-16384271
-0.158744	0.462169	0.385589	-0.0765798	chr2L	21278429	21281132	Success	4.45257	4	0.0635146	0.123386	CG8671	clu_3645	chr2L:21278429-21281132
-0.379007	0.179231	0.102767	-0.0764638	chr2L	8226606	8226929	Success	19.448	5	2.49201e-07	6.51707e-06	Pvr	clu_3271	chr2L:8226606-8226929
-0.441202	0.139142	0.0626887	-0.0764538	chrX	2728263	2728323	Success	1.54216	1	0.0790504	0.147264	dwg	clu_3790	chrX:2728263-2728323
-1.47314	0.442022	0.36561	-0.0764119	chr3R	31220842	31220913	Success	14.5237	2	4.92541e-07	1.11823e-05	CG12054	clu_1900	chr3R:31220842-31220913
-0.51041	0.125569	0.0491939	-0.0763747	chr2L	29068	30394	Success	2.56819	1	0.0234294	0.056097	Cda5	clu_2972	chr2L:29068-30394
-0.169585	0.381797	0.305531	-0.0762665	chr3R	16000059	16000613	Success	1.35073	1	0.100256	0.176958	srp	clu_1388	chr3R:16000059-16000613
-0.316135	0.181934	0.105687	-0.0762463	chr2L	276903	276974	Success	3.17359	1	0.0117568	0.0329127	CG17078	clu_2987	chr2L:276903-276974
-0.196177	0.773209	0.697235	-0.0759737	chr2R	14359549	14361290	Success	0.576016	1	0.283124	0.398631		clu_493	chr2R:14359549-14361290
-0.432622	0.935778	0.859819	-0.0759592	chr3L	1207758	1213317	Success	0.264473	1	0.46705	0.583919		clu_2146	chr3L:1207758-1213317
-0.348436	0.467357	0.391413	-0.0759444	chr3L	21064701	21068714	Success	13.1093	3	8.58292e-06	0.000119009	siz	clu_2867	chr3L:21064701-21068714
-0.966496	0.976743	0.900865	-0.0758781	chr3R	6355420	6356433	Success	13.0849	2	2.07629e-06	3.63527e-05	Pak	clu_1065	chr3R:6355420-6356433
-0.385751	0.200579	0.124702	-0.0758769	chr2L	7696206	7697401	Success	44.356	11	2.97949e-14	8.79374e-12	Tep2	clu_3245	chr2L:7696206-7697401
-0.236594	0.241096	0.165223	-0.075873	chr3R	8833738	8833975	Success	1.81644	1	0.056649	0.112752	pyd	clu_1132	chr3R:8833738-8833975
-0.368652	0.316435	0.240598	-0.0758373	chr3L	15074492	15074684	Success	6.45338	4	0.0117405	0.0328893	Plp	clu_2671	chr3L:15074492-15074684
-0.333461	0.133227	0.0574162	-0.0758105	chr3L	9633924	9634404	Success	4.99933	2	0.00674248	0.0211505	fry	clu_2506	chr3L:9633924-9634404
-1.30408	0.0880399	0.0122855	-0.0757544	chr2R	13295725	13295838	Success	6.82964	2	0.00108125	0.00487897	Dh31-R	clu_438	chr2R:13295725-13295838
-0.164431	0.258702	0.183024	-0.0756779	chr2R	6722908	6723295	Success	9.48646	2	7.5872e-05	0.000639097	l(2)01289	clu_83	chr2R:6722908-6723295
-0.246851	0.647636	0.572028	-0.0756081	chr3L	26220152	26224649	Success	3.07852	3	0.104215	0.182792	CG40160	clu_2952	chr3L:26220152-26224649
-0.457189	0.133879	0.0583341	-0.0755452	chr3R	31382335	31387076	Success	5.28079	1	0.00115463	0.005119	CG1607	clu_1901	chr3R:31382335-31387076
-0.252637	0.34702	0.271605	-0.0754153	chr3L	3117405	3117834	Success	6.7037	2	0.00122637	0.00537922	prominin-like	clu_2246	chr3L:3117405-3117834
-0.367087	0.40284	0.327466	-0.0753743	chr2R	10284801	10285410	Success	7.10148	12	0.287936	0.403716	CAP	clu_296	chr2R:10284801-10285410
-0.93955	0.965134	0.889772	-0.0753624	chr3L	9108191	9112634	Success	7.18015	2	0.000761551	0.00368469	bol	clu_2479	chr3L:9108191-9112634
-0.882471	0.110714	0.0355029	-0.0752115	chr2R	21512177	21512393	Success	10.5947	3	9.61565e-05	0.0007745	MESK2	clu_806	chr2R:21512177-21512393
-0.451535	0.27818	0.203014	-0.0751666	chr3L	12201496	12201779	Success	17.2525	3	1.54981e-07	4.44709e-06	Adk1	clu_2589	chr3L:12201496-12201779
-0.159404	0.420656	0.345498	-0.0751582	chr3R	8824889	8824955	Success	2.26193	1	0.0334254	0.0745353	CG8379	clu_1130	chr3R:8824889-8824955
-0.391853	0.170645	0.0955019	-0.0751428	chr3L	11179716	11182155	Success	2.13033	2	0.118798	0.203092	GlcAT-P	clu_2557	chr3L:11179716-11182155
-1.46221	0.689836	0.614697	-0.0751392	chr2R	10154634	10191978	Success	13.4196	3	6.36237e-06	9.38904e-05	KCNQ	clu_289	chr2R:10154634-10191978
-0.384035	0.242067	0.166945	-0.0751216	chr3L	5543947	5544972	Success	6.01222	4	0.0171704	0.0437951	frm	clu_2338	chr3L:5543947-5544972
-0.13391	0.330354	0.255245	-0.075109	chr2L	19426894	19427209	Success	20.6203	6	2.59617e-07	6.70461e-06	CG16771,CG13085	clu_3585	chr2L:19426894-19427209
-0.216766	0.7218	0.646699	-0.0751013	chr3L	3337001	3337680	Success	2.55076	2	0.0780224	0.145943	kst	clu_2265	chr3L:3337001-3337680
-0.188202	0.314692	0.239636	-0.0750563	chr4	885891	886965	Success	1.8693	1	0.0531689	0.107063	unc-13	clu_2035	chr4:885891-886965
-0.170447	0.366761	0.291723	-0.0750381	chr3L	1718096	1723580	Success	1.29569	1	0.107447	0.187725	drpr	clu_2186	chr3L:1718096-1723580
-0.186181	0.75568	0.680653	-0.0750264	chr2L	3772694	3779693	Success	0.917745	1	0.17548	0.276013	bowl	clu_3106	chr2L:3772694-3779693
-0.374322	0.826006	0.75098	-0.0750253	chr2L	15271143	15271834	Success	8.01131	5	0.00677979	0.0212389	Cul3	clu_3482	chr2L:15271143-15271834
-0.67041	0.104718	0.0296933	-0.0750244	chr3L	15493581	15493940	Success	1.81788	1	0.0565509	0.112611	CG12355	clu_2678	chr3L:15493581-15493940
0.408095	0.674369	0.599353	-0.0750166	chr3R	5239619	5251424	Success	6.37068	4	0.0126112	0.0346472	CG12163	clu_1009	chr3R:5239619-5251424
-0.534761	0.20974	0.13485	-0.0748899	chr2R	19462931	19464310	Success	4.09056	5	0.146533	0.239223	par-1	clu_746	chr2R:19462931-19464310
-0.243851	0.166317	0.0915246	-0.0747921	chr3L	11040068	11046178	Success	13.2652	3	7.38455e-06	0.000105948	CG43693	clu_2548	chr3L:11040068-11046178
-0.228789	0.245358	0.170639	-0.0747185	chr2L	20882464	20885289	Success	4.69313	1	0.00218618	0.00861133	sky,CG43739	clu_3629	chr2L:20882464-20885289
-0.427614	0.202978	0.128302	-0.0746768	chr3R	9000180	9003556	Success	4.50927	2	0.0110065	0.031257	CG31100	clu_1139	chr3R:9000180-9003556
-0.179922	0.440182	0.365528	-0.074654	chrX	14924413	14925646	Success	10.2159	3	0.000138121	0.00100833	Flo2	clu_4142	chrX:14924413-14925646
-0.362683	0.916806	0.842156	-0.07465	chr3L	20302502	20303067	Success	2.60655	1	0.0224175	0.0543272	SCCRO4	clu_2843	chr3L:20302502-20303067
-0.271051	0.252333	0.177692	-0.0746411	chr3L	16964978	16966068	Success	3.21479	2	0.0401636	0.0858541	Nc73EF	clu_2753	chr3L:16964978-16966068
-0.759835	0.976855	0.902285	-0.0745696	chr2R	9865069	9865124	Success	6.05514	1	0.000501445	0.0027014	CG46338	clu_254	chr2R:9865069-9865124
-0.174898	0.727617	0.653117	-0.0744998	chr4	998705	1004158	Success	0.555442	1	0.29189	0.407463	toy	clu_2045	chr4:998705-1004158
-0.29824	0.887776	0.813322	-0.074454	chr2R	10114234	10114917	Success	2.53414	1	0.0243676	0.0577647	Pfk	clu_281	chr2R:10114234-10114917
-0.367852	0.918884	0.844431	-0.0744531	chr3R	25993484	25994567	Success	2.53005	1	0.0244827	0.0579397	Nf1	clu_1748	chr3R:25993484-25994567
-0.832695	0.113433	0.0389964	-0.0744363	chr2L	10989870	10990096	Success	12.2153	4	6.54722e-05	0.000581787	CG16833	clu_3385	chr2L:10989870-10990096
-1.0403	0.129085	0.0546534	-0.0744316	chr3R	30460136	30462815	Success	10.2355	3	0.000135561	0.000991396	CDase	clu_1879	chr3R:30460136-30462815
-0.449626	0.133295	0.05889	-0.0744047	chr2R	11227956	11228116	Success	3.80892	1	0.00577936	0.018715	metro	clu_328	chr2R:11227956-11228116
-0.305998	0.89224	0.817847	-0.0743926	chr4	1262093	1264656	Success	1.74205	1	0.0619607	0.120822	Cadps	clu_2077	chr4:1262093-1264656
-0.207489	0.801075	0.72672	-0.0743543	chrX	16082975	16091147	Success	0.436576	1	0.350084	0.468138	Tob	clu_4208	chrX:16082975-16091147
-0.476	0.499911	0.425583	-0.0743273	chrX	1102401	1119685	Success	5.00205	2	0.00672417	0.0211127	CG3655	clu_3728	chrX:1102401-1119685
-0.148935	0.533116	0.458791	-0.0743253	chr3L	3337828	3351496	Success	0.58602	1	0.278982	0.394104	kst	clu_2266	chr3L:3337828-3351496
-0.272592	0.260523	0.186293	-0.0742303	chr2R	9119047	9121094	Success	4.12147	3	0.0412488	0.0874949	Su(var)2-10	clu_219	chr2R:9119047-9121094
-0.322973	0.172972	0.0987974	-0.0741742	chr3L	16712934	16715441	Success	0.59942	1	0.273554	0.388237	Dab	clu_2736	chr3L:16712934-16715441
-0.149759	0.583281	0.509184	-0.0740971	chr2R	22383194	22386374	Success	4.72242	1	0.00211743	0.0083805	CG13506	clu_832	chr2R:22383194-22386374
-0.833179	0.145195	0.0710979	-0.0740969	chr2R	21022133	21023065	Success	27.7371	6	3.71803e-10	2.84498e-08	RIC-3	clu_779	chr2R:21022133-21023065
-0.213485	0.26279	0.188699	-0.0740913	chr2L	20758385	20760525	Success	2.35635	1	0.0299405	0.0680423	dia	clu_3619	chr2L:20758385-20760525
-0.833036	0.57832	0.504238	-0.0740818	chr3L	20364562	20364666	Success	7.41412	2	0.000602685	0.00310124	Toll-9	clu_2847	chr3L:20364562-20364666
-0.652645	0.150969	0.0768955	-0.0740738	chr3L	246323	246886	Success	3.99001	3	0.0464266	0.0961655	E(bx)	clu_2102	chr3L:246323-246886
-0.187416	0.764171	0.690157	-0.0740141	chr2R	15985765	15987570	Success	0.357499	1	0.397789	0.515809	Strn-Mlck	clu_556	chr2R:15985765-15987570
-0.749437	0.0975925	0.0235882	-0.0740043	chr4	313642	313699	Success	7.89116	1	7.10634e-05	0.000618176	Zip102B	clu_1979	chr4:313642-313699
-0.208579	0.154942	0.0809445	-0.0739974	chr2L	20740063	20749271	Success	6.84134	3	0.00337049	0.0121952	Fs(2)Ket	clu_3618	chr2L:20740063-20749271
-0.247162	0.851136	0.777164	-0.0739719	chrX	1820121	1820183	Success	0.310108	1	0.430967	0.548938	CG14810	clu_3748	chrX:1820121-1820183
-0.262673	0.864876	0.791014	-0.0738621	chr2R	6662448	6662569	Success	4.18784	1	0.00380274	0.0133613	Adf1	clu_77	chr2R:6662448-6662569
-0.168546	0.362741	0.288932	-0.0738093	chr2L	291031	291661	Success	0.456765	1	0.33918	0.456546	CG3625	clu_2989	chr2L:291031-291661
-0.21601	0.816356	0.742659	-0.0736975	chr3L	20002992	20003303	Success	6.64451	1	0.000266965	0.00169969	CG7668	clu_2834	chr3L:20002992-20003303
-0.162739	0.384298	0.310705	-0.0735924	chr2L	14848254	14848674	Success	1.53997	1	0.079263	0.147264	CG15279	clu_3474	chr2L:14848254-14848674
-0.159599	0.398893	0.325353	-0.0735395	chr3L	8763125	8782548	Success	1.96608	1	0.0473708	0.0974782	Fhos	clu_2466	chr3L:8763125-8782548
-0.38522	0.925668	0.852145	-0.0735221	chrX	13773978	13774686	Success	2.13835	1	0.0386382	0.0836755	rdgB	clu_4120	chrX:13773978-13774686
-0.36819	0.378285	0.304778	-0.0735067	chrX	12902966	12903078	Success	4.82789	2	0.00800342	0.0242627	CG4407	clu_4083	chrX:12902966-12903078
0.0505911	0.334093	0.26059	-0.0735036	chr3R	7193688	7194198	Success	12.524	4	4.92023e-05	0.0004621	lap	clu_1092	chr3R:7193688-7194198
-0.287666	0.258863	0.185478	-0.0733845	chr3L	8072493	8093059	Success	1.24068	2	0.289188	0.404923	Ect4	clu_2423	chr3L:8072493-8093059
-0.209118	0.807572	0.734207	-0.073365	chr3R	10174818	10178675	Success	2.33694	1	0.0306248	0.0691862	CG12814	clu_1197	chr3R:10174818-10178675
0.124626	0.503014	0.429658	-0.0733559	chrX	10782680	10784351	Success	6.78953	2	0.0011255	0.0050222	Ant2,sesB	clu_4013	chrX:10782680-10784351
-0.569105	0.961046	0.887696	-0.0733497	chr3L	22734736	22734909	Success	2.23781	1	0.0343817	0.0762562	CG11241	clu_2917	chr3L:22734736-22734909
-0.384793	0.28893	0.21582	-0.0731095	chr2R	19462643	19464310	Success	4.09056	5	0.146533	0.239223	par-1	clu_746	chr2R:19462643-19464310
-0.207316	0.40382	0.330715	-0.0731054	chr3L	3117256	3117346	Success	6.7037	2	0.00122637	0.00537922	prominin-like	clu_2246	chr3L:3117256-3117346
-0.14897	0.471849	0.398753	-0.073096	chrX	740858	741679	Success	0.288408	1	0.447563	0.565372	sdk	clu_3716	chrX:740858-741679
-0.761416	0.111688	0.0386356	-0.0730528	chr2R	5091800	5091872	Success	4.34475	2	0.0129748	0.0353174	CG3107	clu_46	chr2R:5091800-5091872
-0.163139	0.37664	0.303622	-0.0730189	chrX	17850068	17850213	Success	2.37432	1	0.0293216	0.0671228	CG15814	clu_4286	chrX:17850068-17850213
-0.245348	0.852233	0.779288	-0.0729442	chr3L	19845428	19845512	Success	0.984855	1	0.160479	0.257314	Papss	clu_2824	chr3L:19845428-19845512
-0.429135	0.160266	0.087328	-0.0729377	chrX	6684070	6684219	Success	7.65874	2	0.000471902	0.00259753	Pink1	clu_3889	chrX:6684070-6684219
-0.283864	0.882219	0.809364	-0.0728546	chr2L	10459795	10459880	Success	1.99628	1	0.0457016	0.0948463	LManII	clu_3368	chr2L:10459795-10459880
-0.510467	0.445043	0.372201	-0.0728419	chrX	19498880	19506483	Success	16.2524	7	3.27337e-05	0.000339838	Pfrx	clu_4324	chrX:19498880-19506483
-0.827692	0.0916842	0.0189164	-0.0727677	chr2L	15269204	15269374	Success	5.70299	1	0.000732081	0.00355878	Cul3	clu_3481	chr2L:15269204-15269374
-0.271832	0.228734	0.156005	-0.0727296	chrX	8060158	8060903	Success	3.54471	3	0.0691016	0.132311	fs(1)h	clu_3924	chrX:8060158-8060903
-0.202184	0.273324	0.200658	-0.0726667	chr3R	5609019	5609650	Success	2.92762	1	0.0155307	0.0406415	Rga	clu_1040	chr3R:5609019-5609650
-0.509081	0.953424	0.880882	-0.0725419	chr2R	9962660	9963198	Success	2.9506	1	0.0151306	0.0398467	Pal1	clu_263	chr2R:9962660-9963198
-0.205241	0.403304	0.330819	-0.0724845	chr2R	12608178	12609169	Success	21.429	4	1.10745e-08	4.81685e-07	Amph	clu_397	chr2R:12608178-12609169
-0.104482	0.570897	0.49851	-0.0723862	chr3R	9000180	9003541	Success	4.50927	2	0.0110065	0.031257	CG31100	clu_1139	chr3R:9000180-9003541
-0.210304	0.47445	0.402119	-0.0723309	chr3L	12538576	12540057	Success	1.82642	3	0.301472	0.416338	sowah	clu_2606	chr3L:12538576-12540057
-0.376923	0.924776	0.852611	-0.0721644	chrX	15735174	15735247	Success	7.86984	1	7.26833e-05	0.000622183	MagR	clu_4166	chrX:15735174-15735247
-0.403502	0.273038	0.200972	-0.0720658	chr3L	12851153	12851309	Success	33.6701	9	5.04741e-11	5.34767e-09	Wbp2	clu_2618	chr3L:12851153-12851309
-0.749071	0.162836	0.0907807	-0.0720555	chr2R	9934377	9940745	Success	20.7405	8	1.69437e-06	3.04397e-05	Mef2	clu_262	chr2R:9934377-9940745
-0.218387	0.599953	0.527903	-0.07205	chr4	732233	733217	Success	9.08331	2	0.000113546	0.000876182	bt	clu_2019	chr4:732233-733217
-0.626965	0.111606	0.0395562	-0.0720497	chrX	19562509	19562692	Success	4.16066	2	0.0155973	0.040764	Grip84	clu_4329	chrX:19562509-19562692
-0.456346	0.553722	0.481679	-0.072043	chr4	478738	478800	Success	5.16104	2	0.00573576	0.0186176	Asator	clu_1995	chr4:478738-478800
0.0185068	0.626677	0.554657	-0.0720196	chr2L	2222298	2223243	Success	3.31443	2	0.0363547	0.0797295	papi	clu_3052	chr2L:2222298-2223243
-0.164719	0.3582	0.286188	-0.0720119	chrX	15072648	15073937	Success	10.9669	5	0.000539011	0.00285172	Lsd-2	clu_4146	chrX:15072648-15073937
-0.262763	0.869493	0.797535	-0.0719583	chr2L	18593170	18593278	Success	1.74302	1	0.0618882	0.120794	CG15160	clu_3555	chr2L:18593170-18593278
-0.15098	0.428921	0.357044	-0.0718766	chr3R	30063538	30067075	Success	2.70955	1	0.0199177	0.0492814	sima	clu_1863	chr3R:30063538-30067075
-0.181092	0.31063	0.238783	-0.0718465	chr2L	14393061	14408368	Success	1.683	1	0.0665548	0.128267	elB	clu_3467	chr2L:14393061-14408368
-0.238805	0.849029	0.777195	-0.0718339	chr3R	9458772	9460271	Success	1.84082	1	0.0550149	0.109923	GstZ2	clu_1161	chr3R:9458772-9460271
-0.312181	0.357803	0.286017	-0.0717867	chr2R	6123847	6131066	Success	5.97097	3	0.0075847	0.0233706	EcR	clu_71	chr2R:6123847-6131066
-0.145802	0.595852	0.524133	-0.0717192	chr2L	8262680	8271936	Success	1.43232	1	0.0905454	0.16326	Btk29A	clu_3277	chr2L:8262680-8271936
-0.489895	0.297219	0.225527	-0.0716922	chr2R	5778713	5782299	Success	22.971	6	3.04025e-08	1.17405e-06	ZnT41F	clu_61	chr2R:5778713-5782299
-0.230027	0.840485	0.768843	-0.0716424	chr2R	8076108	8076293	Success	4.31376	1	0.00331121	0.012044	lig	clu_171	chr2R:8076108-8076293
-0.296402	0.31971	0.248214	-0.0714963	chr3R	16566001	16566203	Success	1.52748	2	0.217083	0.324877	CG42342	clu_1416	chr3R:16566001-16566203
-0.206602	0.811057	0.739561	-0.0714959	chrX	9247908	9248542	Success	3.2045	1	0.0113544	0.0320217	Dsor1	clu_3978	chrX:9247908-9248542
-0.478888	0.914443	0.842948	-0.0714951	chr2L	20771909	20781799	Success	3.51896	2	0.0296303	0.067605	cad	clu_3620	chr2L:20771909-20781799
-0.624956	0.0840737	0.0125963	-0.0714774	chr3R	4642422	4642569	Success	9.31676	3	0.000325489	0.00197492	MED31,slx1	clu_990	chr3R:4642422-4642569
-0.164583	0.356324	0.284852	-0.0714721	chr2L	10229955	10231539	Success	1.79943	1	0.0578195	0.11464	CG5694	clu_3343	chr2L:10229955-10231539
-0.208671	0.612354	0.540892	-0.0714615	chr3L	14226403	14230176	Success	2.04962	2	0.128784	0.215917	nuf	clu_2651	chr3L:14226403-14230176
-0.378153	0.145419	0.0739668	-0.0714526	chr3L	21827035	21827094	Success	6.62202	1	0.000273449	0.00173031	CG7414	clu_2898	chr3L:21827035-21827094
-0.200753	0.269158	0.197752	-0.071406	chr3L	21420362	21420441	Success	3.02051	1	0.0139772	0.0374684	rgn	clu_2881	chr3L:21420362-21420441
-2.23902	0.0722301	0.000883303	-0.0713468	chr3R	30466374	30474036	Success	2.18098	1	0.0367502	0.0805152	PH4alphaEFB	clu_1880	chr3R:30466374-30474036
-0.142946	0.52982	0.458479	-0.0713417	chr3L	1253723	1254076	Success	0.647997	1	0.254946	0.368464	CG9130,CG9133	clu_2156	chr3L:1253723-1254076
-0.249192	0.471485	0.400204	-0.0712811	chr4	1060634	1060741	Success	3.29376	3	0.0862737	0.156972	Zyx	clu_2055	chr4:1060634-1060741
-0.329424	0.162441	0.0912036	-0.0712371	chr3L	8198483	8198553	Success	2.90775	1	0.0158855	0.0413604	CG8005	clu_2434	chr3L:8198483-8198553
-0.403438	0.933525	0.862389	-0.0711367	chr3L	19979588	19979657	Success	3.45335	1	0.00858733	0.0255165	CG14182	clu_2832	chr3L:19979588-19979657
-0.250157	0.228801	0.157668	-0.0711332	chr3L	8797821	8798121	Success	4.19848	2	0.0150184	0.0396524	Fhos	clu_2470	chr3L:8797821-8798121
-0.327769	0.379258	0.308135	-0.0711226	chr3L	15523464	15523833	Success	10.4481	3	0.000110634	0.000868952	CG7945	clu_2684	chr3L:15523464-15523833
-0.153283	0.401915	0.330913	-0.0710021	chr3R	29860635	29860707	Success	2.48738	1	0.0257198	0.0604517	CG15514	clu_1841	chr3R:29860635-29860707
-0.274713	0.795141	0.724324	-0.0708169	chr2R	20306636	20308561	Success	2.59062	2	0.0749736	0.141372	CG11200	clu_763	chr2R:20306636-20308561
-0.264718	0.375	0.304209	-0.0707911	chr3R	31714269	31727132	Success	4.56527	3	0.0276048	0.0639367	ttk	clu_1913	chr3R:31714269-31727132
-0.151274	0.410157	0.339423	-0.0707335	chr3L	7603962	7616108	Success	0.571687	1	0.28494	0.400059	Pura	clu_2405	chr3L:7603962-7616108
-0.608966	0.966844	0.896126	-0.070719	chr2L	7991619	7993841	Success	4.84843	1	0.00184584	0.0074848	pes	clu_3255	chr2L:7991619-7993841
-2.64248	0.073223	0.00253367	-0.0706894	chr3R	7224464	7235657	Success	17.4041	3	1.33736e-07	3.91913e-06	thw	clu_1094	chr3R:7224464-7235657
-0.208073	0.816499	0.745861	-0.0706377	chr2R	10259627	10260013	Success	0.876143	1	0.18559	0.288372	CG12911	clu_293	chr2R:10259627-10260013
-0.201143	0.806257	0.73567	-0.0705869	chr2R	16517341	16525374	Success	0.768875	1	0.214953	0.322458	Sema2a	clu_587	chr2R:16517341-16525374
-0.31318	0.3661	0.295526	-0.0705738	chrX	15806321	15819596	Success	4.40957	2	0.0121605	0.0337682	sd	clu_4177	chrX:15806321-15819596
-0.628661	0.556747	0.486195	-0.070552	chr4	873571	873635	Success	3.7743	2	0.0229533	0.0551412	unc-13	clu_2032	chr4:873571-873635
-0.415013	0.126283	0.055775	-0.0705079	chr2R	1072045	1072251	Success	22.2635	6	5.81016e-08	1.93609e-06	rl	clu_3	chr2R:1072045-1072251
-0.156724	0.378532	0.308055	-0.0704777	chr2R	17821411	17828331	Success	0.96207	1	0.165401	0.262992	grh	clu_661	chr2R:17821411-17828331
-0.315152	0.208432	0.138003	-0.0704288	chr3R	13429769	13430193	Success	3.42764	2	0.0324633	0.072625	yrt	clu_1291	chr3R:13429769-13430193
-0.145965	0.628008	0.55768	-0.0703284	chr3L	1577131	1592744	Success	1.49324	1	0.0839622	0.153578	CG13917	clu_2173	chr3L:1577131-1592744
-0.355046	0.167295	0.0969687	-0.0703266	chr3R	15137508	15137593	Success	1.90133	2	0.149369	0.242703		clu_1351	chr3R:15137508-15137593
-0.379658	0.927869	0.85755	-0.0703187	chr2R	17008942	17010053	Success	5.70851	1	0.000727741	0.00355305	Ehbp1	clu_611	chr2R:17008942-17010053
-0.217772	0.351525	0.28122	-0.0703047	chrX	746115	746280	Success	2.37546	2	0.0929721	0.166425	sdk	clu_3717	chrX:746115-746280
-0.3946	0.554799	0.484566	-0.0702328	chr3L	8289483	8289713	Success	4.55912	2	0.0104713	0.0300677	cert	clu_2436	chr3L:8289483-8289713
-0.233322	0.372384	0.302186	-0.0701983	chrX	12640839	12643873	Success	6.64706	5	0.020773	0.0510007	Tomosyn	clu_4077	chrX:12640839-12643873
-0.224696	0.620519	0.550332	-0.0701872	chrX	333881	334667	Success	2.20929	2	0.109779	0.190992	CG32816	clu_3697	chrX:333881-334667
-0.144916	0.44825	0.37811	-0.0701393	chrX	13282229	13284892	Success	1.87854	1	0.0525844	0.106093	HDAC4	clu_4094	chrX:13282229-13284892
-0.32197	0.162582	0.092534	-0.070048	chrX	6679760	6679826	Success	1.45505	1	0.0880263	0.159598	l(1)G0255	clu_3888	chrX:6679760-6679826
-0.144713	0.447784	0.377762	-0.0700211	chr2R	16132635	16133422	Success	1.53557	1	0.079694	0.1476	spin	clu_571	chr2R:16132635-16133422
-0.393595	0.872586	0.802606	-0.0699801	chrX	10472143	10474053	Success	3.70893	2	0.0245037	0.057956	nocte	clu_4006	chrX:10472143-10474053
-0.337632	0.202948	0.133024	-0.0699235	chr3R	5323125	5323692	Success	3.51187	2	0.0298411	0.0679733	mtd	clu_1016	chr3R:5323125-5323692
-0.87749	0.115714	0.0457914	-0.0699225	chr4	695439	695697	Success	7.7488	4	0.003773	0.0133134	myo	clu_2016	chr4:695439-695697
-0.27444	0.142077	0.0721984	-0.0698784	chr3L	236755	239055	Success	5.52751	3	0.011432	0.0321123	E(bx)	clu_2100	chr3L:236755-239055
-0.594303	0.104041	0.0341675	-0.0698735	chr2L	2782940	2783041	Success	4.42495	1	0.00293105	0.0109405	Syt1	clu_3066	chr2L:2782940-2783041
-0.906277	0.985111	0.915255	-0.0698555	chr4	1196091	1196165	Success	6.97989	1	0.000186764	0.00128588	PIP4K	clu_2073	chr4:1196091-1196165
-0.679864	0.0940434	0.0242022	-0.0698412	chr2R	18021607	18021878	Success	42.5664	10	4.91431e-14	1.35373e-11		clu_667	chr2R:18021607-18021878
-0.302027	0.29246	0.222625	-0.0698345	chr2R	24532378	24532440	Success	8.56679	3	0.000663412	0.0032987	CG13585	clu_914	chr2R:24532378-24532440
-0.419226	0.155858	0.0860903	-0.0697673	chr3L	17487220	17488065	Success	2.90169	2	0.0549306	0.109909	Oatp74D	clu_2766	chr3L:17487220-17488065
-0.211776	0.358279	0.2886	-0.0696783	chrX	5243486	5246523	Success	1.20744	2	0.298961	0.414116	rg,CG15465	clu_3844	chrX:5243486-5246523
-0.540149	0.959776	0.890116	-0.0696596	chr3R	25709517	25710025	Success	4.06983	1	0.00433073	0.0148503	LpR2	clu_1731	chr3R:25709517-25710025
-0.179277	0.263764	0.194155	-0.0696088	chrX	13597404	13599416	Success	18.4252	5	6.41756e-07	1.38022e-05	up	clu_4110	chrX:13597404-13599416
-0.229418	0.31966	0.250068	-0.0695919	chr2R	24004123	24005023	Success	4.2336	2	0.0145001	0.0385797	Unc-89	clu_890	chr2R:24004123-24005023
-0.252594	0.408746	0.339158	-0.0695883	chr3L	15601295	15601635	Success	2.01742	6	0.671961	0.760861	RhoGAP71E	clu_2689	chr3L:15601295-15601635
-0.148234	0.656945	0.587403	-0.0695417	chr2R	7719996	7725689	Success	1.87962	1	0.0525164	0.106008	CG18812	clu_152	chr2R:7719996-7725689
-1.44586	0.232898	0.163378	-0.0695202	chr3L	14618790	14619433	Success	8.49699	2	0.000204081	0.00136895	shd	clu_2661	chr3L:14618790-14619433
-0.622229	0.0835152	0.0141734	-0.0693419	chr2R	9139268	9139354	Success	9.04396	2	0.000118102	0.000903034	CG8788,CG44286	clu_223	chr2R:9139268-9139354
-0.247843	0.864031	0.794701	-0.0693304	chr2R	24137771	24137861	Success	0.675149	1	0.245226	0.357933	Naa35	clu_902	chr2R:24137771-24137861
-1.10417	0.990721	0.921461	-0.0692605	chr4	860381	860440	Success	5.86507	1	0.000614959	0.00313764	Gyf	clu_2029	chr4:860381-860440
-0.211217	0.471061	0.401842	-0.0692182	chr2L	11278485	11278575	Success	3.13427	2	0.0435317	0.0913061	CG33695	clu_3396	chr2L:11278485-11278575
-0.185551	0.78492	0.715749	-0.0691715	chr2L	9703178	9703268	Success	3.2166	1	0.0112006	0.0317427	CG31710	clu_3324	chr2L:9703178-9703268
-0.373536	0.522355	0.453242	-0.0691131	chr3R	10041998	10042792	Success	7.72473	2	0.000441764	0.00249253	Mical	clu_1189	chr3R:10041998-10042792
-0.140208	0.478358	0.409257	-0.0691009	chrX	2131726	2136017	Success	0.695857	1	0.238116	0.349767	ph-p	clu_3771	chrX:2131726-2136017
-0.236314	0.764254	0.695159	-0.0690951	chrX	8548525	8550083	Success	7.93381	3	0.00120709	0.00531171	Nrg	clu_3946	chrX:8548525-8550083
-0.307271	0.634898	0.565858	-0.06904	chr2L	8193229	8195021	Success	2.62774	4	0.262074	0.376809	CG8475	clu_3266	chr2L:8193229-8195021
-0.454384	0.116508	0.0474985	-0.0690092	chr2R	13488132	13488917	Success	10.5595	2	2.59453e-05	0.000286647	bbc	clu_446	chr2R:13488132-13488917
-0.726523	0.225996	0.157	-0.0689956	chr2L	11806157	11809126	Success	21.1716	4	1.4161e-08	5.97074e-07	crol	clu_3403	chr2L:11806157-11809126
-0.544921	0.25159	0.182606	-0.068984	chr3L	3920027	3924224	Success	14.0147	5	3.59218e-05	0.000365599	Eip63F-1	clu_2286	chr3L:3920027-3924224
-0.238949	0.410347	0.341421	-0.0689259	chr3R	18012150	18013148	Success	2.10958	5	0.518314	0.629914	cpo	clu_1458	chr3R:18012150-18013148
-0.380553	0.198144	0.129223	-0.0689211	chrX	10324356	10325814	Success	1.40139	3	0.423043	0.540824	alpha-Man-Ia	clu_4005	chrX:10324356-10325814
-0.383986	0.930789	0.861869	-0.0689201	chrX	5311126	5311194	Success	1.88363	1	0.0522655	0.105636	TrxT	clu_3845	chrX:5311126-5311194
-0.188337	0.159146	0.0902599	-0.0688864	chr3L	1501406	1501799	Success	18.0383	9	3.84248e-05	0.000382136	hfp	clu_2164	chr3L:1501406-1501799
-0.329912	0.27031	0.201427	-0.0688829	chr3R	7859437	7864261	Success	2.28596	4	0.334105	0.451003	CG17816	clu_1100	chr3R:7859437-7864261
-1.03002	0.0889566	0.0200984	-0.0688583	chr2R	17701894	17702315	Success	2.52013	2	0.0804489	0.148665	Uhg1	clu_654	chr2R:17701894-17702315
-0.183769	0.285957	0.217101	-0.0688559	chrX	571000	571134	Success	1.45416	1	0.0881241	0.159706	Appl	clu_3706	chrX:571000-571134
-0.489327	0.158495	0.0896653	-0.0688294	chr3L	10568605	10571049	Success	10.5542	4	0.000301379	0.00186982	Rbfox1	clu_2535	chr3L:10568605-10571049
-0.290245	0.174475	0.105767	-0.068708	chr3R	13309955	13310146	Success	1.90594	1	0.0508902	0.103687	CG32473	clu_1284	chr3R:13309955-13310146
-0.253773	0.238937	0.170332	-0.0686042	chr3R	5564982	5566088	Success	21.6079	3	2.2145e-09	1.28878e-07	CG12746	clu_1031	chr3R:5564982-5566088
-0.0922108	0.340526	0.271937	-0.0685891	chr3L	21508267	21511091	Success	2.95067	2	0.0523044	0.105636	M6	clu_2887	chr3L:21508267-21511091
-0.241325	0.175611	0.107079	-0.0685316	chr3L	19309073	19313156	Success	8.60035	5	0.00413447	0.0143439	pip	clu_2807	chr3L:19309073-19313156
-0.262341	0.489114	0.420583	-0.0685312	chr3R	6392959	6393732	Success	4.44076	2	0.011787	0.0329525	Dmtn	clu_1070	chr3R:6392959-6393732
-0.210677	0.240723	0.172206	-0.068517	chr3R	21771839	21771902	Success	0.861846	1	0.189218	0.292481	GABA-B-R2	clu_1576	chr3R:21771839-21771902
-0.137231	0.542404	0.473915	-0.0684897	chr3R	9412807	9412864	Success	0.464502	1	0.335122	0.452228	alpha-Man-IIa	clu_1159	chr3R:9412807-9412864
-0.348436	0.421255	0.352802	-0.0684528	chr3L	21035301	21068714	Success	13.1093	3	8.58292e-06	0.000119009	siz	clu_2867	chr3L:21035301-21068714
-0.353086	0.146567	0.0781356	-0.0684319	chr2R	20665068	20665364	Success	2.64066	1	0.0215553	0.0526398	Fem-1	clu_772	chr2R:20665068-20665364
-6.88155	0.0684126	9.29572e-07	-0.0684117	chr3R	7164359	7164432	Success	37.3575	4	2.28916e-15	9.4588e-13	sas	clu_1087	chr3R:7164359-7164432
-0.218757	0.828029	0.75966	-0.0683685	chr3R	31777182	31778172	Success	4.92902	2	0.00723356	0.022473	faf	clu_1918	chr3R:31777182-31778172
-0.321402	0.340581	0.272284	-0.0682966	chr2R	13539349	13546515	Success	2.68525	4	0.251349	0.36454	CG6145	clu_450	chr2R:13539349-13546515
-0.253549	0.36361	0.295374	-0.0682353	chr2R	13866126	13866449	Success	12.8005	6	0.000264151	0.00168697	shot	clu_457	chr2R:13866126-13866449
-1.00826	0.0795883	0.0113798	-0.0682085	chr3R	15508562	15508615	Success	4.96227	1	0.0016309	0.00674564	CG44014	clu_1373	chr3R:15508562-15508615
-0.136671	0.522068	0.453878	-0.0681897	chr3R	9929726	9930364	Success	0.4977	1	0.318426	0.43438	Glut4EF	clu_1183	chr3R:9929726-9930364
-0.0959446	0.308525	0.240348	-0.0681766	chr3R	28325819	28326054	Success	18.5441	3	4.408e-08	1.58382e-06	larp	clu_1801	chr3R:28325819-28326054
-0.337984	0.296137	0.227996	-0.0681412	chr3R	31933887	31935666	Success	5.39029	6	0.0953994	0.169951	heph	clu_1923	chr3R:31933887-31935666
-0.558438	0.263035	0.194904	-0.068131	chr3L	28012483	28012537	Success	17.2577	7	1.37914e-05	0.000170617	CG17514	clu_2966	chr3L:28012483-28012537
-0.902266	0.108719	0.0407127	-0.0680063	chr3L	8525389	8530560	Success	8.21397	2	0.000270843	0.00171909	foi	clu_2450	chr3L:8525389-8530560
-0.138512	0.468826	0.400861	-0.0679657	chr2R	9424266	9424329	Success	4.87	1	0.001803	0.0073399	prel	clu_231	chr2R:9424266-9424329
-0.197661	0.411318	0.343357	-0.0679611	chr2R	7647677	7648297	Success	6.62778	2	0.00132309	0.00567707	CG43340	clu_144	chr2R:7647677-7648297
-0.18533	0.277587	0.209636	-0.0679513	chr3L	21304091	21304388	Success	1.29191	1	0.107961	0.188464	CG11309	clu_2877	chr3L:21304091-21304388
-0.179225	0.288985	0.221186	-0.067799	chr2L	19929354	19954553	Success	1.10908	1	0.136395	0.226066	sick	clu_3602	chr2L:19929354-19954553
-0.156614	0.715504	0.647722	-0.0677822	chr3L	21834829	21835467	Success	3.39689	1	0.00914762	0.0268432	Nopp140	clu_2899	chr3L:21834829-21835467
-0.10534	0.433701	0.365927	-0.0677743	chr3L	12138951	12139963	Success	7.13254	6	0.0268112	0.0625544	RhoGAP68F	clu_2586	chr3L:12138951-12139963
-1.83036	0.453493	0.385731	-0.0677625	chr3L	15947579	15952102	Success	8.87452	3	0.000495503	0.00268307	Pka-C3	clu_2696	chr3L:15947579-15952102
-0.170465	0.422086	0.354325	-0.0677612	chrX	18482133	18482309	Success	3.12689	2	0.0438538	0.0918884	Hayan	clu_4304	chrX:18482133-18482309
-0.563978	0.126913	0.0591698	-0.0677427	chr2R	10849260	10853970	Success	3.83199	2	0.0216665	0.0528801	CG30015	clu_319	chr2R:10849260-10853970
-0.574252	0.125622	0.0578799	-0.067742	chr3L	19897413	19909198	Success	2.62945	2	0.0721181	0.137134	Su(Tpl)	clu_2828	chr3L:19897413-19909198
-0.13586	0.551658	0.483919	-0.0677394	chr2R	14604123	14604197	Success	1.97427	1	0.0469118	0.0968672	tra2	clu_499	chr2R:14604123-14604197
-0.197049	0.463307	0.395601	-0.067706	chr4	1127415	1128489	Success	10.9807	3	6.64488e-05	0.000586681	CG11155	clu_2061	chr4:1127415-1128489
-0.449675	0.38185	0.31419	-0.0676599	chr3R	31959127	31969756	Success	8.75033	5	0.00364194	0.012984	heph	clu_1924	chr3R:31959127-31969756
-0.169021	0.755575	0.687945	-0.0676301	chr2L	5221650	5236336	Success	3.24666	1	0.010828	0.0309581	tkv	clu_3161	chr2L:5221650-5236336
-0.679864	0.0909154	0.0233972	-0.0675182	chr2R	18021607	18021968	Success	42.5664	10	4.91431e-14	1.35373e-11		clu_667	chr2R:18021607-18021968
-0.176047	0.282655	0.215138	-0.0675167	chr3R	8828318	8828835	Success	4.3141	2	0.0133786	0.036202	pyd	clu_1131	chr3R:8828318-8828835
-0.547045	0.177961	0.110445	-0.0675155	chr3L	16052174	16053005	Success	10.2122	3	0.000138616	0.00101016	Mbs	clu_2701	chr3L:16052174-16053005
-0.167809	0.314219	0.246738	-0.0674809	chrX	14580846	14580965	Success	2.40858	1	0.0281776	0.0648273	CG14414	clu_4133	chrX:14580846-14580965
-0.205016	0.824034	0.756556	-0.0674781	chr3R	20608553	20608632	Success	1.1163	1	0.135127	0.224415	bon	clu_1531	chr3R:20608553-20608632
-1.1473	0.075575	0.00817358	-0.0674014	chr3L	11707571	11707688	Success	2.83243	1	0.0173082	0.0440649	CG11658	clu_2571	chr3L:11707571-11707688
-0.103276	0.429848	0.36245	-0.0673973	chr3R	13761777	13762701	Success	1.41369	2	0.243244	0.355781	CG34383	clu_1309	chr3R:13761777-13762701
-0.154804	0.355454	0.288074	-0.0673805	chr2R	9175931	9176091	Success	1.5551	1	0.0778036	0.145605	Rme-8	clu_225	chr2R:9175931-9176091
-0.328598	0.152718	0.0854395	-0.0672787	chrX	11695384	11695824	Success	4.93467	1	0.00168056	0.00690954	PhKgamma	clu_4041	chrX:11695384-11695824
-0.401045	0.163501	0.0962432	-0.0672581	chr2L	8140778	8157146	Success	1.00093	2	0.367537	0.48535	PAPLA1	clu_3263	chr2L:8140778-8157146
-0.149566	0.887856	0.820615	-0.0672404	chr3R	26258041	26261336	Success	18.8707	4	1.26705e-07	3.7396e-06	Ald	clu_1754	chr3R:26258041-26261336
-0.567858	0.133119	0.0659247	-0.0671943	chr3R	27261940	27262116	Success	8.95722	4	0.00128253	0.00555493	woc	clu_1785	chr3R:27261940-27262116
-0.344848	0.476087	0.408914	-0.0671737	chr2L	10506106	10506684	Success	6.22808	4	0.0142628	0.0380709	Myo31DF	clu_3372	chr2L:10506106-10506684
-0.251843	0.277743	0.210572	-0.067171	chr3L	6613652	6615898	Success	0.625838	2	0.534813	0.643332	CG8398	clu_2370	chr3L:6613652-6615898
-0.309784	0.875105	0.807992	-0.0671131	chrX	22515593	22528029	Success	3.67477	2	0.0253554	0.0597311	CG17600	clu_4398	chrX:22515593-22528029
-0.810301	0.2928	0.225716	-0.0670839	chr3R	25431981	25472482	Success	14.0657	4	1.17313e-05	0.000151008	Fur1	clu_1723	chr3R:25431981-25472482
-0.276155	0.832476	0.765418	-0.0670584	chr2L	19119241	19120110	Success	0.705937	2	0.493646	0.607972	Ddc	clu_3572	chr2L:19119241-19120110
-0.302623	0.458559	0.391572	-0.0669869	chr2R	10888396	10888471	Success	10.8118	2	2.01599e-05	0.000232683	CG30020	clu_323	chr2R:10888396-10888471
-0.557404	0.110606	0.0436367	-0.0669696	chr2R	14150095	14150226	Success	6.51352	3	0.00457851	0.0154689	Rcd1	clu_476	chr2R:14150095-14150226
-0.260696	0.879585	0.812618	-0.0669668	chr2L	21658854	21659095	Success	2.77029	1	0.0185803	0.046507	Cul2	clu_3657	chr2L:21658854-21659095
-0.295774	0.166437	0.0995137	-0.0669233	chr2R	20614933	20618130	Success	1.17299	1	0.125607	0.212013	Hil	clu_769	chr2R:20614933-20618130
-0.21252	0.835757	0.768872	-0.0668852	chr3R	24920047	24920317	Success	2.11687	1	0.039628	0.084973	CG11168	clu_1707	chr3R:24920047-24920317
-0.487139	0.498974	0.43223	-0.0667444	chr3R	23209883	23214426	Success	8.12405	4	0.00270369	0.0102586	cnc	clu_1623	chr3R:23209883-23214426
-0.376695	0.423386	0.356666	-0.0667202	chr3R	24220563	24221793	Success	6.05391	4	0.0165672	0.0427561	twin	clu_1671	chr3R:24220563-24221793
-0.264764	0.130548	0.0638286	-0.0667191	chr3R	14327183	14327253	Success	11.6029	2	9.13994e-06	0.0001239	ATPsynE	clu_1325	chr3R:14327183-14327253
-0.432204	0.260772	0.194075	-0.0666968	chr4	771595	772403	Success	33.9582	9	3.89512e-11	4.23543e-09	bt	clu_2025	chr4:771595-772403
-0.297865	0.213932	0.147354	-0.0665782	chr3R	10763951	10764150	Success	0.720131	2	0.486688	0.602636	Cap-H2	clu_1210	chr3R:10763951-10764150
-3.96444	0.334743	0.268304	-0.066439	chr3L	12379644	12390497	Success	19.6298	2	2.98474e-09	1.68944e-07	Ncc69	clu_2594	chr3L:12379644-12390497
-0.33087	0.916723	0.850291	-0.0664313	chr3R	21878419	21878487	Success	2.43015	1	0.0274816	0.0637726	CG34148	clu_1581	chr3R:21878419-21878487
-0.135081	0.468269	0.401971	-0.0662972	chr3R	24946295	24946476	Success	0.604314	1	0.271604	0.386313	Nmnat	clu_1709	chr3R:24946295-24946476
-0.332904	0.21189	0.14563	-0.06626	chr2L	3368194	3372779	Success	3.26811	4	0.162522	0.259558	CG34394	clu_3097	chr2L:3368194-3372779
-0.668486	0.0922438	0.025995	-0.0662488	chr2R	15939257	15939310	Success	6.97698	1	0.000187343	0.00128588	Mlf	clu_553	chr2R:15939257-15939310
-0.523615	0.940237	0.874016	-0.0662212	chr3L	1325260	1325995	Success	13.2028	5	7.44405e-05	0.000631597	Myo61F	clu_2160	chr3L:1325260-1325995
-0.952743	0.101848	0.0356329	-0.0662149	chr2L	3893604	3902595	Success	4.06963	2	0.0170838	0.043655	capu	clu_3110	chr2L:3893604-3902595
-0.848483	0.599067	0.53286	-0.0662073	chr3L	25924456	25933196	Success	9.47674	2	7.6613e-05	0.00064212	CG40178	clu_2948	chr3L:25924456-25933196
-0.149168	0.366874	0.300696	-0.0661782	chr2R	6728373	6728591	Success	0.935343	1	0.171396	0.270723	l(2)01289	clu_87	chr2R:6728373-6728591
-0.536293	0.961582	0.895431	-0.0661504	chr2L	3044160	3045654	Success	2.87995	1	0.0163961	0.0424756	FASN2	clu_3085	chr2L:3044160-3045654
-0.679146	0.917836	0.85169	-0.066146	chrX	134127	134269	Success	8.28665	2	0.000251856	0.00162474	RhoGAP1A	clu_3689	chrX:134127-134269
-0.114482	0.588781	0.522709	-0.0660717	chr3L	18831621	18831947	Success	4.58771	4	0.0568614	0.113115	Indy	clu_2797	chr3L:18831621-18831947
-0.214631	0.315337	0.249445	-0.0658918	chr2R	18556984	18557803	Success	6.32636	2	0.00178853	0.00728816	GEFmeso	clu_686	chr2R:18556984-18557803
-0.242007	0.326808	0.260953	-0.0658549	chr3R	20538715	20539221	Success	9.07946	3	0.00040787	0.00233101	Stat92E	clu_1523	chr3R:20538715-20539221
-0.693612	0.0898976	0.0240774	-0.0658203	chr2L	10211282	10211340	Success	4.57299	1	0.00249266	0.00962585	CG4901	clu_3338	chr2L:10211282-10211340
-0.192946	0.252794	0.186995	-0.0657993	chrX	13901643	13932482	Success	0.484712	1	0.324824	0.441214	mamo	clu_4127	chrX:13901643-13932482
-0.308339	0.318643	0.252975	-0.065668	chr3L	334119	334975	Success	4.18286	4	0.0790636	0.147264	mthl10	clu_2114	chr3L:334119-334975
-0.677142	0.0924469	0.0268229	-0.0656241	chr2L	6963855	6963939	Success	10.5349	3	0.000101818	0.000816919	sip2	clu_3219	chr2L:6963855-6963939
-1.03303	0.0815584	0.0160077	-0.0655508	chr3R	10697268	10699751	Success	9.45959	2	7.79387e-05	0.000650591	CG14683,pug	clu_1208	chr3R:10697268-10699751
-0.367468	0.183375	0.117832	-0.0655424	chrX	4134903	4135411	Success	1.40282	2	0.245902	0.358654	Fas2	clu_3823	chrX:4134903-4135411
-0.189898	0.809254	0.743716	-0.0655378	chr3L	21617690	21618354	Success	0.698504	1	0.237225	0.349079	CG11307	clu_2891	chr3L:21617690-21618354
-0.930161	0.0923019	0.0267794	-0.0655225	chr3R	26462113	26466585	Success	4.95587	2	0.00704193	0.0219602	CG5455	clu_1755	chr3R:26462113-26466585
-2.18871	0.0707894	0.00530893	-0.0654805	chr3R	20757249	20791745	Success	5.20296	5	0.0645173	0.124923	Syp	clu_1536	chr3R:20757249-20791745
-0.34255	0.922349	0.856878	-0.0654708	chr3L	7902275	7907122	Success	1.39148	1	0.0952721	0.169903	pbl	clu_2417	chr3L:7902275-7907122
-0.413112	0.161363	0.0959641	-0.0653987	chr2R	10148152	10149348	Success	2.69669	2	0.0674283	0.129648	KCNQ	clu_287	chr2R:10148152-10149348
-0.307911	0.908917	0.843521	-0.0653962	chr2L	2365728	2366275	Success	1.00802	1	0.155645	0.250926	Axud1	clu_3057	chr2L:2365728-2366275
-0.131413	0.566679	0.501372	-0.0653069	chr2R	7475377	7475440	Success	0.491642	1	0.32139	0.437151	Aldh-III	clu_132	chr2R:7475377-7475440
-0.335299	0.537295	0.472003	-0.0652921	chrX	17845758	17846683	Success	4.42955	2	0.0119199	0.0332341	Ucp4A	clu_4285	chrX:17845758-17846683
-0.158495	0.740928	0.675641	-0.0652878	chr3L	7382731	7382785	Success	3.02189	1	0.0139554	0.0374443	smid	clu_2395	chr3L:7382731-7382785
-0.381512	0.127067	0.0617828	-0.0652842	chr2R	11443112	11444684	Success	6.94949	2	0.000959122	0.00439855	qvr	clu_350	chr2R:11443112-11444684
-0.248947	0.265079	0.199846	-0.0652333	chr3R	29132504	29133861	Success	2.63056	2	0.0720381	0.137045	Vha100-1	clu_1824	chr3R:29132504-29133861
-0.32387	0.915866	0.850651	-0.0652146	chr3L	3818920	3829419	Success	3.08044	1	0.0130606	0.0354808	enc	clu_2280	chr3L:3818920-3829419
-0.18628	0.45446	0.38941	-0.0650502	chr3L	19634463	19635422	Success	1.71351	2	0.180232	0.282305	wnd	clu_2814	chr3L:19634463-19635422
-0.225003	0.236432	0.171391	-0.0650409	chr3R	25040875	25043226	Success	1.87809	2	0.152882	0.247438	5PtaseI	clu_1710	chr3R:25040875-25043226
-1.26953	0.0882886	0.0232613	-0.0650273	chr3L	27267455	27267514	Success	47.7995	9	1.21777e-16	5.59092e-14	RpL15	clu_2958	chr3L:27267455-27267514
-0.983461	0.107114	0.0421051	-0.0650086	chr3L	17755815	17755944	Success	10.2967	4	0.000381214	0.00221856	Adgf-A,Adgf-A2	clu_2778	chr3L:17755815-17755944
-0.680056	0.123582	0.0586378	-0.0649446	chr2L	1667981	1690117	Success	3.85633	2	0.0211454	0.0517611	chinmo	clu_3028	chr2L:1667981-1690117
-0.250109	0.253179	0.188258	-0.0649204	chr3R	18975170	18975458	Success	1.32679	2	0.265328	0.379881	CG42613,CG43732	clu_1487	chr3R:18975170-18975458
-1.19876	0.085433	0.02052	-0.064913	chr2R	8148395	8149308	Success	18.6958	5	4.99858e-07	1.12864e-05	Lpin,kermit	clu_176	chr2R:8148395-8149308
-0.171664	0.302203	0.2373	-0.0649029	chr2R	15948710	15948808	Success	2.96004	2	0.0518171	0.105161	Strn-Mlck	clu_554	chr2R:15948710-15948808
-0.752889	0.458256	0.393393	-0.0648627	chr3R	14567280	14567339	Success	10.8685	3	7.39869e-05	0.000629041	CG31313	clu_1329	chr3R:14567280-14567339
-0.136824	0.418444	0.353701	-0.0647436	chrX	4314727	4314817	Success	0.426821	1	0.355524	0.472507	mei-9	clu_3826	chrX:4314727-4314817
-0.683053	0.104089	0.0393564	-0.0647324	chrX	6773261	6773966	Success	5.91395	3	0.00799654	0.0242597	shf	clu_3894	chrX:6773261-6773966
-0.186491	0.364934	0.300243	-0.0646907	chrX	8586608	8587258	Success	5.72526	2	0.0032625	0.0119087	CG12065	clu_3950	chrX:8586608-8587258
-0.584543	0.135338	0.0706503	-0.0646878	chrX	15758317	15758384	Success	6.49757	4	0.0112996	0.0319137	Graf	clu_4169	chrX:15758317-15758384
-0.142204	0.383382	0.318727	-0.0646546	chr2L	18184198	18184424	Success	0.951587	1	0.167723	0.265938	Ptp36E	clu_3547	chr2L:18184198-18184424
-0.38363	0.197678	0.13307	-0.0646082	chr3L	8589260	8593467	Success	11.6407	4	0.000111248	0.000868952	CG43078	clu_2458	chr3L:8589260-8593467
-0.229787	0.256777	0.192187	-0.0645907	chr2R	14177477	14177840	Success	15.26	6	3.12969e-05	0.00032903	cg	clu_480	chr2R:14177477-14177840
-0.131656	0.465558	0.401	-0.0645577	chr3R	19461465	19477123	Success	1.52637	1	0.0806014	0.14888	Dys	clu_1497	chr3R:19461465-19477123
-0.170922	0.442958	0.378429	-0.0645295	chr2R	11581749	11583015	Success	1.49138	2	0.225062	0.334878	tou	clu_354	chr2R:11581749-11583015
-0.156271	0.538863	0.474347	-0.0645166	chr2L	8690252	8698849	Success	9.37753	3	0.000307204	0.00188643	Hnf4	clu_3296	chr2L:8690252-8698849
-0.137093	0.412518	0.34802	-0.0644976	chr3R	19050069	19050146	Success	1.66476	1	0.0680468	0.130594	cdi	clu_1490	chr3R:19050069-19050146
0.0622642	0.35966	0.295179	-0.0644805	chr2R	7467316	7467483	Success	10.8357	3	7.63512e-05	0.000641226	Aldh-III	clu_128	chr2R:7467316-7467483
-0.144148	0.370429	0.306045	-0.0643834	chr3L	8185042	8185567	Success	1.69739	1	0.0654035	0.126225	ERR	clu_2429	chr3L:8185042-8185567
-0.188337	0.148733	0.084354	-0.064379	chr3L	1501397	1501799	Success	18.0383	9	3.84248e-05	0.000382136	hfp	clu_2164	chr3L:1501397-1501799
-0.888422	0.0870882	0.0227386	-0.0643497	chr3R	4819910	4820059	Success	6.30183	3	0.00557705	0.0181718	CG14657	clu_1002	chr3R:4819910-4820059
-0.11437	0.716233	0.651885	-0.0643487	chr2L	5979704	5979940	Success	12.4821	7	0.000769951	0.00370643	chic	clu_3180	chr2L:5979704-5979940
-0.226158	0.20589	0.141584	-0.064306	chr2R	8125470	8125533	Success	2.65975	1	0.021088	0.0516722	coil	clu_177	chr2R:8125470-8125533
-0.276944	0.168646	0.104411	-0.0642346	chr3L	9866361	9866491	Success	1.9311	1	0.0493853	0.10112	CG8108	clu_2529	chr3L:9866361-9866491
-0.196437	0.27461	0.210404	-0.0642059	chr3R	4737738	4739572	Success	7.73612	6	0.0168851	0.0432813	tacc	clu_998	chr3R:4737738-4739572
-0.216482	0.215085	0.150907	-0.0641783	chr3L	10638494	10638554	Success	3.64413	1	0.00694067	0.0216935	CG8009	clu_2541	chr3L:10638494-10638554
-0.378654	0.0992658	0.0350917	-0.0641741	chr2R	11968479	11968547	Success	9.7561	2	5.794e-05	0.000527331	PI31	clu_363	chr2R:11968479-11968547
-0.729968	0.0853346	0.0212085	-0.064126	chr2L	19044083	19044145	Success	5.77269	1	0.000679182	0.00335691	Ttc19	clu_3569	chr2L:19044083-19044145
-0.306808	0.123789	0.0597026	-0.0640867	chr3R	23936645	23936981	Success	15.519	2	1.82048e-07	5.04848e-06	Gdh	clu_1644	chr3R:23936645-23936981
-0.35548	0.135647	0.0715658	-0.0640817	chr3R	30916721	30923403	Success	2.99364	1	0.0144094	0.0383999	Ptx1	clu_1890	chr3R:30916721-30923403
0.337884	0.176293	0.112281	-0.0640126	chr2R	11411280	11411358	Success	14.604	4	7.09229e-06	0.000102466	Drip	clu_349	chr2R:11411280-11411358
-0.578357	0.551216	0.487217	-0.0639994	chrX	1088765	1102347	Success	10.0527	2	4.3071e-05	0.000419739	CG3655	clu_3727	chrX:1088765-1102347
-0.32838	0.919449	0.855466	-0.0639837	chrX	15299583	15305829	Success	1.25521	1	0.113096	0.195202	gce	clu_4149	chrX:15299583-15305829
-0.129386	0.482153	0.418194	-0.0639588	chr3L	3042772	3043045	Success	2.02433	1	0.0442062	0.0924393	Jafrac2	clu_2241	chr3L:3042772-3043045
-0.149	0.345398	0.28144	-0.063958	chrX	2592348	2595726	Success	2.05248	1	0.0427576	0.090186	egh	clu_3784	chrX:2592348-2595726
-0.149263	0.344213	0.280274	-0.0639385	chr3R	24050980	24051700	Success	1.18161	1	0.124226	0.210283	CG5991	clu_1662	chr3R:24050980-24051700
-0.838044	0.0862121	0.0222797	-0.0639323	chrX	3716667	3719363	Success	15.5913	3	7.78055e-07	1.61825e-05	Rala	clu_3813	chrX:3716667-3719363
-0.128808	0.571763	0.507858	-0.0639056	chr3L	13445639	13445739	Success	0.782859	1	0.21083	0.318286	cmb	clu_2631	chr3L:13445639-13445739
-0.162401	0.302641	0.238748	-0.0638929	chr3R	30033743	30033823	Success	1.83443	1	0.0554382	0.110716	Axn	clu_1859	chr3R:30033743-30033823
-0.355581	0.15803	0.0941655	-0.063864	chr3L	2508907	2509364	Success	7.59742	5	0.00956146	0.0278814	Spn	clu_2222	chr3L:2508907-2509364
0.15816	0.623113	0.559313	-0.0638005	chr3L	20798718	20799143	Success	11.1179	4	0.000179878	0.00125338	tzn	clu_2862	chr3L:20798718-20799143
-0.0885803	0.883419	0.819688	-0.0637314	chr3R	25684516	25685025	Success	19.5271	5	2.31594e-07	6.17383e-06	RpL27	clu_1728	chr3R:25684516-25685025
-0.1783	0.172026	0.108357	-0.0636693	chr2R	15524737	15524860	Success	10.4167	2	2.99295e-05	0.000318734	Khc-73	clu_532	chr2R:15524737-15524860
-0.432253	0.119406	0.0557405	-0.063666	chr2R	24070242	24071991	Success	6.17629	2	0.00207812	0.00826449	CG3209	clu_898	chr2R:24070242-24071991
-0.71255	0.927283	0.863645	-0.0636382	chr2L	16766756	16768584	Success	13.2668	6	0.000177026	0.00123978	Mhc	clu_3509	chr2L:16766756-16768584
-0.161668	0.168086	0.104528	-0.0635572	chr3R	13664934	13665453	Success	9.00002	5	0.00294635	0.0109877	B52	clu_1301	chr3R:13664934-13665453
0.37321	0.0956799	0.0321609	-0.063519	chr2L	2330807	2357078	Success	28.0244	6	2.84545e-10	2.36651e-08	CG9967	clu_3054	chr2L:2330807-2357078
-0.22981	0.199328	0.135859	-0.063469	chr3L	14065158	14065589	Success	2.05259	1	0.0427522	0.090186	Frl	clu_2646	chr3L:14065158-14065589
-0.689185	0.976592	0.913143	-0.0634495	chr2R	5604411	5604468	Success	6.8334	1	0.000218279	0.00144371	Fis1	clu_53	chr2R:5604411-5604468
-0.351193	0.12798	0.0646529	-0.0633271	chr2R	21167444	21167596	Success	3.9073	2	0.0200947	0.0495844	CG4266	clu_787	chr2R:21167444-21167596
-0.144781	0.35601	0.292704	-0.0633058	chr3L	218195	218283	Success	1.52248	1	0.080988	0.149261	CG13877	clu_2096	chr3L:218195-218283
-0.988739	0.0936435	0.030394	-0.0632495	chr3L	8096872	8096971	Success	19.3906	5	2.62818e-07	6.74512e-06	Ect4	clu_2424	chr3L:8096872-8096971
-0.433079	0.895707	0.832495	-0.0632118	chr2R	24881626	24882631	Success	6.08967	2	0.00226617	0.00888406	NKAIN	clu_934	chr2R:24881626-24882631
-0.3973	0.418374	0.355255	-0.0631189	chrX	18931000	18936607	Success	5.40901	2	0.00447605	0.0151723	CG43759	clu_4315	chrX:18931000-18936607
-0.180744	0.314992	0.251942	-0.0630496	chr2L	9244586	9245386	Success	9.46967	2	7.71571e-05	0.00064537	tai	clu_3311	chr2L:9244586-9245386
-0.595459	0.0934111	0.030366	-0.0630452	chr2R	16974124	16979847	Success	4.35925	1	0.00314998	0.0115901	Cbp53E	clu_609	chr2R:16974124-16979847
-0.216057	0.852503	0.789557	-0.0629463	chr2L	22849255	22849306	Success	1.44786	1	0.0888155	0.160747	CG17715	clu_3677	chr2L:22849255-22849306
-0.28594	0.378157	0.315231	-0.0629253	chr3R	9549810	9551766	Success	7.45322	5	0.0107697	0.0308214	mura,CR42549	clu_1168	chr3R:9549810-9551766
-0.516819	0.96134	0.898428	-0.0629115	chr2R	8870682	8872220	Success	1.88297	1	0.0523067	0.105636	RyR	clu_199	chr2R:8870682-8872220
-0.133876	0.652757	0.58987	-0.062887	chrX	17130570	17130964	Success	1.58603	1	0.0749079	0.141333	CG5004	clu_4261	chrX:17130570-17130964
-0.699339	0.0992633	0.0363811	-0.0628821	chr3R	11811135	11812995	Success	3.79574	2	0.0224662	0.0543272	ClC-a	clu_1244	chr3R:11811135-11812995
-0.205165	0.265094	0.202234	-0.0628592	chrX	15758317	15760125	Success	6.49757	4	0.0112996	0.0319137	Graf	clu_4169	chrX:15758317-15760125
-0.14349	0.356517	0.293697	-0.0628194	chr3L	4483306	4483382	Success	0.561332	1	0.289345	0.405005		clu_2319	chr3L:4483306-4483382
-1.4889	0.0663397	0.00360392	-0.0627358	chr3L	15614022	15647200	Success	5.77765	1	0.000675563	0.00334303	comm3	clu_2690	chr3L:15614022-15647200
-0.192288	0.317465	0.254773	-0.0626922	chr3R	21188970	21200760	Success	3.45174	3	0.0750386	0.141386	SNF4Agamma	clu_1561	chr3R:21188970-21200760
-0.177276	0.800405	0.737744	-0.062661	chr2R	24987187	24988188	Success	0.779224	1	0.211892	0.319678	CG3829	clu_948	chr2R:24987187-24988188
-0.171638	0.291762	0.229108	-0.0626544	chr2R	15947606	15948005	Success	2.96004	2	0.0518171	0.105161	Strn-Mlck	clu_554	chr2R:15947606-15948005
-0.19952	0.728976	0.666324	-0.0626527	chr3R	29136699	29137076	Success	4.00197	2	0.0182797	0.0461403	Vha100-1	clu_1826	chr3R:29136699-29137076
-0.906093	0.0952615	0.0327331	-0.0625285	chr3L	2510557	2511163	Success	7.59742	5	0.00956146	0.0278814	Spn	clu_2222	chr3L:2510557-2511163
-0.39025	0.14868	0.0861519	-0.0625276	chr3R	26862710	26862773	Success	2.85687	2	0.0574482	0.113959	Lerp	clu_1767	chr3R:26862710-26862773
-0.198696	0.387536	0.325019	-0.0625177	chr3L	8471039	8471152	Success	5.46259	2	0.00424256	0.0146086	Gug	clu_2449	chr3L:8471039-8471152
-0.237392	0.524232	0.461721	-0.0625107	chr2R	15165100	15180513	Success	0.835887	2	0.43349	0.551811	igl	clu_519	chr2R:15165100-15180513
-0.209016	0.846563	0.784123	-0.0624393	chr3R	14727327	14730511	Success	2.08492	1	0.0411498	0.0874195	CG7530	clu_1337	chr3R:14727327-14730511
-0.262945	0.171306	0.108874	-0.0624316	chrX	7959094	7961177	Success	1.47488	1	0.0858901	0.156412	sws	clu_3918	chrX:7959094-7961177
-1.57854	0.301639	0.239266	-0.0623729	chr2R	10154634	10154722	Success	13.4196	3	6.36237e-06	9.38904e-05	KCNQ	clu_289	chr2R:10154634-10154722
-0.73855	0.114001	0.0516376	-0.0623635	chr2R	5121652	5121737	Success	12.9945	6	0.000223699	0.00147656	gus	clu_47	chr2R:5121652-5121737
-0.145986	0.720743	0.658402	-0.0623417	chr2L	10459280	10459662	Success	0.50179	1	0.316446	0.432444	LManII	clu_3367	chr2L:10459280-10459662
-0.274346	0.126711	0.0643964	-0.062315	chr3L	236906	239055	Success	5.52751	3	0.011432	0.0321123	E(bx)	clu_2100	chr3L:236906-239055
-0.184837	0.814878	0.752567	-0.062311	chr2L	7773658	7774225	Success	2.78333	1	0.0183057	0.0461648	CG7191	clu_3246	chr2L:7773658-7774225
-0.182348	0.251326	0.189042	-0.0622844	chr2L	9162708	9163295	Success	1.00874	1	0.155498	0.250874	CG32982	clu_3308	chr2L:9162708-9163295
-0.291238	0.906713	0.844444	-0.0622693	chr3R	11884883	11884942	Success	0.896616	1	0.180533	0.282561	mthl5	clu_1249	chr3R:11884883-11884942
-0.874426	0.725991	0.663777	-0.0622136	chr3L	16040065	16046485	Success	14.8231	6	4.58893e-05	0.000443005	Diap1	clu_2700	chr3L:16040065-16046485
-0.155725	0.308097	0.245922	-0.062175	chr3L	19629753	19634232	Success	0.986127	1	0.160209	0.256981	wnd	clu_2813	chr3L:19629753-19634232
-0.339412	0.457684	0.395521	-0.0621626	chr3L	7756840	7756983	Success	4.45983	4	0.0631395	0.122773	CG32373	clu_2406	chr3L:7756840-7756983
-0.180168	0.200492	0.138333	-0.0621586	chr4	1250883	1254006	Success	2.78999	2	0.0614218	0.120168	Cadps	clu_2076	chr4:1250883-1254006
-0.869836	0.106089	0.0439439	-0.0621453	chr2L	7008646	7010293	Success	2.90522	3	0.121206	0.206611	uif	clu_3221	chr2L:7008646-7010293
-0.124456	0.525946	0.463805	-0.0621413	chr2R	16196602	16196692	Success	3.73287	1	0.00628841	0.0201424	CG44242	clu_577	chr2R:16196602-16196692
-0.155764	0.156476	0.0944428	-0.0620327	chrX	16419049	16419204	Success	14.0508	2	7.90342e-07	1.62472e-05	AnxB11	clu_4229	chrX:16419049-16419204
-0.200063	0.837469	0.775458	-0.0620112	chr2L	343729	344024	Success	1.11337	1	0.135639	0.225085	Plc21C	clu_2992	chr2L:343729-344024
-0.145669	0.339449	0.277462	-0.0619875	chr2R	14038423	14038710	Success	0.757961	1	0.218238	0.326369	mam	clu_473	chr2R:14038423-14038710
-0.394864	0.0956493	0.0336642	-0.0619851	chr3R	17695313	17695923	Success	3.14491	2	0.0430706	0.0906295	osa	clu_1447	chr3R:17695313-17695923
-0.402748	0.153241	0.0912753	-0.0619659	chrX	6872921	6874322	Success	3.9077	4	0.0985789	0.17472	CG43736	clu_3900	chrX:6872921-6874322
-0.120396	0.291989	0.230044	-0.0619444	chr2R	15936580	15938447	Success	20.4954	9	5.02109e-06	7.82911e-05	Mlf	clu_552	chr2R:15936580-15938447
-0.26633	0.199687	0.137799	-0.0618881	chr3R	6351351	6354914	Success	13.0751	4	2.95129e-05	0.000315479	Pak	clu_1064	chr3R:6351351-6354914
-0.140532	0.70217	0.640282	-0.0618879	chr2R	8719784	8719843	Success	5.28312	1	0.00115172	0.0051171	CG14767	clu_192	chr2R:8719784-8719843
-0.354768	0.0739579	0.0121279	-0.0618301	chr3L	9830785	9832199	Success	8.92448	6	0.00662094	0.0208612	CG43897	clu_2523	chr3L:9830785-9832199
-0.123753	0.524308	0.462521	-0.061787	chr3R	30136419	30136492	Success	0.553654	1	0.292668	0.407997	AdoR	clu_1868	chr3R:30136419-30136492
-0.138404	0.693543	0.631795	-0.0617473	chr3R	24552656	24552898	Success	3.6016	1	0.0072774	0.0225922	Esyt2	clu_1683	chr3R:24552656-24552898
-0.254311	0.174417	0.112719	-0.0616979	chrX	15482537	15483182	Success	3.15574	1	0.0119958	0.0334232	CG6340	clu_4155	chrX:15482537-15483182
-0.613221	0.505027	0.443369	-0.061658	chr3L	167619	168581	Success	6.83888	2	0.0010713	0.00485406	p130CAS	clu_2089	chr3L:167619-168581
-1.06813	0.0703544	0.00885816	-0.0614963	chr2R	11672842	11676526	Success	8.38948	1	4.19962e-05	0.000411204	Tret1-1,Tret1-2	clu_360	chr2R:11672842-11676526
-0.348002	0.10048	0.0390101	-0.0614698	chr3R	12720027	12722136	Success	6.0984	2	0.00224646	0.00881517	Men	clu_1270	chr3R:12720027-12722136
-0.199982	0.222087	0.160635	-0.0614516	chr3L	22262696	22262758	Success	1.47845	1	0.0855117	0.155997	Rich	clu_2907	chr3L:22262696-22262758
-0.343863	0.837333	0.775892	-0.0614411	chr2R	7606244	7613934	Success	3.49037	2	0.0304896	0.068994	CG1358	clu_139	chr2R:7606244-7613934
-0.337983	0.926474	0.865038	-0.0614358	chr3R	27646525	27647565	Success	1.00099	1	0.157093	0.252769	tau	clu_1795	chr3R:27646525-27647565
-0.193872	0.179161	0.11776	-0.0614012	chr2R	20587744	20589617	Success	10.4392	2	2.92635e-05	0.000315384	HnRNP-K	clu_767	chr2R:20587744-20589617
-0.180346	0.249696	0.188325	-0.0613701	chr2R	18991333	18993919	Success	5.84042	1	0.00063147	0.00319368	tn	clu_707	chr2R:18991333-18993919
-0.539687	0.309879	0.248514	-0.0613652	chrX	4676572	4679265	Success	5.31705	2	0.00490721	0.0163855	fzr	clu_3831	chrX:4676572-4679265
-0.198903	0.838595	0.777301	-0.0612944	chrX	21354413	21354480	Success	0.719984	1	0.230144	0.340967	sol	clu_4377	chrX:21354413-21354480
-0.131476	0.659415	0.598144	-0.0612711	chr3L	21629913	21630933	Success	0.285623	1	0.449764	0.566707	MED1	clu_2892	chr3L:21629913-21630933
-0.132955	0.669189	0.607928	-0.0612612	chr2L	1714473	1715139	Success	0.448731	1	0.343463	0.460925	frtz	clu_3030	chr2L:1714473-1715139
-0.789878	0.0687369	0.0074997	-0.0612372	chr2L	11987387	11987472	Success	14.2545	2	6.4468e-07	1.38022e-05	CG6686	clu_3407	chr2L:11987387-11987472
-0.208427	0.157488	0.0962658	-0.0612223	chr3R	18255191	18255317	Success	7.5144	2	0.000545178	0.00287698	Ada2a,Rpb4	clu_1465	chr3R:18255191-18255317
-0.180279	0.812251	0.751036	-0.061215	chr2R	19161415	19161476	Success	1.11596	1	0.135185	0.224421	ena	clu_717	chr2R:19161415-19161476
-0.161778	0.436831	0.37566	-0.061171	chr3R	13431353	13431415	Success	1.37855	2	0.251944	0.365175	yrt	clu_1292	chr3R:13431353-13431415
-0.271861	0.799595	0.738486	-0.0611089	chr3R	21324226	21334527	Success	2.32737	2	0.0975523	0.173147	CG16791	clu_1566	chr3R:21324226-21334527
-0.122499	0.552352	0.491296	-0.061056	chr2R	9116851	9117178	Success	0.426824	1	0.355522	0.472507	Su(var)2-10	clu_218	chr2R:9116851-9117178
-0.220697	0.70618	0.645132	-0.0610472	chr3R	26044626	26045469	Success	2.93672	3	0.117933	0.201864	gro	clu_1750	chr3R:26044626-26045469
-0.185712	0.340001	0.279011	-0.0609898	chr3R	8793367	8793978	Success	8.06872	2	0.000313183	0.00190986	Pif1A,Pif1B	clu_1125	chr3R:8793367-8793978
-0.932077	0.170752	0.109855	-0.0608965	chrX	17891918	17904610	Success	3.5307	2	0.0292845	0.0670751	CG32495	clu_4290	chrX:17891918-17904610
-0.368704	0.124582	0.0637362	-0.060846	chr2R	10087604	10090543	Success	3.0695	1	0.0132232	0.0358755	CG2269	clu_275	chr2R:10087604-10090543
-0.128627	0.646041	0.585266	-0.060775	chr3R	10163856	10164719	Success	1.54351	1	0.0789193	0.147221	Best1	clu_1196	chr3R:10163856-10164719
-0.300602	0.516446	0.455683	-0.0607638	chrX	12631813	12635732	Success	10.1102	3	0.000152794	0.00109419	Tomosyn	clu_4075	chrX:12631813-12635732
-0.206119	0.479172	0.41841	-0.0607625	chr2R	17053144	17053269	Success	1.20163	2	0.300704	0.415693	CG9646	clu_619	chr2R:17053144-17053269
-1.24965	0.994179	0.933468	-0.0607119	chrX	22498247	22498307	Success	4.5261	1	0.0026238	0.0100014	l(1)G0196	clu_4395	chrX:22498247-22498307
-0.234232	0.29004	0.229334	-0.0607063	chr3L	2948892	2953012	Success	2.99762	3	0.111842	0.193685	Shab	clu_2239	chr3L:2948892-2953012
-0.151028	0.310249	0.24955	-0.0606985	chr3R	17696111	17696370	Success	1.89272	1	0.0517	0.104975	osa	clu_1448	chr3R:17696111-17696370
-0.459869	0.260405	0.199709	-0.0606957	chrX	6577112	6585696	Success	30.2794	6	3.46527e-11	3.86987e-09	CG34417	clu_3884	chrX:6577112-6585696
-0.129592	0.654779	0.594098	-0.0606818	chrX	12461649	12461736	Success	2.31595	1	0.0313828	0.0704366	Rab40	clu_4061	chrX:12461649-12461736
-0.212556	0.263636	0.20296	-0.0606765	chr2L	8174698	8175995	Success	2.66636	2	0.0695048	0.132899	Piezo	clu_3264	chr2L:8174698-8175995
-0.183531	0.358365	0.297762	-0.0606023	chr2R	13425993	13429789	Success	9.02961	5	0.0028731	0.0107979	CG42321	clu_442	chr2R:13425993-13429789
-0.396163	0.117371	0.0567918	-0.0605788	chr2L	837378	842614	Success	3.96299	1	0.00487298	0.016317	drongo	clu_3003	chr2L:837378-842614
-0.146208	0.324541	0.263977	-0.0605635	chr2R	18633124	18633192	Success	2.20658	1	0.0356627	0.0786249	CG30122	clu_690	chr2R:18633124-18633192
-0.129619	0.658238	0.597777	-0.0604602	chr3L	15093324	15094248	Success	0.542048	1	0.297783	0.413454	Plp,sstn	clu_2673	chr3L:15093324-15094248
-0.245886	0.175732	0.115341	-0.0603909	chr2R	8601229	8608157	Success	0.47619	1	0.329114	0.445723	rgr	clu_185	chr2R:8601229-8608157
-0.356173	0.55567	0.495286	-0.0603845	chr4	1173203	1173806	Success	7.89637	4	0.00331026	0.012044	pho	clu_2065	chr4:1173203-1173806
-0.305722	0.916363	0.856004	-0.0603596	chr2R	13185175	13185784	Success	1.92502	1	0.0497447	0.101705	CG17724,Kdm4B,seq	clu_433	chr2R:13185175-13185784
0.148584	0.196514	0.136193	-0.0603209	chr2R	7985451	7989516	Success	23.254	7	6.96161e-08	2.17919e-06	ACC	clu_166	chr2R:7985451-7989516
-0.550862	0.953101	0.892783	-0.0603173	chr4	123422	123785	Success	12.101	2	5.55374e-06	8.37715e-05	Ank	clu_1937	chr4:123422-123785
-0.147999	0.743817	0.6835	-0.0603166	chr2R	9615503	9657594	Success	0.17674	1	0.552149	0.659007	Mmp2	clu_244	chr2R:9615503-9657594
-0.123825	0.609602	0.549337	-0.0602656	chr2R	9894691	9894747	Success	0.382393	1	0.381835	0.500393	tea	clu_256	chr2R:9894691-9894747
-0.14322	0.72781	0.667544	-0.0602655	chrX	811368	818406	Success	0.234715	1	0.49325	0.607972	CG43867	clu_3722	chrX:811368-818406
-0.129126	0.402548	0.342289	-0.0602594	chr2L	16904143	16904237	Success	0.93537	1	0.17139	0.270723	tweek	clu_3526	chr2L:16904143-16904237
-0.394823	0.0929364	0.0327107	-0.0602257	chr3R	17694295	17694834	Success	3.14491	2	0.0430706	0.0906295	osa	clu_1447	chr3R:17694295-17694834
-0.175211	0.602624	0.542444	-0.06018	chr3L	16052150	16053005	Success	10.2122	3	0.000138616	0.00101016	Mbs	clu_2701	chr3L:16052150-16053005
-0.404061	0.299766	0.239666	-0.0601003	chrX	11400832	11405274	Success	26.6429	6	1.02767e-09	6.33779e-08	dlg1	clu_4027	chrX:11400832-11405274
-0.186345	0.347352	0.287288	-0.0600637	chr2R	17110074	17110167	Success	6.06025	2	0.00233383	0.00909752	CG15611	clu_626	chr2R:17110074-17110167
-0.319769	0.92222	0.862162	-0.0600579	chr2R	13144688	13148671	Success	2.65454	1	0.0212145	0.0518995	Ack-like	clu_429	chr2R:13144688-13148671
-0.120325	0.549848	0.489853	-0.0599952	chr3R	12071528	12072286	Success	0.534531	1	0.301158	0.416043	ATP8B	clu_1256	chr3R:12071528-12072286
-1.74141	0.0619786	0.00202573	-0.0599529	chrX	12608865	12608938	Success	7.14108	1	0.00015735	0.00112132	Sec16	clu_4073	chrX:12608865-12608938
-0.365351	0.147554	0.0877041	-0.0598495	chr3L	13480602	13481036	Success	2.12749	3	0.235214	0.346737	stv	clu_2634	chr3L:13480602-13481036
-0.16586	0.792497	0.732692	-0.0598051	chr3R	26862563	26862637	Success	2.12936	1	0.0390493	0.0841251	Lerp	clu_1766	chr3R:26862563-26862637
-0.296911	0.146174	0.0863723	-0.0598012	chr3R	26042264	26042995	Success	1.92431	1	0.0497869	0.101741	gro	clu_1749	chr3R:26042264-26042995
-0.158983	0.409665	0.349873	-0.0597919	chr2L	8916053	8922938	Success	2.17394	2	0.113728	0.196211	CG34398	clu_3299	chr2L:8916053-8922938
-0.291885	0.89515	0.835359	-0.0597904	chr3R	7115838	7117651	Success	8.10575	4	0.00274811	0.0103985	Mlp84B	clu_1085	chr3R:7115838-7117651
-0.150729	0.755854	0.696065	-0.0597899	chrX	15721399	15721546	Success	0.975011	1	0.162584	0.259558	CG8184	clu_4165	chrX:15721399-15721546
-0.609497	0.0871928	0.0274542	-0.0597386	chr3L	9898202	9898444	Success	4.53168	1	0.00260782	0.00995154	CG6707	clu_2530	chr3L:9898202-9898444
-4.17619	0.0602123	0.000510132	-0.0597022	chr2R	12341780	12344468	Success	25.1106	6	4.24476e-09	2.22017e-07	CG8839	clu_380	chr2R:12341780-12344468
-0.332997	0.167543	0.107971	-0.0595718	chr3L	7135227	7138226	Success	1.29653	2	0.273479	0.388237	melt	clu_2381	chr3L:7135227-7138226
-0.306889	0.815856	0.756289	-0.0595671	chrX	17302786	17302839	Success	2.61618	3	0.155552	0.250874	CG5445	clu_4268	chrX:17302786-17302839
-0.227421	0.13144	0.0719056	-0.0595345	chrX	19527834	19528635	Success	12.739	3	1.22661e-05	0.000155949	CoRest	clu_4328	chrX:19527834-19528635
-0.165084	0.258187	0.198681	-0.0595056	chr3R	8831005	8832142	Success	4.3141	2	0.0133786	0.036202	pyd	clu_1131	chr3R:8831005-8832142
-0.140559	0.72444	0.664959	-0.0594802	chr3R	30449959	30450229	Success	2.57985	1	0.0231168	0.0554948	aralar1	clu_1878	chr3R:30449959-30450229
-0.490341	0.494693	0.435219	-0.0594737	chr2L	11803898	11806048	Success	21.1716	4	1.4161e-08	5.97074e-07	crol	clu_3403	chr2L:11803898-11806048
-0.186621	0.230122	0.170673	-0.059449	chr2L	8945534	8946463	Success	1.09529	1	0.138857	0.229132	C1GalTA	clu_3304	chr2L:8945534-8946463
-0.455358	0.0855146	0.0261142	-0.0594005	chr3R	4332477	4332572	Success	8.92235	2	0.000133374	0.000982358	CG9776	clu_979	chr3R:4332477-4332572
-0.415369	0.540326	0.481041	-0.0592847	chr3R	9678086	9678562	Success	2.35561	2	0.0948354	0.16927	CG16817	clu_1176	chr3R:9678086-9678562
-0.323048	0.193356	0.134079	-0.0592773	chr2R	4819936	4824111	Success	8.29792	6	0.0108892	0.0310597	CG17528	clu_44	chr2R:4819936-4824111
-0.127552	0.661137	0.60187	-0.0592673	chr2L	344489	344576	Success	0.980039	1	0.161505	0.258258	Plc21C	clu_2993	chr2L:344489-344576
-0.750195	0.0897077	0.0306059	-0.0591018	chr3L	14751775	14752699	Success	4.25485	2	0.0141952	0.037915	Trl,CG42507	clu_2668	chr3L:14751775-14752699
-0.940862	0.132769	0.0736994	-0.0590697	chr2L	8088453	8089394	Success	32.7487	10	3.2554e-10	2.58679e-08	Bsg	clu_3260	chr2L:8088453-8089394
-0.130261	0.554908	0.495879	-0.0590284	chr3R	17678178	17682457	Success	4.09765	3	0.0421434	0.0892093	alt	clu_1446	chr3R:17678178-17682457
-0.917618	0.0710569	0.0120591	-0.0589978	chr3R	24943521	24943590	Success	3.8767	1	0.00536113	0.0176231	ssh	clu_1708	chr3R:24943521-24943590
-0.408522	0.362437	0.303447	-0.0589897	chr4	240833	243266	Success	21.1266	5	5.23493e-08	1.81771e-06	CG1674	clu_1968	chr4:240833-243266
-0.545888	0.269781	0.210813	-0.0589678	chr3L	4325383	4326984	Success	13.5239	3	5.75299e-06	8.61281e-05	Cip4	clu_2309	chr3L:4325383-4326984
-0.129083	0.675327	0.61638	-0.0589467	chr2R	12303764	12303863	Success	0.874331	1	0.186045	0.288674	CG13164	clu_376	chr2R:12303764-12303863
-0.119199	0.479742	0.420804	-0.058938	chr3R	24637224	24637298	Success	1.45027	1	0.0885496	0.160336	puf	clu_1688	chr3R:24637224-24637298
-0.932498	0.988378	0.929443	-0.0589349	chr3R	14289449	14290730	Success	8.05241	1	5.99316e-05	0.000541876	red	clu_1321	chr3R:14289449-14290730
-0.257204	0.266351	0.207418	-0.0589336	chr2R	12609636	12610579	Success	21.429	4	1.10745e-08	4.81685e-07	Amph	clu_397	chr2R:12609636-12610579
-0.0179006	0.736072	0.677192	-0.0588797	chr2L	1653835	1690117	Success	3.85633	2	0.0211454	0.0517611	chinmo	clu_3028	chr2L:1653835-1690117
0.0591507	0.41956	0.360686	-0.0588745	chr3L	5927066	5928224	Success	8.82814	4	0.00144033	0.0060853	CG33523	clu_2351	chr3L:5927066-5928224
-1.05775	0.0878288	0.0289764	-0.0588525	chrX	7096935	7096998	Success	26.6579	6	1.01345e-09	6.33779e-08	Sxl	clu_3905	chrX:7096935-7096998
-0.148267	0.380075	0.321286	-0.0587896	chr2R	18556410	18556724	Success	6.32636	2	0.00178853	0.00728816	GEFmeso	clu_686	chr2R:18556410-18556724
-0.129302	0.678713	0.619932	-0.0587811	chr2R	17708045	17708609	Success	0.502071	1	0.316311	0.432444	CG6424,CG46315	clu_655	chr2R:17708045-17708609
-0.423574	0.266977	0.208198	-0.0587781	chr3L	16065434	16066023	Success	9.51326	2	7.38662e-05	0.000629041	Mbs	clu_2703	chr3L:16065434-16066023
-0.535943	0.1341	0.0753503	-0.0587497	chr2L	9135384	9154659	Success	6.89018	5	0.0170665	0.0436377	CG32982	clu_3307	chr2L:9135384-9154659
-0.283723	0.229219	0.170514	-0.0587047	chr3L	8588818	8588930	Success	11.6407	4	0.000111248	0.000868952	CG43078	clu_2458	chr3L:8588818-8588930
-0.117515	0.527572	0.468883	-0.0586895	chr2R	17138083	17138144	Success	0.168617	1	0.56143	0.666235		clu_627	chr2R:17138083-17138144
-0.239881	0.816953	0.758285	-0.058668	chrX	16385691	16386971	Success	5.64819	3	0.0102266	0.0294675	CG4239	clu_4225	chrX:16385691-16386971
-1.643	0.0760635	0.0173989	-0.0586646	chr3R	4670850	4697191	Success	23.7313	7	4.53452e-08	1.61523e-06	CG43427	clu_992	chr3R:4670850-4697191
-0.156283	0.459556	0.400894	-0.0586621	chr3R	24000780	24002422	Success	1.24578	2	0.287717	0.403546	KrT95D	clu_1656	chr3R:24000780-24002422
-0.158672	0.783343	0.724704	-0.0586398	chr2L	19404682	19404750	Success	2.56252	1	0.0235831	0.056392	Pax	clu_3581	chr2L:19404682-19404750
-0.131844	0.695097	0.636538	-0.0585588	chr3R	30039406	30039473	Success	3.29281	1	0.0102806	0.0296023	janA	clu_1860	chr3R:30039406-30039473
-0.940856	0.473784	0.415326	-0.058458	chr3R	30533507	30571809	Success	14.5635	3	2.10586e-06	3.67148e-05	tmod	clu_1883	chr3R:30533507-30571809
-0.336646	0.102481	0.0440254	-0.0584556	chr3L	9634433	9634687	Success	4.99933	2	0.00674248	0.0211505	fry	clu_2506	chr3L:9634433-9634687
-0.23785	0.33432	0.275921	-0.0583986	chr3L	8581855	8585971	Success	12.9696	5	9.16899e-05	0.000744327	CG43078	clu_2457	chr3L:8581855-8585971
-0.31787	0.172387	0.114037	-0.0583501	chr4	736030	737736	Success	6.79795	2	0.00111606	0.00499629	bt	clu_2022	chr4:736030-737736
-0.319378	0.924818	0.866566	-0.058252	chr4	174968	175110	Success	1.19143	1	0.122673	0.208594	CG33978	clu_1950	chr4:174968-175110
-0.545221	0.54714	0.488945	-0.058195	chr3R	11838230	11858687	Success	9.71407	2	6.04272e-05	0.000543976	CG6959	clu_1248	chr3R:11838230-11858687
-1.71781	0.99794	0.939763	-0.0581769	chr3R	20554919	20557407	Success	7.63542	1	9.31429e-05	0.00075464	DPCoAC	clu_1527	chr3R:20554919-20557407
-0.203958	0.41291	0.354754	-0.0581565	chr2R	8140149	8140243	Success	7.35169	2	0.00064151	0.00323009	Lpin	clu_180	chr2R:8140149-8140243
-0.156788	0.276103	0.217984	-0.0581185	chr3L	4811669	4812057	Success	0.970278	1	0.163608	0.260814	Dhc64C	clu_2326	chr3L:4811669-4812057
-0.0321025	0.184861	0.126857	-0.0580043	chr2R	16085620	16086931	Success	8.25387	4	0.00240832	0.00935262	Dg	clu_563	chr2R:16085620-16086931
-0.21743	0.309924	0.251925	-0.0579996	chr3L	9664244	9667702	Success	3.34897	2	0.0351204	0.0777277	fry	clu_2507	chr3L:9664244-9667702
-0.709041	0.195445	0.137509	-0.0579366	chr3L	6146969	6149727	Success	1.49296	3	0.393802	0.512461		clu_2358	chr3L:6146969-6149727
-0.710904	0.143859	0.0859305	-0.0579289	chr3L	3924477	3925463	Success	25.9947	4	1.38652e-10	1.36407e-08	Eip63F-1	clu_2287	chr3L:3924477-3925463
-0.371443	0.117303	0.0594624	-0.0578405	chr2L	21125439	21126159	Success	2.59937	1	0.0226033	0.0545542	Nhe2,CG46307	clu_3637	chr2L:21125439-21126159
-0.590519	0.258419	0.200657	-0.0577618	chr2R	7741920	7758035	Success	12.4904	4	5.07602e-05	0.000473611	CG45093,CG30497	clu_155	chr2R:7741920-7758035
-0.227755	0.179724	0.121989	-0.057735	chrX	5229404	5233412	Success	0.457862	1	0.3386	0.456177	rg,CG15465	clu_3843	chrX:5229404-5233412
-1.73071	0.0641871	0.0065064	-0.0576807	chrX	2349613	2349781	Success	9.1747	3	0.000372573	0.00218986	CG2841	clu_3777	chrX:2349613-2349781
-0.194487	0.148583	0.0909345	-0.0576489	chr2L	11818849	11830277	Success	5.93518	4	0.0183417	0.0461841	Pde1c	clu_3405	chr2L:11818849-11830277
-0.695516	0.191427	0.133796	-0.0576313	chr3R	21053618	21055345	Success	17.0493	3	1.88838e-07	5.16741e-06	Mvl	clu_1551	chr3R:21053618-21055345
-0.151977	0.773366	0.715747	-0.057619	chr2L	8415886	8426874	Success	2.79145	1	0.0181367	0.0458914	Akap200	clu_3291	chr2L:8415886-8426874
-0.366382	0.300015	0.24251	-0.0575045	chrX	11793279	11793443	Success	10.9579	4	0.0002083	0.00139046	CkIIbeta	clu_4045	chrX:11793279-11793443
-0.133938	0.341235	0.283804	-0.0574311	chr3L	16959884	16960538	Success	1.3869	1	0.095819	0.17051	Nc73EF	clu_2751	chr3L:16959884-16960538
-0.270486	0.412187	0.354884	-0.0573022	chrX	11713808	11714558	Success	10.056	5	0.00119066	0.00526182	Amun	clu_4044	chrX:11713808-11714558
-0.224339	0.79781	0.74056	-0.05725	chrX	11795186	11795601	Success	11.6546	4	0.000109835	0.0008661	CkIIbeta	clu_4046	chrX:11795186-11795601
-0.862849	0.0912174	0.0340001	-0.0572172	chr2L	19426779	19427209	Success	20.6203	6	2.59617e-07	6.70461e-06	CG16771,CG13085	clu_3585	chr2L:19426779-19427209
-0.131837	0.709935	0.652806	-0.0571292	chr3R	17447530	17448767	Success	0.453024	1	0.341165	0.458437	Eh	clu_1442	chr3R:17447530-17448767
-0.135361	0.332298	0.275174	-0.0571248	chr3L	22784764	22785283	Success	0.331982	1	0.415164	0.533745	SPoCk	clu_2920	chr3L:22784764-22785283
-0.681267	0.0940304	0.0369282	-0.0571022	chr3L	19300197	19313156	Success	8.60035	5	0.00413447	0.0143439	pip	clu_2807	chr3L:19300197-19313156
-0.125569	0.678487	0.621446	-0.0570412	chrX	12942847	12943086	Success	0.579887	1	0.281512	0.396864	fne	clu_4085	chrX:12942847-12943086
-0.18193	0.404698	0.347731	-0.0569667	chr3L	12148908	12151211	Success	1.75967	4	0.474943	0.591102	Nrx-IV	clu_2588	chr3L:12148908-12151211
-0.182934	0.834377	0.777491	-0.056886	chr2L	2820629	2820688	Success	0.775473	1	0.212996	0.32097	Duox	clu_3071	chr2L:2820629-2820688
-0.690839	0.979327	0.922468	-0.0568591	chr3R	11673124	11673228	Success	6.52512	1	0.000303246	0.00187577	CG42327	clu_1236	chr3R:11673124-11673228
-0.120996	0.405654	0.348882	-0.0567711	chr2L	13550420	13551142	Success	0.371445	1	0.388737	0.507689	kuz	clu_3448	chr2L:13550420-13551142
-0.144992	0.403039	0.346272	-0.0567671	chr2L	20824493	20825659	Success	27.3989	11	8.43921e-08	2.56403e-06	CG9331	clu_3623	chr2L:20824493-20825659
-1.35204	0.0713315	0.0145733	-0.0567582	chr3L	1502981	1518177	Success	24.4378	6	7.89594e-09	3.75012e-07	Psa	clu_2165	chr3L:1502981-1518177
-0.178504	0.228144	0.171387	-0.056757	chr2R	12301107	12302167	Success	0.671065	1	0.246659	0.359377	CG8850	clu_374	chr2R:12301107-12302167
-0.170973	0.81694	0.760205	-0.0567347	chr3R	8261550	8261801	Success	2.16023	1	0.0376566	0.0818931	CR18228	clu_1115	chr3R:8261550-8261801
-0.0833089	0.588152	0.531424	-0.0567279	chr3L	10687162	10687238	Success	2.53237	3	0.167117	0.265191	simj	clu_2543	chr3L:10687162-10687238
-0.160013	0.560466	0.503814	-0.0566517	chr3R	9369710	9372756	Success	2.85803	4	0.22138	0.330471	FER	clu_1157	chr3R:9369710-9372756
-0.15122	0.432564	0.37606	-0.0565047	chrX	13268840	13269828	Success	1.29012	2	0.275237	0.390014	HDAC4	clu_4095	chrX:13268840-13269828
-0.16469	0.299848	0.243385	-0.0564632	chr2R	17035008	17035346	Success	2.57079	2	0.0764748	0.143699	RhoGEF2	clu_617	chr2R:17035008-17035346
-0.513127	0.132455	0.0760037	-0.0564512	chr3L	6550836	6551764	Success	11.9636	4	8.26018e-05	0.000682621	MCU	clu_2367	chr3L:6550836-6551764
-0.424337	0.339491	0.28304	-0.0564509	chr3L	177873	178236	Success	9.867	4	0.00056354	0.0029438	Vdup1	clu_2090	chr3L:177873-178236
-0.541721	0.0962056	0.0397825	-0.0564231	chr2R	13489048	13491435	Success	7.80809	2	0.000406435	0.00233101	bbc	clu_447	chr2R:13489048-13491435
-0.140777	0.749967	0.693574	-0.056393	chr3L	5219285	5276155	Success	0.509158	1	0.312919	0.428707	shep	clu_2335	chr3L:5219285-5276155
-0.345913	0.423672	0.367353	-0.0563188	chrX	3321217	3325927	Success	7.98099	3	0.00115451	0.005119	dnc	clu_3800	chrX:3321217-3325927
-0.964864	0.19709	0.140773	-0.0563176	chr2L	5332850	5335717	Success	18.6018	5	5.45215e-07	1.21774e-05	fusl	clu_3166	chr2L:5332850-5335717
-0.525662	0.108093	0.0517788	-0.0563143	chr3L	2377931	2434626	Success	21.107	5	5.33155e-08	1.8272e-06	Svil	clu_2213	chr3L:2377931-2434626
-0.393177	0.514693	0.4584	-0.0562929	chr2R	23714899	23722210	Success	7.05623	2	0.000862018	0.00404756	Sesn	clu_871	chr2R:23714899-23722210
-0.238889	0.890007	0.833832	-0.056175	chr3L	13508545	13509050	Success	1.08034	1	0.141583	0.233169	Spt20	clu_2636	chr3L:13508545-13509050
-0.251697	0.158124	0.101959	-0.0561653	chr3R	20326228	20326316	Success	1.50257	1	0.0830003	0.152088	CG4360	clu_1521	chr3R:20326228-20326316
-0.269441	0.350184	0.294029	-0.0561549	chr3L	15073194	15074325	Success	6.45338	4	0.0117405	0.0328893	Plp	clu_2671	chr3L:15073194-15074325
-0.194444	0.760606	0.704457	-0.0561492	chr3L	9051717	9053520	Success	1.71521	2	0.179927	0.281994	Argk	clu_2477	chr3L:9051717-9053520
-0.123949	0.375781	0.319648	-0.0561334	chr2R	21547891	21554830	Success	0.713998	1	0.232092	0.343483	Egfr	clu_808	chr2R:21547891-21554830
-0.325121	0.237245	0.18113	-0.0561157	chr3R	30576818	30577179	Success	9.59745	6	0.00384684	0.0134819	tmod	clu_1884	chr3R:30576818-30577179
-0.338062	0.194995	0.138907	-0.0560876	chr2R	6930370	6931474	Success	8.60033	6	0.00857342	0.0255165	mim	clu_102	chr2R:6930370-6931474
-0.286937	0.595628	0.539542	-0.0560853	chr2R	22301009	22308208	Success	30.5674	6	2.64616e-11	3.12398e-09	wdp	clu_825	chr2R:22301009-22308208
-0.158507	0.267712	0.211642	-0.0560703	chr2L	20336404	20336464	Success	2.74955	2	0.0639565	0.124011	spir	clu_3608	chr2L:20336404-20336464
-0.129022	0.348304	0.292237	-0.0560676	chr3R	14309122	14309185	Success	1.50505	1	0.0827468	0.15169	RpII15	clu_1324	chr3R:14309122-14309185
-0.516747	0.946679	0.89062	-0.0560585	chr2R	8676607	8678430	Success	10.1172	2	4.03783e-05	0.000400104	Acsl	clu_189	chr2R:8676607-8678430
-0.638234	0.094408	0.038352	-0.056056	chr2R	7505499	7505839	Success	7.42541	2	0.000595918	0.00307024	didum	clu_135	chr2R:7505499-7505839
-0.216574	0.873519	0.817469	-0.0560505	chr2L	19081994	19105723	Success	0.436076	1	0.35036	0.468356	Lim3	clu_3571	chr2L:19081994-19105723
-0.647394	0.0799431	0.0238953	-0.0560478	chr2L	6963554	6963633	Success	10.5349	3	0.000101818	0.000816919	sip2	clu_3219	chr2L:6963554-6963633
-0.2801	0.912935	0.856904	-0.0560311	chrX	16686769	16694043	Success	2.20335	1	0.0357982	0.0788056	Sep4	clu_4244	chrX:16686769-16694043
-0.335909	0.933336	0.877318	-0.0560175	chr3L	13008873	13008936	Success	2.53328	1	0.0243919	0.0577647	CG14117	clu_2620	chr3L:13008873-13008936
-0.171992	0.233785	0.177841	-0.0559441	chr2L	4987240	4987907	Success	1.53724	1	0.0795301	0.147495	CG34126	clu_3139	chr2L:4987240-4987907
-0.249036	0.156037	0.100221	-0.0558163	chr3L	3718990	3721537	Success	10.4179	3	0.00011387	0.000876182	CG32264	clu_2273	chr3L:3718990-3721537
-0.98918	0.0826676	0.0269203	-0.0557473	chr3L	22773716	22774975	Success	12.8076	6	0.000262548	0.00168194	SPoCk	clu_2919	chr3L:22773716-22774975
-0.322857	0.0955988	0.0398689	-0.0557299	chr2L	7440851	7443584	Success	12.0731	4	7.46621e-05	0.00063218	CG5973	clu_3237	chr2L:7440851-7443584
-0.115941	0.625638	0.569955	-0.0556831	chr2R	7324737	7326617	Success	0.1982	1	0.528954	0.637958	Dscam1	clu_121	chr2R:7324737-7326617
-0.155535	0.395269	0.339651	-0.0556181	chr2R	14234342	14234443	Success	7.41061	2	0.000604803	0.00310441	Opa1	clu_486	chr2R:14234342-14234443
-0.679864	0.0748514	0.0192631	-0.0555883	chr2R	18021907	18021968	Success	42.5664	10	4.91431e-14	1.35373e-11		clu_667	chr2R:18021907-18021968
-0.161888	0.21464	0.159061	-0.0555789	chrX	9096825	9097355	Success	21.5989	5	3.36924e-08	1.27722e-06	CG7766	clu_3966	chrX:9096825-9097355
-0.111831	0.280215	0.224706	-0.0555083	chrX	4954624	4954971	Success	1.60217	2	0.20146	0.307284	Ptp4E	clu_3840	chrX:4954624-4954971
-1.09502	0.0656976	0.010195	-0.0555025	chr2R	6752231	6752632	Success	13.6392	2	1.19279e-06	2.27124e-05	Eb1	clu_89	chr2R:6752231-6752632
-0.261449	0.124051	0.0685637	-0.0554869	chr3R	32061511	32066329	Success	8.08405	2	0.000308419	0.00188798	Map205	clu_1930	chr3R:32061511-32066329
-0.31038	0.18348	0.127996	-0.0554844	chr2R	19138261	19139141	Success	3.54095	2	0.0289858	0.0665015	CG15111	clu_713	chr2R:19138261-19139141
-0.345923	0.155585	0.100114	-0.055471	chr3R	27942133	27942435	Success	1.36897	2	0.254369	0.367887	BOD1	clu_1798	chr3R:27942133-27942435
-0.393497	0.149895	0.0944264	-0.0554687	chr3R	13612130	13612194	Success	6.14212	8	0.138966	0.229132		clu_1293	chr3R:13612130-13612194
-0.319951	0.126217	0.0707822	-0.0554344	chr3R	31178760	31181034	Success	4.95476	1	0.00164426	0.00678232	mesh	clu_1896	chr3R:31178760-31181034
-0.204471	0.30413	0.248735	-0.0553952	chrX	17650238	17652091	Success	0.925539	2	0.396318	0.514802	RhoGAPp190	clu_4278	chrX:17650238-17652091
-0.407705	0.134305	0.0789602	-0.0553448	chrX	10875996	10877415	Success	8.63462	3	0.000622111	0.00315794	CG1637	clu_4017	chrX:10875996-10877415
-0.58735	0.250196	0.194889	-0.0553072	chr2R	7741920	7744880	Success	12.4904	4	5.07602e-05	0.000473611	CG45093,CG30497	clu_155	chr2R:7741920-7744880
-0.286518	0.33136	0.276062	-0.0552981	chr3R	9547370	9549292	Success	7.45322	5	0.0107697	0.0308214	mura,CR42549	clu_1168	chr3R:9547370-9549292
-2.30218	0.0559265	0.000727937	-0.0551986	chr3L	3303852	3304229	Success	23.8102	3	2.56464e-10	2.2547e-08	ZnT63C	clu_2262	chr3L:3303852-3304229
-0.887624	0.987935	0.932774	-0.0551616	chr2R	18759622	18760865	Success	6.37575	1	0.000355723	0.00212099	Jabba	clu_699	chr2R:18759622-18760865
-0.437877	0.956322	0.901188	-0.0551341	chr3L	247620	247983	Success	2.12469	1	0.0392649	0.0844895	mthl14	clu_2103	chr3L:247620-247983
-0.207537	0.181326	0.126198	-0.0551281	chrX	2446181	2446411	Success	1.5867	2	0.204599	0.311019	boi	clu_3778	chrX:2446181-2446411
-0.118113	0.398886	0.343816	-0.0550701	chr3R	14742591	14788057	Success	0.927133	1	0.173288	0.273084	jvl	clu_1339	chr3R:14742591-14788057
-0.320227	0.92987	0.874817	-0.0550529	chrX	14926874	14930747	Success	1.30269	1	0.106502	0.186153	Flo2	clu_4143	chrX:14926874-14930747
-0.430262	0.101292	0.0462615	-0.0550305	chr3L	11040068	11050292	Success	13.2652	3	7.38455e-06	0.000105948	CG43693	clu_2548	chr3L:11040068-11050292
-0.163099	0.125182	0.0701512	-0.0550304	chrX	8226083	8227871	Success	4.55946	2	0.0104677	0.0300677	sdt	clu_3935	chrX:8226083-8227871
-0.284559	0.138224	0.0832309	-0.0549933	chr2R	18810178	18811322	Success	2.55649	1	0.0237475	0.0566541	CG15096	clu_701	chr2R:18810178-18811322
-0.139455	0.298741	0.243753	-0.0549877	chr3L	19877573	19878833	Success	1.71004	1	0.0644079	0.12477	Usp32	clu_2826	chr3L:19877573-19878833
-0.459788	0.503043	0.448065	-0.0549782	chr2R	24008798	24010923	Success	9.64148	5	0.00170224	0.00698476	Unc-89	clu_891	chr2R:24008798-24010923
-0.154885	0.667525	0.61268	-0.0548454	chr3R	4721390	4722774	Success	2.43765	2	0.0873655	0.158679	Nep2	clu_994	chr3R:4721390-4722774
-0.126212	0.707575	0.652764	-0.0548108	chr3R	16609828	16610765	Success	1.79162	1	0.058365	0.115611	NPF	clu_1418	chr3R:16609828-16610765
-0.0614025	0.471598	0.416842	-0.0547557	chr3R	6444310	6445535	Success	1.40853	2	0.244502	0.357117	gpp	clu_1072	chr3R:6444310-6445535
-0.517769	0.107611	0.0528684	-0.0547431	chr3L	16887389	16896804	Success	2.40583	2	0.0901907	0.162879	Lmpt	clu_2745	chr3L:16887389-16896804
-0.416995	0.865433	0.810714	-0.0547185	chr2L	10746078	10755904	Success	7.18341	5	0.0134397	0.0362724	CG17124	clu_3379	chr2L:10746078-10755904
-0.494322	0.0903275	0.03563	-0.0546975	chr2L	5543272	5543325	Success	1.31385	1	0.105013	0.183785	Lam	clu_3169	chr2L:5543272-5543325
-0.256535	0.112904	0.0582102	-0.0546939	chr2L	18953790	18954272	Success	5.56814	2	0.00381758	0.0134021	CG10621	clu_3563	chr2L:18953790-18954272
-0.0469863	0.159291	0.104677	-0.0546144	chr2L	16685941	16690902	Success	5.12365	3	0.0165768	0.0427561	grp,squ	clu_3505	chr2L:16685941-16690902
-0.215539	0.87674	0.822128	-0.0546114	chrX	8065532	8067062	Success	6.4313	1	0.000335214	0.00202797	mys	clu_3927	chrX:8065532-8067062
-0.200803	0.191217	0.136611	-0.054606	chr2R	12338448	12338533	Success	0.519252	1	0.30817	0.424177	Den1	clu_379	chr2R:12338448-12338533
-0.178036	0.217629	0.163063	-0.0545658	chr3R	30057034	30057116	Success	3.69532	1	0.00655642	0.0207262	CG7950,CG34317	clu_1862	chr3R:30057034-30057116
-0.895761	0.98832	0.9338	-0.0545194	chr2R	8440824	8441382	Success	6.99304	1	0.000184168	0.00127255	Cyp4ad1	clu_183	chr2R:8440824-8441382
-0.146654	0.779415	0.724911	-0.0545042	chr2L	10398740	10399317	Success	1.75515	1	0.0609884	0.11949	Cnot4	clu_3361	chr2L:10398740-10399317
-6.0458	0.999993	0.945491	-0.0545022	chr2R	8927884	8927941	Success	18.4077	2	1.01308e-08	4.60005e-07	AIMP1	clu_206	chr2R:8927884-8927941
-0.556233	0.113488	0.05899	-0.0544978	chr3R	20802551	20804675	Success	10.5049	8	0.00712123	0.022174	Syp	clu_1538	chr3R:20802551-20804675
-0.632419	0.101283	0.0468151	-0.0544681	chr4	658508	659921	Success	7.01	5	0.0154829	0.0405421	gw	clu_2010	chr4:658508-659921
-0.394797	0.105017	0.0505812	-0.0544363	chr2L	11077233	11081154	Success	4.76602	1	0.00201915	0.0080766	AstC	clu_3388	chr2L:11077233-11081154
-0.654668	0.978206	0.923771	-0.0544341	chr4	264670	264744	Success	5.67108	1	0.000757669	0.00367021	RhoGAP102A	clu_1972	chr4:264670-264744
-0.136159	0.304309	0.249893	-0.0544153	chr3R	18423182	18430832	Success	0.480872	1	0.326748	0.443244	fru	clu_1474	chr3R:18423182-18430832
-0.399873	0.138373	0.0840983	-0.0542747	chr3R	20798409	20800017	Success	10.5049	8	0.00712123	0.022174	Syp	clu_1538	chr3R:20798409-20800017
-0.213963	0.177866	0.123597	-0.0542687	chr3L	7331231	7331297	Success	1.29434	1	0.10763	0.187966	CG42307,mus312	clu_2385	chr3L:7331231-7331297
-0.185135	0.198035	0.143802	-0.054233	chr3R	27262160	27262227	Success	8.95722	4	0.00128253	0.00555493	woc	clu_1785	chr3R:27262160-27262227
-0.385963	0.421022	0.366811	-0.0542113	chr2R	4728351	4728433	Success	6.37931	2	0.0016963	0.00696731	Nipped-B	clu_39	chr2R:4728351-4728433
-0.260544	0.339002	0.284856	-0.0541458	chr2R	10099738	10104256	Success	14.7021	5	1.9316e-05	0.000224196	14-3-3zeta	clu_277	chr2R:10099738-10104256
-0.11258	0.430924	0.376779	-0.0541449	chr3L	17531035	17538662	Success	0.628366	1	0.262271	0.376809	Nedd4	clu_2768	chr3L:17531035-17538662
-0.236771	0.160416	0.10634	-0.0540755	chr2L	5770885	5770951	Success	1.81296	1	0.0568861	0.113115	CG9171	clu_3174	chr2L:5770885-5770951
-0.16604	0.82134	0.767343	-0.0539964	chr3L	9430836	9434396	Success	1.04734	1	0.147813	0.241028	MTF-1	clu_2495	chr3L:9430836-9434396
-0.147525	0.316245	0.262272	-0.053973	chr3R	24235431	24235817	Success	3.75261	2	0.0234565	0.0561217	mask	clu_1672	chr3R:24235431-24235817
-1.59418	0.0740071	0.0200596	-0.0539475	chr3L	8985667	8985977	Success	26.6946	6	9.7953e-10	6.2268e-08	Galk	clu_2475	chr3L:8985667-8985977
-0.120573	0.365861	0.31192	-0.0539414	chr3R	23668340	23669587	Success	0.878539	1	0.184989	0.2879	CG31145	clu_1632	chr3R:23668340-23669587
-0.123205	0.350978	0.297098	-0.0538795	chr3R	25890278	25890703	Success	1.37457	1	0.0973068	0.172823	Lnk	clu_1742	chr3R:25890278-25890703
0.861462	0.119072	0.0652173	-0.053855	chr2L	2323449	2330669	Success	28.0244	6	2.84545e-10	2.36651e-08	CG9967	clu_3054	chr2L:2323449-2330669
-0.175013	0.218019	0.164204	-0.053815	chr3L	16604724	16604781	Success	3.43093	1	0.00880547	0.0260445	CG32164	clu_2729	chr3L:16604724-16604781
-0.272774	0.222758	0.168951	-0.0538074	chrX	16004444	16005320	Success	5.61108	7	0.129218	0.216515	vap	clu_4204	chrX:16004444-16005320
-1.08397	0.0742181	0.0204109	-0.0538072	chr2L	10408386	10408739	Success	19.9118	2	2.25129e-09	1.29199e-07	Ip259,RpS27A	clu_3363	chr2L:10408386-10408739
-0.261421	0.863988	0.810195	-0.0537933	chrX	21298934	21300151	Success	6.29061	2	0.00185362	0.00750899	CG1718	clu_4372	chrX:21298934-21300151
-0.32585	0.297915	0.244184	-0.0537315	chr2R	17352305	17359306	Success	11.6246	4	0.000112908	0.0008753	mbl	clu_632	chr2R:17352305-17359306
-0.809536	0.0945559	0.0408647	-0.0536913	chr2L	11271533	11272685	Success	5.27674	2	0.00510908	0.0169156	cana	clu_3394	chr2L:11271533-11272685
-0.406092	0.55078	0.497103	-0.0536764	chr4	477102	477292	Success	8.09826	2	0.000304068	0.00187804	Asator	clu_1994	chr4:477102-477292
-0.130482	0.284666	0.230992	-0.0536738	chr2L	11055479	11066545	Success	5.45538	3	0.0122184	0.0337927	Samuel	clu_3386	chr2L:11055479-11066545
-0.124188	0.343578	0.289922	-0.0536566	chrX	11396571	11397825	Success	0.918981	1	0.17519	0.275699	dlg1	clu_4026	chrX:11396571-11397825
-0.273193	0.139372	0.0857316	-0.0536402	chr2R	5325671	5325804	Success	3.96185	1	0.00487912	0.0163243	sxc	clu_51	chr2R:5325671-5325804
-0.635319	0.923256	0.869642	-0.0536137	chrX	12605388	12607698	Success	8.94774	2	0.000130031	0.000971012	Sec16	clu_4072	chrX:12605388-12607698
-0.188595	0.338827	0.285297	-0.0535299	chrX	7689996	7704778	Success	1.49824	2	0.223524	0.333069	CHES-1-like	clu_3912	chrX:7689996-7704778
-0.137403	0.563438	0.509912	-0.0535258	chr3R	10320830	10321465	Success	3.61562	2	0.0269003	0.0626896	Bruce	clu_1203	chr3R:10320830-10321465
-0.139139	0.28758	0.234075	-0.0535053	chr2L	12724343	12724472	Success	3.59016	1	0.00737073	0.0228134	MRP	clu_3427	chr2L:12724343-12724472
-0.417327	0.954465	0.900968	-0.0534976	chr3L	15509881	15509937	Success	3.47931	1	0.00834161	0.0249403	gdl-ORF39,gdl	clu_2680	chr3L:15509881-15509937
-0.427133	0.0964289	0.0429357	-0.0534932	chr2L	13274376	13274643	Success	36.8736	7	2.57535e-13	5.60071e-11	CG44085	clu_3441	chr2L:13274376-13274643
-0.115933	0.664615	0.61113	-0.0534852	chr2L	21237346	21238281	Success	0.853608	1	0.191347	0.294687	Hr39	clu_3644	chr2L:21237346-21238281
-0.270922	0.139859	0.086408	-0.0534512	chr3L	14620516	14620578	Success	3.99965	1	0.00467953	0.0157715	shd	clu_2664	chr3L:14620516-14620578
-0.597603	0.149502	0.0960696	-0.0534322	chr2R	8080650	8084531	Success	9.87757	4	0.00055816	0.00291939	sut1,sut2	clu_173	chr2R:8080650-8084531
-1.35005	0.0604577	0.00711965	-0.053338	chr2R	11411657	11412428	Success	14.604	4	7.09229e-06	0.000102466	Drip	clu_349	chr2R:11411657-11412428
-0.101385	0.459554	0.406216	-0.0533372	chr3L	246323	246383	Success	3.99001	3	0.0464266	0.0961655	E(bx)	clu_2102	chr3L:246323-246383
-0.308927	0.892174	0.838853	-0.0533211	chrX	17603835	17604071	Success	3.66946	2	0.0254902	0.0599803	X11L	clu_4275	chrX:17603835-17604071
-0.111161	0.427161	0.373843	-0.0533179	chr2R	13269108	13269392	Success	1.01704	1	0.153806	0.248671	Dh31-R	clu_437	chr2R:13269108-13269392
-0.259914	0.159941	0.106642	-0.0532995	chr3L	4470382	4470473	Success	0.93167	2	0.393896	0.512461		clu_2315	chr3L:4470382-4470473
-0.234248	0.382965	0.329677	-0.0532872	chrX	13770142	13770766	Success	7.65068	2	0.000475721	0.00261046	rdgB	clu_4119	chrX:13770142-13770766
-0.0596441	0.502212	0.448952	-0.0532609	chr2L	1179196	1179452	Success	1.11291	2	0.328603	0.445176	CG4896	clu_3018	chr2L:1179196-1179452
-0.189248	0.855757	0.802499	-0.0532574	chr3L	19601147	19601210	Success	0.79236	1	0.208082	0.315174		clu_2810	chr3L:19601147-19601210
-0.741425	0.420363	0.367151	-0.0532112	chr2L	11344	11410	Success	7.15841	2	0.000778288	0.0037264	l(2)gl	clu_2967	chr2L:11344-11410
-0.187088	0.853486	0.800278	-0.0532082	chr3L	6737672	6738704	Success	0.429262	1	0.354152	0.47127	dikar	clu_2371	chr3L:6737672-6738704
-0.165684	0.228765	0.175568	-0.0531966	chr2L	19145844	19166085	Success	0.795747	1	0.207113	0.314167	brat	clu_3573	chr2L:19145844-19166085
-0.147696	0.213615	0.160477	-0.0531377	chr2R	15560203	15561815	Success	65.0608	14	6.43161e-21	6.64385e-18	CG12963	clu_533	chr2R:15560203-15561815
-0.294477	0.388615	0.335478	-0.0531364	chr2R	6926821	6928509	Success	7.16407	6	0.026178	0.0612846	mim	clu_100	chr2R:6926821-6928509
-0.199886	0.185901	0.132775	-0.0531258	chr2R	16675248	16678411	Success	1.04184	1	0.148881	0.2421	CG30463	clu_594	chr2R:16675248-16678411
-0.237423	0.15664	0.103559	-0.0530808	chrX	16080702	16080804	Success	1.52516	1	0.0807217	0.148903	Tob	clu_4206	chrX:16080702-16080804
-0.112016	0.640075	0.58702	-0.0530553	chr3R	27263451	27263777	Success	0.988051	1	0.159802	0.256527	woc	clu_1786	chr3R:27263451-27263777
-0.207631	0.874558	0.82151	-0.0530477	chrX	15805177	15805558	Success	0.82884	1	0.197917	0.303111	sd	clu_4176	chrX:15805177-15805558
-0.157416	0.810874	0.757839	-0.0530351	chr2L	3626216	3634239	Success	0.68087	1	0.243236	0.355781	for	clu_3099	chr2L:3626216-3634239
-0.178767	0.145993	0.092966	-0.0530273	chr2R	19004883	19005789	Success	16.2396	4	1.52678e-06	2.80243e-05	tn	clu_709	chr2R:19004883-19005789
-0.0242636	0.307983	0.254974	-0.0530091	chr2R	19399093	19406020	Success	15.7427	5	7.51077e-06	0.000107016	hts	clu_737	chr2R:19399093-19406020
-0.641442	0.109954	0.056947	-0.0530074	chr3R	10016826	10018497	Success	7.48553	4	0.00476163	0.015996	Mical	clu_1187	chr3R:10016826-10018497
-0.117441	0.681586	0.628593	-0.0529924	chr3R	15100423	15100489	Success	0.557221	1	0.291118	0.407055	CG42788	clu_1348	chr3R:15100423-15100489
-0.488982	0.964989	0.912016	-0.0529737	chr2R	7629112	7630177	Success	2.63088	1	0.021799	0.0531095	CG43340	clu_141	chr2R:7629112-7630177
-0.124805	0.437598	0.38465	-0.0529481	chr3R	8834949	8835277	Success	4.18115	3	0.0390883	0.0841652	pyd	clu_1133	chr3R:8834949-8835277
-0.186408	0.255262	0.202372	-0.0528895	chr2R	15664434	15664891	Success	1.15939	2	0.313676	0.42946	fus	clu_537	chr2R:15664434-15664891
-0.236008	0.156744	0.103896	-0.0528487	chr2R	19124940	19128997	Success	1.18366	1	0.123899	0.210046	CG15117	clu_710	chr2R:19124940-19128997
-0.136996	0.42325	0.370403	-0.0528471	chr3L	9973001	9973094	Success	2.24641	2	0.105778	0.184966	CG42455,vnc	clu_2532	chr3L:9973001-9973094
-1.65058	0.0578302	0.00499061	-0.0528396	chr3L	7263095	7263632	Success	8.05194	2	0.000318483	0.0019381	CG14830	clu_2384	chr3L:7263095-7263632
-0.295423	0.360022	0.307196	-0.0528264	chr2L	1101968	1102323	Success	2.04443	2	0.129454	0.216824	CG4629	clu_3010	chr2L:1101968-1102323
-0.154848	0.676976	0.62417	-0.0528055	chr2R	15567713	15568152	Success	1.94791	2	0.142571	0.234321	Flo1	clu_535	chr2R:15567713-15568152
-0.141277	0.776917	0.724169	-0.0527482	chr3L	21915009	21915102	Success	1.27514	1	0.110275	0.191614	mub	clu_2902	chr3L:21915009-21915102
-0.472114	0.963115	0.910369	-0.0527462	chr3L	256593	256649	Success	2.68152	1	0.0205678	0.0505569	DIP2	clu_2106	chr3L:256593-256649
-0.253749	0.147466	0.094802	-0.0526641	chr3R	4284406	4295129	Success	8.68823	6	0.00799488	0.0242597	cpx	clu_974	chr3R:4284406-4295129
-0.215635	0.26895	0.216302	-0.0526483	chr3R	8357095	8357337	Success	5.18219	3	0.0157097	0.0409801	stck	clu_1118	chr3R:8357095-8357337
-0.581492	0.116171	0.0635389	-0.0526322	chr2L	12727116	12728021	Success	44.6763	14	5.02873e-13	9.44487e-11	MRP	clu_3429	chr2L:12727116-12728021
-0.280784	0.91941	0.866781	-0.0526293	chr3R	31865325	31865751	Success	4.2989	1	0.0033657	0.0121952	heph	clu_1926	chr3R:31865325-31865751
-0.218538	0.426649	0.374153	-0.0524963	chr2R	24557699	24558030	Success	11.2692	2	1.27603e-05	0.000160306	ITP	clu_917	chr2R:24557699-24558030
-0.177521	0.207886	0.155413	-0.0524723	chr2L	19411719	19414381	Success	2.68467	1	0.0204938	0.0504051	Pax	clu_3583	chr2L:19411719-19414381
-0.110997	0.408738	0.356364	-0.0523735	chr3R	31404597	31404653	Success	0.413671	1	0.363043	0.480029	PNPase	clu_1903	chr3R:31404597-31404653
-0.135674	0.390681	0.338313	-0.0523684	chr2L	8428067	8428320	Success	3.05635	2	0.0470592	0.0969818	Akap200	clu_3292	chr2L:8428067-8428320
-1.6795	0.477739	0.425399	-0.0523405	chrX	21036637	21038746	Success	33.7261	5	3.47058e-13	6.82878e-11	Ntf-2	clu_4362	chrX:21036637-21038746
-0.179444	0.366952	0.31462	-0.052332	chr2R	14507349	14507416	Success	9.08164	2	0.000113735	0.000876182	Asx	clu_496	chr2R:14507349-14507416
-0.105953	0.580068	0.527758	-0.0523099	chr2R	13422725	13425513	Success	1.19001	1	0.122895	0.208886	CG42321	clu_441	chr2R:13422725-13425513
-0.109777	0.546543	0.494273	-0.0522707	chr3R	15172830	15174137	Success	1.25767	2	0.284315	0.399724	Mf	clu_1356	chr3R:15172830-15174137
-0.652489	0.979041	0.926833	-0.0522081	chr4	464740	464797	Success	4.43141	1	0.00291037	0.0108829	bip2	clu_1992	chr4:464740-464797
-0.220794	0.164713	0.112529	-0.0521834	chr3R	28888534	28889766	Success	1.83161	1	0.055626	0.111004	Doa	clu_1814	chr3R:28888534-28889766
-0.25929	0.907269	0.855179	-0.0520903	chr3R	13676944	13677016	Success	5.66673	2	0.00345917	0.0124074	Lkb1	clu_1302	chr3R:13676944-13677016
-0.215873	0.167902	0.115852	-0.0520506	chrX	13081118	13081513	Success	2.94091	1	0.0152979	0.0401595	hep	clu_4086	chrX:13081118-13081513
-0.628178	0.0877445	0.0357864	-0.0519581	chr2R	22312969	22316225	Success	5.25807	2	0.00520532	0.0171792	CR44758	clu_826	chr2R:22312969-22316225
-0.103987	0.529539	0.477595	-0.0519442	chr3R	18177048	18178606	Success	0.646421	1	0.255525	0.369042	wrd	clu_1462	chr3R:18177048-18178606
-0.18658	0.19451	0.142568	-0.0519426	chr3R	22615740	22615807	Success	0.543533	1	0.297122	0.412953	mRRF2	clu_1601	chr3R:22615740-22615807
-0.353409	0.10855	0.0566546	-0.051895	chr2R	23596798	23596892	Success	1.91095	1	0.050587	0.103172	apt	clu_860	chr2R:23596798-23596892
-0.131316	0.75407	0.702202	-0.0518678	chrX	529530	529644	Success	0.690916	1	0.239789	0.35185	CG4293	clu_3705	chrX:529530-529644
-0.123509	0.72509	0.67323	-0.0518593	chr3L	26361089	26371227	Success	0.203914	1	0.523074	0.633859	CG42598	clu_2955	chr3L:26361089-26371227
-0.114932	0.681505	0.629678	-0.0518277	chr3R	28693621	28693954	Success	0.733326	1	0.225875	0.335882	CG9990	clu_1810	chr3R:28693621-28693954
-0.206485	0.246874	0.195137	-0.051737	chr3R	12696299	12697065	Success	2.02317	3	0.256504	0.370068	NijC	clu_1269	chr3R:12696299-12697065
-0.494612	0.159888	0.108217	-0.0516713	chr3R	29492751	29493372	Success	3.97736	3	0.0469567	0.0968672	CG2310	clu_1829	chr3R:29492751-29493372
-0.179183	0.377911	0.326273	-0.0516376	chrX	9355178	9356001	Success	0.593344	2	0.552476	0.659207	CG34449	clu_3982	chrX:9355178-9356001
-0.103614	0.500647	0.449018	-0.0516294	chr3L	9671708	9678772	Success	0.389664	1	0.377347	0.496085	fry	clu_2508	chr3L:9671708-9678772
-0.125122	0.600909	0.549349	-0.0515607	chrX	129417	132807	Success	1.06612	3	0.545417	0.652857	RhoGAP1A	clu_3688	chrX:129417-132807
-0.417644	0.121809	0.0702489	-0.0515603	chr3L	22773716	22774738	Success	12.8076	6	0.000262548	0.00168194	SPoCk	clu_2919	chr3L:22773716-22774738
-0.155295	0.814498	0.762949	-0.0515488	chrX	12939242	12941720	Success	0.171886	1	0.55766	0.662964	fne	clu_4084	chrX:12939242-12941720
-0.0483881	0.799795	0.748247	-0.0515481	chr3L	8187193	8187479	Success	7.7536	3	0.00143072	0.00606128	Atg18a	clu_2430	chr3L:8187193-8187479
-0.618865	0.0838428	0.0322965	-0.0515463	chrX	14185105	14185193	Success	17.0539	11	0.00034731	0.00208588		clu_4129	chrX:14185105-14185193
-0.125105	0.20027	0.148759	-0.0515108	chr3R	6364725	6365004	Success	3.20666	2	0.0404918	0.0863769	CG42724	clu_1066	chr3R:6364725-6365004
0.306472	0.152563	0.101115	-0.0514473	chr2R	8746109	8752409	Success	21.0129	4	1.64773e-08	6.80842e-07	CG8740	clu_196	chr2R:8746109-8752409
-0.0860088	0.392623	0.341199	-0.0514234	chr2L	8250681	8252228	Success	2.62881	3	0.153876	0.248671	CG8086	clu_3275	chr2L:8250681-8252228
-0.111401	0.387388	0.336015	-0.0513735	chr3L	16960667	16962335	Success	0.700804	1	0.236455	0.348193	Nc73EF	clu_2752	chr3L:16960667-16962335
-0.180465	0.10582	0.054451	-0.0513686	chr3L	26008177	26014021	Success	23.465	9	4.04436e-07	9.49471e-06	CG40178	clu_2950	chr3L:26008177-26014021
-0.585798	0.112793	0.0614264	-0.051367	chr2L	12728241	12737959	Success	44.6763	14	5.02873e-13	9.44487e-11	MRP	clu_3429	chr2L:12728241-12737959
-0.470435	0.0873422	0.0360061	-0.0513361	chr3R	4311974	4312041	Success	1.88512	1	0.052172	0.105619	Suv3	clu_975	chr3R:4311974-4312041
-0.0988141	0.407468	0.356155	-0.0513127	chr3R	18309536	18314191	Success	2.26099	3	0.210338	0.31766	PKD	clu_1467	chr3R:18309536-18314191
-0.124016	0.318841	0.267541	-0.0513	chr3R	7102097	7107078	Success	0.285726	1	0.449683	0.566707	Alh	clu_1084	chr3R:7102097-7107078
-0.206574	0.861115	0.809847	-0.0512682	chr2R	17090375	17091359	Success	4.892	2	0.00750639	0.0231812	Sply	clu_624	chr2R:17090375-17091359
-1.45957	0.0596742	0.00841602	-0.0512582	chr2R	19981275	19982284	Success	13.0435	3	9.14561e-06	0.0001239	CG8654	clu_758	chr2R:19981275-19982284
-0.736451	0.0735642	0.0223472	-0.051217	chr2R	13989964	13990566	Success	4.47684	2	0.0113693	0.032023	RN-tre	clu_472	chr2R:13989964-13990566
-0.278233	0.180221	0.129035	-0.0511859	chr3R	23220643	23221762	Success	5.68946	2	0.00338143	0.0122156	cnc	clu_1624	chr3R:23220643-23221762
-0.529469	0.947347	0.896225	-0.0511221	chr2R	4692950	4693011	Success	8.56401	2	0.000190852	0.00129918	Nipped-B	clu_36	chr2R:4692950-4693011
-0.153083	0.373205	0.32209	-0.0511147	chr3R	24035326	24035614	Success	10.7061	3	8.64381e-05	0.000705854	Miro	clu_1658	chr3R:24035326-24035614
0.152038	0.242394	0.191284	-0.0511103	chrX	3865439	3869517	Success	4.85163	2	0.00781565	0.0239057	yin	clu_3816	chrX:3865439-3869517
-0.537445	0.308262	0.257168	-0.051093	chr2R	19292860	19299170	Success	4.86031	3	0.0210966	0.0516722	Tab2	clu_729	chr2R:19292860-19299170
-0.267046	0.470136	0.419053	-0.0510827	chr4	332002	342922	Success	21.8688	10	3.66886e-06	6.06389e-05	PMCA	clu_1980	chr4:332002-342922
-1.0624	0.0647507	0.0136929	-0.0510578	chr2R	12754750	12754826	Success	6.54889	2	0.00143171	0.00606128	Taz	clu_415	chr2R:12754750-12754826
-0.46838	0.0869844	0.0359927	-0.0509917	chr3L	15512353	15512476	Success	6.2595	1	0.000402835	0.00231826	Eip71CD	clu_2682	chr3L:15512353-15512476
-0.134008	0.315665	0.264686	-0.0509788	chr2R	6084007	6084169	Success	1.41492	2	0.242945	0.355597	Ars2	clu_68	chr2R:6084007-6084169
-0.40672	0.955151	0.90423	-0.0509214	chr2R	8870447	8870583	Success	0.913896	1	0.176389	0.27723	RyR	clu_198	chr2R:8870447-8870583
-1.20575	0.0614793	0.0105898	-0.0508896	chr3L	12207937	12213093	Success	5.68204	2	0.00340659	0.0122507	app	clu_2590	chr3L:12207937-12213093
-0.256858	0.150726	0.0999071	-0.0508189	chr3L	11695578	11696415	Success	2.02212	2	0.132375	0.220732	CG11652	clu_2570	chr3L:11695578-11696415
-0.204119	0.168518	0.117706	-0.0508122	chr3R	14625917	14626026	Success	6.73577	4	0.00918745	0.0268856	His4r	clu_1333	chr3R:14625917-14626026
-0.110519	0.49989	0.449114	-0.0507759	chr2L	9906443	9907051	Success	4.56579	3	0.0275915	0.0639367	CG13124	clu_3328	chr2L:9906443-9907051
-0.293376	0.163853	0.11315	-0.0507032	chr2L	4475318	4476852	Success	0.58698	2	0.556004	0.66178	ine	clu_3124	chr2L:4475318-4476852
-0.253334	0.910726	0.860068	-0.0506572	chr3L	982297	983855	Success	1.27121	1	0.110825	0.192089	Glut1	clu_2132	chr3L:982297-983855
-0.117337	0.341245	0.29061	-0.0506355	chr2R	8618461	8618531	Success	0.666775	1	0.248174	0.361076	Cirl	clu_187	chr2R:8618461-8618531
-0.284016	0.126413	0.0757822	-0.0506309	chrX	8210038	8210403	Success	1.53884	1	0.0793738	0.147337	sdt	clu_3933	chrX:8210038-8210403
-0.168861	0.20765	0.157025	-0.0506254	chrX	3707491	3708744	Success	3.40564	2	0.0331856	0.0740804	Rala	clu_3812	chrX:3707491-3708744
0.118964	0.225918	0.175294	-0.0506246	chr2R	14149953	14150226	Success	6.51352	3	0.00457851	0.0154689	Rcd1	clu_476	chr2R:14149953-14150226
-0.392301	0.111091	0.0605556	-0.0505356	chr3L	21496877	21497291	Success	6.83199	2	0.0010787	0.00487897	Hr78	clu_2885	chr3L:21496877-21497291
-0.398714	0.0963665	0.0458392	-0.0505273	chr2R	7983007	7983476	Success	2.25668	1	0.0336311	0.074913	ACC	clu_165	chr2R:7983007-7983476
0.0920389	0.220432	0.169918	-0.0505139	chr3R	19619380	19627553	Success	7.70136	2	0.000452213	0.00253534	CG6231	clu_1502	chr3R:19619380-19627553
-0.139643	0.291009	0.24053	-0.0504793	chr2R	24545690	24555354	Success	2.85491	3	0.126614	0.213191	ITP	clu_916	chr2R:24545690-24555354
-0.492573	0.0832656	0.0328015	-0.0504641	chr2L	20830209	20830281	Success	5.21072	1	0.00124561	0.00543268	CG31673	clu_3624	chr2L:20830209-20830281
-0.163901	0.18888	0.138467	-0.0504125	chr3R	5652001	5652381	Success	4.18152	2	0.0152752	0.0401508	Sec23	clu_1042	chr3R:5652001-5652381
0.425279	0.621177	0.570815	-0.0503629	chr3L	3326367	3327860	Success	29.2342	8	9.30103e-10	6.00498e-08	PHGPx	clu_2264	chr3L:3326367-3327860
-1.21288	0.0555268	0.00517093	-0.0503558	chrX	17105656	17105750	Success	5.75859	1	0.00068956	0.00340008	Arpc3B	clu_4259	chrX:17105656-17105750
-0.258471	0.136482	0.0861353	-0.0503468	chr3R	4446246	4446425	Success	2.3766	1	0.0292438	0.0670191	CG31522	clu_987	chr3R:4446246-4446425
-0.137723	0.783619	0.733301	-0.0503178	chrX	1221595	1222485	Success	0.505338	1	0.314741	0.430775	CG3638	clu_3729	chrX:1221595-1222485
-0.232155	0.150298	0.100058	-0.0502395	chr2R	23422566	23433257	Success	0.707475	1	0.234236	0.345666	CG9815	clu_859	chr2R:23422566-23433257
-0.390445	0.0971908	0.0469884	-0.0502024	chr2R	15383299	15383403	Success	2.06121	1	0.0423184	0.0894422	SRPK	clu_526	chr2R:15383299-15383403
-0.23732	0.90317	0.852999	-0.0501716	chr3R	31787738	31787802	Success	2.21667	1	0.0352437	0.077917	faf	clu_1920	chr3R:31787738-31787802
-0.144334	0.216776	0.166607	-0.0501688	chr3R	8941316	8941408	Success	9.0365	2	0.000118987	0.000905439	skap	clu_1136	chr3R:8941316-8941408
0.340816	0.454875	0.404783	-0.0500925	chr2R	17701894	17702075	Success	2.52013	2	0.0804489	0.148665	Uhg1	clu_654	chr2R:17701894-17702075
-0.159791	0.507499	0.457451	-0.0500487	chr3L	2400616	2402555	Success	0.655213	2	0.519331	0.630399	Svil	clu_2215	chr3L:2400616-2402555
-0.180465	0.103075	0.0530388	-0.0500364	chr3L	26008177	26010107	Success	23.465	9	4.04436e-07	9.49471e-06	CG40178	clu_2950	chr3L:26008177-26010107
-0.592047	0.320849	0.270848	-0.0500018	chr2L	4196779	4197873	Success	23.7864	3	2.6253e-10	2.25995e-08	CG3714	clu_3113	chr2L:4196779-4197873
-0.287183	0.123514	0.0735135	-0.0500008	chr3R	23125195	23125258	Success	1.31466	1	0.104907	0.183676	CG31365	clu_1618	chr3R:23125195-23125258
-0.315455	0.16692	0.116929	-0.0499912	chr2L	9151440	9154659	Success	6.89018	5	0.0170665	0.0436377	CG32982	clu_3307	chr2L:9151440-9154659
-0.124185	0.745008	0.69504	-0.0499671	chr3R	17696586	17697665	Success	0.825965	1	0.198696	0.303854	osa	clu_1449	chr3R:17696586-17697665
-0.216855	0.182211	0.132331	-0.0498801	chr3L	7050187	7050565	Success	1.32615	2	0.265498	0.379939	Mp	clu_2379	chr3L:7050187-7050565
-0.436198	0.110436	0.0605632	-0.0498727	chr3L	5347683	5351319	Success	3.86818	2	0.0208964	0.0512731	lama	clu_2336	chr3L:5347683-5351319
-0.54785	0.07696	0.0271174	-0.0498426	chr2L	3361443	3362416	Success	5.02831	1	0.00151802	0.00636153	CG34394	clu_3095	chr2L:3361443-3362416
0.937688	0.318431	0.268608	-0.0498233	chr3L	15518028	15519457	Success	12.4838	2	3.78767e-06	6.19836e-05	mex1	clu_2683	chr3L:15518028-15519457
-0.109547	0.375518	0.325697	-0.0498208	chrX	12745867	12746869	Success	0.480958	1	0.326705	0.443244	CG4004	clu_4080	chrX:12745867-12746869
-0.126426	0.75449	0.704715	-0.049775	chr3R	22690017	22690075	Success	0.890333	1	0.182068	0.284425	wfs1	clu_1604	chr3R:22690017-22690075
-0.103195	0.431292	0.38155	-0.0497411	chrX	5901013	5902690	Success	0.463528	1	0.335629	0.452765	Act5C	clu_3863	chrX:5901013-5902690
-2.08962	0.0920209	0.0423259	-0.049695	chr2L	14741565	14741620	Success	72.6402	14	6.30044e-24	1.30167e-20		clu_3470	chr2L:14741565-14741620
-0.104027	0.420267	0.37058	-0.0496874	chr2L	1499421	1499558	Success	0.619788	1	0.265553	0.379939	CG18131	clu_3024	chr2L:1499421-1499558
-0.344649	0.130625	0.0809543	-0.049671	chrX	11609307	11610202	Success	4.41531	2	0.0120908	0.0335973	CG2247	clu_4036	chrX:11609307-11610202
-0.52847	0.531251	0.481594	-0.0496573	chr2L	19385705	19385780	Success	12.6211	3	1.37414e-05	0.000170508	fon	clu_3576	chr2L:19385705-19385780
-0.216108	0.101965	0.0523198	-0.0496451	chr2R	18021187	18021488	Success	11.8202	12	0.0227563	0.0548275		clu_666	chr2R:18021187-18021488
-0.190332	0.192431	0.142837	-0.0495936	chr2L	4532386	4533571	Success	2.78016	3	0.135075	0.224415	dpy	clu_3128	chr2L:4532386-4533571
-0.275702	0.922824	0.873243	-0.0495807	chrX	11815539	11816422	Success	2.48078	1	0.0259167	0.0607763	CG1578	clu_4048	chrX:11815539-11816422
-0.32005	0.937781	0.888226	-0.0495544	chr2R	10117868	10118032	Success	1.39782	1	0.0945216	0.168856	dmpd	clu_282	chr2R:10117868-10118032
-0.182434	0.466522	0.417006	-0.0495159	chr3R	13647546	13648918	Success	10.1656	2	3.84726e-05	0.000382136	rin	clu_1298	chr3R:13647546-13648918
-0.216076	0.158287	0.108788	-0.049499	chr3R	9242700	9242833	Success	0.835774	1	0.196051	0.300699	Vps15	clu_1151	chr3R:9242700-9242833
-0.138473	0.521072	0.471576	-0.049496	chr3R	5824975	5825036	Success	0.629731	2	0.532735	0.641393	dgrn	clu_1055	chr3R:5824975-5825036
-0.55829	0.914368	0.864882	-0.0494866	chr3L	15810848	15813246	Success	7.11735	2	0.000810916	0.00385582	fwe	clu_2691	chr3L:15810848-15813246
-0.26617	0.784794	0.735326	-0.0494681	chr2L	6722430	6723193	Success	2.52966	2	0.0796859	0.1476	homer	clu_3209	chr2L:6722430-6723193
-0.242391	0.214549	0.165087	-0.049462	chr3L	14231325	14231927	Success	3.77646	2	0.0229037	0.0550541	nuf	clu_2654	chr3L:14231325-14231927
-0.370005	0.0994373	0.0500445	-0.0493928	chr2R	6085230	6085331	Success	1.54469	1	0.0788046	0.147073	Ars2	clu_70	chr2R:6085230-6085331
-0.171899	0.199602	0.150258	-0.0493444	chr2R	22896396	22904072	Success	0.804466	1	0.204642	0.311019	nahoda	clu_848	chr2R:22896396-22904072
0.602575	0.44051	0.391171	-0.0493391	chr3R	7224464	7224925	Success	17.4041	3	1.33736e-07	3.91913e-06	thw	clu_1094	chr3R:7224464-7224925
-0.487965	0.205601	0.15631	-0.0492917	chr2R	5778713	5782767	Success	22.971	6	3.04025e-08	1.17405e-06	ZnT41F	clu_61	chr2R:5778713-5782767
-0.864828	0.0952159	0.0459417	-0.0492742	chr3R	4809274	4811983	Success	8.76699	4	0.00152162	0.00636368	ctrip,Hus1-like	clu_1001	chr3R:4809274-4811983
0.193731	0.327917	0.278661	-0.0492557	chr3R	19594398	19594500	Success	14.5908	4	7.18089e-06	0.000103385	Dys	clu_1501	chr3R:19594398-19594500
-0.186452	0.866759	0.81753	-0.0492296	chr2R	12403508	12404166	Success	0.494902	1	0.31979	0.435809	Cpr49Ae	clu_384	chr2R:12403508-12404166
-0.0985418	0.530618	0.481394	-0.049224	chr2R	23758602	23759726	Success	0.538112	1	0.299544	0.41445	sona	clu_874	chr2R:23758602-23759726
-0.41137	0.115466	0.0662597	-0.0492062	chr3R	30032112	30032931	Success	6.3085	2	0.00182076	0.00739761	Axn	clu_1858	chr3R:30032112-30032931
-0.389666	0.930749	0.881568	-0.049181	chr2R	15522104	15522874	Success	5.38243	2	0.00459663	0.0155174	Khc-73	clu_530	chr2R:15522104-15522874
-0.099765	0.465422	0.41628	-0.049142	chrX	15499462	15503583	Success	0.658559	1	0.25111	0.364449	Gmap	clu_4157	chrX:15499462-15503583
-0.300317	0.218309	0.169175	-0.0491344	chr3L	19790254	19793454	Success	4.06618	5	0.149091	0.242346	CG42637,Gyc76C	clu_2820	chr3L:19790254-19793454
-0.648315	0.967759	0.918644	-0.0491147	chrX	2671822	2672914	Success	8.28589	2	0.000252048	0.00162474	sgg	clu_3788	chrX:2671822-2672914
-0.135156	0.13622	0.0871513	-0.049069	chrX	7893490	7893588	Success	25.1748	5	1.1753e-09	7.14169e-08	ND-MNLL,CG45089	clu_3913	chrX:7893490-7893588
-0.208191	0.273164	0.224122	-0.0490425	chr2L	229382	230538	Success	6.3614	2	0.00172696	0.00705117	kis	clu_2984	chr2L:229382-230538
-0.217753	0.340831	0.29185	-0.0489809	chr3L	3127025	3127653	Success	1.76946	2	0.170425	0.269394	prominin-like	clu_2247	chr3L:3127025-3127653
0.0163552	0.432091	0.38317	-0.0489206	chr3L	8097172	8098346	Success	19.3906	5	2.62818e-07	6.74512e-06	Ect4	clu_2424	chr3L:8097172-8098346
-1.66068	0.0588855	0.00998793	-0.0488976	chr2L	5043016	5043078	Success	15.0856	6	3.64703e-05	0.000369351	CG31650	clu_3146	chr2L:5043016-5043078
[truncated: 10,056 more rows]

## Sheet: AS clas. |dPSI|>0.1 Adj. P<0.05
FBgn Number	Gene Name	Gene Symbol	deltaPSI	adjusted p-value	Chromosome location	Strand	GO_BIOLOGICAL_PROCESS	GO_CELLULAR_COMPONENT	GO_MOLECULAR_FUNCTION	ES	A5SS	A3SS	Exitron	ES-ST	A5SS-ST	A3SS-ST	Exitron-ST	ES-UpSet	A5SS-UpSet	A3SS-UpSet	Exitron-UpSet	Other
FBgn0039760		CG9682	-0.971996	0.000137198	chr3R:30252644-30252711	+	-	-	-	FALSE	FALSE	FALSE	TRUE	FALSE	FALSE	FALSE	TRUE	FALSE	FALSE	FALSE	TRUE	FALSE
FBgn0037420		CG15597	-0.895994	0.00259528	chr3R:6284745-6284827	-	-	-	-	FALSE	FALSE	FALSE	TRUE	FALSE	FALSE	FALSE	TRUE	FALSE	FALSE	FALSE	TRUE	FALSE
FBgn0026086	Adenosine deaminase acting on RNA	Adar	-0.866654	9.84916e-07	chrX:1774222-1778612	+	adenosine to inosine editing ; GO:0006382 | inferred from biological aspect of ancestor with PANTHER:PTN000098822 <newline> regulation of membrane potential ; GO:0042391 | inferred from mutant phenotype <newline> adenosine to inosine editing ; GO:0006382 | inferred from mutant phenotype <newline> RNA modification ; GO:0009451 | inferred from direct assay <newline> mRNA modification ; GO:0016556 |…	nucleus ; GO:0005634 | inferred from high throughput direct assay <newline> nucleus ; GO:0005634 | inferred from biological aspect of ancestor with PANTHER:PTN000098822 <newline> cytoplasm ; GO:0005737 | inferred from biological aspect of ancestor with PANTHER:PTN000098822 <newline> nucleolus ; GO:0005730 | inferred from biological aspect of ancestor with PANTHER:PTN000098822	double-stranded RNA binding ; GO:0003725 | inferred from sequence or structural similarity <newline> double-stranded RNA adenosine deaminase activity ; GO:0003726 | inferred from biological aspect of ancestor with PANTHER:PTN000098822 <newline> double-stranded RNA binding ; GO:0003725 | inferred from biological aspect of ancestor with PANTHER:PTN000098822 <newline> double-stranded RNA adenosine d…	TRUE	FALSE	TRUE	FALSE	TRUE	TRUE	FALSE	FALSE	TRUE	FALSE	FALSE	FALSE	FALSE
FBgn0262870	axotactin	axo	-0.861342	3.72452e-07	chr3L:4675947-4686859	-	transmission of nerve impulse ; GO:0019226 | inferred from mutant phenotype	extracellular region ; GO:0005576 | inferred from sequence or structural similarity	serine-type endopeptidase inhibitor activity ; GO:0004867 | inferred from electronic annotation with InterPro:IPR002223	TRUE	FALSE	FALSE	FALSE	FALSE	FALSE	FALSE	FALSE	FALSE	FALSE	FALSE	FALSE	TRUE
FBgn0036484	Peroxin 3	Pex3	-0.832758	3.23217e-10	chr3L:15144535-15144669	+	peroxisome organization ; GO:0007031 | inferred from mutant phenotype <newline> fatty acid elongation ; GO:0030497 | inferred from mutant phenotype <newline> peroxisome organization ; GO:0007031 | inferred from sequence or structural similarity with HGNC:8858 <newline> positive regulation of ceramide biosynthetic process ; GO:2000304 | inferred from mutant phenotype <newline> protein import into …	peroxisome ; GO:0005777 | inferred from sequence or structural similarity with HGNC:8858 <newline> integral component of peroxisomal membrane ; GO:0005779 | inferred from biological aspect of ancestor with PANTHER:PTN001489815	protein binding, bridging ; GO:0030674 | inferred from biological aspect of ancestor with PANTHER:PTN001489815	FALSE	TRUE	FALSE	FALSE	FALSE	TRUE	FALSE	FALSE	FALSE	TRUE	FALSE	FALSE	FALSE
FBgn0015040	Cytochrome P450-9c1	Cyp9c1	-0.759392	0.00295229	chr2R:24631364-24631425	+	oxidation-reduction process ; GO:0055114 | inferred from electronic annotation with InterPro:IPR001128, InterPro:IPR002401, InterPro:IPR017972	-	oxidoreductase activity, acting on paired donors, with incorporation or reduction of molecular oxygen ; GO:0016705 | inferred from electronic annotation with InterPro:IPR001128, InterPro:IPR002401, InterPro:IPR017972 <newline> heme binding ; GO:0020037 | inferred from electronic annotation with InterPro:IPR001128, InterPro:IPR002401 <newline> iron ion binding ; GO:0005506 | inferred from electron…	FALSE	FALSE	FALSE	FALSE	FALSE	FALSE	FALSE	FALSE	FALSE	FALSE	FALSE	FALSE	TRUE
FBgn0004435	G protein alpha q subunit	Galphaq	-0.75837	4.68417e-08	chr2R:12616724-12616787	+	neuron cellular homeostasis ; GO:0070050 | inferred from genetic interaction with FLYBASE:GluRIinferred by curator; FB:FBgn0046113 <newline> phototransduction ; GO:0007602 | inferred from mutant phenotype <newline> metarhodopsin inactivation ; GO:0016060 | inferred from mutant phenotype <newline> regulation of neuromuscular synaptic transmission ; GO:1900073 | inferred from genetic interaction wi…	heterotrimeric G-protein complex ; GO:0005834 | inferred from biological aspect of ancestor with PANTHER:PTN000026392 <newline> heterotrimeric G-protein complex ; GO:0005834 | inferred from sequence or structural similarity with MGI:MGI:95776 <newline> rhabdomere ; GO:0016028 | traceable author statement <newline> rhabdomere ; GO:0016028 | inferred from direct assay <newline> plasma membrane ; GO…	guanyl nucleotide binding ; GO:0019001 | inferred from electronic annotation with InterPro:IPR001019 <newline> GTPase activity ; GO:0003924 | inferred from mutant phenotype <newline> GTPase activity ; GO:0003924 | inferred from sequence or structural similarity with MGI:MGI:95776 <newline> G protein-coupled receptor binding ; GO:0001664 | inferred from biological aspect of ancestor with PANTHER:P…	FALSE	FALSE	FALSE	FALSE	FALSE	FALSE	FALSE	FALSE	FALSE	FALSE	FALSE	FALSE	TRUE
FBgn0264272	multiple wing hairs	mwh	-0.755202	0.0158235	chr3L:1207778-1213299	+	cortical actin cytoskeleton organization ; GO:0030866 | inferred from biological aspect of ancestor with PANTHER:PTN002509302 <newline> cell migration ; GO:0016477 | inferred from biological aspect of ancestor with PANTHER:PTN002509302 <newline> imaginal disc-derived wing hair organization ; GO:0035317 | inferred from mutant phenotype <newline> imaginal disc-derived wing hair site selection ; GO:…	cytosol ; GO:0005829 | inferred from biological aspect of ancestor with PANTHER:PTN002509302	Rho GTPase binding ; GO:0017048 | inferred from electronic annotation with InterPro:IPR010473 <newline> protein binding ; GO:0005515 | inferred from physical interaction with cmb <newline> actin filament binding ; GO:0051015 | inferred from biological aspect of ancestor with PANTHER:PTN002509302	TRUE	TRUE	TRUE	FALSE	TRUE	TRUE	TRUE	FALSE	TRUE	TRUE	TRUE	FALSE	FALSE
FBgn0039817		CG15553	-0.736851	0.010217	chr3R:31099214-31099274	-	transmembrane transport ; GO:0055085 | inferred from electronic annotation with InterPro:IPR011701	integral component of membrane ; GO:0016021 | inferred from electronic annotation with InterPro:IPR011701	-	FALSE	FALSE	FALSE	FALSE	FALSE	FALSE	FALSE	FALSE	FALSE	FALSE	FALSE	FALSE	TRUE
FBgn0266633	antisense RNA:CR45140	CR45140	-0.668611	8.15369e-05	chr2R:12868606-12868935	+	-	-	-	FALSE	FALSE	FALSE	FALSE	FALSE	FALSE	FALSE	FALSE	FALSE	FALSE	FALSE	FALSE	TRUE
FBgn0031732		CG11149	-0.657496	3.00776e-06	chr2L:5720027-5720373	-	protein O-linked mannosylation ; GO:0035269 | inferred from sequence or structural similarity with UniProtKB:O43505	Golgi apparatus ; GO:0005794 | inferred from sequence or structural similarity with UniProtKB:O43505	glucuronosyltransferase activity ; GO:0015020 | inferred from sequence or structural similarity with UniProtKB:O43505	FALSE	TRUE	FALSE	FALSE	FALSE	TRUE	FALSE	FALSE	FALSE	TRUE	FALSE	FALSE	FALSE
FBgn0083124	U snoRNA host gene 4	Uhg4	-0.615618	2.12977e-06	chr2R:9096735-9096926	+	-	-	-	TRUE	FALSE	FALSE	FALSE	FALSE	FALSE	FALSE	FALSE	FALSE	FALSE	FALSE	FALSE	TRUE
FBgn0032981		CG3635	-0.596589	0.000160306	chr2L:22183466-22183528	+	lipid metabolic process ; GO:0006629 | inferred from electronic annotation with InterPro:IPR006693	-	hydrolase activity, acting on ester bonds ; GO:0016788 | inferred from electronic annotation with InterPro:IPR025483	FALSE	FALSE	FALSE	FALSE	FALSE	FALSE	FALSE	FALSE	FALSE	FALSE	FALSE	FALSE	TRUE
FBgn0039760		CG9682	-0.576719	0.0256381	chr3R:30252383-30252471	+	-	-	-	FALSE	FALSE	FALSE	TRUE	FALSE	FALSE	FALSE	TRUE	FALSE	FALSE	FALSE	TRUE	FALSE
FBgn0259994	Otopetrin-like a	CG42492	-0.569829	0.000405373	chrX:5629024-5629184	-	-	-	-	FALSE	FALSE	FALSE	FALSE	FALSE	FALSE	FALSE	FALSE	FALSE	FALSE	FALSE	FALSE	TRUE
FBgn0034204		CG10953	-0.560757	0.00229078	chr2R:17166016-17166125	-	-	-	-	FALSE	FALSE	FALSE	TRUE	FALSE	FALSE	TRUE	TRUE	FALSE	FALSE	FALSE	TRUE	FALSE
FBgn0267726		CG46059	-0.556368	0.000137198	chr2L:19183452-19183512	-	-	-	-	FALSE	FALSE	TRUE	FALSE	FALSE	FALSE	TRUE	FALSE	FALSE	FALSE	TRUE	FALSE	FALSE
FBgn0025726	unc-13	unc-13	-0.538704	2.58557e-05	chr4:903471-904361	-	intracellular signal transduction ; GO:0035556 | inferred from electronic annotation with InterPro:IPR002219 <newline> chemical synaptic transmission ; GO:0007268 | inferred from mutant phenotype <newline> synaptic vesicle maturation ; GO:0016188 | inferred from biological aspect of ancestor with PANTHER:PTN000049880 <newline> synaptic vesicle priming ; GO:0016082 | inferred from biological aspec…	terminal bouton ; GO:0043195 | inferred from direct assay <newline> terminal bouton ; GO:0043195 | inferred from biological aspect of ancestor with PANTHER:PTN000049880 <newline> presynaptic active zone ; GO:0048786 | inferred from biological aspect of ancestor with PANTHER:PTN000049880 <newline> neuromuscular junction ; GO:0031594 | inferred from biological aspect of ancestor with PANTHER:PTN000…	diacylglycerol binding ; GO:0019992 | inferred from electronic annotation with InterPro:IPR027080 <newline> phospholipid binding ; GO:0005543 | inferred from electronic annotation with InterPro:IPR037302 <newline> calcium ion binding ; GO:0005509 | inferred from electronic annotation with InterPro:IPR037302 <newline> calmodulin binding ; GO:0005516 | inferred from biological aspect of ancestor wi…	TRUE	FALSE	FALSE	FALSE	FALSE	FALSE	FALSE	FALSE	FALSE	FALSE	FALSE	FALSE	TRUE
FBgn0035495		CG14989	-0.520798	1.65128e-10	chr3L:4087704-4088960	+	-	-	-	FALSE	FALSE	FALSE	FALSE	TRUE	FALSE	FALSE	FALSE	FALSE	FALSE	FALSE	FALSE	TRUE
FBgn0033609	F-box and leucine-rich repeat protein 6	Fbl6	-0.504356	0.00633328	chr2R:11288560-11289393	-	SCF-dependent proteasomal ubiquitin-dependent protein catabolic process ; GO:0031146 | inferred from biological aspect of ancestor with PANTHER:PTN002547163 <newline> regulation of protein stability ; GO:0031647 | inferred from direct assay <newline> ubiquitin-dependent protein catabolic process ; GO:0006511 | inferred from biological aspect of ancestor with PANTHER:PTN002547163 <newline> positiv…	SCF ubiquitin ligase complex ; GO:0019005 | inferred from sequence model <newline> nucleoplasm ; GO:0005654 | inferred from sequence or structural similarity with HGNC:13603 <newline> SCF ubiquitin ligase complex ; GO:0019005 | inferred from biological aspect of ancestor with PANTHER:PTN002547163	SAM domain binding ; GO:0032093 | inferred from physical interaction with aop <newline> ubiquitin-protein transferase activity ; GO:0004842 | contributes_to inferred from biological aspect of ancestor with PANTHER:PTN002547163 <newline> ubiquitin-protein transferase activity ; GO:0004842 | contributes_to inferred from sequence model	FALSE	TRUE	FALSE	FALSE	FALSE	TRUE	FALSE	FALSE	FALSE	TRUE	FALSE	FALSE	FALSE
FBgn0050015		CG30015	-0.501174	0.000598882	chr2R:10862955-10873854	-	-	-	-	FALSE	FALSE	FALSE	FALSE	FALSE	FALSE	FALSE	FALSE	FALSE	FALSE	FALSE	FALSE	TRUE
FBgn0034758		CG13510	-0.492173	0.00128588	chr2R:22660861-22661069	+	cold acclimation ; GO:0009631 | inferred from expression pattern	cellular_component ; GO:0005575 | no biological data available	molecular_function ; GO:0003674 | no biological data available	FALSE	FALSE	FALSE	FALSE	FALSE	TRUE	TRUE	FALSE	FALSE	FALSE	FALSE	FALSE	TRUE
FBgn0250819		CG33521	-0.488652	3.56812e-07	chr4:1190008-1190067	+	muscle tissue development ; GO:0060537 | inferred from biological aspect of ancestor with PANTHER:PTN001198226 <newline> sarcomere organization ; GO:0045214 | inferred from biological aspect of ancestor with PANTHER:PTN001198226 <newline> actin cytoskeleton organization ; GO:0030036 | inferred from biological aspect of ancestor with PANTHER:PTN001198224	nucleus ; GO:0005634 | inferred from biological aspect of ancestor with PANTHER:PTN001198226 <newline> cytoplasm ; GO:0005737 | inferred from biological aspect of ancestor with PANTHER:PTN001198224 <newline> Z disc ; GO:0030018 | inferred from biological aspect of ancestor with PANTHER:PTN001198226	structural constituent of muscle ; GO:0008307 | inferred from biological aspect of ancestor with PANTHER:PTN001198226 <newline> actinin binding ; GO:0042805 | inferred from biological aspect of ancestor with PANTHER:PTN001198226	FALSE	FALSE	FALSE	FALSE	FALSE	FALSE	FALSE	FALSE	FALSE	FALSE	FALSE	FALSE	TRUE
FBgn0261988	G protein-coupled receptor kinase 2	Gprk2	-0.461873	2.50323e-08	chr3R:31405956-31410354	+	apical constriction involved in gastrulation ; GO:0003384 | inferred from mutant phenotype <newline> positive regulation of smoothened signaling pathway ; GO:0045880 | inferred from mutant phenotype <newline> positive regulation of Toll signaling pathway ; GO:0045752 | inferred from mutant phenotype inferred from genetic interaction with Tl <newline> positive regulation of antibacterial peptide b…	plasma membrane ; GO:0005886 | inferred from direct assay <newline> cytoplasm ; GO:0005737 | inferred from direct assay <newline> plasma membrane ; GO:0005886 | inferred from high throughput direct assay <newline> cytoplasmic side of plasma membrane ; GO:0009898 | inferred from direct assay	ATP binding ; GO:0005524 | inferred from electronic annotation with InterPro:IPR000239, InterPro:IPR000719, InterPro:IPR000961, InterPro:IPR002290, InterPro:IPR017441 <newline> protein serine/threonine kinase activity ; GO:0004674 | inferred from mutant phenotype <newline> phosphatidylinositol-4-phosphate binding ; GO:0070273 | inferred from direct assay <newline> G protein-coupled receptor kinas…	FALSE	FALSE	FALSE	FALSE	FALSE	FALSE	FALSE	FALSE	FALSE	FALSE	FALSE	FALSE	TRUE
FBgn0011206	boule	bol	-0.454723	1.46596e-05	chr3L:9102807-9107342	-	germ cell development ; GO:0007281 | inferred from electronic annotation with InterPro:IPR037366 <newline> spermatocyte division ; GO:0048137 | inferred from mutant phenotype <newline> 3'-UTR-mediated mRNA stabilization ; GO:0070935 | inferred from biological aspect of ancestor with PANTHER:PTN000877352 <newline> G2/MI transition of meiotic cell cycle ; GO:0008315 | traceable author statement <ne…	nucleus ; GO:0005634 | inferred from direct assay <newline> perikaryon ; GO:0043204 | inferred from direct assay <newline> cytoplasm ; GO:0005737 | inferred from biological aspect of ancestor with PANTHER:PTN000877352 <newline> cytoplasm ; GO:0005737 | inferred from direct assay	mRNA binding ; GO:0003729 | inferred from sequence or structural similarity <newline> RNA binding ; GO:0003723 | inferred from mutant phenotype <newline> translation activator activity ; GO:0008494 | inferred from biological aspect of ancestor with PANTHER:PTN000877352 <newline> mRNA 3'-UTR binding ; GO:0003730 | inferred from biological aspect of ancestor with PANTHER:PTN000877352	TRUE	FALSE	FALSE	FALSE	TRUE	FALSE	FALSE	FALSE	TRUE	FALSE	FALSE	FALSE	FALSE
FBgn0053092	delta-1-Pyrroline-5-carboxylate dehydrogenase 2	P5CDh2	-0.454607	0.003032	chr3R:21878071-21878172	+	oxidation-reduction process ; GO:0055114 | inferred from electronic annotation with InterPro:IPR015590, InterPro:IPR016161, InterPro:IPR016162, InterPro:IPR016163 <newline> proline metabolic process ; GO:0006560 | inferred from biological aspect of ancestor with PANTHER:PTN000193023 <newline> proline catabolic process to glutamate ; GO:0010133 | inferred from biological aspect of ancestor with PA…	mitochondrial matrix ; GO:0005759 | inferred from biological aspect of ancestor with PANTHER:PTN000193024	oxidoreductase activity, acting on the aldehyde or oxo group of donors, NAD or NADP as acceptor ; GO:0016620 | inferred from electronic annotation with InterPro:IPR016163 <newline> 1-pyrroline-5-carboxylate dehydrogenase activity ; GO:0003842 | inferred from sequence or structural similarity with UniProtKB:P07275 <newline> 1-pyrroline-5-carboxylate dehydrogenase activity ; GO:0003842 | inferred f…	FALSE	FALSE	FALSE	TRUE	FALSE	FALSE	FALSE	FALSE	FALSE	FALSE	FALSE	FALSE	TRUE
FBgn0017429		CG5989	-0.453927	0.000132097	chr3L:8603822-8603906	-	-	-	ribosome binding ; GO:0043022 | inferred from electronic annotation with InterPro:IPR033122	FALSE	FALSE	TRUE	FALSE	FALSE	FALSE	TRUE	FALSE	FALSE	FALSE	TRUE	FALSE	FALSE
FBgn0034085	Protein tyrosine phosphatase 52F	Ptp52F	-0.433341	5.46619e-08	chr2R:16176674-16178172	-	motor neuron axon guidance ; GO:0008045 | inferred from genetic interaction with Ptp4E, Ptp10D <newline> peptidyl-tyrosine dephosphorylation ; GO:0035335 | inferred from direct assay <newline> nervous system development ; GO:0007399 | inferred from mutant phenotype <newline> axon guidance ; GO:0007411 | inferred from mutant phenotype <newline> motor neuron axon guidance ; GO:0008045 | inferred fr…	plasma membrane ; GO:0005886 | inferred from direct assay <newline> integral component of plasma membrane ; GO:0005887 | inferred from direct assay	protein tyrosine phosphatase activity ; GO:0004725 | inferred from biological aspect of ancestor with PANTHER:PTN000439233 <newline> transmembrane receptor protein tyrosine phosphatase activity ; GO:0005001 | inferred from direct assay <newline> protein tyrosine phosphatase activity ; GO:0004725 | inferred from direct assay	FALSE	FALSE	FALSE	FALSE	FALSE	TRUE	TRUE	FALSE	FALSE	FALSE	FALSE	FALSE	TRUE
FBgn0011206	boule	bol	-0.428476	2.24056e-11	chr3L:9113487-9129897	-	germ cell development ; GO:0007281 | inferred from electronic annotation with InterPro:IPR037366 <newline> spermatocyte division ; GO:0048137 | inferred from mutant phenotype <newline> 3'-UTR-mediated mRNA stabilization ; GO:0070935 | inferred from biological aspect of ancestor with PANTHER:PTN000877352 <newline> G2/MI transition of meiotic cell cycle ; GO:0008315 | traceable author statement <ne…	nucleus ; GO:0005634 | inferred from direct assay <newline> perikaryon ; GO:0043204 | inferred from direct assay <newline> cytoplasm ; GO:0005737 | inferred from biological aspect of ancestor with PANTHER:PTN000877352 <newline> cytoplasm ; GO:0005737 | inferred from direct assay	mRNA binding ; GO:0003729 | inferred from sequence or structural similarity <newline> RNA binding ; GO:0003723 | inferred from mutant phenotype <newline> translation activator activity ; GO:0008494 | inferred from biological aspect of ancestor with PANTHER:PTN000877352 <newline> mRNA 3'-UTR binding ; GO:0003730 | inferred from biological aspect of ancestor with PANTHER:PTN000877352	TRUE	FALSE	FALSE	FALSE	TRUE	FALSE	FALSE	FALSE	TRUE	FALSE	FALSE	FALSE	FALSE
FBgn0038079	Ninjurin C	NijC	-0.426784	0.00412781	chr3R:12695406-12696123	+	tissue regeneration ; GO:0042246 | inferred from electronic annotation with InterPro:IPR007007 <newline> cell adhesion ; GO:0007155 | inferred from biological aspect of ancestor with PANTHER:PTN000960117	integral component of membrane ; GO:0016021 | inferred from electronic annotation with InterPro:IPR007007	-	TRUE	FALSE	FALSE	FALSE	FALSE	FALSE	FALSE	FALSE	FALSE	FALSE	FALSE	FALSE	TRUE
FBgn0034093		CG15706	-0.419859	0.0169082	chr2R:16225325-16226059	-	-	-	-	FALSE	FALSE	TRUE	FALSE	FALSE	FALSE	FALSE	FALSE	FALSE	FALSE	FALSE	FALSE	TRUE
FBgn0040696		CG18675	-0.417703	0.00115978	chr3L:4174842-4192192	+	regulation of cilium movement ; GO:0003352 | inferred from electronic annotation with InterPro:IPR021298	cellular_component ; GO:0005575 | no biological data available	molecular_function ; GO:0003674 | no biological data available	TRUE	FALSE	FALSE	FALSE	FALSE	FALSE	FALSE	FALSE	FALSE	FALSE	FALSE	FALSE	TRUE
FBgn0033631	Superoxide dismutase 3	Sod3	-0.414975	5.72868e-21	chr2R:11382317-11384015	-	oxidation-reduction process ; GO:0055114 | inferred from electronic annotation with InterPro:IPR001424, InterPro:IPR018152 <newline> response to oxidative stress ; GO:0006979 | inferred from mutant phenotype <newline> removal of superoxide radicals ; GO:0019430 | inferred from biological aspect of ancestor with PANTHER:PTN000000113 <newline> UV protection ; GO:0009650 | inferred from direct assay…	extracellular space ; GO:0005615 | inferred from biological aspect of ancestor with PANTHER:PTN000000159 <newline> extracellular space ; GO:0005615 | inferred from direct assay <newline> plasma membrane ; GO:0005886 | inferred from high throughput direct assay <newline> extracellular region ; GO:0005576 | inferred from biological aspect of ancestor with PANTHER:PTN000000159	superoxide dismutase activity ; GO:0004784 | inferred from mutant phenotype <newline> superoxide dismutase activity ; GO:0004784 | inferred from direct assay <newline> copper ion binding ; GO:0005507 | inferred from biological aspect of ancestor with PANTHER:PTN000000113 <newline> superoxide dismutase activity ; GO:0004784 | inferred from biological aspect of ancestor with PANTHER:PTN000000113	TRUE	FALSE	FALSE	FALSE	TRUE	FALSE	FALSE	FALSE	TRUE	FALSE	FALSE	FALSE	FALSE
FBgn0262972	cherub	CR43283	-0.413162	0.00511507	chr3R:11255339-11255435	-	-	-	-	FALSE	FALSE	FALSE	FALSE	FALSE	FALSE	FALSE	FALSE	FALSE	FALSE	FALSE	FALSE	TRUE
FBgn0261988	G protein-coupled receptor kinase 2	Gprk2	-0.406441	2.50323e-08	chr3R:31410401-31433459	+	apical constriction involved in gastrulation ; GO:0003384 | inferred from mutant phenotype <newline> positive regulation of smoothened signaling pathway ; GO:0045880 | inferred from mutant phenotype <newline> positive regulation of Toll signaling pathway ; GO:0045752 | inferred from mutant phenotype inferred from genetic interaction with Tl <newline> positive regulation of antibacterial peptide b…	plasma membrane ; GO:0005886 | inferred from direct assay <newline> cytoplasm ; GO:0005737 | inferred from direct assay <newline> plasma membrane ; GO:0005886 | inferred from high throughput direct assay <newline> cytoplasmic side of plasma membrane ; GO:0009898 | inferred from direct assay	ATP binding ; GO:0005524 | inferred from electronic annotation with InterPro:IPR000239, InterPro:IPR000719, InterPro:IPR000961, InterPro:IPR002290, InterPro:IPR017441 <newline> protein serine/threonine kinase activity ; GO:0004674 | inferred from mutant phenotype <newline> phosphatidylinositol-4-phosphate binding ; GO:0070273 | inferred from direct assay <newline> G protein-coupled receptor kinas…	FALSE	FALSE	FALSE	FALSE	FALSE	FALSE	FALSE	FALSE	FALSE	FALSE	FALSE	FALSE	TRUE
FBgn0032079		CG31886	-0.396358	1.26808e-05	chr2L:8955586-8955682	-	-	-	-	FALSE	FALSE	FALSE	FALSE	FALSE	FALSE	FALSE	FALSE	FALSE	FALSE	FALSE	FALSE	TRUE
FBgn0011746	anachronism	ana	-0.391811	0.0140368	chr2R:9075084-9075873	+	-	-	-	FALSE	TRUE	FALSE	FALSE	FALSE	TRUE	FALSE	FALSE	FALSE	TRUE	FALSE	FALSE	FALSE
FBgn0050021	menage a trois	metro	-0.386303	0.00020825	chr2R:11021277-11229411	-	regulation of synaptic growth at neuromuscular junction ; GO:0008582 | inferred from mutant phenotype	subsynaptic reticulum ; GO:0071212 | inferred from direct assay	-	TRUE	FALSE	FALSE	FALSE	TRUE	FALSE	FALSE	FALSE	TRUE	FALSE	FALSE	FALSE	FALSE
FBgn0004242	Synaptotagmin 1	Syt1	-0.386192	4.63958e-07	chr2L:2793908-2795489	-	vesicle-mediated transport ; GO:0016192 | inferred from mutant phenotype <newline> regulation of calcium ion-dependent exocytosis ; GO:0017158 | inferred from biological aspect of ancestor with PANTHER:PTN000001283 <newline> synaptic vesicle exocytosis ; GO:0016079 | inferred from sequence or structural similarity <newline> regulation of dopamine secretion ; GO:0014059 | inferred from biological …	synaptic vesicle ; GO:0008021 | inferred from direct assay <newline> neuromuscular junction ; GO:0031594 | inferred from direct assay <newline> integral component of synaptic vesicle membrane ; GO:0030285 | non-traceable author statement <newline> axon ; GO:0030424 | inferred from biological aspect of ancestor with PANTHER:PTN000740739 <newline> synaptic vesicle membrane ; GO:0030672 | inferred f…	calcium-dependent phospholipid binding ; GO:0005544 | inferred from direct assay <newline> calcium-dependent phospholipid binding ; GO:0005544 | inferred from biological aspect of ancestor with PANTHER:PTN000001283 <newline> calcium ion binding ; GO:0005509 | inferred from direct assay <newline> protein binding ; GO:0005515 | inferred from physical interaction with stnB inferred from physical int…	FALSE	FALSE	FALSE	FALSE	FALSE	FALSE	FALSE	FALSE	FALSE	FALSE	FALSE	FALSE	TRUE
FBgn0020503	Cytoplasmic linker protein 190	CLIP-190	-0.384414	0.000272058	chr2L:17385495-17385561	+	cellularization ; GO:0007349 | inferred from mutant phenotype	spindle microtubule ; GO:0005876 | inferred from direct assay <newline> axon ; GO:0030424 | inferred from direct assay <newline> fusome ; GO:0045169 | inferred from direct assay <newline> Golgi apparatus ; GO:0005794 | inferred from direct assay <newline> microtubule plus-end ; GO:0035371 | inferred from direct assay <newline> axonal growth cone ; GO:0044295 | inferred from direct assay <newline>…	protein binding ; GO:0005515 | inferred from physical interaction with UniProtKB:Q8MSS1 <newline> microtubule binding ; GO:0008017 | inferred from direct assay <newline> microtubule plus-end binding ; GO:0051010 | inferred from direct assay <newline> myosin VI heavy chain binding ; GO:0070854 | inferred from physical interaction with jar <newline> protein binding ; GO:0005515 | inferred from phys…	FALSE	FALSE	FALSE	FALSE	FALSE	FALSE	FALSE	FALSE	FALSE	FALSE	FALSE	FALSE	TRUE
FBgn0262614	polychaetoid	pyd	-0.379719	0.0163368	chr3R:8865299-8865405	-	fusion cell fate specification ; GO:0035156 | inferred from mutant phenotype <newline> wing disc development ; GO:0035220 | inferred from mutant phenotype <newline> regulation of embryonic cell shape ; GO:0016476 | inferred from mutant phenotype <newline> branch fusion, open tracheal system ; GO:0035147 | inferred from high throughput mutant phenotype <newline> compound eye morphogenesis ; GO:000…	adherens junction ; GO:0005912 | inferred from direct assay <newline> plasma membrane ; GO:0005886 | inferred from direct assay <newline> apical part of cell ; GO:0045177 | inferred from direct assay <newline> axon ; GO:0030424 | inferred from direct assay <newline> nephrocyte diaphragm ; GO:0005917 | inferred from direct assay <newline> basolateral plasma membrane ; GO:0016323 | inferred from di…	cell adhesion molecule binding ; GO:0050839 | inferred from physical interaction with kirre	FALSE	FALSE	FALSE	FALSE	FALSE	FALSE	FALSE	FALSE	FALSE	FALSE	FALSE	FALSE	TRUE
FBgn0038652		CG7720	-0.374967	1.08819e-19	chr3R:18792120-18795011	-	transmembrane transport ; GO:0055085 | inferred from electronic annotation with InterPro:IPR001734	membrane ; GO:0016020 | inferred from electronic annotation with InterPro:IPR001734, InterPro:IPR019900	transmembrane transporter activity ; GO:0022857 | inferred from electronic annotation with InterPro:IPR001734	TRUE	FALSE	TRUE	FALSE	FALSE	FALSE	FALSE	FALSE	FALSE	FALSE	FALSE	FALSE	TRUE
FBgn0003371	shaggy	sgg	-0.3714	0.0114411	chrX:2658869-2659148	+	regulation of microtubule cytoskeleton organization ; GO:0070507 | inferred from mutant phenotype <newline> signal transduction ; GO:0007165 | inferred from biological aspect of ancestor with PANTHER:PTN000624299 <newline> positive regulation of proteasomal ubiquitin-dependent protein catabolic process ; GO:0032436 | inferred from mutant phenotype <newline> negative regulation of synaptic growth …	female germline ring canal ; GO:0035324 | inferred from direct assay <newline> cytoplasm ; GO:0005737 | inferred from biological aspect of ancestor with PANTHER:PTN000624299 <newline> nucleoplasm ; GO:0005654 | inferred from direct assay <newline> axon ; GO:0030424 | inferred from biological aspect of ancestor with PANTHER:PTN001173193 <newline> nucleus ; GO:0005634 | inferred from biological asp…	ATP binding ; GO:0005524 | inferred from electronic annotation with InterPro:IPR000719, InterPro:IPR002290, InterPro:IPR017441 <newline> protein serine/threonine kinase activity ; GO:0004674 | inferred from mutant phenotype <newline> protein serine/threonine kinase activity ; GO:0004674 | inferred from direct assay <newline> protein binding ; GO:0005515 | inferred from physical interaction with U…	FALSE	FALSE	FALSE	TRUE	FALSE	FALSE	FALSE	FALSE	FALSE	FALSE	FALSE	FALSE	TRUE
FBgn0261545		CG42663	-0.370556	0.00013129	chr2R:12723006-12734921	+	determination of adult lifespan ; GO:0008340 | inferred from mutant phenotype	-	-	FALSE	FALSE	FALSE	FALSE	FALSE	FALSE	FALSE	FALSE	FALSE	FALSE	FALSE	FALSE	TRUE
FBgn0051441		CG31441	-0.369288	6.6922e-05	chr3R:11236492-11236550	+	-	nucleus ; GO:0005634 | inferred from sequence or structural similarity with UniProtKB:P47043	zinc ion binding ; GO:0008270 | inferred from sequence or structural similarity with UniProtKB:P47043 <newline> transcription regulatory region sequence-specific DNA binding ; GO:0000976 | inferred from sequence or structural similarity with UniProtKB:P47043	FALSE	FALSE	FALSE	FALSE	FALSE	FALSE	FALSE	FALSE	FALSE	FALSE	FALSE	FALSE	TRUE
FBgn0031217		CG11377	-0.366225	0.00320466	chr2L:103434-103516	+	-	-	calcium ion binding ; GO:0005509 | inferred from electronic annotation with InterPro:IPR018097	FALSE	FALSE	FALSE	FALSE	FALSE	FALSE	FALSE	FALSE	FALSE	FALSE	FALSE	FALSE	TRUE
FBgn0033600	Cuticular protein 47Ec	Cpr47Ec	-0.365873	0.0111317	chr2R:11259700-11259828	-	chitin-based cuticle development ; GO:0040003 | inferred from sequence model	chitin-based extracellular matrix ; GO:0062129 | inferred from sequence model	structural constituent of cuticle ; GO:0042302 | inferred from electronic annotation with InterPro:IPR000618 <newline> structural constituent of chitin-based larval cuticle ; GO:0008010 | inferred from sequence model	FALSE	FALSE	FALSE	FALSE	FALSE	FALSE	FALSE	FALSE	FALSE	FALSE	FALSE	FALSE	TRUE
FBgn0020440	Focal adhesion kinase	Fak	-0.360157	0.00175107	chr2R:19436643-19437051	-	signal complex assembly ; GO:0007172 | inferred from electronic annotation with InterPro:IPR005189 <newline> protein phosphorylation ; GO:0006468 | inferred from electronic annotation with InterPro:IPR000719, InterPro:IPR001245, InterPro:IPR005189, InterPro:IPR008266, InterPro:IPR020635, InterPro:IPR036137 <newline> negative regulation of synaptic growth at neuromuscular junction ; GO:0045886 | i…	cytoskeleton ; GO:0005856 | inferred from electronic annotation with InterPro:IPR000299 <newline> focal adhesion ; GO:0005925 | inferred from direct assay <newline> focal adhesion ; GO:0005925 | inferred from sequence or structural similarity <newline> type Ib terminal bouton ; GO:0061176 | inferred from direct assay <newline> type Is terminal bouton ; GO:0061177 | inferred from direct assay	ATP binding ; GO:0005524 | inferred from electronic annotation with InterPro:IPR000719 <newline> protein tyrosine kinase activity ; GO:0004713 | inferred from electronic annotation with InterPro:IPR005189, InterPro:IPR020635, InterPro:IPR036137	FALSE	TRUE	FALSE	TRUE	FALSE	FALSE	FALSE	TRUE	FALSE	FALSE	FALSE	TRUE	FALSE
FBgn0020251	sulfateless	sfl	-0.358083	1.29008e-06	chr3L:6496481-6505083	+	sulfur compound metabolic process ; GO:0006790 | inferred from mutant phenotype <newline> Wnt signaling pathway ; GO:0016055 | inferred from mutant phenotype <newline> imaginal disc-derived wing margin morphogenesis ; GO:0008587 | inferred from mutant phenotype <newline> segment polarity determination ; GO:0007367 | inferred from mutant phenotype <newline> heparan sulfate proteoglycan biosyntheti…	Golgi cis cisterna ; GO:0000137 | inferred from direct assay <newline> endoplasmic reticulum ; GO:0005783 | inferred from direct assay <newline> Golgi apparatus ; GO:0005794 | inferred from biological aspect of ancestor with PANTHER:PTN000834543	[heparan sulfate]-glucosamine N-sulfotransferase activity ; GO:0015016 | inferred from biological aspect of ancestor with PANTHER:PTN000834543 <newline> heparan sulfate N-acetylglucosaminyltransferase activity ; GO:0042328 | inferred from biological aspect of ancestor with PANTHER:PTN000834543 <newline> deacetylase activity ; GO:0019213 | inferred from biological aspect of ancestor with PANTHER:P…	FALSE	FALSE	FALSE	FALSE	FALSE	FALSE	FALSE	FALSE	FALSE	FALSE	FALSE	FALSE	TRUE
FBgn0002709	meiotic 218	mei-218	-0.353823	0.0279713	chrX:17141481-17142802	-	reciprocal meiotic recombination ; GO:0007131 | traceable author statement <newline> reciprocal meiotic recombination ; GO:0007131 | inferred from mutant phenotype <newline> female meiosis chromosome segregation ; GO:0016321 | inferred from mutant phenotype <newline> female meiotic nuclear division ; GO:0007143 | inferred from mutant phenotype	MCM complex ; GO:0042555 | inferred from biological aspect of ancestor with PANTHER:PTN000179711 <newline> cytoplasm ; GO:0005737 | inferred from direct assay <newline> nucleus ; GO:0005634 | inferred from biological aspect of ancestor with PANTHER:PTN000179711	single-stranded DNA binding ; GO:0003697 | inferred from biological aspect of ancestor with PANTHER:PTN000179711 <newline> DNA replication origin binding ; GO:0003688 | inferred from biological aspect of ancestor with PANTHER:PTN000179711	TRUE	TRUE	TRUE	FALSE	TRUE	FALSE	FALSE	FALSE	TRUE	FALSE	FALSE	FALSE	FALSE
FBgn0034031		CG12963	-0.351451	0.000364534	chr2R:15557047-15557244	+	-	-	-	FALSE	FALSE	FALSE	FALSE	FALSE	FALSE	FALSE	FALSE	FALSE	FALSE	FALSE	FALSE	TRUE
FBgn0052603		CG32603	-0.347248	1.85322e-07	chrX:14185243-14185322	+	biological_process ; GO:0008150 | no biological data available	cellular_component ; GO:0005575 | no biological data available	molecular_function ; GO:0003674 | no biological data available	FALSE	FALSE	FALSE	TRUE	FALSE	FALSE	FALSE	TRUE	FALSE	FALSE	FALSE	TRUE	FALSE
FBgn0259736		CG42390	-0.345303	0.000213842	chr3R:22120971-22123945	+	biological_process ; GO:0008150 | no biological data available	nuclear pore ; GO:0005643 | inferred from biological aspect of ancestor with PANTHER:PTN000566604 <newline> nucleus ; GO:0005634 | inferred from biological aspect of ancestor with PANTHER:PTN000566604 <newline> cytoplasm ; GO:0005737 | inferred from biological aspect of ancestor with PANTHER:PTN000566604	Ran GTPase binding ; GO:0008536 | inferred from biological aspect of ancestor with PANTHER:PTN000566604 <newline> GTPase activator activity ; GO:0005096 | contributes_to inferred from biological aspect of ancestor with PANTHER:PTN000566604	FALSE	FALSE	FALSE	FALSE	FALSE	FALSE	FALSE	FALSE	FALSE	FALSE	FALSE	FALSE	TRUE
FBgn0014870	P-element somatic inhibitor	Psi	-0.342563	3.97207e-05	chr2R:16865036-16865092	-	regulation of transcription, DNA-templated ; GO:0006355 | inferred from electronic annotation with InterPro:IPR015096 <newline> regulation of alternative mRNA splicing, via spliceosome ; GO:0000381 | inferred from mutant phenotype <newline> spermatogenesis ; GO:0007283 | inferred from mutant phenotype <newline> negative regulation of mRNA splicing, via spliceosome ; GO:0048025 | inferred from dir…	nucleus ; GO:0005634 | inferred from direct assay	mRNA binding ; GO:0003729 | inferred from direct assay <newline> protein binding ; GO:0005515 | inferred from physical interaction with UniProtKB:P17133	FALSE	FALSE	FALSE	FALSE	FALSE	FALSE	FALSE	FALSE	FALSE	FALSE	FALSE	FALSE	TRUE
FBgn0005670	Cytochrome P450-4d1	Cyp4d1	-0.342161	4.24967e-05	chrX:2160248-2161581	-	oxidation-reduction process ; GO:0055114 | inferred from electronic annotation with InterPro:IPR001128, InterPro:IPR002401, InterPro:IPR017972	-	oxidoreductase activity, acting on paired donors, with incorporation or reduction of molecular oxygen ; GO:0016705 | inferred from electronic annotation with InterPro:IPR001128, InterPro:IPR002401, InterPro:IPR017972 <newline> heme binding ; GO:0020037 | inferred from electronic annotation with InterPro:IPR001128, InterPro:IPR002401 <newline> iron ion binding ; GO:0005506 | inferred from electron…	TRUE	FALSE	FALSE	FALSE	TRUE	FALSE	FALSE	FALSE	TRUE	FALSE	FALSE	FALSE	FALSE
FBgn0011481	Sequence-specific single-stranded DNA-binding protein	Ssdp	-0.341975	0.000376162	chr3R:18197120-18199207	-	positive regulation of canonical Wnt signaling pathway ; GO:0090263 | inferred from genetic interaction with lgs <newline> positive regulation of transcription by RNA polymerase II ; GO:0045944 | inferred from biological aspect of ancestor with PANTHER:PTN000972842 <newline> embryonic pattern specification ; GO:0009880 | inferred from mutant phenotype <newline> regulation of transcription, DNA-te…	nucleus ; GO:0005634 | inferred from direct assay <newline> nucleus ; GO:0005634 | inferred from biological aspect of ancestor with PANTHER:PTN000972842	sequence-specific single stranded DNA binding ; GO:0098847 | inferred from direct assay	FALSE	TRUE	FALSE	FALSE	FALSE	TRUE	FALSE	FALSE	FALSE	TRUE	FALSE	FALSE	FALSE
FBgn0267376	Selenoprotein R	SelR	-0.3415	2.85291e-08	chr3R:10863825-10866529	-	oxidation-reduction process ; GO:0055114 | inferred from electronic annotation with InterPro:IPR002579 <newline> protein repair ; GO:0030091 | inferred from electronic annotation with InterPro:IPR028427 <newline> response to oxidative stress ; GO:0006979 | inferred from electronic annotation with InterPro:IPR028427 <newline> actin filament organization ; GO:0007015 | inferred from mutant phenotyp…	cytosol ; GO:0005829 | inferred from high throughput direct assay <newline> nucleoplasm ; GO:0005654 | inferred from high throughput direct assay <newline> cytoplasm ; GO:0005737 | inferred from biological aspect of ancestor with PANTHER:PTN000019160	peptide-methionine (R)-S-oxide reductase activity ; GO:0033743 | inferred from direct assay <newline> zinc ion binding ; GO:0008270 | inferred from direct assay <newline> peptide-methionine (R)-S-oxide reductase activity ; GO:0033743 | inferred from biological aspect of ancestor with PANTHER:PTN000019160	TRUE	FALSE	TRUE	FALSE	TRUE	TRUE	TRUE	FALSE	TRUE	FALSE	TRUE	FALSE	FALSE
FBgn0286809	xmas	xmas	-0.340214	0.0227062	chrX:17154100-17154432	-	mRNA export from nucleus ; GO:0006406 | inferred from direct assay <newline> poly(A)+ mRNA export from nucleus ; GO:0016973 | inferred from mutant phenotype <newline> positive regulation of transcription by RNA polymerase II ; GO:0045944 | inferred from mutant phenotype	nuclear periphery ; GO:0034399 | inferred from direct assay <newline> transcription export complex 2 ; GO:0070390 | inferred from direct assay <newline> nuclear pore ; GO:0005643 | inferred from direct assay	protein binding ; GO:0005515 | inferred from physical interaction with UniProtKB:Q9VYX1 <newline> nucleic acid binding ; GO:0003676 | inferred from electronic annotation with InterPro:IPR000504	FALSE	TRUE	FALSE	FALSE	FALSE	TRUE	FALSE	FALSE	FALSE	TRUE	FALSE	FALSE	FALSE
FBgn0019982	GS1-like	Gs1l	-0.336936	0.000102466	chr2L:4456332-4456386	-	wound healing ; GO:0042060 | inferred from high throughput mutant phenotype	-	phosphatase activity ; GO:0016791 | inferred from biological aspect of ancestor with PANTHER:PTN000431249 <newline> magnesium ion binding ; GO:0000287 | inferred from biological aspect of ancestor with PANTHER:PTN000431249	FALSE	FALSE	FALSE	FALSE	FALSE	FALSE	FALSE	FALSE	FALSE	FALSE	FALSE	FALSE	TRUE
FBgn0013576	mustard	mtd	-0.334037	0.00399293	chr3R:5305853-5307944	-	positive regulation of stem cell proliferation ; GO:2000648 | inferred from mutant phenotype <newline> activation of innate immune response ; GO:0002218 | inferred from mutant phenotype <newline> defense response to Gram-negative bacterium ; GO:0050829 | inferred from mutant phenotype	nucleus ; GO:0005634 | inferred from direct assay <newline> cytoplasm ; GO:0005737 | inferred from direct assay	-	TRUE	TRUE	FALSE	FALSE	FALSE	FALSE	FALSE	FALSE	FALSE	FALSE	FALSE	FALSE	TRUE
FBgn0028397	Transducer of ERBB2	Tob	-0.333455	0.0021361	chrX:16081282-16081792	-	protein stabilization ; GO:0050821 | inferred from direct assay <newline> positive regulation of protein complex assembly ; GO:0031334 | inferred from mutant phenotype <newline> long-term memory ; GO:0007616 | inferred from mutant phenotype <newline> regulation of gene expression ; GO:0010468 | inferred from biological aspect of ancestor with PANTHER:PTN000426292	synaptic membrane ; GO:0097060 | inferred from direct assay <newline> cell body ; GO:0044297 | inferred from direct assay <newline> cytoplasm ; GO:0005737 | inferred from biological aspect of ancestor with PANTHER:PTN000426292 <newline> nucleus ; GO:0005634 | inferred from biological aspect of ancestor with PANTHER:PTN000426292	transcription corepressor activity ; GO:0003714 | inferred from biological aspect of ancestor with PANTHER:PTN000426292 <newline> protein binding ; GO:0005515 | inferred from physical interaction with UniProtKB:Q9VSR3	FALSE	TRUE	FALSE	FALSE	FALSE	TRUE	FALSE	FALSE	FALSE	TRUE	FALSE	FALSE	FALSE
FBgn0283680	Inositol 1,4,5-triphosphate kinase 2	IP3K2	-0.331557	8.06268e-07	chrX:13306947-13307140	+	salivary gland cell autophagic cell death ; GO:0035071 | inferred from mutant phenotype inferred from genetic interaction with mir-14 <newline> inositol phosphate biosynthetic process ; GO:0032958 | inferred from direct assay	cytoplasm ; GO:0005737 | inferred from direct assay	calcium-dependent protein binding ; GO:0048306 | inferred from direct assay <newline> calmodulin binding ; GO:0005516 | inferred from direct assay <newline> inositol-1,4,5-trisphosphate 3-kinase activity ; GO:0008440 | inferred from direct assay	FALSE	FALSE	FALSE	TRUE	FALSE	FALSE	FALSE	TRUE	FALSE	FALSE	FALSE	TRUE	FALSE
FBgn0035402	Ubiquitin specific protease 5	Usp5	-0.331254	0.000868952	chr3L:3148134-3148249	-	ubiquitin recycling ; GO:0010992 | inferred from mutant phenotype <newline> proteasome-mediated ubiquitin-dependent protein catabolic process ; GO:0043161 | inferred from mutant phenotype <newline> negative regulation of JNK cascade ; GO:0046329 | inferred from mutant phenotype <newline> free ubiquitin chain depolymerization ; GO:0010995 | inferred from mutant phenotype <newline> compound eye pho…	nucleus ; GO:0005634 | inferred from high throughput direct assay <newline> cytoplasm ; GO:0005737 | inferred from high throughput direct assay	zinc ion binding ; GO:0008270 | inferred from electronic annotation with InterPro:IPR001607 <newline> Lys48-specific deubiquitinase activity ; GO:1990380 | inferred from direct assay <newline> cysteine-type endopeptidase activity ; GO:0004197 | inferred from biological aspect of ancestor with PANTHER:PTN002541993 <newline> thiol-dependent ubiquitin-specific protease activity ; GO:0004843 | inferr…	FALSE	FALSE	TRUE	FALSE	FALSE	FALSE	FALSE	FALSE	FALSE	FALSE	FALSE	FALSE	TRUE
FBgn0039690	Glucosamine-phosphate N-acetyltransferase	CG1969	-0.329851	0.00115978	chr3R:29741369-29741698	+	UDP-N-acetylglucosamine biosynthetic process ; GO:0006048 | inferred from biological aspect of ancestor with PANTHER:PTN000331677	endoplasmic reticulum-Golgi intermediate compartment ; GO:0005793 | inferred from biological aspect of ancestor with PANTHER:PTN000331677 <newline> Golgi apparatus ; GO:0005794 | inferred from biological aspect of ancestor with PANTHER:PTN000331677 <newline> endoplasmic reticulum ; GO:0005783 | inferred from biological aspect of ancestor with PANTHER:PTN000331677	monosaccharide binding ; GO:0048029 | inferred from biological aspect of ancestor with PANTHER:PTN000331677 <newline> glucosamine 6-phosphate N-acetyltransferase activity ; GO:0004343 | inferred from biological aspect of ancestor with PANTHER:PTN000331677 <newline> N-acetyltransferase activity ; GO:0008080 | inferred from biological aspect of ancestor with PANTHER:PTN001000790	FALSE	FALSE	FALSE	TRUE	FALSE	FALSE	FALSE	TRUE	FALSE	FALSE	FALSE	TRUE	FALSE
FBgn0053080		CG33080	-0.329376	6.60297e-06	chrX:5714812-5717346	-	carbohydrate metabolic process ; GO:0005975 | inferred from electronic annotation with InterPro:IPR000322	-	hydrolase activity, hydrolyzing O-glycosyl compounds ; GO:0004553 | inferred from electronic annotation with InterPro:IPR000322	TRUE	FALSE	FALSE	FALSE	TRUE	FALSE	FALSE	FALSE	TRUE	FALSE	FALSE	FALSE	FALSE
FBgn0052495	Glutathione synthetase 2	CG32495	-0.328461	0.0437951	chrX:17896661-17897188	+	glutathione biosynthetic process ; GO:0006750 | inferred from electronic annotation with InterPro:IPR004887, InterPro:IPR005615, InterPro:IPR014042 <newline> detoxification of arsenic-containing substance ; GO:0071722 | inferred from mutant phenotype	-	ATP binding ; GO:0005524 | inferred from electronic annotation with InterPro:IPR004887, InterPro:IPR005615, InterPro:IPR013816, InterPro:IPR014042, InterPro:IPR014049 <newline> glutathione synthase activity ; GO:0004363 | inferred from electronic annotation with InterPro:IPR004887, InterPro:IPR005615, InterPro:IPR014042, InterPro:IPR014049	FALSE	FALSE	FALSE	FALSE	FALSE	FALSE	FALSE	FALSE	FALSE	FALSE	FALSE	FALSE	TRUE
FBgn0034490		CG9864	-0.327563	1.25672e-05	chr2R:20250272-20253886	-	transmembrane transport ; GO:0055085 | inferred from electronic annotation with InterPro:IPR011701 <newline> anion transport ; GO:0006820 | inferred from biological aspect of ancestor with PANTHER:PTN000184222	integral component of membrane ; GO:0016021 | inferred from biological aspect of ancestor with PANTHER:PTN000184222 <newline> plasma membrane ; GO:0005886 | inferred from biological aspect of ancestor with PANTHER:PTN000910672	transmembrane transporter activity ; GO:0022857 | inferred from biological aspect of ancestor with PANTHER:PTN000184222	FALSE	FALSE	FALSE	FALSE	FALSE	FALSE	FALSE	FALSE	FALSE	FALSE	FALSE	FALSE	TRUE
FBgn0039109		CG10365	-0.324979	7.97996e-05	chr3R:23728540-23728667	+	glutathione catabolic process ; GO:0006751 | inferred from biological aspect of ancestor with PANTHER:PTN001742855 <newline> neurogenesis ; GO:0022008 | inferred from sequence or structural similarity with MGI:MGI:1916315	trans-Golgi network ; GO:0005802 | inferred from sequence or structural similarity with MGI:MGI:1916315 <newline> cytoplasm ; GO:0005737 | inferred from biological aspect of ancestor with PANTHER:PTN001742855	Notch binding ; GO:0005112 | inferred from sequence or structural similarity with MGI:MGI:1916315 <newline> gamma-glutamylcyclotransferase activity ; GO:0003839 | inferred from biological aspect of ancestor with PANTHER:PTN001742855 <newline> gamma-glutamylcyclotransferase activity ; GO:0003839 | inferred from sequence or structural similarity with UniProtKB:P32656	FALSE	FALSE	TRUE	FALSE	FALSE	FALSE	FALSE	FALSE	FALSE	FALSE	FALSE	FALSE	TRUE
FBgn0260430		CG42525	-0.32276	4.65062e-06	chr3L:3188569-3189336	-	chitin metabolic process ; GO:0006030 | inferred from electronic annotation with InterPro:IPR002557	extracellular region ; GO:0005576 | inferred from electronic annotation with InterPro:IPR002557	chitin binding ; GO:0008061 | inferred from electronic annotation with InterPro:IPR002557	FALSE	FALSE	TRUE	FALSE	FALSE	FALSE	TRUE	FALSE	FALSE	FALSE	TRUE	FALSE	FALSE
FBgn0260430		CG42525	-0.319901	4.65062e-06	chr3L:3189241-3189336	-	chitin metabolic process ; GO:0006030 | inferred from electronic annotation with InterPro:IPR002557	extracellular region ; GO:0005576 | inferred from electronic annotation with InterPro:IPR002557	chitin binding ; GO:0008061 | inferred from electronic annotation with InterPro:IPR002557	FALSE	FALSE	FALSE	FALSE	FALSE	FALSE	FALSE	FALSE	FALSE	FALSE	FALSE	FALSE	TRUE
FBgn0032084		CG13101	-0.318721	0.00259753	chr2L:8984032-8984736	-	-	-	-	FALSE	FALSE	FALSE	FALSE	FALSE	FALSE	FALSE	FALSE	FALSE	FALSE	FALSE	FALSE	TRUE
FBgn0031055	eye transformer	et	-0.318215	0.00294552	chrX:19675668-19675804	-	negative regulation of receptor signaling pathway via JAK-STAT ; GO:0046426 | inferred from mutant phenotype <newline> defense response to bacterium ; GO:0042742 | inferred from mutant phenotype <newline> negative regulation of tyrosine phosphorylation of STAT protein ; GO:0042532 | inferred from mutant phenotype <newline> negative regulation of receptor signaling pathway via JAK-STAT ; GO:004642…	membrane ; GO:0016020 | inferred from electronic annotation with InterPro:IPR003529	cytokine receptor activity ; GO:0004896 | inferred from electronic annotation with InterPro:IPR003529 <newline> protein tyrosine kinase binding ; GO:1990782 | inferred from physical interaction with UniProtKB:Q24592 <newline> protein heterodimerization activity ; GO:0046982 | inferred from physical interaction with dome <newline> protein heterodimerization activity ; GO:0046982 | inferred from ph…	FALSE	FALSE	FALSE	FALSE	FALSE	FALSE	FALSE	FALSE	FALSE	FALSE	FALSE	FALSE	TRUE
FBgn0032172		CG5850	-0.316035	0.000176919	chr2L:9961614-9961729	-	-	integral component of membrane ; GO:0016021 | inferred from biological aspect of ancestor with PANTHER:PTN000603211	-	FALSE	FALSE	TRUE	FALSE	FALSE	FALSE	TRUE	FALSE	FALSE	FALSE	TRUE	FALSE	FALSE
FBgn0046225		CG17230	-0.315132	0.0242953	chr3R:11463759-11464027	+	apoptotic process ; GO:0006915 | inferred from biological aspect of ancestor with PANTHER:PTN001580733	keratin filament ; GO:0045095 | inferred from biological aspect of ancestor with PANTHER:PTN001580733	-	FALSE	FALSE	FALSE	FALSE	FALSE	FALSE	FALSE	FALSE	FALSE	FALSE	FALSE	FALSE	TRUE
FBgn0035247	methyltransferase-like	metl	-0.312647	0.00282387	chr3L:1638854-1639042	-	tRNA methylation ; GO:0030488 | inferred from sequence or structural similarity with UniProtKB:Q6P1Q9	cellular_component ; GO:0005575 | no biological data available	tRNA (cytosine) methyltransferase activity ; GO:0016427 | inferred from sequence or structural similarity with UniProtKB:Q6P1Q9 <newline> tRNA (cytosine-3-)-methyltransferase activity ; GO:0052735 | inferred from biological aspect of ancestor with PANTHER:PTN000516223	FALSE	TRUE	FALSE	FALSE	FALSE	TRUE	FALSE	TRUE	FALSE	TRUE	FALSE	FALSE	FALSE
FBgn0029854		CG3566	-0.312503	0.00190986	chrX:6275170-6276228	-	-	mitochondrion ; GO:0005739 | inferred from high throughput direct assay	-	FALSE	FALSE	TRUE	TRUE	FALSE	FALSE	TRUE	FALSE	FALSE	FALSE	TRUE	FALSE	FALSE
FBgn0086371	poly	poly	-0.310201	3.14636e-09	chr3R:13362857-13366760	-	tRNA wobble uridine modification ; GO:0002098 | inferred from electronic annotation with InterPro:IPR018627 <newline> positive regulation of insulin receptor signaling pathway ; GO:0046628 | inferred from mutant phenotype <newline> oocyte microtubule cytoskeleton polarization ; GO:0008103 | inferred from direct assay <newline> melanotic encapsulation of foreign target ; GO:0035011 | inferred from…	Elongator holoenzyme complex ; GO:0033588 | inferred from biological aspect of ancestor with PANTHER:PTN000415396 <newline> cytosol ; GO:0005829 | inferred from sequence or structural similarity with UniProtKB:Q0PNE2 <newline> nucleus ; GO:0005634 | inferred from sequence or structural similarity with UniProtKB:Q0PNE2	insulin receptor binding ; GO:0005158 | inferred from direct assay	TRUE	FALSE	FALSE	FALSE	TRUE	FALSE	FALSE	FALSE	TRUE	FALSE	FALSE	FALSE	FALSE
FBgn0086758	Chronologically inappropriate morphogenesis	chinmo	-0.309525	0.00424807	chr2L:1651712-1652775	+	import into nucleus ; GO:0051170 | inferred from mutant phenotype <newline> regulation of transcription by RNA polymerase II ; GO:0006357 | inferred from biological aspect of ancestor with PANTHER:PTN001135010 <newline> positive regulation of actin filament polymerization ; GO:0030838 | inferred from mutant phenotype <newline> neuron development ; GO:0048666 | inferred from mutant phenotype <newl…	nucleus ; GO:0005634 | inferred from biological aspect of ancestor with PANTHER:PTN001135010 <newline> nucleus ; GO:0005634 | inferred from direct assay	nucleic acid binding ; GO:0003676 | inferred from electronic annotation with InterPro:IPR013087	FALSE	FALSE	FALSE	FALSE	FALSE	FALSE	FALSE	FALSE	FALSE	FALSE	FALSE	FALSE	TRUE
FBgn0259936	U snoRNA host gene 3	Uhg3	-0.308935	0.0338426	chr2L:20648013-20648189	+	-	-	-	TRUE	FALSE	FALSE	FALSE	FALSE	FALSE	FALSE	FALSE	FALSE	FALSE	FALSE	FALSE	TRUE
FBgn0038197	forkhead box, sub-group O	foxo	-0.306614	0.00305567	chr3R:14081187-14081307	+	response to bacterium ; GO:0009617 | inferred from mutant phenotype <newline> insulin receptor signaling pathway ; GO:0008286 | inferred from mutant phenotype <newline> positive regulation of cell cycle arrest ; GO:0071158 | inferred from mutant phenotype <newline> regulation of multicellular organism growth ; GO:0040014 | inferred from mutant phenotype <newline> negative regulation of lipid stor…	cytosol ; GO:0005829 | inferred from direct assay <newline> nucleus ; GO:0005634 | inferred from direct assay <newline> cytoplasm ; GO:0005737 | inferred from biological aspect of ancestor with PANTHER:PTN002908599 <newline> nucleus ; GO:0005634 | inferred by curator from GO:0001228 <newline> cytoplasm ; GO:0005737 | inferred from direct assay <newline> nucleus ; GO:0005634 | inferred from biolog…	RNA polymerase II regulatory region sequence-specific DNA binding ; GO:0000977 | inferred from direct assay <newline> DNA-binding transcription factor activity ; GO:0003700 | inferred from mutant phenotype <newline> DNA-binding transcription activator activity, RNA polymerase II-specific ; GO:0001228 | inferred from direct assay <newline> transcription factor binding ; GO:0008134 | inferred from …	FALSE	FALSE	FALSE	FALSE	FALSE	FALSE	FALSE	FALSE	FALSE	FALSE	FALSE	FALSE	TRUE
FBgn0024321	NK7.1	NK7.1	-0.305809	0.000425858	chr3R:14345184-14349922	-	cell differentiation ; GO:0030154 | inferred from biological aspect of ancestor with PANTHER:PTN000678271 <newline> positive regulation of transcription by RNA polymerase II ; GO:0045944 | inferred from biological aspect of ancestor with PANTHER:PTN000678271	nucleus ; GO:0005634 | inferred from biological aspect of ancestor with PANTHER:PTN000678271	RNA polymerase II proximal promoter sequence-specific DNA binding ; GO:0000978 | inferred from biological aspect of ancestor with PANTHER:PTN000678271 <newline> sequence-specific DNA binding ; GO:0043565 | inferred from biological aspect of ancestor with PANTHER:PTN000678271 <newline> DNA-binding transcription factor activity ; GO:0003700 | inferred from biological aspect of ancestor with PANTHER…	FALSE	FALSE	FALSE	FALSE	FALSE	FALSE	FALSE	FALSE	FALSE	FALSE	FALSE	FALSE	TRUE
FBgn0037182	ADP-ribosylation factor GTPase activating protein 3	ArfGAP3	-0.301761	0.00329421	chr3L:22717080-22717194	-	compound eye morphogenesis ; GO:0001745 | inferred from mutant phenotype <newline> regulation of GTPase activity ; GO:0043087 | inferred from sequence model <newline> COPI coating of Golgi vesicle ; GO:0048205 | inferred from biological aspect of ancestor with PANTHER:PTN000572241	adherens junction ; GO:0005912 | colocalizes_with inferred from direct assay <newline> cytoplasm ; GO:0005737 | inferred from direct assay	GTPase activator activity ; GO:0005096 | inferred from electronic annotation with InterPro:IPR001164 <newline> GTPase activator activity ; GO:0005096 | inferred from sequence model <newline> protein binding ; GO:0005515 | inferred from physical interaction with UniProtKB:Q9Y154	FALSE	FALSE	FALSE	TRUE	FALSE	FALSE	FALSE	TRUE	FALSE	FALSE	FALSE	TRUE	FALSE
FBgn0261931		CG42797	-0.300293	0.00120691	chrX:9618182-9620343	+	proteasome-mediated ubiquitin-dependent protein catabolic process ; GO:0043161 | inferred from biological aspect of ancestor with PANTHER:PTN000134745 <newline> regulation of dendrite morphogenesis ; GO:0048814 | inferred from biological aspect of ancestor with PANTHER:PTN000882924 <newline> ubiquitin-dependent protein catabolic process ; GO:0006511 | inferred from biological aspect of ancestor w…	cytoplasm ; GO:0005737 | inferred from biological aspect of ancestor with PANTHER:PTN000134256	ubiquitin protein ligase activity ; GO:0061630 | inferred from biological aspect of ancestor with PANTHER:PTN000134256 <newline> ubiquitin protein ligase activity ; GO:0061630 | inferred from sequence or structural similarity with Nedd4	FALSE	FALSE	FALSE	FALSE	FALSE	FALSE	FALSE	FALSE	FALSE	FALSE	FALSE	FALSE	TRUE
FBgn0013342	neuronal Synaptobrevin	nSyb	-0.299187	3.56812e-07	chr3L:1633505-1635186	-	vesicle-mediated transport ; GO:0016192 | inferred from sequence or structural similarity <newline> vesicle fusion ; GO:0006906 | inferred from biological aspect of ancestor with PANTHER:PTN005236497 <newline> vesicle-mediated transport ; GO:0016192 | non-traceable author statement <newline> neurotransmitter secretion ; GO:0007269 | non-traceable author statement <newline> vesicle fusion ; GO:000…	integral component of membrane ; GO:0016021 | inferred from electronic annotation with InterPro:IPR001388 <newline> synaptic vesicle ; GO:0008021 | colocalizes_with inferred from direct assay <newline> terminal bouton ; GO:0043195 | inferred from direct assay <newline> plasma membrane ; GO:0005886 | inferred from direct assay <newline> SNARE complex ; GO:0031201 | inferred from direct assay <newl…	SNAP receptor activity ; GO:0005484 | inferred from sequence or structural similarity <newline> SNAP receptor activity ; GO:0005484 | inferred from direct assay <newline> SNARE binding ; GO:0000149 | inferred from physical interaction with Snap25, Syx1A <newline> SNAP receptor activity ; GO:0005484 | inferred from biological aspect of ancestor with PANTHER:PTN005236497 <newline> syntaxin binding …	TRUE	FALSE	FALSE	FALSE	FALSE	FALSE	FALSE	FALSE	FALSE	FALSE	FALSE	FALSE	TRUE
FBgn0032264	Lipase 4	Lip4	-0.298071	0.00705117	chr2L:10530675-10530856	+	-	-	hydrolase activity, acting on ester bonds ; GO:0016788 | inferred from electronic annotation with InterPro:IPR025483	FALSE	FALSE	FALSE	FALSE	FALSE	FALSE	FALSE	FALSE	FALSE	FALSE	FALSE	FALSE	TRUE
FBgn0013765	centrosomin	cnn	-0.294576	0.00599262	chr2R:13445590-13450174	-	embryonic cleavage ; GO:0040016 | inferred from mutant phenotype <newline> asymmetric neuroblast division ; GO:0055059 | inferred from mutant phenotype <newline> peripheral nervous system development ; GO:0007422 | inferred from mutant phenotype <newline> regulation of centriole-centriole cohesion ; GO:0030997 | inferred from mutant phenotype <newline> pole cell formation ; GO:0007279 | inferred …	spindle pole ; GO:0000922 | inferred from direct assay <newline> pericentriolar material ; GO:0000242 | inferred from direct assay <newline> centrosome ; GO:0005813 | inferred from direct assay <newline> pericentriolar material ; GO:0000242 | non-traceable author statement <newline> centriole ; GO:0005814 | inferred from direct assay	protein binding ; GO:0005515 | inferred from physical interaction with Sas-4 <newline> protein binding ; GO:0005515 | inferred from physical interaction with Cen	TRUE	FALSE	FALSE	FALSE	TRUE	FALSE	FALSE	FALSE	TRUE	FALSE	FALSE	FALSE	FALSE
FBgn0039209	Repressed by TOR	REPTOR	-0.294255	0.0247956	chr3R:24562942-24576464	-	response to unfolded protein ; GO:0006986 | inferred from electronic annotation with InterPro:IPR039165 <newline> response to starvation ; GO:0042594 | inferred from mutant phenotype <newline> TORC1 signaling ; GO:0038202 | inferred from mutant phenotype <newline> positive regulation of transcription, DNA-templated ; GO:0045893 | inferred from mutant phenotype	nucleus ; GO:0005634 | inferred from direct assay <newline> cytosol ; GO:0005829 | inferred from direct assay	DNA-binding transcription factor activity ; GO:0003700 | inferred from electronic annotation with InterPro:IPR004827 <newline> protein heterodimerization activity ; GO:0046982 | inferred from physical interaction with REPTOR-BP	TRUE	FALSE	FALSE	FALSE	TRUE	FALSE	FALSE	FALSE	TRUE	FALSE	FALSE	FALSE	FALSE
FBgn0031652	jetlag	jet	-0.291447	0.00629333	chr2L:4948771-4948898	-	ubiquitin-dependent protein catabolic process ; GO:0006511 | inferred from biological aspect of ancestor with PANTHER:PTN002547163 <newline> SCF-dependent proteasomal ubiquitin-dependent protein catabolic process ; GO:0031146 | inferred from sequence model <newline> entrainment of circadian clock by photoperiod ; GO:0043153 | inferred from mutant phenotype <newline> locomotor rhythm ; GO:0045475 …	SCF ubiquitin ligase complex ; GO:0019005 | inferred from biological aspect of ancestor with PANTHER:PTN002547163 <newline> SCF ubiquitin ligase complex ; GO:0019005 | inferred from sequence model	ubiquitin-protein transferase activity ; GO:0004842 | contributes_to inferred from sequence model <newline> ubiquitin-protein transferase activity ; GO:0004842 | contributes_to inferred from biological aspect of ancestor with PANTHER:PTN002547163	FALSE	FALSE	FALSE	FALSE	FALSE	FALSE	FALSE	FALSE	FALSE	FALSE	FALSE	FALSE	TRUE
FBgn0262582	capicua	cic	-0.290588	0.00175265	chr3R:20299793-20299953	+	torso signaling pathway ; GO:0008293 | inferred from direct assay <newline> regulation of transcription, DNA-templated ; GO:0006355 | inferred from mutant phenotype <newline> negative regulation of transcription by RNA polymerase II ; GO:0000122 | inferred from direct assay <newline> negative regulation of cell growth ; GO:0030308 | inferred from mutant phenotype <newline> eye morphogenesis ; GO:…	nucleus ; GO:0005634 | inferred from direct assay <newline> cytosol ; GO:0005829 | inferred from direct assay <newline> nucleus ; GO:0005634 | inferred from biological aspect of ancestor with PANTHER:PTN000316564	RNA polymerase II regulatory region sequence-specific DNA binding ; GO:0000977 | inferred from direct assay <newline> DNA-binding transcription repressor activity, RNA polymerase II-specific ; GO:0001227 | inferred from mutant phenotype <newline> repressing transcription factor binding ; GO:0070491 | inferred from physical interaction with gro <newline> sequence-specific DNA binding ; GO:0043565 …	FALSE	FALSE	FALSE	FALSE	FALSE	FALSE	FALSE	FALSE	FALSE	FALSE	FALSE	FALSE	TRUE
FBgn0024320	Niemann-Pick type C-1a	Npc1a	-0.288123	0.00134771	chr2L:10217180-10217353	-	sperm individualization ; GO:0007291 | inferred from mutant phenotype <newline> sterol metabolic process ; GO:0016125 | inferred from mutant phenotype <newline> ecdysteroid biosynthetic process ; GO:0045456 | inferred from mutant phenotype <newline> molting cycle, chitin-based cuticle ; GO:0007591 | inferred from mutant phenotype <newline> regulation of cholesterol transport ; GO:0032374 | inferr…	integral component of membrane ; GO:0016021 | inferred from electronic annotation with InterPro:IPR000731, InterPro:IPR004765	lipid transporter activity ; GO:0005319 | inferred from electronic annotation with InterPro:IPR004765	FALSE	TRUE	FALSE	FALSE	FALSE	TRUE	FALSE	FALSE	FALSE	TRUE	FALSE	FALSE	FALSE
FBgn0085425		CG34396	-0.28671	0.0151654	chr2R:21100065-21100215	+	potassium ion transmembrane transport ; GO:0071805 | inferred from biological aspect of ancestor with PANTHER:PTN000108561 <newline> stabilization of membrane potential ; GO:0030322 | inferred from biological aspect of ancestor with PANTHER:PTN000108561 <newline> potassium ion transmembrane transport ; GO:0071805 | inferred from sequence or structural similarity with Task7, Task6	integral component of plasma membrane ; GO:0005887 | inferred from biological aspect of ancestor with PANTHER:PTN000108561 <newline> integral component of membrane ; GO:0016021 | inferred from sequence or structural similarity with Task7, Task6	potassium ion leak channel activity ; GO:0022841 | inferred from biological aspect of ancestor with PANTHER:PTN000108561 <newline> potassium channel activity ; GO:0005267 | inferred from sequence or structural similarity with Task7, Task6	FALSE	FALSE	FALSE	FALSE	FALSE	FALSE	FALSE	FALSE	FALSE	FALSE	FALSE	FALSE	TRUE
FBgn0039774	Ceramidase	CDase	-0.286446	0.000991396	chr3R:30460789-30462815	+	ceramide catabolic process ; GO:0046514 | inferred from direct assay <newline> sphingosine biosynthetic process ; GO:0046512 | inferred from biological aspect of ancestor with PANTHER:PTN000975176 <newline> sphingolipid metabolic process ; GO:0006665 | inferred from direct assay <newline> hatching behavior ; GO:0035187 | inferred from mutant phenotype <newline> chemical synaptic transmission ; GO…	extracellular region ; GO:0005576 | inferred from biological aspect of ancestor with PANTHER:PTN000975176 <newline> cytoplasm ; GO:0005737 | inferred from direct assay <newline> extracellular region ; GO:0005576 | inferred from direct assay	N-acylsphingosine amidohydrolase activity ; GO:0017040 | inferred from mutant phenotype <newline> N-acylsphingosine amidohydrolase activity ; GO:0017040 | inferred from direct assay <newline> N-acylsphingosine amidohydrolase activity ; GO:0017040 | inferred from biological aspect of ancestor with PANTHER:PTN000975176	TRUE	TRUE	FALSE	FALSE	FALSE	FALSE	FALSE	FALSE	FALSE	FALSE	FALSE	FALSE	TRUE
FBgn0263980	Stac-like	CG43729	-0.286236	0.00370776	chr2R:15415229-15419351	+	intracellular signal transduction ; GO:0035556 | inferred from electronic annotation with InterPro:IPR002219 <newline> skeletal muscle contraction ; GO:0003009 | inferred from biological aspect of ancestor with PANTHER:PTN000388387 <newline> positive regulation of voltage-gated calcium channel activity ; GO:1901387 | inferred from biological aspect of ancestor with PANTHER:PTN000388387 <newline> …	extrinsic component of cytoplasmic side of plasma membrane ; GO:0031234 | inferred from biological aspect of ancestor with PANTHER:PTN000388387	-	FALSE	TRUE	FALSE	FALSE	FALSE	FALSE	FALSE	FALSE	FALSE	FALSE	FALSE	FALSE	TRUE
FBgn0051901	Mucin related 29B	Mur29B	-0.279703	0.023787	chr2L:8354277-8354470	+	biological_process ; GO:0008150 | no biological data available	extracellular matrix ; GO:0031012 | inferred from sequence model	extracellular matrix structural constituent ; GO:0005201 | inferred from sequence model	FALSE	FALSE	FALSE	TRUE	FALSE	FALSE	TRUE	TRUE	FALSE	FALSE	FALSE	TRUE	FALSE
FBgn0032219		CG4995	-0.279327	0.00187308	chr2L:10322834-10323671	+	transmembrane transport ; GO:0055085 | inferred from electronic annotation with InterPro:IPR002067 <newline> acyl carnitine transport ; GO:0006844 | inferred from biological aspect of ancestor with PANTHER:PTN001942979 <newline> amino acid transport ; GO:0006865 | inferred from biological aspect of ancestor with PANTHER:PTN001942979	-	acyl carnitine transmembrane transporter activity ; GO:0015227 | inferred from biological aspect of ancestor with PANTHER:PTN001533409	TRUE	FALSE	FALSE	FALSE	TRUE	FALSE	FALSE	FALSE	TRUE	FALSE	FALSE	FALSE	FALSE
FBgn0264489		CG43897	-0.278565	0.0208612	chr3L:9831440-9832199	+	mesoderm development ; GO:0007498 | inferred from expression pattern <newline> muscle structure development ; GO:0061061 | inferred from biological aspect of ancestor with PANTHER:PTN001198141 <newline> actin cytoskeleton organization ; GO:0030036 | inferred from biological aspect of ancestor with PANTHER:PTN001198141	filamentous actin ; GO:0031941 | inferred from biological aspect of ancestor with PANTHER:PTN001198141 <newline> stress fiber ; GO:0001725 | inferred from biological aspect of ancestor with PANTHER:PTN001198141 <newline> Z disc ; GO:0030018 | inferred from biological aspect of ancestor with PANTHER:PTN001198150 <newline> adherens junction ; GO:0005912 | inferred from biological aspect of ancestor…	actin binding ; GO:0003779 | inferred from biological aspect of ancestor with PANTHER:PTN001198141 <newline> muscle alpha-actinin binding ; GO:0051371 | inferred from biological aspect of ancestor with PANTHER:PTN001198141	FALSE	FALSE	TRUE	FALSE	FALSE	FALSE	TRUE	FALSE	FALSE	FALSE	TRUE	FALSE	FALSE
FBgn0015600	toucan	toc	-0.276391	0.0206626	chr2L:3108861-3112093	-	syncytial blastoderm mitotic cell cycle ; GO:0035186 | inferred from mutant phenotype <newline> ovarian follicle cell development ; GO:0030707 | traceable author statement	spindle ; GO:0005819 | inferred from direct assay <newline> nucleus ; GO:0005634 | inferred from direct assay <newline> cytoplasm ; GO:0005737 | colocalizes_with inferred from biological aspect of ancestor with PANTHER:PTN001271408 <newline> nucleus ; GO:0005634 | inferred from biological aspect of ancestor with PANTHER:PTN001271408 <newline> nuclear membrane ; GO:0031965 | inferred from direct a…	microtubule binding ; GO:0008017 | inferred from biological aspect of ancestor with PANTHER:PTN001271408	FALSE	FALSE	FALSE	FALSE	FALSE	FALSE	FALSE	FALSE	FALSE	FALSE	FALSE	FALSE	TRUE
FBgn0020251	sulfateless	sfl	-0.275813	1.29008e-06	chr3L:6505119-6523030	+	sulfur compound metabolic process ; GO:0006790 | inferred from mutant phenotype <newline> Wnt signaling pathway ; GO:0016055 | inferred from mutant phenotype <newline> imaginal disc-derived wing margin morphogenesis ; GO:0008587 | inferred from mutant phenotype <newline> segment polarity determination ; GO:0007367 | inferred from mutant phenotype <newline> heparan sulfate proteoglycan biosyntheti…	Golgi cis cisterna ; GO:0000137 | inferred from direct assay <newline> endoplasmic reticulum ; GO:0005783 | inferred from direct assay <newline> Golgi apparatus ; GO:0005794 | inferred from biological aspect of ancestor with PANTHER:PTN000834543	[heparan sulfate]-glucosamine N-sulfotransferase activity ; GO:0015016 | inferred from biological aspect of ancestor with PANTHER:PTN000834543 <newline> heparan sulfate N-acetylglucosaminyltransferase activity ; GO:0042328 | inferred from biological aspect of ancestor with PANTHER:PTN000834543 <newline> deacetylase activity ; GO:0019213 | inferred from biological aspect of ancestor with PANTHER:P…	TRUE	FALSE	FALSE	FALSE	FALSE	FALSE	FALSE	FALSE	FALSE	FALSE	FALSE	FALSE	TRUE
FBgn0029897	Ribosomal protein L17	RpL17	-0.274131	1.02693e-05	chrX:6743148-6744109	-	cytoplasmic translation ; GO:0002181 | inferred from biological aspect of ancestor with PANTHER:PTN000174131 <newline> cytoplasmic translation ; GO:0002181 | traceable author statement	cytosolic large ribosomal subunit ; GO:0022625 | inferred from biological aspect of ancestor with PANTHER:PTN000174131 <newline> cytosolic large ribosomal subunit ; GO:0022625 | traceable author statement	structural constituent of ribosome ; GO:0003735 | inferred from biological aspect of ancestor with PANTHER:PTN000174131 <newline> structural constituent of ribosome ; GO:0003735 | traceable author statement	TRUE	TRUE	TRUE	FALSE	FALSE	FALSE	FALSE	FALSE	FALSE	FALSE	FALSE	FALSE	TRUE
FBgn0031968		CG7231	-0.270639	0.0101444	chr2L:7985433-7985553	+	-	-	-	FALSE	TRUE	FALSE	FALSE	FALSE	TRUE	FALSE	FALSE	FALSE	TRUE	FALSE	FALSE	FALSE
FBgn0001316	klarsicht	klar	-0.270317	0.00207353	chr3L:514705-539899	-	lumen formation, open tracheal system ; GO:0035149 | inferred from mutant phenotype <newline> lipid droplet transport along microtubule ; GO:0031887 | inferred from mutant phenotype <newline> nuclear migration ; GO:0007097 | inferred from mutant phenotype <newline> nucleus localization ; GO:0051647 | inferred from genetic interaction with Msp300 <newline> tube morphogenesis ; GO:0035239 | inferre…	integral component of membrane ; GO:0016021 | inferred from electronic annotation with InterPro:IPR012315 <newline> perinuclear region of cytoplasm ; GO:0048471 | inferred from direct assay <newline> cytoplasmic microtubule ; GO:0005881 | colocalizes_with inferred from direct assay <newline> nuclear envelope ; GO:0005635 | inferred from direct assay <newline> nuclear outer membrane ; GO:0005640 |…	protein binding ; GO:0005515 | inferred from physical interaction with Lsd-2 <newline> protein binding ; GO:0005515 | inferred from physical interaction with Msp300 <newline> kinesin binding ; GO:0019894 | inferred from direct assay	FALSE	FALSE	FALSE	FALSE	TRUE	FALSE	FALSE	FALSE	FALSE	FALSE	FALSE	FALSE	TRUE
FBgn0250757		CG42235	-0.269789	0.000281516	chr3R:25910926-25913221	+	transmembrane transport ; GO:0055085 | inferred from electronic annotation with InterPro:IPR001734	membrane ; GO:0016020 | inferred from electronic annotation with InterPro:IPR001734	transmembrane transporter activity ; GO:0022857 | inferred from electronic annotation with InterPro:IPR001734	TRUE	FALSE	FALSE	FALSE	TRUE	FALSE	TRUE	FALSE	TRUE	FALSE	FALSE	FALSE	FALSE
FBgn0000578	enabled	ena	-0.267987	0.00355305	chr2R:19159352-19159783	+	regulation of actin polymerization or depolymerization ; GO:0008064 | traceable author statement <newline> suture of dorsal opening ; GO:0007396 | inferred from mutant phenotype <newline> actin filament organization ; GO:0007015 | inferred from mutant phenotype <newline> border follicle cell migration ; GO:0007298 | inferred from mutant phenotype <newline> filopodium assembly ; GO:0046847 | infer…	adherens junction ; GO:0005912 | colocalizes_with inferred from direct assay <newline> lamellipodium ; GO:0030027 | inferred from direct assay <newline> subsynaptic reticulum ; GO:0071212 | inferred from direct assay <newline> cell-cell junction ; GO:0005911 | colocalizes_with inferred from direct assay <newline> axon ; GO:0030424 | inferred from direct assay <newline> filopodium tip ; GO:0032433…	protein binding ; GO:0005515 | inferred from physical interaction with UniProtKB:O44924 <newline> protein binding ; GO:0005515 | inferred from physical interaction with Zyx <newline> SH3 domain binding ; GO:0017124 | inferred from physical interaction with UniProtKB:P00522 <newline> protein binding ; GO:0005515 | inferred from physical interaction with UniProtKB:P25843 <newline> protein binding ;…	FALSE	FALSE	FALSE	FALSE	FALSE	FALSE	FALSE	FALSE	FALSE	FALSE	FALSE	FALSE	TRUE
FBgn0013765	centrosomin	cnn	-0.266439	0.00986517	chr2R:13445138-13445211	-	embryonic cleavage ; GO:0040016 | inferred from mutant phenotype <newline> asymmetric neuroblast division ; GO:0055059 | inferred from mutant phenotype <newline> peripheral nervous system development ; GO:0007422 | inferred from mutant phenotype <newline> regulation of centriole-centriole cohesion ; GO:0030997 | inferred from mutant phenotype <newline> pole cell formation ; GO:0007279 | inferred …	spindle pole ; GO:0000922 | inferred from direct assay <newline> pericentriolar material ; GO:0000242 | inferred from direct assay <newline> centrosome ; GO:0005813 | inferred from direct assay <newline> pericentriolar material ; GO:0000242 | non-traceable author statement <newline> centriole ; GO:0005814 | inferred from direct assay	protein binding ; GO:0005515 | inferred from physical interaction with Sas-4 <newline> protein binding ; GO:0005515 | inferred from physical interaction with Cen	FALSE	FALSE	FALSE	FALSE	FALSE	FALSE	FALSE	FALSE	FALSE	FALSE	FALSE	FALSE	TRUE
FBgn0267430	Piezo-like	Pzl	-0.26626	2.66734e-05	chr3R:3119389-3119456	-	detection of mechanical stimulus ; GO:0050982 | inferred from biological aspect of ancestor with PANTHER:PTN000323131 <newline> regulation of membrane potential ; GO:0042391 | inferred from biological aspect of ancestor with PANTHER:PTN000323131 <newline> cellular response to mechanical stimulus ; GO:0071260 | inferred from biological aspect of ancestor with PANTHER:PTN000323131 <newline> mechano…	integral component of membrane ; GO:0016021 | inferred from electronic annotation with InterPro:IPR027272 <newline> plasma membrane ; GO:0005886 | inferred from sequence or structural similarity with UniProtKB:M9MSG8 <newline> plasma membrane ; GO:0005886 | inferred from biological aspect of ancestor with PANTHER:PTN000323194 <newline> membrane ; GO:0016020 | inferred from biological aspect of an…	mechanosensitive ion channel activity ; GO:0008381 | inferred from sequence or structural similarity with UniProtKB:M9MSG8 <newline> cation channel activity ; GO:0005261 | inferred from biological aspect of ancestor with PANTHER:PTN000323131 <newline> mechanosensitive ion channel activity ; GO:0008381 | inferred from biological aspect of ancestor with PANTHER:PTN000323131	FALSE	FALSE	FALSE	FALSE	FALSE	FALSE	FALSE	FALSE	FALSE	FALSE	FALSE	FALSE	TRUE
FBgn0283680	Inositol 1,4,5-triphosphate kinase 2	IP3K2	-0.265437	0.00179596	chrX:13321354-13325772	+	salivary gland cell autophagic cell death ; GO:0035071 | inferred from mutant phenotype inferred from genetic interaction with mir-14 <newline> inositol phosphate biosynthetic process ; GO:0032958 | inferred from direct assay	cytoplasm ; GO:0005737 | inferred from direct assay	calcium-dependent protein binding ; GO:0048306 | inferred from direct assay <newline> calmodulin binding ; GO:0005516 | inferred from direct assay <newline> inositol-1,4,5-trisphosphate 3-kinase activity ; GO:0008440 | inferred from direct assay	FALSE	TRUE	FALSE	FALSE	FALSE	TRUE	FALSE	FALSE	FALSE	TRUE	FALSE	FALSE	FALSE
FBgn0005666	bent	bt	-0.265072	2.02069e-08	chr4:736187-736819	+	protein phosphorylation ; GO:0006468 | inferred from electronic annotation with InterPro:IPR000719, InterPro:IPR002290, InterPro:IPR008271 <newline> mesoderm development ; GO:0007498 | inferred from expression pattern <newline> muscle contraction ; GO:0006936 | inferred from biological aspect of ancestor with PANTHER:PTN001790569 <newline> actin filament organization ; GO:0007015 | inferred from …	sarcomere ; GO:0030017 | inferred from biological aspect of ancestor with PANTHER:PTN001790569 <newline> Z disc ; GO:0030018 | inferred from direct assay <newline> Z disc ; GO:0030018 | inferred from biological aspect of ancestor with PANTHER:PTN001790569 <newline> striated muscle thin filament ; GO:0005865 | inferred from biological aspect of ancestor with PANTHER:PTN001790569 <newline> M band ;…	ATP binding ; GO:0005524 | inferred from electronic annotation with InterPro:IPR000719, InterPro:IPR002290, InterPro:IPR017441 <newline> protein kinase activity ; GO:0004672 | inferred from electronic annotation with InterPro:IPR000719, InterPro:IPR002290, InterPro:IPR008271 <newline> structural constituent of muscle ; GO:0008307 | inferred from biological aspect of ancestor with PANTHER:PTN00179…	TRUE	FALSE	FALSE	FALSE	TRUE	FALSE	FALSE	FALSE	TRUE	FALSE	FALSE	FALSE	FALSE
FBgn0265137	Serpin 42Da	Spn42Da	-0.26442	3.06683e-10	chr2R:6876526-6876596	-	negative regulation of endopeptidase activity ; GO:0010951 | inferred from biological aspect of ancestor with PANTHER:PTN000156123 <newline> negative regulation of endopeptidase activity ; GO:0010951 | inferred from direct assay <newline> negative regulation of protein processing ; GO:0010955 | inferred from mutant phenotype <newline> negative regulation of peptide hormone processing ; GO:0060570…	extracellular space ; GO:0005615 | inferred from biological aspect of ancestor with PANTHER:PTN000156123 <newline> extracellular space ; GO:0005615 | inferred from direct assay	serine-type endopeptidase inhibitor activity ; GO:0004867 | inferred from direct assay <newline> serine-type endopeptidase inhibitor activity ; GO:0004867 | inferred from biological aspect of ancestor with PANTHER:PTN000156123 <newline> cysteine-type endopeptidase inhibitor activity ; GO:0004869 | inferred from direct assay	FALSE	TRUE	FALSE	FALSE	FALSE	FALSE	FALSE	TRUE	FALSE	FALSE	FALSE	FALSE	TRUE
FBgn0066101	Lipophorin receptor 1	LpR1	-0.262724	0.00771328	chr3R:25754485-25761242	-	receptor-mediated endocytosis ; GO:0006898 | inferred from expression pattern inferred from mutant phenotype	-	calcium ion binding ; GO:0005509 | inferred from electronic annotation with InterPro:IPR001881, InterPro:IPR018097 <newline> cargo receptor activity ; GO:0038024 | inferred from mutant phenotype	TRUE	FALSE	FALSE	FALSE	TRUE	FALSE	FALSE	FALSE	TRUE	FALSE	FALSE	FALSE	FALSE
FBgn0259978	vulcan	vlc	-0.262099	1.19088e-06	chr2R:5702293-5702867	+	signaling ; GO:0023052 | inferred from electronic annotation with InterPro:IPR005026	-	-	TRUE	TRUE	TRUE	FALSE	FALSE	TRUE	FALSE	FALSE	FALSE	TRUE	FALSE	FALSE	FALSE
FBgn0029996	Ubiquitin conjugating enzyme E2H	UbcE2H	-0.261651	0.000586681	chrX:8090147-8093775	-	ubiquitin-dependent protein catabolic process ; GO:0006511 | inferred from biological aspect of ancestor with PANTHER:PTN000630520 <newline> protein polyubiquitination ; GO:0000209 | inferred from sequence or structural similarity with HGNC:12484	-	ubiquitin-protein transferase activity ; GO:0004842 | inferred from sequence or structural similarity with HGNC:12484 <newline> ubiquitin conjugating enzyme activity ; GO:0061631 | inferred from biological aspect of ancestor with PANTHER:PTN002514495	TRUE	FALSE	FALSE	FALSE	FALSE	TRUE	FALSE	FALSE	FALSE	FALSE	FALSE	FALSE	TRUE
FBgn0031191	Centriolar coiled coil protein 110kDa	Cp110	-0.260363	0.00464149	chrX:22484526-22485237	+	regulation of cytokinesis ; GO:0032465 | inferred from electronic annotation with InterPro:IPR033207 <newline> centriole replication ; GO:0007099 | inferred from mutant phenotype <newline> negative regulation of centriole elongation ; GO:1903723 | inferred from mutant phenotype	centriole ; GO:0005814 | inferred from direct assay	-	FALSE	FALSE	FALSE	FALSE	FALSE	FALSE	FALSE	FALSE	FALSE	FALSE	FALSE	FALSE	TRUE
FBgn0267430	Piezo-like	Pzl	-0.259388	2.66734e-05	chr3R:3118277-3119282	-	detection of mechanical stimulus ; GO:0050982 | inferred from biological aspect of ancestor with PANTHER:PTN000323131 <newline> regulation of membrane potential ; GO:0042391 | inferred from biological aspect of ancestor with PANTHER:PTN000323131 <newline> cellular response to mechanical stimulus ; GO:0071260 | inferred from biological aspect of ancestor with PANTHER:PTN000323131 <newline> mechano…	integral component of membrane ; GO:0016021 | inferred from electronic annotation with InterPro:IPR027272 <newline> plasma membrane ; GO:0005886 | inferred from sequence or structural similarity with UniProtKB:M9MSG8 <newline> plasma membrane ; GO:0005886 | inferred from biological aspect of ancestor with PANTHER:PTN000323194 <newline> membrane ; GO:0016020 | inferred from biological aspect of an…	mechanosensitive ion channel activity ; GO:0008381 | inferred from sequence or structural similarity with UniProtKB:M9MSG8 <newline> cation channel activity ; GO:0005261 | inferred from biological aspect of ancestor with PANTHER:PTN000323131 <newline> mechanosensitive ion channel activity ; GO:0008381 | inferred from biological aspect of ancestor with PANTHER:PTN000323131	FALSE	FALSE	FALSE	FALSE	FALSE	FALSE	FALSE	FALSE	FALSE	FALSE	FALSE	FALSE	TRUE
FBgn0083124	U snoRNA host gene 4	Uhg4	-0.259233	2.12977e-06	chr2R:9096991-9097242	+	-	-	-	TRUE	FALSE	FALSE	FALSE	FALSE	FALSE	FALSE	FALSE	FALSE	FALSE	FALSE	FALSE	TRUE
FBgn0036211		CG5946	-0.257409	0.0117234	chr3L:11822080-11822225	-	oxidation-reduction process ; GO:0055114 | inferred from electronic annotation with InterPro:IPR001433, InterPro:IPR001709, InterPro:IPR001834, InterPro:IPR017927, InterPro:IPR017938 <newline> retrograde vesicle-mediated transport, Golgi to endoplasmic reticulum ; GO:0006890 | inferred from sequence or structural similarity with SGD:S000005931 <newline> regulation of lipid storage ; GO:0010883 | …	endomembrane system ; GO:0012505 | inferred from high throughput direct assay <newline> COPI vesicle coat ; GO:0030126 | inferred from sequence or structural similarity with SGD:S000005931	FAD binding ; GO:0071949 | inferred from biological aspect of ancestor with PANTHER:PTN000452227 <newline> cytochrome-b5 reductase activity, acting on NAD(P)H ; GO:0004128 | inferred from sequence or structural similarity with UniProtKB:Q6BCY4	TRUE	FALSE	TRUE	FALSE	FALSE	FALSE	TRUE	FALSE	FALSE	FALSE	TRUE	FALSE	FALSE
FBgn0036144	Glucuronyltransferase P	GlcAT-P	-0.25608	0.000244727	chr3L:11192756-11196567	-	chondroitin sulfate proteoglycan biosynthetic process ; GO:0050650 | inferred from biological aspect of ancestor with PANTHER:PTN000855563 <newline> cellular glucuronidation ; GO:0052695 | inferred from direct assay <newline> glycosphingolipid biosynthetic process ; GO:0006688 | non-traceable author statement <newline> carbohydrate metabolic process ; GO:0005975 | inferred from biological aspect …	Golgi membrane ; GO:0000139 | inferred from biological aspect of ancestor with PANTHER:PTN000096174 <newline> Golgi apparatus ; GO:0005794 | inferred from direct assay	N-acetyllactosamine beta-1,3-glucuronosyltransferase activity ; GO:0046987 | inferred from direct assay <newline> galactosyl beta-1,3 N-acetylgalactosamine beta-1,3-glucuronosyltransferase activity ; GO:0046989 | inferred from direct assay <newline> galactosylgalactosylxylosylprotein 3-beta-glucuronosyltransferase activity ; GO:0015018 | inferred from biological aspect of ancestor with PANTHER:PT…	FALSE	FALSE	FALSE	FALSE	FALSE	FALSE	FALSE	FALSE	FALSE	FALSE	FALSE	FALSE	TRUE
FBgn0050460		CG30460	-0.253459	0.0094722	chr2R:17071505-17071727	-	-	-	-	FALSE	FALSE	FALSE	FALSE	FALSE	FALSE	FALSE	FALSE	FALSE	FALSE	FALSE	FALSE	TRUE
FBgn0039381	Signal peptide peptidase-like	SppL	-0.252016	2.84321e-07	chr3R:25882275-25885119	+	signal peptide processing ; GO:0006465 | inferred from biological aspect of ancestor with PANTHER:PTN000256094 <newline> signal peptide processing ; GO:0006465 | inferred from direct assay <newline> membrane protein proteolysis ; GO:0033619 | inferred from biological aspect of ancestor with PANTHER:PTN000256094	membrane ; GO:0016020 | inferred from direct assay <newline> endoplasmic reticulum ; GO:0005783 | inferred from direct assay <newline> Golgi apparatus ; GO:0005794 | inferred from direct assay <newline> Golgi-associated vesicle membrane ; GO:0030660 | inferred from biological aspect of ancestor with PANTHER:PTN000256094 <newline> integral component of lumenal side of endoplasmic reticulum membran…	aspartic endopeptidase activity, intramembrane cleaving ; GO:0042500 | inferred from direct assay <newline> aspartic endopeptidase activity, intramembrane cleaving ; GO:0042500 | inferred from biological aspect of ancestor with PANTHER:PTN000256094	TRUE	FALSE	FALSE	FALSE	FALSE	FALSE	FALSE	FALSE	FALSE	FALSE	FALSE	FALSE	TRUE
FBgn0278598	long non-coding RNA:CR46268	CR46268	-0.251441	0.0347661	chr2L:22538568-22538627	+	-	-	-	FALSE	FALSE	FALSE	TRUE	FALSE	FALSE	FALSE	TRUE	FALSE	FALSE	FALSE	TRUE	FALSE
FBgn0003415	skuld	skd	-0.251267	4.03465e-05	chr3L:21025548-21027296	-	compound eye development ; GO:0048749 | inferred from mutant phenotype <newline> wing disc dorsal/ventral pattern formation ; GO:0048190 | inferred from genetic interaction with Bx, ap <newline> chaeta development ; GO:0022416 | inferred from mutant phenotype <newline> regulation of transcription by RNA polymerase II ; GO:0006357 | inferred from biological aspect of ancestor with PANTHER:PTN00031…	nucleoplasm ; GO:0005654 | inferred from high throughput direct assay <newline> mediator complex ; GO:0016592 | inferred from sequence or structural similarity with HGNC:22474 <newline> mediator complex ; GO:0016592 | inferred from biological aspect of ancestor with PANTHER:PTN000310508 <newline> mediator complex ; GO:0016592 | inferred from direct assay <newline> core mediator complex ; GO:00708…	transcription coregulator activity ; GO:0003712 | inferred from biological aspect of ancestor with PANTHER:PTN000310508 <newline> protein binding ; GO:0005515 | inferred from physical interaction with UniProtKB:Q9VW47 <newline> protein binding ; GO:0005515 | inferred from physical interaction with UniProtKB:P25008 <newline> transcription coregulator activity ; GO:0003712 | inferred from direct as…	TRUE	TRUE	FALSE	FALSE	TRUE	TRUE	FALSE	FALSE	TRUE	TRUE	FALSE	FALSE	FALSE
FBgn0036897	Ring finger protein 146	CG8786	-0.25086	0.0131927	chr3L:19640984-19641065	-	ubiquitin-dependent protein catabolic process ; GO:0006511 | inferred from biological aspect of ancestor with PANTHER:PTN001002511 <newline> positive regulation of canonical Wnt signaling pathway ; GO:0090263 | inferred from mutant phenotype <newline> positive regulation of proteasomal ubiquitin-dependent protein catabolic process ; GO:0032436 | inferred from mutant phenotype <newline> ubiquitin-…	cytosol ; GO:0005829 | inferred from sequence or structural similarity with HGNC:21336 <newline> cytoplasm ; GO:0005737 | inferred from biological aspect of ancestor with PANTHER:PTN001002511 <newline> nucleus ; GO:0005634 | inferred from biological aspect of ancestor with PANTHER:PTN001002511	zinc ion binding ; GO:0008270 | inferred from electronic annotation with InterPro:IPR001841, InterPro:IPR018123 <newline> ubiquitin protein ligase activity ; GO:0061630 | inferred from electronic annotation with InterPro:IPR033509 <newline> ubiquitin-protein transferase activity ; GO:0004842 | inferred from sequence or structural similarity with HGNC:21336 <newline> poly-ADP-D-ribose binding ; GO…	FALSE	FALSE	FALSE	FALSE	FALSE	FALSE	FALSE	FALSE	FALSE	FALSE	FALSE	FALSE	TRUE
FBgn0029840	raptor	raptor	-0.250064	0.000244727	chrX:6084608-6090409	-	positive regulation of axon guidance ; GO:1902669 | inferred from genetic interaction with Rheb <newline> determination of adult lifespan ; GO:0008340 | inferred from mutant phenotype <newline> TORC1 signaling ; GO:0038202 | inferred from mutant phenotype <newline> oogenesis ; GO:0048477 | inferred from mutant phenotype <newline> muscle organ development ; GO:0007517 | inferred from mutant phenot…	TORC1 complex ; GO:0031931 | inferred from direct assay <newline> TORC1 complex ; GO:0031931 | inferred from biological aspect of ancestor with PANTHER:PTN000304084 <newline> cytoplasm ; GO:0005737 | inferred from biological aspect of ancestor with PANTHER:PTN000304084	protein binding, bridging ; GO:0030674 | inferred from biological aspect of ancestor with PANTHER:PTN000304084	TRUE	FALSE	FALSE	FALSE	TRUE	TRUE	FALSE	FALSE	TRUE	FALSE	FALSE	FALSE	FALSE
FBgn0262714	Sin3A-associated protein 130	Sap130	-0.249925	0.000577048	chr3L:12811588-12811678	+	negative regulation of transcription by RNA polymerase II ; GO:0000122 | inferred from biological aspect of ancestor with PANTHER:PTN001004204	nucleoplasm ; GO:0005654 | inferred from high throughput direct assay <newline> Sin3-type complex ; GO:0070822 | inferred from biological aspect of ancestor with PANTHER:PTN001004204 <newline> Sin3-type complex ; GO:0070822 | inferred from direct assay	-	FALSE	FALSE	TRUE	FALSE	FALSE	FALSE	TRUE	FALSE	FALSE	FALSE	TRUE	FALSE	FALSE
FBgn0004910	Ecdysone-induced protein 63F 1	Eip63F-1	-0.249513	1.36407e-08	chr3L:3924474-3925463	-	microtubule cytoskeleton organization ; GO:0000226 | inferred from biological aspect of ancestor with PANTHER:PTN000549861 <newline> calcium-mediated signaling ; GO:0019722 | inferred from biological aspect of ancestor with PANTHER:PTN000549861	plasma membrane ; GO:0005886 | inferred from direct assay <newline> cytoplasm ; GO:0005737 | inferred from direct assay <newline> nucleus ; GO:0005634 | inferred from direct assay	enzyme regulator activity ; GO:0030234 | inferred from biological aspect of ancestor with PANTHER:PTN000549861 <newline> calcium ion binding ; GO:0005509 | inferred from biological aspect of ancestor with PANTHER:PTN000549682 <newline> calcium ion binding ; GO:0005509 | inferred from direct assay	FALSE	FALSE	FALSE	FALSE	FALSE	FALSE	TRUE	FALSE	FALSE	FALSE	FALSE	FALSE	TRUE
FBgn0052603		CG32603	-0.246368	0.00208588	chrX:14185270-14185451	+	biological_process ; GO:0008150 | no biological data available	cellular_component ; GO:0005575 | no biological data available	molecular_function ; GO:0003674 | no biological data available	FALSE	FALSE	FALSE	TRUE	FALSE	FALSE	FALSE	TRUE	FALSE	FALSE	FALSE	TRUE	FALSE
FBgn0020236	ATP citrate lyase	ATPCL	-0.245321	0.0228727	chr2R:15999970-16001188	-	citrate metabolic process ; GO:0006101 | inferred from electronic annotation with InterPro:IPR014608 <newline> fatty acid biosynthetic process ; GO:0006633 | inferred from biological aspect of ancestor with PANTHER:PTN000563493 <newline> glucose homeostasis ; GO:0042593 | inferred from mutant phenotype <newline> acetyl-CoA biosynthetic process ; GO:0006085 | inferred from biological aspect of anc…	cytosol ; GO:0005829 | inferred from biological aspect of ancestor with PANTHER:PTN000563493	ATP binding ; GO:0005524 | inferred from electronic annotation with InterPro:IPR013815 <newline> cofactor binding ; GO:0048037 | inferred from electronic annotation with InterPro:IPR003781 <newline> ATP citrate synthase activity ; GO:0003878 | inferred from biological aspect of ancestor with PANTHER:PTN000563493	TRUE	FALSE	FALSE	FALSE	TRUE	TRUE	FALSE	FALSE	TRUE	FALSE	FALSE	FALSE	FALSE
FBgn0003507	serpent	srp	-0.243622	0.000918822	chr3R:16002323-16002407	+	mesodermal cell fate commitment ; GO:0001710 | inferred from mutant phenotype <newline> embryonic hemopoiesis ; GO:0035162 | inferred from mutant phenotype <newline> fat body development ; GO:0007503 | inferred from expression pattern <newline> dorsal closure ; GO:0007391 | traceable author statement <newline> embryonic heart tube development ; GO:0035050 | inferred from mutant phenotype <newline…	nucleus ; GO:0005634 | inferred from biological aspect of ancestor with PANTHER:PTN001600628	zinc ion binding ; GO:0008270 | inferred from electronic annotation with InterPro:IPR000679, InterPro:IPR013088 <newline> DNA binding ; GO:0003677 | inferred from direct assay <newline> DNA-binding transcription factor activity, RNA polymerase II-specific ; GO:0000981 | inferred from biological aspect of ancestor with PANTHER:PTN001600628 <newline> DNA binding ; GO:0003677 | traceable author stat…	FALSE	FALSE	FALSE	FALSE	FALSE	FALSE	FALSE	TRUE	FALSE	FALSE	FALSE	FALSE	TRUE
FBgn0031589	Nicotinate phosphoribosyltransferase	CG3714	-0.243552	2.25995e-08	chr2L:4196779-4197147	-	nicotinate nucleotide salvage ; GO:0019358 | inferred from electronic annotation with InterPro:IPR006405 <newline> response to oxidative stress ; GO:0006979 | inferred from sequence or structural similarity with UniProtKB:Q6XQN6 <newline> NAD salvage ; GO:0034355 | inferred from biological aspect of ancestor with PANTHER:PTN000120696 <newline> NAD biosynthetic process ; GO:0009435 | inferred from…	cytosol ; GO:0005829 | inferred from sequence or structural similarity with UniProtKB:Q6XQN6 <newline> cytosol ; GO:0005829 | inferred from biological aspect of ancestor with PANTHER:PTN000120696	nicotinate-nucleotide diphosphorylase (carboxylating) activity ; GO:0004514 | inferred from electronic annotation with InterPro:IPR002638 <newline> nicotinate phosphoribosyltransferase activity ; GO:0004516 | inferred from sequence or structural similarity with UniProtKB:Q6XQN6 <newline> nicotinate phosphoribosyltransferase activity ; GO:0004516 | inferred from biological aspect of ancestor with …	FALSE	FALSE	TRUE	FALSE	FALSE	FALSE	FALSE	FALSE	FALSE	FALSE	FALSE	FALSE	TRUE
FBgn0265575	yin	yin	-0.243249	0.0239057	chrX:3865439-3867939	-	dipeptide transmembrane transport ; GO:0035442 | inferred from genetic interaction with UniProtKB:Q9HC29 <newline> oligopeptide transport ; GO:0006857 | inferred from direct assay	phagocytic vesicle membrane ; GO:0030670 | inferred from genetic interaction with UniProtKB:Q9HC29 <newline> integral component of plasma membrane ; GO:0005887 | inferred from biological aspect of ancestor with PANTHER:PTN000183270 <newline> integral component of membrane ; GO:0016021 | inferred from biological aspect of ancestor with PANTHER:PTN000183265 <newline> integral component of plasma me…	proton-dependent oligopeptide secondary active transmembrane transporter activity ; GO:0005427 | inferred from direct assay <newline> peptide transmembrane transporter activity ; GO:1904680 | inferred from biological aspect of ancestor with PANTHER:PTN000183265 <newline> oligopeptide transmembrane transporter activity ; GO:0035673 | inferred from biological aspect of ancestor with PANTHER:PTN0001…	TRUE	FALSE	FALSE	FALSE	TRUE	FALSE	FALSE	FALSE	TRUE	FALSE	FALSE	FALSE	FALSE
FBgn0035235		CG7879	-0.24259	0.00219658	chr3L:1568309-1568418	-	regulation of alternative mRNA splicing, via spliceosome ; GO:0000381 | inferred from high throughput mutant phenotype	nucleus ; GO:0005634 | inferred by curator from GO:0000381	nucleic acid binding ; GO:0003676 | inferred from electronic annotation with InterPro:IPR000504 <newline> mRNA binding ; GO:0003729 | inferred from sequence or structural similarity	FALSE	FALSE	FALSE	FALSE	FALSE	FALSE	FALSE	FALSE	FALSE	FALSE	FALSE	FALSE	TRUE
FBgn0034073		CG8414	-0.236832	0.00259528	chr2R:16101781-16101835	-	RNA processing ; GO:0006396 | inferred from biological aspect of ancestor with PANTHER:PTN000978836 <newline> cleavage in ITS2 between 5.8S rRNA and LSU-rRNA of tricistronic rRNA transcript (SSU-rRNA, 5.8S rRNA, LSU-rRNA) ; GO:0000448 | inferred from biological aspect of ancestor with PANTHER:PTN000298031 <newline> rRNA processing ; GO:0006364 | inferred from sequence or structural similarity wit…	nucleus ; GO:0005634 | inferred from biological aspect of ancestor with PANTHER:PTN000978836	polynucleotide 5'-hydroxyl-kinase activity ; GO:0051731 | inferred from sequence or structural similarity with UniProtKB:Q07845 <newline> polynucleotide 5'-hydroxyl-kinase activity ; GO:0051731 | inferred from biological aspect of ancestor with PANTHER:PTN000978836	FALSE	FALSE	FALSE	FALSE	FALSE	FALSE	FALSE	FALSE	FALSE	FALSE	FALSE	FALSE	TRUE
FBgn0010909	misshapen	msn	-0.236827	0.0004621	chr3L:2562843-2563818	-	JNK cascade ; GO:0007254 | inferred from sequence or structural similarity inferred from mutant phenotype inferred from genetic interaction with bsk inferred from genetic interaction with hep <newline> oogenesis ; GO:0048477 | non-traceable author statement <newline> regulation of embryonic cell shape ; GO:0016476 | inferred from mutant phenotype <newline> neuron projection morphogenesis ; GO:004…	contractile ring ; GO:0070938 | colocalizes_with inferred from high throughput direct assay <newline> cytoplasm ; GO:0005737 | inferred from biological aspect of ancestor with PANTHER:PTN000684825 <newline> cell cortex ; GO:0005938 | inferred from direct assay	ATP binding ; GO:0005524 | inferred from electronic annotation with InterPro:IPR000719, InterPro:IPR002290, InterPro:IPR017441 <newline> MAP kinase kinase kinase kinase activity ; GO:0008349 | inferred from electronic annotation with InterPro:IPR021160 <newline> protein serine/threonine kinase activity ; GO:0004674 | inferred from biological aspect of ancestor with PANTHER:PTN000684825 <newline> …	FALSE	FALSE	FALSE	FALSE	FALSE	FALSE	FALSE	FALSE	FALSE	FALSE	FALSE	FALSE	TRUE
FBgn0265959	retinal degeneration C	rdgC	-0.236398	0.0374684	chr3L:20248150-20255898	+	detection of stimulus involved in sensory perception ; GO:0050906 | inferred from electronic annotation with InterPro:IPR012008 <newline> thermotaxis ; GO:0043052 | inferred from direct assay <newline> phototransduction ; GO:0007602 | inferred from mutant phenotype <newline> phototransduction ; GO:0007602 | traceable author statement <newline> protein dephosphorylation ; GO:0006470 | inferred fro…	nucleus ; GO:0005634 | inferred from sequence or structural similarity with SGD:S000003355 <newline> cytosol ; GO:0005829 | inferred from biological aspect of ancestor with PANTHER:PTN000911710 <newline> nucleus ; GO:0005634 | inferred from biological aspect of ancestor with PANTHER:PTN000911710 <newline> cytoplasm ; GO:0005737 | inferred from sequence or structural similarity with SGD:S000003355	calcium ion binding ; GO:0005509 | inferred from electronic annotation with InterPro:IPR002048 <newline> manganese ion binding ; GO:0030145 | inferred from electronic annotation with InterPro:IPR012008 <newline> iron ion binding ; GO:0005506 | inferred from electronic annotation with InterPro:IPR012008 <newline> calmodulin binding ; GO:0005516 | inferred from direct assay inferred from physical i…	TRUE	TRUE	FALSE	FALSE	FALSE	FALSE	FALSE	FALSE	FALSE	FALSE	FALSE	FALSE	TRUE
FBgn0001123	G protein alpha s subunit	Galphas	-0.234051	0.000181887	chr2R:23942601-23944230	+	adenylate cyclase-activating dopamine receptor signaling pathway ; GO:0007191 | inferred from biological aspect of ancestor with PANTHER:PTN000026754 <newline> visual behavior ; GO:0007632 | non-traceable author statement <newline> G protein-coupled receptor signaling pathway ; GO:0007186 | inferred from genetic interaction with fz <newline> chemical synaptic transmission ; GO:0007268 | inferred …	basement membrane ; GO:0005604 | inferred from direct assay <newline> heterotrimeric G-protein complex ; GO:0005834 | inferred from direct assay <newline> plasma membrane ; GO:0005886 | inferred from direct assay <newline> heterotrimeric G-protein complex ; GO:0005834 | inferred from biological aspect of ancestor with PANTHER:PTN000026392	GTP binding ; GO:0005525 | inferred from electronic annotation with InterPro:IPR000367 <newline> GTPase activity ; GO:0003924 | inferred from biological aspect of ancestor with PANTHER:PTN000026392 <newline> G protein-coupled receptor binding ; GO:0001664 | inferred from biological aspect of ancestor with PANTHER:PTN000026392 <newline> G-protein beta/gamma-subunit complex binding ; GO:0031683 | i…	FALSE	TRUE	TRUE	FALSE	FALSE	TRUE	FALSE	TRUE	FALSE	TRUE	FALSE	FALSE	FALSE
FBgn0022382	Protein kinase, cAMP-dependent, regulatory subunit type 2	Pka-R2	-0.23359	1.16042e-08	chr2R:10024202-10025850	-	regulation of protein phosphorylation ; GO:0001932 | inferred from electronic annotation with InterPro:IPR012198 <newline> locomotor rhythm ; GO:0045475 | inferred from mutant phenotype <newline> behavioral response to ethanol ; GO:0048149 | non-traceable author statement <newline> axon guidance ; GO:0007411 | inferred from mutant phenotype <newline> locomotor rhythm ; GO:0045475 | non-traceable …	cAMP-dependent protein kinase complex ; GO:0005952 | inferred from electronic annotation with InterPro:IPR012198 <newline> cytoplasm ; GO:0005737 | inferred from direct assay <newline> plasma membrane ; GO:0005886 | inferred from high throughput direct assay <newline> cytosol ; GO:0005829 | inferred from biological aspect of ancestor with PANTHER:PTN000180782	cAMP-dependent protein kinase regulator activity ; GO:0008603 | inferred from electronic annotation with InterPro:IPR012198 <newline> 3',5'-cyclic-GMP phosphodiesterase activity ; GO:0047555 | inferred from biological aspect of ancestor with PANTHER:PTN000180782 <newline> protein binding ; GO:0005515 | inferred from physical interaction with Akap200 <newline> protein binding ; GO:0005515 | inferr…	FALSE	TRUE	TRUE	FALSE	FALSE	TRUE	TRUE	FALSE	FALSE	TRUE	TRUE	FALSE	FALSE
FBgn0052264		CG32264	-0.233074	0.0268432	chr3L:3804764-3805821	-	actin cytoskeleton reorganization ; GO:0031532 | inferred from sequence or structural similarity with MGI:MGI:2659021	nucleus ; GO:0005634 | inferred from sequence or structural similarity with MGI:MGI:2659021 <newline> cytosol ; GO:0005829 | inferred from sequence or structural similarity with MGI:MGI:2659021	actin binding ; GO:0003779 | inferred from sequence or structural similarity with MGI:MGI:2659021	FALSE	FALSE	FALSE	FALSE	FALSE	FALSE	FALSE	FALSE	FALSE	FALSE	FALSE	FALSE	TRUE
FBgn0264272	multiple wing hairs	mwh	-0.232401	0.00204622	chr3L:1207399-1210491	+	cortical actin cytoskeleton organization ; GO:0030866 | inferred from biological aspect of ancestor with PANTHER:PTN002509302 <newline> cell migration ; GO:0016477 | inferred from biological aspect of ancestor with PANTHER:PTN002509302 <newline> imaginal disc-derived wing hair organization ; GO:0035317 | inferred from mutant phenotype <newline> imaginal disc-derived wing hair site selection ; GO:…	cytosol ; GO:0005829 | inferred from biological aspect of ancestor with PANTHER:PTN002509302	Rho GTPase binding ; GO:0017048 | inferred from electronic annotation with InterPro:IPR010473 <newline> protein binding ; GO:0005515 | inferred from physical interaction with cmb <newline> actin filament binding ; GO:0051015 | inferred from biological aspect of ancestor with PANTHER:PTN002509302	TRUE	TRUE	TRUE	FALSE	FALSE	TRUE	TRUE	FALSE	FALSE	TRUE	TRUE	FALSE	FALSE
FBgn0010382	Cyclin E	CycE	-0.232399	0.0111317	chr2L:15740899-15746455	-	neuroblast fate determination ; GO:0007400 | inferred from mutant phenotype <newline> sensory organ precursor cell division ; GO:0045035 | inferred from mutant phenotype <newline> somatic stem cell population maintenance ; GO:0035019 | inferred from direct assay <newline> mitotic cell cycle phase transition ; GO:0044772 | inferred from biological aspect of ancestor with PANTHER:PTN000019791 <newl…	cytoplasm ; GO:0005737 | inferred from biological aspect of ancestor with PANTHER:PTN000019791 <newline> centrosome ; GO:0005813 | inferred from biological aspect of ancestor with PANTHER:PTN002468700 <newline> cyclin-dependent protein kinase holoenzyme complex ; GO:0000307 | inferred from biological aspect of ancestor with PANTHER:PTN000019791 <newline> cyclin E1-CDK2 complex ; GO:0097134 | infe…	protein binding ; GO:0005515 | inferred from physical interaction with brm inferred from physical interaction with Snr1 <newline> protein kinase activity ; GO:0004672 | contributes_to inferred from biological aspect of ancestor with PANTHER:PTN000019791 <newline> protein kinase binding ; GO:0019901 | inferred from biological aspect of ancestor with PANTHER:PTN000019791 <newline> cyclin-dependent …	TRUE	FALSE	FALSE	FALSE	FALSE	FALSE	FALSE	FALSE	FALSE	FALSE	FALSE	FALSE	TRUE
FBgn0028516	Zinc transporter 35C	ZnT35C	-0.232287	0.0247583	chr2L:15241521-15245558	-	regulation of sequestering of zinc ion ; GO:0061088 | inferred from biological aspect of ancestor with PANTHER:PTN000169310 <newline> response to zinc ion ; GO:0010043 | inferred from biological aspect of ancestor with PANTHER:PTN000169310 <newline> zinc ion transmembrane transport ; GO:0071577 | inferred from biological aspect of ancestor with PANTHER:PTN000169310 <newline> response to zinc ion …	integral component of membrane ; GO:0016021 | inferred from electronic annotation with InterPro:IPR002524 <newline> membrane ; GO:0016020 | inferred from biological aspect of ancestor with PANTHER:PTN000169310 <newline> plasma membrane ; GO:0005886 | inferred from biological aspect of ancestor with PANTHER:PTN000169638 <newline> apical plasma membrane ; GO:0016324 | inferred from direct assay	zinc ion transmembrane transporter activity ; GO:0005385 | inferred from biological aspect of ancestor with PANTHER:PTN000169310 <newline> zinc efflux transmembrane transporter activity ; GO:0022883 | inferred from genetic interaction with Zip71B <newline> zinc ion transmembrane transporter activity ; GO:0005385 | inferred by curator from GO:0016324	FALSE	FALSE	FALSE	FALSE	FALSE	FALSE	FALSE	FALSE	FALSE	FALSE	FALSE	FALSE	TRUE
FBgn0085390	Diacyl glycerol kinase	Dgk	-0.232184	0.0134244	chr2R:7845870-7846756	-	protein kinase C-activating G protein-coupled receptor signaling pathway ; GO:0007205 | inferred from electronic annotation with InterPro:IPR000756 <newline> glycerolipid metabolic process ; GO:0046486 | inferred from biological aspect of ancestor with PANTHER:PTN000135279 <newline> intracellular signal transduction ; GO:0035556 | inferred from biological aspect of ancestor with PANTHER:PTN000135…	plasma membrane ; GO:0005886 | inferred from biological aspect of ancestor with PANTHER:PTN000883343	NAD+ kinase activity ; GO:0003951 | inferred from electronic annotation with InterPro:IPR017438 <newline> calcium ion binding ; GO:0005509 | inferred from electronic annotation with InterPro:IPR002048 <newline> diacylglycerol kinase activity ; GO:0004143 | inferred from biological aspect of ancestor with PANTHER:PTN000135279 <newline> diacylglycerol kinase activity ; GO:0004143 | inferred from di…	FALSE	FALSE	FALSE	FALSE	FALSE	FALSE	FALSE	FALSE	FALSE	FALSE	FALSE	FALSE	TRUE
FBgn0033564	Peroxin 6	Pex6	-0.231529	1.14789e-06	chr2R:10880269-10880328	+	protein targeting to peroxisome ; GO:0006625 | inferred from biological aspect of ancestor with PANTHER:PTN000554448 <newline> peroxisome organization ; GO:0007031 | inferred from biological aspect of ancestor with PANTHER:PTN000554448 <newline> protein import into peroxisome matrix ; GO:0016558 | inferred from biological aspect of ancestor with PANTHER:PTN000554448 <newline> peroxisome organizat…	peroxisome ; GO:0005777 | inferred from sequence or structural similarity with HGNC:8859 <newline> peroxisomal membrane ; GO:0005778 | inferred from biological aspect of ancestor with PANTHER:PTN000554448 <newline> cytosol ; GO:0005829 | inferred from biological aspect of ancestor with PANTHER:PTN000554448	ATP binding ; GO:0005524 | inferred from electronic annotation with InterPro:IPR003959, InterPro:IPR003960 <newline> ATPase activity ; GO:0016887 | inferred from biological aspect of ancestor with PANTHER:PTN000554398	FALSE	FALSE	FALSE	FALSE	FALSE	FALSE	FALSE	FALSE	FALSE	FALSE	FALSE	FALSE	TRUE
FBgn0019982	GS1-like	Gs1l	-0.231228	5.60916e-05	chr2L:4455738-4456114	-	wound healing ; GO:0042060 | inferred from high throughput mutant phenotype	-	phosphatase activity ; GO:0016791 | inferred from biological aspect of ancestor with PANTHER:PTN000431249 <newline> magnesium ion binding ; GO:0000287 | inferred from biological aspect of ancestor with PANTHER:PTN000431249	TRUE	FALSE	FALSE	FALSE	TRUE	TRUE	FALSE	FALSE	TRUE	FALSE	FALSE	FALSE	FALSE
FBgn0265187	Fatty acid transport protein 2	CG44252	-0.231124	0.0114072	chr2R:23058465-23059055	+	triglyceride homeostasis ; GO:0070328 | inferred from biological aspect of ancestor with PANTHER:PTN002875555 <newline> fatty acid transport ; GO:0015908 | inferred from sequence or structural similarity with UniProtKB:Q60714 <newline> fatty acid biosynthetic process ; GO:0006633 | traceable author statement	integral component of membrane ; GO:0016021 | inferred from sequence model <newline> endoplasmic reticulum ; GO:0005783 | inferred from biological aspect of ancestor with PANTHER:PTN002875555	long-chain fatty acid-CoA ligase activity ; GO:0004467 | inferred from biological aspect of ancestor with PANTHER:PTN001945407 <newline> long-chain fatty acid transporter activity ; GO:0005324 | inferred from biological aspect of ancestor with PANTHER:PTN001945407 <newline> very long-chain fatty acid-CoA ligase activity ; GO:0031957 | inferred from sequence or structural similarity with UniProtKB…	TRUE	FALSE	FALSE	FALSE	FALSE	FALSE	FALSE	FALSE	FALSE	FALSE	FALSE	FALSE	TRUE
FBgn0037262	Mediator complex subunit 31	MED31	-0.230592	0.00197492	chr3R:4642008-4642284	+	regulation of transcription by RNA polymerase II ; GO:0006357 | inferred from biological aspect of ancestor with PANTHER:PTN000323967 <newline> anterior/posterior axis specification, embryo ; GO:0008595 | inferred from mutant phenotype <newline> transcription initiation from RNA polymerase II promoter ; GO:0006367 | inferred from direct assay <newline> regulation of transcription by RNA polymeras…	mediator complex ; GO:0016592 | inferred from direct assay <newline> mediator complex ; GO:0016592 | inferred from biological aspect of ancestor with PANTHER:PTN000323967 <newline> nucleus ; GO:0005634 | inferred from direct assay <newline> core mediator complex ; GO:0070847 | inferred from biological aspect of ancestor with PANTHER:PTN000323967	protein binding ; GO:0005515 | inferred from physical interaction with UniProtKB:Q9VS38 <newline> protein binding ; GO:0005515 | inferred from physical interaction with UniProtKB:Q8MSX2 <newline> transcription coactivator activity ; GO:0003713 | contributes_to inferred from direct assay	FALSE	FALSE	FALSE	TRUE	FALSE	FALSE	FALSE	TRUE	FALSE	FALSE	FALSE	TRUE	FALSE
FBgn0032981		CG3635	-0.229784	7.72091e-05	chr2L:22175602-22175680	+	lipid metabolic process ; GO:0006629 | inferred from electronic annotation with InterPro:IPR006693	-	hydrolase activity, acting on ester bonds ; GO:0016788 | inferred from electronic annotation with InterPro:IPR025483	FALSE	FALSE	FALSE	FALSE	FALSE	FALSE	FALSE	FALSE	FALSE	FALSE	FALSE	FALSE	TRUE
FBgn0016694	PAR-domain protein 1	Pdp1	-0.22828	2.0698e-05	chr3L:7854189-7855279	-	regulation of transcription by RNA polymerase II ; GO:0006357 | inferred from electronic annotation with InterPro:IPR040223 <newline> regulation of lipid metabolic process ; GO:0019216 | inferred from mutant phenotype <newline> circadian rhythm ; GO:0007623 | traceable author statement <newline> positive regulation of transcription, DNA-templated ; GO:0045893 | inferred from direct assay <newline…	nucleus ; GO:0005634 | inferred by curator from GO:0003700 <newline> nucleus ; GO:0005634 | inferred from biological aspect of ancestor with PANTHER:PTN000945219 <newline> nucleus ; GO:0005634 | inferred from direct assay	DNA-binding transcription factor activity ; GO:0003700 | inferred from direct assay <newline> DNA-binding transcription activator activity, RNA polymerase II-specific ; GO:0001228 | inferred from direct assay <newline> sequence-specific DNA binding ; GO:0043565 | inferred from direct assay <newline> RNA polymerase II regulatory region sequence-specific DNA binding ; GO:0000977 | inferred from bio…	FALSE	FALSE	FALSE	TRUE	FALSE	TRUE	FALSE	TRUE	FALSE	FALSE	FALSE	TRUE	FALSE
FBgn0034091	mrj	mrj	-0.228235	0.00219206	chr2R:16205031-16205710	-	protein folding ; GO:0006457 | inferred from sequence or structural similarity with UniProtKB:P08622 <newline> chaperone cofactor-dependent protein refolding ; GO:0051085 | inferred from sequence or structural similarity with UniProtKB:P08622 <newline> chaperone-mediated protein folding ; GO:0061077 | inferred from sequence or structural similarity with UniProtKB:P25686	cytosol ; GO:0005829 | inferred from sequence or structural similarity with UniProtKB:P25686 inferred from sequence or structural similarity with UniProtKB:P08622 <newline> nucleus ; GO:0005634 | inferred from sequence or structural similarity with UniProtKB:P25686	chaperone binding ; GO:0051087 | inferred from sequence or structural similarity with UniProtKB:P08622 <newline> unfolded protein binding ; GO:0051082 | inferred from sequence or structural similarity with UniProtKB:P25686 inferred from sequence or structural similarity with UniProtKB:P08622	TRUE	FALSE	TRUE	FALSE	TRUE	FALSE	FALSE	FALSE	TRUE	FALSE	FALSE	FALSE	FALSE
FBgn0010389	heartless	htl	-0.227957	0.000209005	chr3R:18048570-18049111	-	mesoderm migration involved in gastrulation ; GO:0007509 | traceable author statement <newline> positive regulation of cell population proliferation ; GO:0008284 | inferred from electronic annotation with InterPro:IPR016248 <newline> positive regulation of kinase activity ; GO:0033674 | inferred from biological aspect of ancestor with PANTHER:PTN002356460 <newline> protein phosphorylation ; GO:00…	postsynapse of neuromuscular junction ; GO:0098975 | inferred from mutant phenotype <newline> integral component of plasma membrane ; GO:0005887 | inferred from biological aspect of ancestor with PANTHER:PTN002356460 <newline> receptor complex ; GO:0043235 | inferred from biological aspect of ancestor with PANTHER:PTN002356460	fibroblast growth factor-activated receptor activity ; GO:0005007 | inferred from electronic annotation with InterPro:IPR016248 <newline> ATP binding ; GO:0005524 | inferred from electronic annotation with InterPro:IPR000719, InterPro:IPR016248, InterPro:IPR017441 <newline> fibroblast growth factor-activated receptor activity ; GO:0005007 | traceable author statement <newline> protein binding ; G…	FALSE	FALSE	FALSE	FALSE	FALSE	FALSE	FALSE	FALSE	FALSE	FALSE	FALSE	FALSE	TRUE
FBgn0037110	Orosomucoid 1-like	ORMDL	-0.227529	0.000690329	chr3L:21635769-21635987	+	ceramide metabolic process ; GO:0006672 | inferred from biological aspect of ancestor with PANTHER:PTN000292374 <newline> negative regulation of ceramide biosynthetic process ; GO:1900060 | inferred from biological aspect of ancestor with PANTHER:PTN000292374 <newline> cellular sphingolipid homeostasis ; GO:0090156 | inferred from biological aspect of ancestor with PANTHER:PTN000292374	integral component of membrane ; GO:0016021 | inferred from electronic annotation with InterPro:IPR007203 <newline> endoplasmic reticulum membrane ; GO:0005789 | inferred from sequence or structural similarity with UniProtKB:Q9P0S3 <newline> SPOTS complex ; GO:0035339 | inferred from biological aspect of ancestor with PANTHER:PTN000292374 <newline> cytosol ; GO:0005829 | inferred from high throug…	-	FALSE	FALSE	FALSE	FALSE	FALSE	TRUE	FALSE	FALSE	FALSE	FALSE	FALSE	FALSE	TRUE
FBgn0003388	shade	shd	-0.227298	0.00136895	chr3L:14614930-14619433	+	oxidation-reduction process ; GO:0055114 | inferred from electronic annotation with InterPro:IPR001128, InterPro:IPR002401, InterPro:IPR017972 <newline> midgut development ; GO:0007494 | inferred from mutant phenotype <newline> central nervous system development ; GO:0007417 | inferred from mutant phenotype <newline> head involution ; GO:0008258 | inferred from mutant phenotype <newline> growth o…	mitochondrion ; GO:0005739 | inferred from direct assay	heme binding ; GO:0020037 | inferred from electronic annotation with InterPro:IPR001128, InterPro:IPR002401 <newline> iron ion binding ; GO:0005506 | inferred from electronic annotation with InterPro:IPR001128, InterPro:IPR002401 <newline> ecdysone 20-monooxygenase activity ; GO:0004501 | inferred from direct assay	TRUE	FALSE	FALSE	FALSE	TRUE	TRUE	TRUE	FALSE	TRUE	FALSE	FALSE	FALSE	FALSE
FBgn0030974	Fl(2)d-associated complex component	CG7358	-0.226446	0.00408218	chrX:18890481-18890546	-	sex determination ; GO:0007530 | inferred from mutant phenotype <newline> regulation of alternative mRNA splicing, via spliceosome ; GO:0000381 | inferred from mutant phenotype <newline> regulation of alternative mRNA splicing, via spliceosome ; GO:0000381 | inferred from direct assay <newline> mRNA methylation ; GO:0080009 | inferred from mutant phenotype	nucleus ; GO:0005634 | inferred from direct assay <newline> RNA N6-methyladenosine methyltransferase complex ; GO:0036396 | inferred from direct assay	-	FALSE	FALSE	FALSE	FALSE	FALSE	FALSE	FALSE	FALSE	FALSE	FALSE	FALSE	FALSE	TRUE
[truncated: 1,238 more rows]
